# Supplementary material for: Protocol for obtaining cancer type and subtype predictions using subSCOPE
Source: STAR Protoc. 2025 Apr 10;6(2):103705. doi: 10.1016/j.xpro.2025.103705 (PMC12013717; doi:10.1016/j.xpro.2025.103705)
Supplement: Data S1. Supplemental gzip file with 5 feature lists, each corresponding to each DATA TYPE, related to step 1 (a) and "before you begin" step 3 (a) [file mmc2.zip]

Archive with 6 entries (5 files):
- featurelists/
- featurelists/GEXP.txt
- featurelists/CNVR.txt
- featurelists/MIR.txt
- featurelists/MUTA.txt
- featurelists/METH.txt
