# Supplementary material for: Protocol for obtaining cancer type and subtype predictions using subSCOPE
Source: STAR Protoc. 2025 Apr 10;6(2):103705. doi: 10.1016/j.xpro.2025.103705 (PMC12013717; doi:10.1016/j.xpro.2025.103705)
Supplement: Data S1. Supplemental gzip file with 5 feature lists, each corresponding to each DATA TYPE, related to step 1 (a) and "before you begin" step 3 (a) [file mmc2.zip › featurelists/GEXP.txt]

N:GEXP::?:100130426:
N:GEXP::?:100133144:
N:GEXP::?:100134869:
N:GEXP::?:10357:
N:GEXP::?:10431:
N:GEXP::?:136542:
N:GEXP::?:155060:
N:GEXP::?:26823:
N:GEXP::?:280660:
N:GEXP::?:317712:
N:GEXP::?:340602:
N:GEXP::?:388795:
N:GEXP::?:390284:
N:GEXP::?:391343:
N:GEXP::?:391714:
N:GEXP::?:404770:
N:GEXP::?:441362:
N:GEXP::?:442388:
N:GEXP::?:553137:
N:GEXP::?:57714:
N:GEXP::?:645851:
N:GEXP::?:652919:
N:GEXP::?:653553:
N:GEXP::?:728045:
N:GEXP::?:728603:
N:GEXP::?:728788:
N:GEXP::?:729884:
N:GEXP::?:8225:
N:GEXP::?:90288:
N:GEXP::A1BG:1:
N:GEXP::A1CF:29974:
N:GEXP::A2BP1:54715:
N:GEXP::A2LD1:87769:
N:GEXP::A2M:2:
N:GEXP::A2ML1:144568:
N:GEXP::A4GALT:53947:
N:GEXP::A4GNT:51146:
N:GEXP::AAA1:404744:
N:GEXP::AAAS:8086:
N:GEXP::AACS:65985:
N:GEXP::AACSL:729522:
N:GEXP::AADAC:13:
N:GEXP::AADACL2:344752:
N:GEXP::AADACL3:126767:
N:GEXP::AADACL4:343066:
N:GEXP::AADAT:51166:
N:GEXP::AAGAB:79719:
N:GEXP::AAK1:22848:
N:GEXP::AAMP:14:
N:GEXP::AANAT:15:
N:GEXP::AARS2:57505:
N:GEXP::AARS:16:
N:GEXP::AARSD1:80755:
N:GEXP::AASDH:132949:
N:GEXP::AASDHPPT:60496:
N:GEXP::AASS:10157:
N:GEXP::AATF:26574:
N:GEXP::AATK:9625:
N:GEXP::ABAT:18:
N:GEXP::ABCA10:10349:
N:GEXP::ABCA11P:79963:
N:GEXP::ABCA12:26154:
N:GEXP::ABCA13:154664:
N:GEXP::ABCA17P:650655:
N:GEXP::ABCA1:19:
N:GEXP::ABCA2:20:
N:GEXP::ABCA3:21:
N:GEXP::ABCA4:24:
N:GEXP::ABCA5:23461:
N:GEXP::ABCA6:23460:
N:GEXP::ABCA7:10347:
N:GEXP::ABCA8:10351:
N:GEXP::ABCA9:10350:
N:GEXP::ABCB10:23456:
N:GEXP::ABCB11:8647:
N:GEXP::ABCB1:5243:
N:GEXP::ABCB4:5244:
N:GEXP::ABCB5:340273:
N:GEXP::ABCB6:10058:
N:GEXP::ABCB7:22:
N:GEXP::ABCB8:11194:
N:GEXP::ABCB9:23457:
N:GEXP::ABCC10:89845:
N:GEXP::ABCC11:85320:
N:GEXP::ABCC12:94160:
N:GEXP::ABCC13:150000:
N:GEXP::ABCC1:4363:
N:GEXP::ABCC2:1244:
N:GEXP::ABCC3:8714:
N:GEXP::ABCC4:10257:
N:GEXP::ABCC5:10057:
N:GEXP::ABCC6:368:
N:GEXP::ABCC6P1:653190:
N:GEXP::ABCC6P2:730013:
N:GEXP::ABCC8:6833:
N:GEXP::ABCC9:10060:
N:GEXP::ABCD1:215:
N:GEXP::ABCD2:225:
N:GEXP::ABCD3:5825:
N:GEXP::ABCD4:5826:
N:GEXP::ABCE1:6059:
N:GEXP::ABCF1:23:
N:GEXP::ABCF2:10061:
N:GEXP::ABCF3:55324:
N:GEXP::ABCG1:9619:
N:GEXP::ABCG2:9429:
N:GEXP::ABCG4:64137:
N:GEXP::ABCG5:64240:
N:GEXP::ABCG8:64241:
N:GEXP::ABHD10:55347:
N:GEXP::ABHD11:83451:
N:GEXP::ABHD12:26090:
N:GEXP::ABHD12B:145447:
N:GEXP::ABHD13:84945:
N:GEXP::ABHD14A:25864:
N:GEXP::ABHD14B:84836:
N:GEXP::ABHD15:116236:
N:GEXP::ABHD1:84696:
N:GEXP::ABHD2:11057:
N:GEXP::ABHD3:171586:
N:GEXP::ABHD4:63874:
N:GEXP::ABHD5:51099:
N:GEXP::ABHD6:57406:
N:GEXP::ABHD8:79575:
N:GEXP::ABI1:10006:
N:GEXP::ABI2:10152:
N:GEXP::ABI3:51225:
N:GEXP::ABI3BP:25890:
N:GEXP::ABL1:25:
N:GEXP::ABL2:27:
N:GEXP::ABLIM1:3983:
N:GEXP::ABLIM2:84448:
N:GEXP::ABLIM3:22885:
N:GEXP::ABO:28:
N:GEXP::ABP1:26:
N:GEXP::ABR:29:
N:GEXP::ABRA:137735:
N:GEXP::ABT1:29777:
N:GEXP::ABTB1:80325:
N:GEXP::ABTB2:25841:
N:GEXP::ACAA1:30:
N:GEXP::ACAA2:10449:
N:GEXP::ACACA:31:
N:GEXP::ACACB:32:
N:GEXP::ACAD10:80724:
N:GEXP::ACAD11:84129:
N:GEXP::ACAD8:27034:
N:GEXP::ACAD9:28976:
N:GEXP::ACADL:33:
N:GEXP::ACADM:34:
N:GEXP::ACADS:35:
N:GEXP::ACADSB:36:
N:GEXP::ACADVL:37:
N:GEXP::ACAN:176:
N:GEXP::ACAP1:9744:
N:GEXP::ACAP2:23527:
N:GEXP::ACAP3:116983:
N:GEXP::ACAT1:38:
N:GEXP::ACAT2:39:
N:GEXP::ACBD3:64746:
N:GEXP::ACBD4:79777:
N:GEXP::ACBD5:91452:
N:GEXP::ACBD6:84320:
N:GEXP::ACBD7:414149:
N:GEXP::ACCN1:40:
N:GEXP::ACCN2:41:
N:GEXP::ACCN3:9311:
N:GEXP::ACCN4:55515:
N:GEXP::ACCN5:51802:
N:GEXP::ACCS:84680:
N:GEXP::ACCSL:390110:
N:GEXP::ACD:65057:
N:GEXP::ACE2:59272:
N:GEXP::ACE:1636:
N:GEXP::ACER1:125981:
N:GEXP::ACER2:340485:
N:GEXP::ACER3:55331:
N:GEXP::ACHE:43:
N:GEXP::ACIN1:22985:
N:GEXP::ACLY:47:
N:GEXP::ACMSD:130013:
N:GEXP::ACN9:57001:
N:GEXP::ACO1:48:
N:GEXP::ACO2:50:
N:GEXP::ACOT11:26027:
N:GEXP::ACOT12:134526:
N:GEXP::ACOT13:55856:
N:GEXP::ACOT1:641371:
N:GEXP::ACOT2:10965:
N:GEXP::ACOT4:122970:
N:GEXP::ACOT6:641372:
N:GEXP::ACOT7:11332:
N:GEXP::ACOT8:10005:
N:GEXP::ACOT9:23597:
N:GEXP::ACOX1:51:
N:GEXP::ACOX2:8309:
N:GEXP::ACOX3:8310:
N:GEXP::ACOXL:55289:
N:GEXP::ACP1:52:
N:GEXP::ACP2:53:
N:GEXP::ACP5:54:
N:GEXP::ACP6:51205:
N:GEXP::ACPL2:92370:
N:GEXP::ACPP:55:
N:GEXP::ACPT:93650:
N:GEXP::ACR:49:
N:GEXP::ACRBP:84519:
N:GEXP::ACRC:93953:
N:GEXP::ACRV1:56:
N:GEXP::ACSBG1:23205:
N:GEXP::ACSBG2:81616:
N:GEXP::ACSF2:80221:
N:GEXP::ACSF3:197322:
N:GEXP::ACSL1:2180:
N:GEXP::ACSL3:2181:
N:GEXP::ACSL4:2182:
N:GEXP::ACSL5:51703:
N:GEXP::ACSL6:23305:
N:GEXP::ACSM1:116285:
N:GEXP::ACSM2A:123876:
N:GEXP::ACSM2B:348158:
N:GEXP::ACSM3:6296:
N:GEXP::ACSM4:341392:
N:GEXP::ACSM5:54988:
N:GEXP::ACSS1:84532:
N:GEXP::ACSS2:55902:
N:GEXP::ACSS3:79611:
N:GEXP::ACTA1:58:
N:GEXP::ACTA2:59:
N:GEXP::ACTB:60:
N:GEXP::ACTBL2:345651:
N:GEXP::ACTC1:70:
N:GEXP::ACTG1:71:
N:GEXP::ACTG2:72:
N:GEXP::ACTL6A:86:
N:GEXP::ACTL6B:51412:
N:GEXP::ACTL7A:10881:
N:GEXP::ACTL7B:10880:
N:GEXP::ACTL8:81569:
N:GEXP::ACTL9:284382:
N:GEXP::ACTN1:87:
N:GEXP::ACTN2:88:
N:GEXP::ACTN3:89:
N:GEXP::ACTN4:81:
N:GEXP::ACTR10:55860:
N:GEXP::ACTR1A:10121:
N:GEXP::ACTR1B:10120:
N:GEXP::ACTR2:10097:
N:GEXP::ACTR3:10096:
N:GEXP::ACTR3B:57180:
N:GEXP::ACTR3C:653857:
N:GEXP::ACTR5:79913:
N:GEXP::ACTR6:64431:
N:GEXP::ACTR8:93973:
N:GEXP::ACTRT1:139741:
N:GEXP::ACTRT2:140625:
N:GEXP::ACVR1:90:
N:GEXP::ACVR1B:91:
N:GEXP::ACVR1C:130399:
N:GEXP::ACVR2A:92:
N:GEXP::ACVR2B:93:
N:GEXP::ACVRL1:94:
N:GEXP::ACY1:95:
N:GEXP::ACY3:91703:
N:GEXP::ACYP1:97:
N:GEXP::ACYP2:98:
N:GEXP::ADA:100:
N:GEXP::ADAD1:132612:
N:GEXP::ADAD2:161931:
N:GEXP::ADAL:161823:
N:GEXP::ADAM10:102:
N:GEXP::ADAM11:4185:
N:GEXP::ADAM12:8038:
N:GEXP::ADAM15:8751:
N:GEXP::ADAM17:6868:
N:GEXP::ADAM18:8749:
N:GEXP::ADAM19:8728:
N:GEXP::ADAM20:8748:
N:GEXP::ADAM21:8747:
N:GEXP::ADAM21P1:145241:
N:GEXP::ADAM22:53616:
N:GEXP::ADAM23:8745:
N:GEXP::ADAM28:10863:
N:GEXP::ADAM29:11086:
N:GEXP::ADAM2:2515:
N:GEXP::ADAM30:11085:
N:GEXP::ADAM32:203102:
N:GEXP::ADAM33:80332:
N:GEXP::ADAM3A:1587:
N:GEXP::ADAM5P:255926:
N:GEXP::ADAM6:8755:
N:GEXP::ADAM7:8756:
N:GEXP::ADAM8:101:
N:GEXP::ADAM9:8754:
N:GEXP::ADAMDEC1:27299:
N:GEXP::ADAMTS10:81794:
N:GEXP::ADAMTS12:81792:
N:GEXP::ADAMTS13:11093:
N:GEXP::ADAMTS14:140766:
N:GEXP::ADAMTS15:170689:
N:GEXP::ADAMTS16:170690:
N:GEXP::ADAMTS17:170691:
N:GEXP::ADAMTS18:170692:
N:GEXP::ADAMTS19:171019:
N:GEXP::ADAMTS1:9510:
N:GEXP::ADAMTS20:80070:
N:GEXP::ADAMTS2:9509:
N:GEXP::ADAMTS3:9508:
N:GEXP::ADAMTS4:9507:
N:GEXP::ADAMTS5:11096:
N:GEXP::ADAMTS6:11174:
N:GEXP::ADAMTS7:11173:
N:GEXP::ADAMTS8:11095:
N:GEXP::ADAMTS9:56999:
N:GEXP::ADAMTSL1:92949:
N:GEXP::ADAMTSL2:9719:
N:GEXP::ADAMTSL3:57188:
N:GEXP::ADAMTSL4:54507:
N:GEXP::ADAMTSL5:339366:
N:GEXP::ADAP1:11033:
N:GEXP::ADAP2:55803:
N:GEXP::ADAR:103:
N:GEXP::ADARB1:104:
N:GEXP::ADARB2:105:
N:GEXP::ADAT1:23536:
N:GEXP::ADAT2:134637:
N:GEXP::ADAT3:113179:
N:GEXP::ADC:113451:
N:GEXP::ADCK1:57143:
N:GEXP::ADCK2:90956:
N:GEXP::ADCK4:79934:
N:GEXP::ADCK5:203054:
N:GEXP::ADCY10:55811:
N:GEXP::ADCY1:107:
N:GEXP::ADCY2:108:
N:GEXP::ADCY3:109:
N:GEXP::ADCY4:196883:
N:GEXP::ADCY5:111:
N:GEXP::ADCY6:112:
N:GEXP::ADCY7:113:
N:GEXP::ADCY8:114:
N:GEXP::ADCY9:115:
N:GEXP::ADCYAP1:116:
N:GEXP::ADCYAP1R1:117:
N:GEXP::ADD1:118:
N:GEXP::ADD2:119:
N:GEXP::ADD3:120:
N:GEXP::ADH1A:124:
N:GEXP::ADH1B:125:
N:GEXP::ADH1C:126:
N:GEXP::ADH4:127:
N:GEXP::ADH5:128:
N:GEXP::ADH6:130:
N:GEXP::ADH7:131:
N:GEXP::ADHFE1:137872:
N:GEXP::ADI1:55256:
N:GEXP::ADIG:149685:
N:GEXP::ADIPOQ:9370:
N:GEXP::ADIPOR1:51094:
N:GEXP::ADIPOR2:79602:
N:GEXP::ADK:132:
N:GEXP::ADM2:79924:
N:GEXP::ADM:133:
N:GEXP::ADNP2:22850:
N:GEXP::ADNP:23394:
N:GEXP::ADO:84890:
N:GEXP::ADORA1:134:
N:GEXP::ADORA2A:135:
N:GEXP::ADORA2B:136:
N:GEXP::ADORA3:140:
N:GEXP::ADPGK:83440:
N:GEXP::ADPRH:141:
N:GEXP::ADPRHL1:113622:
N:GEXP::ADPRHL2:54936:
N:GEXP::ADRA1A:148:
N:GEXP::ADRA1B:147:
N:GEXP::ADRA1D:146:
N:GEXP::ADRA2A:150:
N:GEXP::ADRA2B:151:
N:GEXP::ADRA2C:152:
N:GEXP::ADRB1:153:
N:GEXP::ADRB2:154:
N:GEXP::ADRB3:155:
N:GEXP::ADRBK1:156:
N:GEXP::ADRBK2:157:
N:GEXP::ADRM1:11047:
N:GEXP::ADSL:158:
N:GEXP::ADSS:159:
N:GEXP::ADSSL1:122622:
N:GEXP::AEBP1:165:
N:GEXP::AEBP2:121536:
N:GEXP::AEN:64782:
N:GEXP::AES:166:
N:GEXP::AFAP1:60312:
N:GEXP::AFAP1L1:134265:
N:GEXP::AFAP1L2:84632:
N:GEXP::AFARP1:246182:
N:GEXP::AFF1:4299:
N:GEXP::AFF2:2334:
N:GEXP::AFF3:3899:
N:GEXP::AFF4:27125:
N:GEXP::AFG3L1:172:
N:GEXP::AFG3L2:10939:
N:GEXP::AFM:173:
N:GEXP::AFMID:125061:
N:GEXP::AFP:174:
N:GEXP::AFTPH:54812:
N:GEXP::AG2:387763:
N:GEXP::AGA:175:
N:GEXP::AGAP11:119385:
N:GEXP::AGAP1:116987:
N:GEXP::AGAP2:116986:
N:GEXP::AGAP3:116988:
N:GEXP::AGAP4:119016:
N:GEXP::AGAP5:729092:
N:GEXP::AGAP6:414189:
N:GEXP::AGAP7:653268:
N:GEXP::AGAP8:728404:
N:GEXP::AGBL1:123624:
N:GEXP::AGBL2:79841:
N:GEXP::AGBL3:340351:
N:GEXP::AGBL4:84871:
N:GEXP::AGBL5:60509:
N:GEXP::AGER:177:
N:GEXP::AGFG1:3267:
N:GEXP::AGFG2:3268:
N:GEXP::AGGF1:55109:
N:GEXP::AGK:55750:
N:GEXP::AGL:178:
N:GEXP::AGMAT:79814:
N:GEXP::AGPAT1:10554:
N:GEXP::AGPAT2:10555:
N:GEXP::AGPAT3:56894:
N:GEXP::AGPAT4:56895:
N:GEXP::AGPAT5:55326:
N:GEXP::AGPAT6:137964:
N:GEXP::AGPAT9:84803:
N:GEXP::AGPHD1:123688:
N:GEXP::AGPS:8540:
N:GEXP::AGR2:10551:
N:GEXP::AGR3:155465:
N:GEXP::AGRN:375790:
N:GEXP::AGRP:181:
N:GEXP::AGT:183:
N:GEXP::AGTPBP1:23287:
N:GEXP::AGTR1:185:
N:GEXP::AGTR2:186:
N:GEXP::AGTRAP:57085:
N:GEXP::AGXT2:64902:
N:GEXP::AGXT2L1:64850:
N:GEXP::AGXT2L2:85007:
N:GEXP::AGXT:189:
N:GEXP::AHCTF1:25909:
N:GEXP::AHCY:191:
N:GEXP::AHCYL1:10768:
N:GEXP::AHCYL2:23382:
N:GEXP::AHDC1:27245:
N:GEXP::AHI1:54806:
N:GEXP::AHNAK2:113146:
N:GEXP::AHNAK:79026:
N:GEXP::AHR:196:
N:GEXP::AHRR:57491:
N:GEXP::AHSA1:10598:
N:GEXP::AHSA2:130872:
N:GEXP::AHSG:197:
N:GEXP::AHSP:51327:
N:GEXP::AICDA:57379:
N:GEXP::AIDA:64853:
N:GEXP::AIF1:199:
N:GEXP::AIF1L:83543:
N:GEXP::AIFM1:9131:
N:GEXP::AIFM2:84883:
N:GEXP::AIFM3:150209:
N:GEXP::AIG1:51390:
N:GEXP::AIM1:202:
N:GEXP::AIM1L:55057:
N:GEXP::AIM2:9447:
N:GEXP::AIMP1:9255:
N:GEXP::AIMP2:7965:
N:GEXP::AIP:9049:
N:GEXP::AIPL1:23746:
N:GEXP::AIRE:326:
N:GEXP::AJAP1:55966:
N:GEXP::AK1:203:
N:GEXP::AK2:204:
N:GEXP::AK3:50808:
N:GEXP::AK3L1:205:
N:GEXP::AK5:26289:
N:GEXP::AK7:122481:
N:GEXP::AKAP10:11216:
N:GEXP::AKAP11:11215:
N:GEXP::AKAP12:9590:
N:GEXP::AKAP13:11214:
N:GEXP::AKAP14:158798:
N:GEXP::AKAP1:8165:
N:GEXP::AKAP2:11217:
N:GEXP::AKAP3:10566:
N:GEXP::AKAP4:8852:
N:GEXP::AKAP5:9495:
N:GEXP::AKAP6:9472:
N:GEXP::AKAP7:9465:
N:GEXP::AKAP8:10270:
N:GEXP::AKAP8L:26993:
N:GEXP::AKAP9:10142:
N:GEXP::AKD1:221264:
N:GEXP::AKIRIN1:79647:
N:GEXP::AKIRIN2:55122:
N:GEXP::AKNA:80709:
N:GEXP::AKNAD1:254268:
N:GEXP::AKR1A1:10327:
N:GEXP::AKR1B10:57016:
N:GEXP::AKR1B15:441282:
N:GEXP::AKR1B1:231:
N:GEXP::AKR1C1:1645:
N:GEXP::AKR1C2:1646:
N:GEXP::AKR1C3:8644:
N:GEXP::AKR1C4:1109:
N:GEXP::AKR1CL1:340811:
N:GEXP::AKR1D1:6718:
N:GEXP::AKR1E2:83592:
N:GEXP::AKR7A2:8574:
N:GEXP::AKR7A3:22977:
N:GEXP::AKR7L:246181:
N:GEXP::AKT1:207:
N:GEXP::AKT1S1:84335:
N:GEXP::AKT2:208:
N:GEXP::AKT3:10000:
N:GEXP::AKTIP:64400:
N:GEXP::ALAD:210:
N:GEXP::ALAS1:211:
N:GEXP::ALAS2:212:
N:GEXP::ALB:213:
N:GEXP::ALCAM:214:
N:GEXP::ALDH16A1:126133:
N:GEXP::ALDH18A1:5832:
N:GEXP::ALDH1A1:216:
N:GEXP::ALDH1A2:8854:
N:GEXP::ALDH1A3:220:
N:GEXP::ALDH1B1:219:
N:GEXP::ALDH1L1:10840:
N:GEXP::ALDH1L2:160428:
N:GEXP::ALDH2:217:
N:GEXP::ALDH3A1:218:
N:GEXP::ALDH3A2:224:
N:GEXP::ALDH3B1:221:
N:GEXP::ALDH3B2:222:
N:GEXP::ALDH4A1:8659:
N:GEXP::ALDH5A1:7915:
N:GEXP::ALDH6A1:4329:
N:GEXP::ALDH7A1:501:
N:GEXP::ALDH8A1:64577:
N:GEXP::ALDH9A1:223:
N:GEXP::ALDOA:226:
N:GEXP::ALDOB:229:
N:GEXP::ALDOC:230:
N:GEXP::ALG10:84920:
N:GEXP::ALG10B:144245:
N:GEXP::ALG11:440138:
N:GEXP::ALG12:79087:
N:GEXP::ALG13:79868:
N:GEXP::ALG14:199857:
N:GEXP::ALG1:56052:
N:GEXP::ALG1L2:644974:
N:GEXP::ALG1L:200810:
N:GEXP::ALG2:85365:
N:GEXP::ALG3:10195:
N:GEXP::ALG5:29880:
N:GEXP::ALG6:29929:
N:GEXP::ALG8:79053:
N:GEXP::ALG9:79796:
N:GEXP::ALK:238:
N:GEXP::ALKBH1:8846:
N:GEXP::ALKBH2:121642:
N:GEXP::ALKBH3:221120:
N:GEXP::ALKBH4:54784:
N:GEXP::ALKBH5:54890:
N:GEXP::ALKBH6:84964:
N:GEXP::ALKBH7:84266:
N:GEXP::ALKBH8:91801:
N:GEXP::ALLC:55821:
N:GEXP::ALMS1:7840:
N:GEXP::ALMS1P:200420:
N:GEXP::ALOX12:239:
N:GEXP::ALOX12B:242:
N:GEXP::ALOX12P2:245:
N:GEXP::ALOX15:246:
N:GEXP::ALOX15B:247:
N:GEXP::ALOX5:240:
N:GEXP::ALOX5AP:241:
N:GEXP::ALOXE3:59344:
N:GEXP::ALPI:248:
N:GEXP::ALPK1:80216:
N:GEXP::ALPK2:115701:
N:GEXP::ALPK3:57538:
N:GEXP::ALPL:249:
N:GEXP::ALPP:250:
N:GEXP::ALPPL2:251:
N:GEXP::ALS2:57679:
N:GEXP::ALS2CL:259173:
N:GEXP::ALS2CR11:151254:
N:GEXP::ALS2CR12:130540:
N:GEXP::ALS2CR4:65062:
N:GEXP::ALS2CR8:79800:
N:GEXP::ALX1:8092:
N:GEXP::ALX3:257:
N:GEXP::ALX4:60529:
N:GEXP::AMAC1:146861:
N:GEXP::AMAC1L2:83650:
N:GEXP::AMAC1L3:643664:
N:GEXP::AMACR:23600:
N:GEXP::AMBN:258:
N:GEXP::AMBP:259:
N:GEXP::AMBRA1:55626:
N:GEXP::AMD1:262:
N:GEXP::AMDHD1:144193:
N:GEXP::AMDHD2:51005:
N:GEXP::AMELX:265:
N:GEXP::AMELY:266:
N:GEXP::AMFR:267:
N:GEXP::AMH:268:
N:GEXP::AMHR2:269:
N:GEXP::AMICA1:120425:
N:GEXP::AMIGO1:57463:
N:GEXP::AMIGO2:347902:
N:GEXP::AMIGO3:386724:
N:GEXP::AMMECR1:9949:
N:GEXP::AMMECR1L:83607:
N:GEXP::AMN1:196394:
N:GEXP::AMN:81693:
N:GEXP::AMOT:154796:
N:GEXP::AMOTL1:154810:
N:GEXP::AMOTL2:51421:
N:GEXP::AMPD1:270:
N:GEXP::AMPD2:271:
N:GEXP::AMPD3:272:
N:GEXP::AMPH:273:
N:GEXP::AMT:275:
N:GEXP::AMTN:401138:
N:GEXP::AMY1A:276:
N:GEXP::AMY2A:279:
N:GEXP::AMY2B:280:
N:GEXP::AMZ1:155185:
N:GEXP::AMZ2:51321:
N:GEXP::AMZ2P1:201283:
N:GEXP::ANAPC10:10393:
N:GEXP::ANAPC11:51529:
N:GEXP::ANAPC13:25847:
N:GEXP::ANAPC16:119504:
N:GEXP::ANAPC1:64682:
N:GEXP::ANAPC2:29882:
N:GEXP::ANAPC4:29945:
N:GEXP::ANAPC5:51433:
N:GEXP::ANAPC7:51434:
N:GEXP::ANG:283:
N:GEXP::ANGEL1:23357:
N:GEXP::ANGEL2:90806:
N:GEXP::ANGPT1:284:
N:GEXP::ANGPT2:285:
N:GEXP::ANGPT4:51378:
N:GEXP::ANGPTL1:9068:
N:GEXP::ANGPTL2:23452:
N:GEXP::ANGPTL3:27329:
N:GEXP::ANGPTL4:51129:
N:GEXP::ANGPTL5:253935:
N:GEXP::ANGPTL6:83854:
N:GEXP::ANGPTL7:10218:
N:GEXP::ANK1:286:
N:GEXP::ANK2:287:
N:GEXP::ANK3:288:
N:GEXP::ANKAR:150709:
N:GEXP::ANKDD1A:348094:
N:GEXP::ANKFN1:162282:
N:GEXP::ANKFY1:51479:
N:GEXP::ANKH:56172:
N:GEXP::ANKHD1-EIF4EBP3:404734:
N:GEXP::ANKHD1:54882:
N:GEXP::ANKIB1:54467:
N:GEXP::ANKK1:255239:
N:GEXP::ANKLE1:126549:
N:GEXP::ANKLE2:23141:
N:GEXP::ANKMY1:51281:
N:GEXP::ANKMY2:57037:
N:GEXP::ANKRA2:57763:
N:GEXP::ANKRD10:55608:
N:GEXP::ANKRD11:29123:
N:GEXP::ANKRD12:23253:
N:GEXP::ANKRD13A:88455:
N:GEXP::ANKRD13B:124930:
N:GEXP::ANKRD13C:81573:
N:GEXP::ANKRD13D:338692:
N:GEXP::ANKRD16:54522:
N:GEXP::ANKRD17:26057:
N:GEXP::ANKRD19:138649:
N:GEXP::ANKRD1:27063:
N:GEXP::ANKRD20A3:441425:
N:GEXP::ANKRD20A4:728747:
N:GEXP::ANKRD20B:729171:
N:GEXP::ANKRD22:118932:
N:GEXP::ANKRD23:200539:
N:GEXP::ANKRD24:170961:
N:GEXP::ANKRD26:22852:
N:GEXP::ANKRD26P1:124149:
N:GEXP::ANKRD27:84079:
N:GEXP::ANKRD28:23243:
N:GEXP::ANKRD29:147463:
N:GEXP::ANKRD2:26287:
N:GEXP::ANKRD30A:91074:
N:GEXP::ANKRD30B:374860:
N:GEXP::ANKRD31:256006:
N:GEXP::ANKRD32:84250:
N:GEXP::ANKRD33:341405:
N:GEXP::ANKRD34A:284615:
N:GEXP::ANKRD34B:340120:
N:GEXP::ANKRD34C:390616:
N:GEXP::ANKRD35:148741:
N:GEXP::ANKRD36:375248:
N:GEXP::ANKRD36B:57730:
N:GEXP::ANKRD36BP1:84832:
N:GEXP::ANKRD37:353322:
N:GEXP::ANKRD39:51239:
N:GEXP::ANKRD40:91369:
N:GEXP::ANKRD42:338699:
N:GEXP::ANKRD43:134548:
N:GEXP::ANKRD44:91526:
N:GEXP::ANKRD45:339416:
N:GEXP::ANKRD46:157567:
N:GEXP::ANKRD49:54851:
N:GEXP::ANKRD50:57182:
N:GEXP::ANKRD52:283373:
N:GEXP::ANKRD53:79998:
N:GEXP::ANKRD54:129138:
N:GEXP::ANKRD55:79722:
N:GEXP::ANKRD56:345079:
N:GEXP::ANKRD57:65124:
N:GEXP::ANKRD58:347454:
N:GEXP::ANKRD5:63926:
N:GEXP::ANKRD6:22881:
N:GEXP::ANKRD7:56311:
N:GEXP::ANKRD9:122416:
N:GEXP::ANKS1A:23294:
N:GEXP::ANKS1B:56899:
N:GEXP::ANKS3:124401:
N:GEXP::ANKS4B:257629:
N:GEXP::ANKS6:203286:
N:GEXP::ANKZF1:55139:
N:GEXP::ANLN:54443:
N:GEXP::ANO10:55129:
N:GEXP::ANO1:55107:
N:GEXP::ANO2:57101:
N:GEXP::ANO3:63982:
N:GEXP::ANO4:121601:
N:GEXP::ANO5:203859:
N:GEXP::ANO6:196527:
N:GEXP::ANO7:50636:
N:GEXP::ANO8:57719:
N:GEXP::ANO9:338440:
N:GEXP::ANP32A:8125:
N:GEXP::ANP32B:10541:
N:GEXP::ANP32C:23520:
N:GEXP::ANP32D:23519:
N:GEXP::ANP32E:81611:
N:GEXP::ANPEP:290:
N:GEXP::ANTXR1:84168:
N:GEXP::ANTXR2:118429:
N:GEXP::ANTXRL:195977:
N:GEXP::ANUBL1:93550:
N:GEXP::ANXA10:11199:
N:GEXP::ANXA11:311:
N:GEXP::ANXA13:312:
N:GEXP::ANXA1:301:
N:GEXP::ANXA2:302:
N:GEXP::ANXA2P1:303:
N:GEXP::ANXA2P2:304:
N:GEXP::ANXA2P3:305:
N:GEXP::ANXA3:306:
N:GEXP::ANXA4:307:
N:GEXP::ANXA5:308:
N:GEXP::ANXA6:309:
N:GEXP::ANXA7:310:
N:GEXP::ANXA8:653145:
N:GEXP::ANXA8L1:728113:
N:GEXP::ANXA8L2:244:
N:GEXP::ANXA9:8416:
N:GEXP::AOAH:313:
N:GEXP::AOC2:314:
N:GEXP::AOC3:8639:
N:GEXP::AOX1:316:
N:GEXP::AOX2P:344454:
N:GEXP::AP1AR:55435:
N:GEXP::AP1B1:162:
N:GEXP::AP1G1:164:
N:GEXP::AP1G2:8906:
N:GEXP::AP1M1:8907:
N:GEXP::AP1M2:10053:
N:GEXP::AP1S1:1174:
N:GEXP::AP1S2:8905:
N:GEXP::AP1S3:130340:
N:GEXP::AP2A1:160:
N:GEXP::AP2A2:161:
N:GEXP::AP2B1:163:
N:GEXP::AP2M1:1173:
N:GEXP::AP2S1:1175:
N:GEXP::AP3B1:8546:
N:GEXP::AP3B2:8120:
N:GEXP::AP3D1:8943:
N:GEXP::AP3M1:26985:
N:GEXP::AP3M2:10947:
N:GEXP::AP3S1:1176:
N:GEXP::AP3S2:10239:
N:GEXP::AP4B1:10717:
N:GEXP::AP4E1:23431:
N:GEXP::AP4M1:9179:
N:GEXP::AP4S1:11154:
N:GEXP::APAF1:317:
N:GEXP::APBA1:320:
N:GEXP::APBA2:321:
N:GEXP::APBA3:9546:
N:GEXP::APBB1:322:
N:GEXP::APBB1IP:54518:
N:GEXP::APBB2:323:
N:GEXP::APBB3:10307:
N:GEXP::APC2:10297:
N:GEXP::APC:324:
N:GEXP::APCDD1:147495:
N:GEXP::APCDD1L:164284:
N:GEXP::APCS:325:
N:GEXP::APEH:327:
N:GEXP::APEX1:328:
N:GEXP::APEX2:27301:
N:GEXP::APH1A:51107:
N:GEXP::APH1B:83464:
N:GEXP::API5:8539:
N:GEXP::APIP:51074:
N:GEXP::APITD1:378708:
N:GEXP::APLF:200558:
N:GEXP::APLN:8862:
N:GEXP::APLNR:187:
N:GEXP::APLP1:333:
N:GEXP::APLP2:334:
N:GEXP::APOA1:335:
N:GEXP::APOA1BP:128240:
N:GEXP::APOA2:336:
N:GEXP::APOA4:337:
N:GEXP::APOA5:116519:
N:GEXP::APOB48R:55911:
N:GEXP::APOB:338:
N:GEXP::APOBEC1:339:
N:GEXP::APOBEC2:10930:
N:GEXP::APOBEC3A:200315:
N:GEXP::APOBEC3B:9582:
N:GEXP::APOBEC3C:27350:
N:GEXP::APOBEC3D:140564:
N:GEXP::APOBEC3F:200316:
N:GEXP::APOBEC3G:60489:
N:GEXP::APOBEC3H:164668:
N:GEXP::APOBEC4:403314:
N:GEXP::APOC1:341:
N:GEXP::APOC1P1:342:
N:GEXP::APOC2:344:
N:GEXP::APOC3:345:
N:GEXP::APOC4:346:
N:GEXP::APOD:347:
N:GEXP::APOE:348:
N:GEXP::APOF:319:
N:GEXP::APOH:350:
N:GEXP::APOL1:8542:
N:GEXP::APOL2:23780:
N:GEXP::APOL3:80833:
N:GEXP::APOL4:80832:
N:GEXP::APOL5:80831:
N:GEXP::APOL6:80830:
N:GEXP::APOLD1:81575:
N:GEXP::APOM:55937:
N:GEXP::APOO:79135:
N:GEXP::APOOL:139322:
N:GEXP::APP:351:
N:GEXP::APPBP2:10513:
N:GEXP::APPL1:26060:
N:GEXP::APPL2:55198:
N:GEXP::APRT:353:
N:GEXP::APTX:54840:
N:GEXP::AQP10:89872:
N:GEXP::AQP11:282679:
N:GEXP::AQP12A:375318:
N:GEXP::AQP12B:653437:
N:GEXP::AQP1:358:
N:GEXP::AQP2:359:
N:GEXP::AQP3:360:
N:GEXP::AQP4:361:
N:GEXP::AQP5:362:
N:GEXP::AQP6:363:
N:GEXP::AQP7:364:
N:GEXP::AQP7P1:375719:
N:GEXP::AQP7P3:441432:
N:GEXP::AQP8:343:
N:GEXP::AQP9:366:
N:GEXP::AQPEP:206338:
N:GEXP::AQR:9716:
N:GEXP::AR:367:
N:GEXP::ARAF:369:
N:GEXP::ARAP1:116985:
N:GEXP::ARAP2:116984:
N:GEXP::ARAP3:64411:
N:GEXP::ARC:23237:
N:GEXP::ARCN1:372:
N:GEXP::AREG:374:
N:GEXP::ARF1:375:
N:GEXP::ARF3:377:
N:GEXP::ARF4:378:
N:GEXP::ARF5:381:
N:GEXP::ARF6:382:
N:GEXP::ARFGAP1:55738:
N:GEXP::ARFGAP2:84364:
N:GEXP::ARFGAP3:26286:
N:GEXP::ARFGEF1:10565:
N:GEXP::ARFGEF2:10564:
N:GEXP::ARFIP1:27236:
N:GEXP::ARFIP2:23647:
N:GEXP::ARFRP1:10139:
N:GEXP::ARG1:383:
N:GEXP::ARG2:384:
N:GEXP::ARGFX:503582:
N:GEXP::ARGFXP2:503640:
N:GEXP::ARGLU1:55082:
N:GEXP::ARHGAP10:79658:
N:GEXP::ARHGAP11A:9824:
N:GEXP::ARHGAP11B:89839:
N:GEXP::ARHGAP12:94134:
N:GEXP::ARHGAP15:55843:
N:GEXP::ARHGAP17:55114:
N:GEXP::ARHGAP18:93663:
N:GEXP::ARHGAP19:84986:
N:GEXP::ARHGAP1:392:
N:GEXP::ARHGAP20:57569:
N:GEXP::ARHGAP21:57584:
N:GEXP::ARHGAP22:58504:
N:GEXP::ARHGAP23:57636:
N:GEXP::ARHGAP24:83478:
N:GEXP::ARHGAP25:9938:
N:GEXP::ARHGAP26:23092:
N:GEXP::ARHGAP27:201176:
N:GEXP::ARHGAP28:79822:
N:GEXP::ARHGAP29:9411:
N:GEXP::ARHGAP30:257106:
N:GEXP::ARHGAP31:57514:
N:GEXP::ARHGAP32:9743:
N:GEXP::ARHGAP33:115703:
N:GEXP::ARHGAP36:158763:
N:GEXP::ARHGAP39:80728:
N:GEXP::ARHGAP42:143872:
N:GEXP::ARHGAP4:393:
N:GEXP::ARHGAP5:394:
N:GEXP::ARHGAP6:395:
N:GEXP::ARHGAP8:23779:
N:GEXP::ARHGAP9:64333:
N:GEXP::ARHGDIA:396:
N:GEXP::ARHGDIB:397:
N:GEXP::ARHGDIG:398:
N:GEXP::ARHGEF10:9639:
N:GEXP::ARHGEF10L:55160:
N:GEXP::ARHGEF11:9826:
N:GEXP::ARHGEF12:23365:
N:GEXP::ARHGEF15:22899:
N:GEXP::ARHGEF16:27237:
N:GEXP::ARHGEF17:9828:
N:GEXP::ARHGEF18:23370:
N:GEXP::ARHGEF19:128272:
N:GEXP::ARHGEF1:9138:
N:GEXP::ARHGEF2:9181:
N:GEXP::ARHGEF33:100271715:
N:GEXP::ARHGEF35:445328:
N:GEXP::ARHGEF37:389337:
N:GEXP::ARHGEF38:54848:
N:GEXP::ARHGEF3:50650:
N:GEXP::ARHGEF4:50649:
N:GEXP::ARHGEF5:7984:
N:GEXP::ARHGEF6:9459:
N:GEXP::ARHGEF7:8874:
N:GEXP::ARHGEF9:23229:
N:GEXP::ARID1A:8289:
N:GEXP::ARID1B:57492:
N:GEXP::ARID2:196528:
N:GEXP::ARID3A:1820:
N:GEXP::ARID3B:10620:
N:GEXP::ARID3C:138715:
N:GEXP::ARID4A:5926:
N:GEXP::ARID4B:51742:
N:GEXP::ARID5A:10865:
N:GEXP::ARID5B:84159:
N:GEXP::ARIH1:25820:
N:GEXP::ARIH2:10425:
N:GEXP::ARL10:285598:
N:GEXP::ARL11:115761:
N:GEXP::ARL13A:392509:
N:GEXP::ARL13B:200894:
N:GEXP::ARL14:80117:
N:GEXP::ARL15:54622:
N:GEXP::ARL16:339231:
N:GEXP::ARL17A:51326:
N:GEXP::ARL17B:641522:
N:GEXP::ARL1:400:
N:GEXP::ARL2:402:
N:GEXP::ARL2BP:23568:
N:GEXP::ARL3:403:
N:GEXP::ARL4A:10124:
N:GEXP::ARL4C:10123:
N:GEXP::ARL4D:379:
N:GEXP::ARL5A:26225:
N:GEXP::ARL5B:221079:
N:GEXP::ARL5C:390790:
N:GEXP::ARL6:84100:
N:GEXP::ARL6IP1:23204:
N:GEXP::ARL6IP4:51329:
N:GEXP::ARL6IP5:10550:
N:GEXP::ARL6IP6:151188:
N:GEXP::ARL8A:127829:
N:GEXP::ARL8B:55207:
N:GEXP::ARL9:132946:
N:GEXP::ARMC10:83787:
N:GEXP::ARMC1:55156:
N:GEXP::ARMC2:84071:
N:GEXP::ARMC3:219681:
N:GEXP::ARMC4:55130:
N:GEXP::ARMC5:79798:
N:GEXP::ARMC6:93436:
N:GEXP::ARMC7:79637:
N:GEXP::ARMC8:25852:
N:GEXP::ARMC9:80210:
N:GEXP::ARMCX1:51309:
N:GEXP::ARMCX2:9823:
N:GEXP::ARMCX3:51566:
N:GEXP::ARMCX5:64860:
N:GEXP::ARMCX6:54470:
N:GEXP::ARMS2:387715:
N:GEXP::ARNT2:9915:
N:GEXP::ARNT:405:
N:GEXP::ARNTL2:56938:
N:GEXP::ARNTL:406:
N:GEXP::ARPC1A:10552:
N:GEXP::ARPC1B:10095:
N:GEXP::ARPC2:10109:
N:GEXP::ARPC3:10094:
N:GEXP::ARPC4:10093:
N:GEXP::ARPC5:10092:
N:GEXP::ARPC5L:81873:
N:GEXP::ARPM1:84517:
N:GEXP::ARPP19:10776:
N:GEXP::ARPP21:10777:
N:GEXP::ARR3:407:
N:GEXP::ARRB1:408:
N:GEXP::ARRB2:409:
N:GEXP::ARRDC1:92714:
N:GEXP::ARRDC2:27106:
N:GEXP::ARRDC3:57561:
N:GEXP::ARRDC4:91947:
N:GEXP::ARRDC5:645432:
N:GEXP::ARSA:410:
N:GEXP::ARSB:411:
N:GEXP::ARSD:414:
N:GEXP::ARSE:415:
N:GEXP::ARSF:416:
N:GEXP::ARSG:22901:
N:GEXP::ARSH:347527:
N:GEXP::ARSI:340075:
N:GEXP::ARSJ:79642:
N:GEXP::ARSK:153642:
N:GEXP::ART1:417:
N:GEXP::ART3:419:
N:GEXP::ART4:420:
N:GEXP::ART5:116969:
N:GEXP::ARTN:9048:
N:GEXP::ARV1:64801:
N:GEXP::ARVCF:421:
N:GEXP::ARX:170302:
N:GEXP::AS3MT:57412:
N:GEXP::ASAH1:427:
N:GEXP::ASAH2:56624:
N:GEXP::ASAH2B:653308:
N:GEXP::ASAM:79827:
N:GEXP::ASAP1:50807:
N:GEXP::ASAP1IT1:29065:
N:GEXP::ASAP2:8853:
N:GEXP::ASAP3:55616:
N:GEXP::ASB10:136371:
N:GEXP::ASB11:140456:
N:GEXP::ASB12:142689:
N:GEXP::ASB13:79754:
N:GEXP::ASB14:142686:
N:GEXP::ASB15:142685:
N:GEXP::ASB16:92591:
N:GEXP::ASB17:127247:
N:GEXP::ASB18:401036:
N:GEXP::ASB1:51665:
N:GEXP::ASB2:51676:
N:GEXP::ASB3:51130:
N:GEXP::ASB4:51666:
N:GEXP::ASB5:140458:
N:GEXP::ASB6:140459:
N:GEXP::ASB7:140460:
N:GEXP::ASB8:140461:
N:GEXP::ASB9:140462:
N:GEXP::ASCC1:51008:
N:GEXP::ASCC2:84164:
N:GEXP::ASCC3:10973:
N:GEXP::ASCL1:429:
N:GEXP::ASCL2:430:
N:GEXP::ASCL3:56676:
N:GEXP::ASCL4:121549:
N:GEXP::ASF1A:25842:
N:GEXP::ASF1B:55723:
N:GEXP::ASFMR1:100126270:
N:GEXP::ASGR1:432:
N:GEXP::ASGR2:433:
N:GEXP::ASH1L:55870:
N:GEXP::ASH2L:9070:
N:GEXP::ASIP:434:
N:GEXP::ASL:435:
N:GEXP::ASMT:438:
N:GEXP::ASMTL:8623:
N:GEXP::ASNA1:439:
N:GEXP::ASNS:440:
N:GEXP::ASNSD1:54529:
N:GEXP::ASPA:443:
N:GEXP::ASPDH:554235:
N:GEXP::ASPG:374569:
N:GEXP::ASPH:444:
N:GEXP::ASPHD1:253982:
N:GEXP::ASPHD2:57168:
N:GEXP::ASPM:259266:
N:GEXP::ASPN:54829:
N:GEXP::ASPRV1:151516:
N:GEXP::ASPSCR1:79058:
N:GEXP::ASRGL1:80150:
N:GEXP::ASS1:445:
N:GEXP::ASTE1:28990:
N:GEXP::ASTL:431705:
N:GEXP::ASTN1:460:
N:GEXP::ASTN2:23245:
N:GEXP::ASXL1:171023:
N:GEXP::ASXL2:55252:
N:GEXP::ASXL3:80816:
N:GEXP::ASZ1:136991:
N:GEXP::ATAD1:84896:
N:GEXP::ATAD2:29028:
N:GEXP::ATAD2B:54454:
N:GEXP::ATAD3A:55210:
N:GEXP::ATAD3B:83858:
N:GEXP::ATAD3C:219293:
N:GEXP::ATAD5:79915:
N:GEXP::ATCAY:85300:
N:GEXP::ATE1:11101:
N:GEXP::ATF1:466:
N:GEXP::ATF2:1386:
N:GEXP::ATF3:467:
N:GEXP::ATF4:468:
N:GEXP::ATF5:22809:
N:GEXP::ATF6:22926:
N:GEXP::ATF6B:1388:
N:GEXP::ATF7:11016:
N:GEXP::ATF7IP2:80063:
N:GEXP::ATF7IP:55729:
N:GEXP::ATG10:83734:
N:GEXP::ATG12:9140:
N:GEXP::ATG16L1:55054:
N:GEXP::ATG16L2:89849:
N:GEXP::ATG2A:23130:
N:GEXP::ATG2B:55102:
N:GEXP::ATG3:64422:
N:GEXP::ATG4A:115201:
N:GEXP::ATG4B:23192:
N:GEXP::ATG4C:84938:
N:GEXP::ATG4D:84971:
N:GEXP::ATG5:9474:
N:GEXP::ATG7:10533:
N:GEXP::ATG9A:79065:
N:GEXP::ATG9B:285973:
N:GEXP::ATHL1:80162:
N:GEXP::ATIC:471:
N:GEXP::ATL1:51062:
N:GEXP::ATL2:64225:
N:GEXP::ATL3:25923:
N:GEXP::ATM:472:
N:GEXP::ATMIN:23300:
N:GEXP::ATN1:1822:
N:GEXP::ATOH1:474:
N:GEXP::ATOH7:220202:
N:GEXP::ATOH8:84913:
N:GEXP::ATOX1:475:
N:GEXP::ATP10A:57194:
N:GEXP::ATP10B:23120:
N:GEXP::ATP10D:57205:
N:GEXP::ATP11A:23250:
N:GEXP::ATP11B:23200:
N:GEXP::ATP11C:286410:
N:GEXP::ATP12A:479:
N:GEXP::ATP13A1:57130:
N:GEXP::ATP13A2:23400:
N:GEXP::ATP13A3:79572:
N:GEXP::ATP13A4:84239:
N:GEXP::ATP13A5:344905:
N:GEXP::ATP1A1:476:
N:GEXP::ATP1A2:477:
N:GEXP::ATP1A3:478:
N:GEXP::ATP1A4:480:
N:GEXP::ATP1B1:481:
N:GEXP::ATP1B2:482:
N:GEXP::ATP1B3:483:
N:GEXP::ATP1B4:23439:
N:GEXP::ATP2A1:487:
N:GEXP::ATP2A2:488:
N:GEXP::ATP2A3:489:
N:GEXP::ATP2B1:490:
N:GEXP::ATP2B2:491:
N:GEXP::ATP2B3:492:
N:GEXP::ATP2B4:493:
N:GEXP::ATP2C1:27032:
N:GEXP::ATP2C2:9914:
N:GEXP::ATP4A:495:
N:GEXP::ATP4B:496:
N:GEXP::ATP5A1:498:
N:GEXP::ATP5B:506:
N:GEXP::ATP5C1:509:
N:GEXP::ATP5D:513:
N:GEXP::ATP5E:514:
N:GEXP::ATP5EP2:432369:
N:GEXP::ATP5F1:515:
N:GEXP::ATP5G1:516:
N:GEXP::ATP5G2:517:
N:GEXP::ATP5G3:518:
N:GEXP::ATP5H:10476:
N:GEXP::ATP5I:521:
N:GEXP::ATP5J2:9551:
N:GEXP::ATP5J:522:
N:GEXP::ATP5L2:267020:
N:GEXP::ATP5L:10632:
N:GEXP::ATP5O:539:
N:GEXP::ATP5S:27109:
N:GEXP::ATP5SL:55101:
N:GEXP::ATP6AP1:537:
N:GEXP::ATP6AP1L:92270:
N:GEXP::ATP6AP2:10159:
N:GEXP::ATP6V0A1:535:
N:GEXP::ATP6V0A2:23545:
N:GEXP::ATP6V0A4:50617:
N:GEXP::ATP6V0B:533:
N:GEXP::ATP6V0C:527:
N:GEXP::ATP6V0D1:9114:
N:GEXP::ATP6V0D2:245972:
N:GEXP::ATP6V0E1:8992:
N:GEXP::ATP6V0E2:155066:
N:GEXP::ATP6V1A:523:
N:GEXP::ATP6V1B1:525:
N:GEXP::ATP6V1B2:526:
N:GEXP::ATP6V1C1:528:
N:GEXP::ATP6V1C2:245973:
N:GEXP::ATP6V1D:51382:
N:GEXP::ATP6V1E1:529:
N:GEXP::ATP6V1E2:90423:
N:GEXP::ATP6V1F:9296:
N:GEXP::ATP6V1G1:9550:
N:GEXP::ATP6V1G2:534:
N:GEXP::ATP6V1G3:127124:
N:GEXP::ATP6V1H:51606:
N:GEXP::ATP7A:538:
N:GEXP::ATP7B:540:
N:GEXP::ATP8A1:10396:
N:GEXP::ATP8A2:51761:
N:GEXP::ATP8B1:5205:
N:GEXP::ATP8B2:57198:
N:GEXP::ATP8B3:148229:
N:GEXP::ATP8B4:79895:
N:GEXP::ATP8B5P:158381:
N:GEXP::ATP9A:10079:
N:GEXP::ATP9B:374868:
N:GEXP::ATPAF1:64756:
N:GEXP::ATPAF2:91647:
N:GEXP::ATPBD4:89978:
N:GEXP::ATPIF1:93974:
N:GEXP::ATR:545:
N:GEXP::ATRIP:84126:
N:GEXP::ATRN:8455:
N:GEXP::ATRNL1:26033:
N:GEXP::ATRX:546:
N:GEXP::ATXN10:25814:
N:GEXP::ATXN1:6310:
N:GEXP::ATXN1L:342371:
N:GEXP::ATXN2:6311:
N:GEXP::ATXN2L:11273:
N:GEXP::ATXN3:4287:
N:GEXP::ATXN3L:92552:
N:GEXP::ATXN7:6314:
N:GEXP::ATXN7L1:222255:
N:GEXP::ATXN7L2:127002:
N:GEXP::ATXN7L3:56970:
N:GEXP::ATXN7L3B:552889:
N:GEXP::ATXN8OS:6315:
N:GEXP::AUH:549:
N:GEXP::AUP1:550:
N:GEXP::AURKA:6790:
N:GEXP::AURKAIP1:54998:
N:GEXP::AURKAPS1:6791:
N:GEXP::AURKB:9212:
N:GEXP::AURKC:6795:
N:GEXP::AUTS2:26053:
N:GEXP::AVEN:57099:
N:GEXP::AVIL:10677:
N:GEXP::AVL9:23080:
N:GEXP::AVP:551:
N:GEXP::AVPI1:60370:
N:GEXP::AVPR1A:552:
N:GEXP::AVPR1B:553:
N:GEXP::AVPR2:554:
N:GEXP::AWAT1:158833:
N:GEXP::AWAT2:158835:
N:GEXP::AXIN1:8312:
N:GEXP::AXIN2:8313:
N:GEXP::AXL:558:
N:GEXP::AZGP1:563:
N:GEXP::AZI1:22994:
N:GEXP::AZI2:64343:
N:GEXP::AZIN1:51582:
N:GEXP::AZU1:566:
N:GEXP::B2M:567:
N:GEXP::B3GALNT1:8706:
N:GEXP::B3GALNT2:148789:
N:GEXP::B3GALT1:8708:
N:GEXP::B3GALT2:8707:
N:GEXP::B3GALT4:8705:
N:GEXP::B3GALT5:10317:
N:GEXP::B3GALT6:126792:
N:GEXP::B3GALTL:145173:
N:GEXP::B3GAT1:27087:
N:GEXP::B3GAT2:135152:
N:GEXP::B3GAT3:26229:
N:GEXP::B3GNT1:11041:
N:GEXP::B3GNT2:10678:
N:GEXP::B3GNT3:10331:
N:GEXP::B3GNT4:79369:
N:GEXP::B3GNT5:84002:
N:GEXP::B3GNT6:192134:
N:GEXP::B3GNT7:93010:
N:GEXP::B3GNT8:374907:
N:GEXP::B3GNT9:84752:
N:GEXP::B3GNTL1:146712:
N:GEXP::B4GALNT1:2583:
N:GEXP::B4GALNT2:124872:
N:GEXP::B4GALNT3:283358:
N:GEXP::B4GALNT4:338707:
N:GEXP::B4GALT1:2683:
N:GEXP::B4GALT2:8704:
N:GEXP::B4GALT3:8703:
N:GEXP::B4GALT4:8702:
N:GEXP::B4GALT5:9334:
N:GEXP::B4GALT6:9331:
N:GEXP::B4GALT7:11285:
N:GEXP::B9D1:27077:
N:GEXP::B9D2:80776:
N:GEXP::BAALC:79870:
N:GEXP::BAAT:570:
N:GEXP::BACE1:23621:
N:GEXP::BACE2:25825:
N:GEXP::BACH1:571:
N:GEXP::BACH2:60468:
N:GEXP::BAD:572:
N:GEXP::BAG1:573:
N:GEXP::BAG2:9532:
N:GEXP::BAG3:9531:
N:GEXP::BAG4:9530:
N:GEXP::BAG5:9529:
N:GEXP::BAGE2:85319:
N:GEXP::BAGE:574:
N:GEXP::BAHCC1:57597:
N:GEXP::BAHD1:22893:
N:GEXP::BAI1:575:
N:GEXP::BAI2:576:
N:GEXP::BAI3:577:
N:GEXP::BAIAP2:10458:
N:GEXP::BAIAP2L1:55971:
N:GEXP::BAIAP2L2:80115:
N:GEXP::BAIAP3:8938:
N:GEXP::BAK1:578:
N:GEXP::BAMBI:25805:
N:GEXP::BANF1:8815:
N:GEXP::BANF2:140836:
N:GEXP::BANK1:55024:
N:GEXP::BANP:54971:
N:GEXP::BAP1:8314:
N:GEXP::BARD1:580:
N:GEXP::BARHL1:56751:
N:GEXP::BARHL2:343472:
N:GEXP::BARX1:56033:
N:GEXP::BARX2:8538:
N:GEXP::BASE:317716:
N:GEXP::BASP1:10409:
N:GEXP::BAT1:7919:
N:GEXP::BAT2:7916:
N:GEXP::BAT2L1:84726:
N:GEXP::BAT2L2:23215:
N:GEXP::BAT3:7917:
N:GEXP::BAT4:7918:
N:GEXP::BAT5:7920:
N:GEXP::BATF2:116071:
N:GEXP::BATF3:55509:
N:GEXP::BATF:10538:
N:GEXP::BAX:581:
N:GEXP::BAZ1A:11177:
N:GEXP::BAZ1B:9031:
N:GEXP::BAZ2A:11176:
N:GEXP::BAZ2B:29994:
N:GEXP::BBC3:27113:
N:GEXP::BBOX1:8424:
N:GEXP::BBS10:79738:
N:GEXP::BBS12:166379:
N:GEXP::BBS1:582:
N:GEXP::BBS2:583:
N:GEXP::BBS4:585:
N:GEXP::BBS5:129880:
N:GEXP::BBS7:55212:
N:GEXP::BBS9:27241:
N:GEXP::BBX:56987:
N:GEXP::BCAM:4059:
N:GEXP::BCAN:63827:
N:GEXP::BCAP29:55973:
N:GEXP::BCAP31:10134:
N:GEXP::BCAR1:9564:
N:GEXP::BCAR3:8412:
N:GEXP::BCAR4:400500:
N:GEXP::BCAS1:8537:
N:GEXP::BCAS2:10286:
N:GEXP::BCAS3:54828:
N:GEXP::BCAS4:55653:
N:GEXP::BCAT1:586:
N:GEXP::BCAT2:587:
N:GEXP::BCCIP:56647:
N:GEXP::BCDIN3D:144233:
N:GEXP::BCHE:590:
N:GEXP::BCKDHA:593:
N:GEXP::BCKDHB:594:
N:GEXP::BCKDK:10295:
N:GEXP::BCL10:8915:
N:GEXP::BCL11A:53335:
N:GEXP::BCL11B:64919:
N:GEXP::BCL2:596:
N:GEXP::BCL2A1:597:
N:GEXP::BCL2L10:10017:
N:GEXP::BCL2L11:10018:
N:GEXP::BCL2L12:83596:
N:GEXP::BCL2L13:23786:
N:GEXP::BCL2L14:79370:
N:GEXP::BCL2L15:440603:
N:GEXP::BCL2L1:598:
N:GEXP::BCL2L2:599:
N:GEXP::BCL3:602:
N:GEXP::BCL6:604:
N:GEXP::BCL6B:255877:
N:GEXP::BCL7A:605:
N:GEXP::BCL7B:9275:
N:GEXP::BCL7C:9274:
N:GEXP::BCL8:606:
N:GEXP::BCL9:607:
N:GEXP::BCL9L:283149:
N:GEXP::BCLAF1:9774:
N:GEXP::BCMO1:53630:
N:GEXP::BCO2:83875:
N:GEXP::BCOR:54880:
N:GEXP::BCORL1:63035:
N:GEXP::BCORL2:286554:
N:GEXP::BCR:613:
N:GEXP::BCS1L:617:
N:GEXP::BCYRN1:618:
N:GEXP::BDH1:622:
N:GEXP::BDH2:56898:
N:GEXP::BDKRB1:623:
N:GEXP::BDKRB2:624:
N:GEXP::BDNF:627:
N:GEXP::BDNFOS:497258:
N:GEXP::BDP1:55814:
N:GEXP::BEAN:146227:
N:GEXP::BECN1:8678:
N:GEXP::BEGAIN:57596:
N:GEXP::BEND2:139105:
N:GEXP::BEND3:57673:
N:GEXP::BEND4:389206:
N:GEXP::BEND5:79656:
N:GEXP::BEND6:221336:
N:GEXP::BEND7:222389:
N:GEXP::BEST1:7439:
N:GEXP::BEST2:54831:
N:GEXP::BEST3:144453:
N:GEXP::BEST4:266675:
N:GEXP::BET1:10282:
N:GEXP::BET1L:51272:
N:GEXP::BET3L:100128327:
N:GEXP::BEX1:55859:
N:GEXP::BEX2:84707:
N:GEXP::BEX4:56271:
N:GEXP::BEX5:340542:
N:GEXP::BEYLA:497634:
N:GEXP::BFAR:51283:
N:GEXP::BFSP1:631:
N:GEXP::BFSP2:8419:
N:GEXP::BGLAP:632:
N:GEXP::BGN:633:
N:GEXP::BHLHA15:168620:
N:GEXP::BHLHB9:80823:
N:GEXP::BHLHE22:27319:
N:GEXP::BHLHE23:128408:
N:GEXP::BHLHE40:8553:
N:GEXP::BHLHE41:79365:
N:GEXP::BHMT2:23743:
N:GEXP::BHMT:635:
N:GEXP::BICC1:80114:
N:GEXP::BICD1:636:
N:GEXP::BICD2:23299:
N:GEXP::BID:637:
N:GEXP::BIK:638:
N:GEXP::BIN1:274:
N:GEXP::BIN2:51411:
N:GEXP::BIN3:55909:
N:GEXP::BIRC2:329:
N:GEXP::BIRC3:330:
N:GEXP::BIRC5:332:
N:GEXP::BIRC6:57448:
N:GEXP::BIRC7:79444:
N:GEXP::BIRC8:112401:
N:GEXP::BIVM:54841:
N:GEXP::BLCAP:10904:
N:GEXP::BLID:414899:
N:GEXP::BLK:640:
N:GEXP::BLM:641:
N:GEXP::BLMH:642:
N:GEXP::BLNK:29760:
N:GEXP::BLOC1S1:2647:
N:GEXP::BLOC1S2:282991:
N:GEXP::BLOC1S3:388552:
N:GEXP::BLVRA:644:
N:GEXP::BLVRB:645:
N:GEXP::BLZF1:8548:
N:GEXP::BMF:90427:
N:GEXP::BMI1:648:
N:GEXP::BMP10:27302:
N:GEXP::BMP15:9210:
N:GEXP::BMP1:649:
N:GEXP::BMP2:650:
N:GEXP::BMP2K:55589:
N:GEXP::BMP3:651:
N:GEXP::BMP4:652:
N:GEXP::BMP5:653:
N:GEXP::BMP6:654:
N:GEXP::BMP7:655:
N:GEXP::BMP8A:353500:
N:GEXP::BMP8B:656:
N:GEXP::BMPER:168667:
N:GEXP::BMPR1A:657:
N:GEXP::BMPR1B:658:
N:GEXP::BMPR2:659:
N:GEXP::BMS1:9790:
N:GEXP::BMS1P4:729096:
N:GEXP::BMS1P5:399761:
N:GEXP::BMX:660:
N:GEXP::BNC1:646:
N:GEXP::BNC2:54796:
N:GEXP::BNIP1:662:
N:GEXP::BNIP2:663:
N:GEXP::BNIP3:664:
N:GEXP::BNIP3L:665:
N:GEXP::BNIPL:149428:
N:GEXP::BOC:91653:
N:GEXP::BOD1:91272:
N:GEXP::BOD1L:259282:
N:GEXP::BOK:666:
N:GEXP::BOLA1:51027:
N:GEXP::BOLA2:552900:
N:GEXP::BOLA3:388962:
N:GEXP::BOLL:66037:
N:GEXP::BOP1:23246:
N:GEXP::BPESC1:60467:
N:GEXP::BPGM:669:
N:GEXP::BPHL:670:
N:GEXP::BPI:671:
N:GEXP::BPIL1:80341:
N:GEXP::BPIL2:254240:
N:GEXP::BPIL3:128859:
N:GEXP::BPNT1:10380:
N:GEXP::BPTF:2186:
N:GEXP::BPY2:9083:
N:GEXP::BRAF:673:
N:GEXP::BRAP:8315:
N:GEXP::BRCA1:672:
N:GEXP::BRCA2:675:
N:GEXP::BRCC3:79184:
N:GEXP::BRD1:23774:
N:GEXP::BRD2:6046:
N:GEXP::BRD3:8019:
N:GEXP::BRD4:23476:
N:GEXP::BRD7:29117:
N:GEXP::BRD7P3:23629:
N:GEXP::BRD8:10902:
N:GEXP::BRD9:65980:
N:GEXP::BRDT:676:
N:GEXP::BRE:9577:
N:GEXP::BREA2:286076:
N:GEXP::BRF1:2972:
N:GEXP::BRF2:55290:
N:GEXP::BRI3:25798:
N:GEXP::BRI3BP:140707:
N:GEXP::BRIP1:83990:
N:GEXP::BRIX1:55299:
N:GEXP::BRMS1:25855:
N:GEXP::BRMS1L:84312:
N:GEXP::BRP44:25874:
N:GEXP::BRP44L:51660:
N:GEXP::BRPF1:7862:
N:GEXP::BRPF3:27154:
N:GEXP::BRS3:680:
N:GEXP::BRSK1:84446:
N:GEXP::BRSK2:9024:
N:GEXP::BRWD1:54014:
N:GEXP::BRWD3:254065:
N:GEXP::BSCL2:26580:
N:GEXP::BSDC1:55108:
N:GEXP::BSG:682:
N:GEXP::BSN:8927:
N:GEXP::BSND:7809:
N:GEXP::BSPH1:100131137:
N:GEXP::BSPRY:54836:
N:GEXP::BST1:683:
N:GEXP::BST2:684:
N:GEXP::BSX:390259:
N:GEXP::BTAF1:9044:
N:GEXP::BTBD10:84280:
N:GEXP::BTBD11:121551:
N:GEXP::BTBD12:84464:
N:GEXP::BTBD16:118663:
N:GEXP::BTBD17:388419:
N:GEXP::BTBD18:643376:
N:GEXP::BTBD19:149478:
N:GEXP::BTBD1:53339:
N:GEXP::BTBD2:55643:
N:GEXP::BTBD3:22903:
N:GEXP::BTBD6:90135:
N:GEXP::BTBD7:55727:
N:GEXP::BTBD8:284697:
N:GEXP::BTBD9:114781:
N:GEXP::BTC:685:
N:GEXP::BTD:686:
N:GEXP::BTF3:689:
N:GEXP::BTF3L1:690:
N:GEXP::BTF3L4:91408:
N:GEXP::BTG1:694:
N:GEXP::BTG2:7832:
N:GEXP::BTG3:10950:
N:GEXP::BTG4:54766:
N:GEXP::BTK:695:
N:GEXP::BTLA:151888:
N:GEXP::BTN1A1:696:
N:GEXP::BTN2A1:11120:
N:GEXP::BTN2A2:10385:
N:GEXP::BTN2A3:54718:
N:GEXP::BTN3A1:11119:
N:GEXP::BTN3A2:11118:
N:GEXP::BTN3A3:10384:
N:GEXP::BTNL2:56244:
N:GEXP::BTNL3:10917:
N:GEXP::BTNL8:79908:
N:GEXP::BTNL9:153579:
N:GEXP::BTRC:8945:
N:GEXP::BUB1:699:
N:GEXP::BUB1B:701:
N:GEXP::BUB3:9184:
N:GEXP::BUD13:84811:
N:GEXP::BUD31:8896:
N:GEXP::BVES:11149:
N:GEXP::BYSL:705:
N:GEXP::BZRAP1:9256:
N:GEXP::BZW1:9689:
N:GEXP::BZW2:28969:
N:GEXP::C10orf105:414152:
N:GEXP::C10orf107:219621:
N:GEXP::C10orf108:414235:
N:GEXP::C10orf10:11067:
N:GEXP::C10orf110:55853:
N:GEXP::C10orf111:221060:
N:GEXP::C10orf113:387638:
N:GEXP::C10orf114:399726:
N:GEXP::C10orf116:10974:
N:GEXP::C10orf118:55088:
N:GEXP::C10orf119:79892:
N:GEXP::C10orf11:83938:
N:GEXP::C10orf120:399814:
N:GEXP::C10orf122:387718:
N:GEXP::C10orf125:282969:
N:GEXP::C10orf128:170371:
N:GEXP::C10orf129:142827:
N:GEXP::C10orf12:26148:
N:GEXP::C10orf131:100127889:
N:GEXP::C10orf137:26098:
N:GEXP::C10orf140:387640:
N:GEXP::C10orf18:54906:
N:GEXP::C10orf25:220979:
N:GEXP::C10orf26:54838:
N:GEXP::C10orf27:219793:
N:GEXP::C10orf28:27291:
N:GEXP::C10orf2:56652:
N:GEXP::C10orf32:119032:
N:GEXP::C10orf35:219738:
N:GEXP::C10orf40:283025:
N:GEXP::C10orf41:100131213:
N:GEXP::C10orf46:143384:
N:GEXP::C10orf47:254427:
N:GEXP::C10orf4:118924:
N:GEXP::C10orf50:645528:
N:GEXP::C10orf53:282966:
N:GEXP::C10orf54:64115:
N:GEXP::C10orf55:414236:
N:GEXP::C10orf57:80195:
N:GEXP::C10orf58:84293:
N:GEXP::C10orf62:414157:
N:GEXP::C10orf67:256815:
N:GEXP::C10orf68:79741:
N:GEXP::C10orf71:118461:
N:GEXP::C10orf72:196740:
N:GEXP::C10orf75:90271:
N:GEXP::C10orf76:79591:
N:GEXP::C10orf78:119392:
N:GEXP::C10orf79:80217:
N:GEXP::C10orf81:79949:
N:GEXP::C10orf82:143379:
N:GEXP::C10orf84:63877:
N:GEXP::C10orf88:80007:
N:GEXP::C10orf90:118611:
N:GEXP::C10orf91:170393:
N:GEXP::C10orf93:255352:
N:GEXP::C10orf95:79946:
N:GEXP::C10orf96:374355:
N:GEXP::C10orf99:387695:
N:GEXP::C11orf10:746:
N:GEXP::C11orf16:56673:
N:GEXP::C11orf17:56672:
N:GEXP::C11orf1:64776:
N:GEXP::C11orf20:25858:
N:GEXP::C11orf21:29125:
N:GEXP::C11orf24:53838:
N:GEXP::C11orf2:738:
N:GEXP::C11orf30:56946:
N:GEXP::C11orf31:280636:
N:GEXP::C11orf34:349633:
N:GEXP::C11orf35:256329:
N:GEXP::C11orf36:283303:
N:GEXP::C11orf40:143501:
N:GEXP::C11orf41:25758:
N:GEXP::C11orf42:160298:
N:GEXP::C11orf45:219833:
N:GEXP::C11orf46:120534:
N:GEXP::C11orf48:79081:
N:GEXP::C11orf49:79096:
N:GEXP::C11orf51:25906:
N:GEXP::C11orf52:91894:
N:GEXP::C11orf53:341032:
N:GEXP::C11orf54:28970:
N:GEXP::C11orf57:55216:
N:GEXP::C11orf58:10944:
N:GEXP::C11orf59:55004:
N:GEXP::C11orf61:79684:
N:GEXP::C11orf63:79864:
N:GEXP::C11orf64:283197:
N:GEXP::C11orf65:160140:
N:GEXP::C11orf66:220004:
N:GEXP::C11orf67:28971:
N:GEXP::C11orf68:83638:
N:GEXP::C11orf70:85016:
N:GEXP::C11orf71:54494:
N:GEXP::C11orf73:51501:
N:GEXP::C11orf74:119710:
N:GEXP::C11orf75:56935:
N:GEXP::C11orf80:79703:
N:GEXP::C11orf82:220042:
N:GEXP::C11orf83:790955:
N:GEXP::C11orf84:144097:
N:GEXP::C11orf85:283129:
N:GEXP::C11orf86:254439:
N:GEXP::C11orf87:399947:
N:GEXP::C11orf88:399949:
N:GEXP::C11orf90:387804:
N:GEXP::C11orf92:399948:
N:GEXP::C11orf93:120376:
N:GEXP::C11orf94:143678:
N:GEXP::C11orf95:65998:
N:GEXP::C11orf9:745:
N:GEXP::C12orf10:60314:
N:GEXP::C12orf11:55726:
N:GEXP::C12orf12:196477:
N:GEXP::C12orf23:90488:
N:GEXP::C12orf24:29902:
N:GEXP::C12orf26:84190:
N:GEXP::C12orf27:283460:
N:GEXP::C12orf29:91298:
N:GEXP::C12orf32:83695:
N:GEXP::C12orf34:84915:
N:GEXP::C12orf35:55196:
N:GEXP::C12orf36:283422:
N:GEXP::C12orf39:80763:
N:GEXP::C12orf40:283461:
N:GEXP::C12orf41:54934:
N:GEXP::C12orf42:374470:
N:GEXP::C12orf43:64897:
N:GEXP::C12orf44:60673:
N:GEXP::C12orf45:121053:
N:GEXP::C12orf47:51275:
N:GEXP::C12orf48:55010:
N:GEXP::C12orf49:79794:
N:GEXP::C12orf4:57102:
N:GEXP::C12orf50:160419:
N:GEXP::C12orf51:283450:
N:GEXP::C12orf52:84934:
N:GEXP::C12orf53:196500:
N:GEXP::C12orf54:121273:
N:GEXP::C12orf56:115749:
N:GEXP::C12orf57:113246:
N:GEXP::C12orf59:120939:
N:GEXP::C12orf5:57103:
N:GEXP::C12orf60:144608:
N:GEXP::C12orf61:283416:
N:GEXP::C12orf62:84987:
N:GEXP::C12orf63:374467:
N:GEXP::C12orf65:91574:
N:GEXP::C12orf66:144577:
N:GEXP::C12orf68:387856:
N:GEXP::C12orf69:440087:
N:GEXP::C12orf70:341346:
N:GEXP::C12orf71:728858:
N:GEXP::C12orf72:254013:
N:GEXP::C12orf73:728568:
N:GEXP::C12orf74:338809:
N:GEXP::C12orf75:387882:
N:GEXP::C12orf76:400073:
N:GEXP::C12orf77:196415:
N:GEXP::C13orf15:28984:
N:GEXP::C13orf16:121793:
N:GEXP::C13orf18:80183:
N:GEXP::C13orf1:57213:
N:GEXP::C13orf23:80209:
N:GEXP::C13orf26:122046:
N:GEXP::C13orf27:93081:
N:GEXP::C13orf28:122258:
N:GEXP::C13orf29:283487:
N:GEXP::C13orf30:144809:
N:GEXP::C13orf31:144811:
N:GEXP::C13orf33:84935:
N:GEXP::C13orf34:79866:
N:GEXP::C13orf35:400165:
N:GEXP::C13orf36:400120:
N:GEXP::C13orf37:440145:
N:GEXP::C13orf38:728591:
N:GEXP::C13orf39:196541:
N:GEXP::C14orf101:54916:
N:GEXP::C14orf102:55051:
N:GEXP::C14orf104:55172:
N:GEXP::C14orf105:55195:
N:GEXP::C14orf106:55320:
N:GEXP::C14orf109:26175:
N:GEXP::C14orf115:55237:
N:GEXP::C14orf118:55668:
N:GEXP::C14orf119:55017:
N:GEXP::C14orf126:112487:
N:GEXP::C14orf128:84837:
N:GEXP::C14orf129:51527:
N:GEXP::C14orf132:56967:
N:GEXP::C14orf135:64430:
N:GEXP::C14orf138:79609:
N:GEXP::C14orf139:79686:
N:GEXP::C14orf142:84520:
N:GEXP::C14orf143:90141:
N:GEXP::C14orf145:145508:
N:GEXP::C14orf147:171546:
N:GEXP::C14orf148:122945:
N:GEXP::C14orf149:112849:
N:GEXP::C14orf153:84334:
N:GEXP::C14orf156:81892:
N:GEXP::C14orf159:80017:
N:GEXP::C14orf162:56936:
N:GEXP::C14orf165:414767:
N:GEXP::C14orf166:51637:
N:GEXP::C14orf166B:145497:
N:GEXP::C14orf167:55449:
N:GEXP::C14orf169:79697:
N:GEXP::C14orf174:161394:
N:GEXP::C14orf176:643382:
N:GEXP::C14orf177:283598:
N:GEXP::C14orf178:283579:
N:GEXP::C14orf179:112752:
N:GEXP::C14orf180:400258:
N:GEXP::C14orf181:400223:
N:GEXP::C14orf182:283551:
N:GEXP::C14orf183:196913:
N:GEXP::C14orf184:650662:
N:GEXP::C14orf19:280655:
N:GEXP::C14orf1:11161:
N:GEXP::C14orf21:161424:
N:GEXP::C14orf23:387978:
N:GEXP::C14orf28:122525:
N:GEXP::C14orf2:9556:
N:GEXP::C14orf33:100129075:
N:GEXP::C14orf34:645687:
N:GEXP::C14orf37:145407:
N:GEXP::C14orf39:317761:
N:GEXP::C14orf43:91748:
N:GEXP::C14orf45:80127:
N:GEXP::C14orf48:256369:
N:GEXP::C14orf49:161176:
N:GEXP::C14orf4:64207:
N:GEXP::C14orf50:145376:
N:GEXP::C14orf53:440184:
N:GEXP::C14orf64:388011:
N:GEXP::C14orf68:283600:
N:GEXP::C14orf70:283601:
N:GEXP::C14orf72:145200:
N:GEXP::C14orf73:91828:
N:GEXP::C14orf79:122616:
N:GEXP::C14orf80:283643:
N:GEXP::C14orf86:283592:
N:GEXP::C14orf93:60686:
N:GEXP::C15orf17:57184:
N:GEXP::C15orf21:283651:
N:GEXP::C15orf23:90417:
N:GEXP::C15orf24:56851:
N:GEXP::C15orf26:161502:
N:GEXP::C15orf27:123591:
N:GEXP::C15orf28:80035:
N:GEXP::C15orf29:79768:
N:GEXP::C15orf2:23742:
N:GEXP::C15orf32:145858:
N:GEXP::C15orf33:196951:
N:GEXP::C15orf34:80072:
N:GEXP::C15orf37:283687:
N:GEXP::C15orf38:348110:
N:GEXP::C15orf39:56905:
N:GEXP::C15orf40:123207:
N:GEXP::C15orf41:84529:
N:GEXP::C15orf42:90381:
N:GEXP::C15orf43:145645:
N:GEXP::C15orf44:81556:
N:GEXP::C15orf48:84419:
N:GEXP::C15orf50:414926:
N:GEXP::C15orf51:196968:
N:GEXP::C15orf52:388115:
N:GEXP::C15orf53:400359:
N:GEXP::C15orf54:400360:
N:GEXP::C15orf55:256646:
N:GEXP::C15orf56:644809:
N:GEXP::C15orf57:90416:
N:GEXP::C15orf58:390637:
N:GEXP::C15orf59:388135:
N:GEXP::C15orf5:81698:
N:GEXP::C15orf60:283677:
N:GEXP::C15orf61:145853:
N:GEXP::C15orf62:643338:
N:GEXP::C15orf63:25764:
N:GEXP::C16orf11:146325:
N:GEXP::C16orf13:84326:
N:GEXP::C16orf3:750:
N:GEXP::C16orf42:115939:
N:GEXP::C16orf45:89927:
N:GEXP::C16orf46:123775:
N:GEXP::C16orf48:84080:
N:GEXP::C16orf52:730094:
N:GEXP::C16orf53:79447:
N:GEXP::C16orf54:283897:
N:GEXP::C16orf55:124045:
N:GEXP::C16orf57:79650:
N:GEXP::C16orf58:64755:
N:GEXP::C16orf59:80178:
N:GEXP::C16orf5:29965:
N:GEXP::C16orf61:56942:
N:GEXP::C16orf62:57020:
N:GEXP::C16orf63:123811:
N:GEXP::C16orf68:79091:
N:GEXP::C16orf70:80262:
N:GEXP::C16orf71:146562:
N:GEXP::C16orf72:29035:
N:GEXP::C16orf73:254528:
N:GEXP::C16orf74:404550:
N:GEXP::C16orf75:116028:
N:GEXP::C16orf78:123970:
N:GEXP::C16orf79:283870:
N:GEXP::C16orf7:9605:
N:GEXP::C16orf80:29105:
N:GEXP::C16orf81:283860:
N:GEXP::C16orf82:162083:
N:GEXP::C16orf86:388284:
N:GEXP::C16orf87:388272:
N:GEXP::C16orf88:400506:
N:GEXP::C16orf89:146556:
N:GEXP::C16orf90:646174:
N:GEXP::C16orf91:283951:
N:GEXP::C16orf92:146378:
N:GEXP::C16orf93:90835:
N:GEXP::C17orf100:388327:
N:GEXP::C17orf101:79701:
N:GEXP::C17orf102:400591:
N:GEXP::C17orf103:256302:
N:GEXP::C17orf104:284071:
N:GEXP::C17orf105:284067:
N:GEXP::C17orf106:100134934:
N:GEXP::C17orf107:100130311:
N:GEXP::C17orf108:201229:
N:GEXP::C17orf28:283987:
N:GEXP::C17orf37:84299:
N:GEXP::C17orf39:79018:
N:GEXP::C17orf42:79736:
N:GEXP::C17orf44:284029:
N:GEXP::C17orf46:124783:
N:GEXP::C17orf47:284083:
N:GEXP::C17orf48:56985:
N:GEXP::C17orf49:124944:
N:GEXP::C17orf50:146853:
N:GEXP::C17orf51:339263:
N:GEXP::C17orf53:78995:
N:GEXP::C17orf54:283982:
N:GEXP::C17orf55:284185:
N:GEXP::C17orf56:146705:
N:GEXP::C17orf57:124989:
N:GEXP::C17orf58:284018:
N:GEXP::C17orf59:54785:
N:GEXP::C17orf60:284021:
N:GEXP::C17orf61:254863:
N:GEXP::C17orf62:79415:
N:GEXP::C17orf63:55731:
N:GEXP::C17orf64:124773:
N:GEXP::C17orf65:339201:
N:GEXP::C17orf66:256957:
N:GEXP::C17orf67:339210:
N:GEXP::C17orf68:80169:
N:GEXP::C17orf69:147081:
N:GEXP::C17orf70:80233:
N:GEXP::C17orf71:55181:
N:GEXP::C17orf72:92340:
N:GEXP::C17orf73:55018:
N:GEXP::C17orf74:201243:
N:GEXP::C17orf75:64149:
N:GEXP::C17orf76:388341:
N:GEXP::C17orf77:146723:
N:GEXP::C17orf78:284099:
N:GEXP::C17orf79:55352:
N:GEXP::C17orf80:55028:
N:GEXP::C17orf81:23587:
N:GEXP::C17orf82:388407:
N:GEXP::C17orf85:55421:
N:GEXP::C17orf86:654434:
N:GEXP::C17orf87:388325:
N:GEXP::C17orf88:23591:
N:GEXP::C17orf89:284184:
N:GEXP::C17orf90:339229:
N:GEXP::C17orf91:84981:
N:GEXP::C17orf93:360205:
N:GEXP::C17orf95:124512:
N:GEXP::C17orf96:100170841:
N:GEXP::C17orf97:400566:
N:GEXP::C17orf98:388381:
N:GEXP::C17orf99:100141515:
N:GEXP::C18orf10:25941:
N:GEXP::C18orf16:147429:
N:GEXP::C18orf18:147525:
N:GEXP::C18orf19:125228:
N:GEXP::C18orf1:753:
N:GEXP::C18orf20:221241:
N:GEXP::C18orf21:83608:
N:GEXP::C18orf22:79863:
N:GEXP::C18orf25:147339:
N:GEXP::C18orf26:284254:
N:GEXP::C18orf2:56651:
N:GEXP::C18orf32:497661:
N:GEXP::C18orf34:374864:
N:GEXP::C18orf45:85019:
N:GEXP::C18orf54:162681:
N:GEXP::C18orf55:29090:
N:GEXP::C18orf56:494514:
N:GEXP::C18orf62:284274:
N:GEXP::C18orf8:29919:
N:GEXP::C19orf10:56005:
N:GEXP::C19orf12:83636:
N:GEXP::C19orf18:147685:
N:GEXP::C19orf20:91978:
N:GEXP::C19orf21:126353:
N:GEXP::C19orf22:91300:
N:GEXP::C19orf23:148046:
N:GEXP::C19orf24:55009:
N:GEXP::C19orf25:148223:
N:GEXP::C19orf26:255057:
N:GEXP::C19orf28:126321:
N:GEXP::C19orf29:58509:
N:GEXP::C19orf2:8725:
N:GEXP::C19orf30:284424:
N:GEXP::C19orf33:64073:
N:GEXP::C19orf34:255193:
N:GEXP::C19orf35:374872:
N:GEXP::C19orf36:113177:
N:GEXP::C19orf38:255809:
N:GEXP::C19orf39:126074:
N:GEXP::C19orf40:91442:
N:GEXP::C19orf41:126123:
N:GEXP::C19orf42:79086:
N:GEXP::C19orf43:79002:
N:GEXP::C19orf44:84167:
N:GEXP::C19orf45:374877:
N:GEXP::C19orf46:163183:
N:GEXP::C19orf47:126526:
N:GEXP::C19orf48:84798:
N:GEXP::C19orf50:79036:
N:GEXP::C19orf51:352909:
N:GEXP::C19orf52:90580:
N:GEXP::C19orf53:28974:
N:GEXP::C19orf54:284325:
N:GEXP::C19orf55:148137:
N:GEXP::C19orf56:51398:
N:GEXP::C19orf57:79173:
N:GEXP::C19orf59:199675:
N:GEXP::C19orf60:55049:
N:GEXP::C19orf61:56006:
N:GEXP::C19orf62:29086:
N:GEXP::C19orf63:284361:
N:GEXP::C19orf66:55337:
N:GEXP::C19orf69:100170765:
N:GEXP::C19orf6:91304:
N:GEXP::C19orf70:125988:
N:GEXP::C19orf71:100128569:
N:GEXP::C19orf73:55150:
N:GEXP::C19orf75:284369:
N:GEXP::C19orf76:199800:
N:GEXP::C19orf77:284422:
N:GEXP::C1D:10438:
N:GEXP::C1GALT1:56913:
N:GEXP::C1GALT1C1:29071:
N:GEXP::C1QA:712:
N:GEXP::C1QB:713:
N:GEXP::C1QBP:708:
N:GEXP::C1QC:714:
N:GEXP::C1QL1:10882:
N:GEXP::C1QL2:165257:
N:GEXP::C1QL3:389941:
N:GEXP::C1QL4:338761:
N:GEXP::C1QTNF1:114897:
N:GEXP::C1QTNF2:114898:
N:GEXP::C1QTNF3:114899:
N:GEXP::C1QTNF4:114900:
N:GEXP::C1QTNF6:114904:
N:GEXP::C1QTNF7:114905:
N:GEXP::C1QTNF8:390664:
N:GEXP::C1QTNF9:338872:
N:GEXP::C1QTNF9B:387911:
N:GEXP::C1R:715:
N:GEXP::C1RL:51279:
N:GEXP::C1S:716:
N:GEXP::C1orf100:200159:
N:GEXP::C1orf101:257044:
N:GEXP::C1orf103:55791:
N:GEXP::C1orf104:284618:
N:GEXP::C1orf105:92346:
N:GEXP::C1orf106:55765:
N:GEXP::C1orf107:27042:
N:GEXP::C1orf109:54955:
N:GEXP::C1orf110:339512:
N:GEXP::C1orf111:284680:
N:GEXP::C1orf112:55732:
N:GEXP::C1orf113:79729:
N:GEXP::C1orf114:57821:
N:GEXP::C1orf115:79762:
N:GEXP::C1orf116:79098:
N:GEXP::C1orf122:127687:
N:GEXP::C1orf123:54987:
N:GEXP::C1orf124:83932:
N:GEXP::C1orf125:126859:
N:GEXP::C1orf126:200197:
N:GEXP::C1orf127:148345:
N:GEXP::C1orf128:57095:
N:GEXP::C1orf129:80133:
N:GEXP::C1orf130:400746:
N:GEXP::C1orf131:128061:
N:GEXP::C1orf133:574036:
N:GEXP::C1orf135:79000:
N:GEXP::C1orf141:400757:
N:GEXP::C1orf144:26099:
N:GEXP::C1orf146:388649:
N:GEXP::C1orf14:81626:
N:GEXP::C1orf150:148823:
N:GEXP::C1orf151:440574:
N:GEXP::C1orf152:767846:
N:GEXP::C1orf156:92342:
N:GEXP::C1orf157:284573:
N:GEXP::C1orf158:93190:
N:GEXP::C1orf159:54991:
N:GEXP::C1orf161:126868:
N:GEXP::C1orf162:128346:
N:GEXP::C1orf163:65260:
N:GEXP::C1orf168:199920:
N:GEXP::C1orf170:84808:
N:GEXP::C1orf172:126695:
N:GEXP::C1orf173:127254:
N:GEXP::C1orf174:339448:
N:GEXP::C1orf175:374977:
N:GEXP::C1orf177:163747:
N:GEXP::C1orf180:439927:
N:GEXP::C1orf182:128229:
N:GEXP::C1orf183:55924:
N:GEXP::C1orf185:284546:
N:GEXP::C1orf186:440712:
N:GEXP::C1orf187:374946:
N:GEXP::C1orf189:388701:
N:GEXP::C1orf190:541468:
N:GEXP::C1orf192:257177:
N:GEXP::C1orf194:127003:
N:GEXP::C1orf198:84886:
N:GEXP::C1orf200:644997:
N:GEXP::C1orf201:90529:
N:GEXP::C1orf203:84852:
N:GEXP::C1orf204:284677:
N:GEXP::C1orf210:149466:
N:GEXP::C1orf212:113444:
N:GEXP::C1orf213:148898:
N:GEXP::C1orf216:127703:
N:GEXP::C1orf21:81563:
N:GEXP::C1orf220:400798:
N:GEXP::C1orf223:374973:
N:GEXP::C1orf226:400793:
N:GEXP::C1orf227:149643:
N:GEXP::C1orf228:339541:
N:GEXP::C1orf229:388759:
N:GEXP::C1orf230:284485:
N:GEXP::C1orf25:81627:
N:GEXP::C1orf26:54823:
N:GEXP::C1orf27:54953:
N:GEXP::C1orf31:388753:
N:GEXP::C1orf35:79169:
N:GEXP::C1orf38:9473:
N:GEXP::C1orf43:25912:
N:GEXP::C1orf49:84066:
N:GEXP::C1orf50:79078:
N:GEXP::C1orf51:148523:
N:GEXP::C1orf52:148423:
N:GEXP::C1orf53:388722:
N:GEXP::C1orf54:79630:
N:GEXP::C1orf55:163859:
N:GEXP::C1orf56:54964:
N:GEXP::C1orf57:84284:
N:GEXP::C1orf58:148362:
N:GEXP::C1orf59:113802:
N:GEXP::C1orf61:10485:
N:GEXP::C1orf63:57035:
N:GEXP::C1orf64:149563:
N:GEXP::C1orf65:164127:
N:GEXP::C1orf66:51093:
N:GEXP::C1orf68:100129271:
N:GEXP::C1orf69:200205:
N:GEXP::C1orf70:339453:
N:GEXP::C1orf74:148304:
N:GEXP::C1orf77:26097:
N:GEXP::C1orf83:127428:
N:GEXP::C1orf84:149469:
N:GEXP::C1orf85:112770:
N:GEXP::C1orf86:199990:
N:GEXP::C1orf87:127795:
N:GEXP::C1orf88:128344:
N:GEXP::C1orf89:79363:
N:GEXP::C1orf91:56063:
N:GEXP::C1orf92:149499:
N:GEXP::C1orf93:127281:
N:GEXP::C1orf94:84970:
N:GEXP::C1orf95:375057:
N:GEXP::C1orf96:126731:
N:GEXP::C1orf97:84791:
N:GEXP::C1orf9:51430:
N:GEXP::C20orf103:24141:
N:GEXP::C20orf106:200232:
N:GEXP::C20orf107:388799:
N:GEXP::C20orf108:116151:
N:GEXP::C20orf111:51526:
N:GEXP::C20orf112:140688:
N:GEXP::C20orf114:92747:
N:GEXP::C20orf117:140710:
N:GEXP::C20orf118:140711:
N:GEXP::C20orf11:54994:
N:GEXP::C20orf123:128506:
N:GEXP::C20orf12:55184:
N:GEXP::C20orf132:140699:
N:GEXP::C20orf134:170487:
N:GEXP::C20orf135:140701:
N:GEXP::C20orf141:128653:
N:GEXP::C20orf144:128864:
N:GEXP::C20orf151:140893:
N:GEXP::C20orf152:140894:
N:GEXP::C20orf160:140706:
N:GEXP::C20orf165:128497:
N:GEXP::C20orf166:128826:
N:GEXP::C20orf173:140873:
N:GEXP::C20orf177:63939:
N:GEXP::C20orf185:359710:
N:GEXP::C20orf186:149954:
N:GEXP::C20orf191:149934:
N:GEXP::C20orf194:25943:
N:GEXP::C20orf195:79025:
N:GEXP::C20orf196:149840:
N:GEXP::C20orf197:284756:
N:GEXP::C20orf199:441951:
N:GEXP::C20orf200:253868:
N:GEXP::C20orf201:198437:
N:GEXP::C20orf202:400831:
N:GEXP::C20orf203:284805:
N:GEXP::C20orf20:55257:
N:GEXP::C20orf24:55969:
N:GEXP::C20orf26:26074:
N:GEXP::C20orf27:54976:
N:GEXP::C20orf29:55317:
N:GEXP::C20orf30:29058:
N:GEXP::C20orf3:57136:
N:GEXP::C20orf43:51507:
N:GEXP::C20orf46:55321:
N:GEXP::C20orf4:25980:
N:GEXP::C20orf54:113278:
N:GEXP::C20orf56:140828:
N:GEXP::C20orf70:140683:
N:GEXP::C20orf71:128861:
N:GEXP::C20orf72:92667:
N:GEXP::C20orf79:140856:
N:GEXP::C20orf7:79133:
N:GEXP::C20orf85:128602:
N:GEXP::C20orf94:128710:
N:GEXP::C20orf96:140680:
N:GEXP::C21orf119:84996:
N:GEXP::C21orf121:150142:
N:GEXP::C21orf122:728039:
N:GEXP::C21orf125:284836:
N:GEXP::C21orf128:150147:
N:GEXP::C21orf129:150135:
N:GEXP::C21orf130:284835:
N:GEXP::C21orf131:387486:
N:GEXP::C21orf15:54094:
N:GEXP::C21orf29:54084:
N:GEXP::C21orf2:755:
N:GEXP::C21orf33:8209:
N:GEXP::C21orf34:388815:
N:GEXP::C21orf45:54069:
N:GEXP::C21orf49:54067:
N:GEXP::C21orf54:728409:
N:GEXP::C21orf56:84221:
N:GEXP::C21orf57:54059:
N:GEXP::C21orf58:54058:
N:GEXP::C21orf59:56683:
N:GEXP::C21orf62:56245:
N:GEXP::C21orf63:59271:
N:GEXP::C21orf67:84536:
N:GEXP::C21orf70:85395:
N:GEXP::C21orf71:282566:
N:GEXP::C21orf7:56911:
N:GEXP::C21orf81:391267:
N:GEXP::C21orf82:114036:
N:GEXP::C21orf84:114038:
N:GEXP::C21orf88:114041:
N:GEXP::C21orf90:114043:
N:GEXP::C21orf91:54149:
N:GEXP::C21orf94:246705:
N:GEXP::C21orf96:80215:
N:GEXP::C21orf99:149992:
N:GEXP::C22orf13:83606:
N:GEXP::C22orf15:150248:
N:GEXP::C22orf23:84645:
N:GEXP::C22orf24:25775:
N:GEXP::C22orf25:128989:
N:GEXP::C22orf26:55267:
N:GEXP::C22orf27:150291:
N:GEXP::C22orf28:51493:
N:GEXP::C22orf29:79680:
N:GEXP::C22orf30:253143:
N:GEXP::C22orf31:25770:
N:GEXP::C22orf32:91689:
N:GEXP::C22orf33:339669:
N:GEXP::C22orf34:348645:
N:GEXP::C22orf36:388886:
N:GEXP::C22orf39:128977:
N:GEXP::C22orf40:150383:
N:GEXP::C22orf41:644186:
N:GEXP::C22orf42:150297:
N:GEXP::C22orf43:51233:
N:GEXP::C22orf45:646023:
N:GEXP::C22orf46:79640:
N:GEXP::C22orf9:23313:
N:GEXP::C2:717:
N:GEXP::C2CD2:25966:
N:GEXP::C2CD2L:9854:
N:GEXP::C2CD3:26005:
N:GEXP::C2CD4A:145741:
N:GEXP::C2CD4B:388125:
N:GEXP::C2CD4C:126567:
N:GEXP::C2CD4D:100191040:
N:GEXP::C2orf14:100132708:
N:GEXP::C2orf15:150590:
N:GEXP::C2orf16:84226:
N:GEXP::C2orf18:54978:
N:GEXP::C2orf24:27013:
N:GEXP::C2orf27A:29798:
N:GEXP::C2orf27B:408029:
N:GEXP::C2orf28:51374:
N:GEXP::C2orf29:55571:
N:GEXP::C2orf34:79823:
N:GEXP::C2orf39:92749:
N:GEXP::C2orf3:6936:
N:GEXP::C2orf40:84417:
N:GEXP::C2orf42:54980:
N:GEXP::C2orf43:60526:
N:GEXP::C2orf44:80304:
N:GEXP::C2orf47:79568:
N:GEXP::C2orf48:348738:
N:GEXP::C2orf49:79074:
N:GEXP::C2orf50:130813:
N:GEXP::C2orf51:200523:
N:GEXP::C2orf52:151477:
N:GEXP::C2orf53:339779:
N:GEXP::C2orf54:79919:
N:GEXP::C2orf55:343990:
N:GEXP::C2orf56:55471:
N:GEXP::C2orf57:165100:
N:GEXP::C2orf58:285154:
N:GEXP::C2orf60:129450:
N:GEXP::C2orf61:285051:
N:GEXP::C2orf62:375307:
N:GEXP::C2orf63:130162:
N:GEXP::C2orf64:493753:
N:GEXP::C2orf65:130951:
N:GEXP::C2orf66:401027:
N:GEXP::C2orf67:151050:
N:GEXP::C2orf68:388969:
N:GEXP::C2orf69:205327:
N:GEXP::C2orf70:339778:
N:GEXP::C2orf71:388939:
N:GEXP::C2orf72:257407:
N:GEXP::C2orf73:129852:
N:GEXP::C2orf74:339804:
N:GEXP::C2orf76:130355:
N:GEXP::C2orf77:129881:
N:GEXP::C2orf78:388960:
N:GEXP::C2orf79:391356:
N:GEXP::C2orf7:84279:
N:GEXP::C2orf80:389073:
N:GEXP::C2orf81:388963:
N:GEXP::C2orf82:389084:
N:GEXP::C2orf83:56918:
N:GEXP::C2orf84:653140:
N:GEXP::C2orf85:285093:
N:GEXP::C2orf86:51057:
N:GEXP::C2orf88:84281:
N:GEXP::C2orf89:129293:
N:GEXP::C3:718:
N:GEXP::C3AR1:719:
N:GEXP::C3P1:388503:
N:GEXP::C3orf10:55845:
N:GEXP::C3orf14:57415:
N:GEXP::C3orf15:89876:
N:GEXP::C3orf16:389161:
N:GEXP::C3orf17:25871:
N:GEXP::C3orf18:51161:
N:GEXP::C3orf19:51244:
N:GEXP::C3orf1:51300:
N:GEXP::C3orf20:84077:
N:GEXP::C3orf21:152002:
N:GEXP::C3orf22:152065:
N:GEXP::C3orf23:285343:
N:GEXP::C3orf24:115795:
N:GEXP::C3orf26:84319:
N:GEXP::C3orf27:23434:
N:GEXP::C3orf30:152405:
N:GEXP::C3orf31:132001:
N:GEXP::C3orf32:51066:
N:GEXP::C3orf33:285315:
N:GEXP::C3orf34:84984:
N:GEXP::C3orf35:339883:
N:GEXP::C3orf36:80111:
N:GEXP::C3orf37:56941:
N:GEXP::C3orf38:285237:
N:GEXP::C3orf39:84892:
N:GEXP::C3orf42:84657:
N:GEXP::C3orf43:255798:
N:GEXP::C3orf45:132228:
N:GEXP::C3orf47:339942:
N:GEXP::C3orf48:151649:
N:GEXP::C3orf49:132200:
N:GEXP::C3orf50:93556:
N:GEXP::C3orf51:711:
N:GEXP::C3orf52:79669:
N:GEXP::C3orf54:389119:
N:GEXP::C3orf55:152078:
N:GEXP::C3orf57:165679:
N:GEXP::C3orf58:205428:
N:GEXP::C3orf59:151963:
N:GEXP::C3orf62:375341:
N:GEXP::C3orf63:23272:
N:GEXP::C3orf64:285203:
N:GEXP::C3orf65:646600:
N:GEXP::C3orf66:677779:
N:GEXP::C3orf67:200844:
N:GEXP::C3orf70:285382:
N:GEXP::C3orf71:646450:
N:GEXP::C3orf72:401089:
N:GEXP::C3orf74:100128378:
N:GEXP::C3orf75:54859:
N:GEXP::C3orf77:375337:
N:GEXP::C3orf79:152118:
N:GEXP::C4A:720:
N:GEXP::C4BPA:722:
N:GEXP::C4BPB:725:
N:GEXP::C4orf10:317648:
N:GEXP::C4orf11:439934:
N:GEXP::C4orf12:404201:
N:GEXP::C4orf14:84273:
N:GEXP::C4orf17:84103:
N:GEXP::C4orf19:55286:
N:GEXP::C4orf21:55345:
N:GEXP::C4orf22:255119:
N:GEXP::C4orf23:152992:
N:GEXP::C4orf26:152816:
N:GEXP::C4orf27:54969:
N:GEXP::C4orf29:80167:
N:GEXP::C4orf31:79625:
N:GEXP::C4orf32:132720:
N:GEXP::C4orf33:132321:
N:GEXP::C4orf34:201895:
N:GEXP::C4orf35:85438:
N:GEXP::C4orf36:132989:
N:GEXP::C4orf37:285555:
N:GEXP::C4orf38:152641:
N:GEXP::C4orf39:152756:
N:GEXP::C4orf3:401152:
N:GEXP::C4orf40:401137:
N:GEXP::C4orf41:60684:
N:GEXP::C4orf42:92070:
N:GEXP::C4orf43:55319:
N:GEXP::C4orf44:345222:
N:GEXP::C4orf45:152940:
N:GEXP::C4orf46:201725:
N:GEXP::C4orf47:441054:
N:GEXP::C4orf48:401115:
N:GEXP::C4orf49:84709:
N:GEXP::C4orf50:389197:
N:GEXP::C4orf51:646603:
N:GEXP::C4orf52:389203:
N:GEXP::C4orf6:10141:
N:GEXP::C4orf7:260436:
N:GEXP::C5:727:
N:GEXP::C5AR1:728:
N:GEXP::C5orf13:9315:
N:GEXP::C5orf15:56951:
N:GEXP::C5orf20:140947:
N:GEXP::C5orf22:55322:
N:GEXP::C5orf23:79614:
N:GEXP::C5orf24:134553:
N:GEXP::C5orf25:375484:
N:GEXP::C5orf27:202299:
N:GEXP::C5orf28:64417:
N:GEXP::C5orf30:90355:
N:GEXP::C5orf32:84418:
N:GEXP::C5orf33:133686:
N:GEXP::C5orf34:375444:
N:GEXP::C5orf35:133383:
N:GEXP::C5orf36:285600:
N:GEXP::C5orf38:153571:
N:GEXP::C5orf39:389289:
N:GEXP::C5orf40:408263:
N:GEXP::C5orf41:153222:
N:GEXP::C5orf42:65250:
N:GEXP::C5orf43:643155:
N:GEXP::C5orf44:80006:
N:GEXP::C5orf45:51149:
N:GEXP::C5orf46:389336:
N:GEXP::C5orf47:133491:
N:GEXP::C5orf48:389320:
N:GEXP::C5orf49:134121:
N:GEXP::C5orf4:10826:
N:GEXP::C5orf51:285636:
N:GEXP::C5orf52:100190949:
N:GEXP::C5orf53:492311:
N:GEXP::C5orf54:63920:
N:GEXP::C5orf55:116349:
N:GEXP::C5orf56:441108:
N:GEXP::C5orf58:133874:
N:GEXP::C5orf60:285679:
N:GEXP::C5orf62:85027:
N:GEXP::C6:729:
N:GEXP::C6orf103:79747:
N:GEXP::C6orf105:84830:
N:GEXP::C6orf106:64771:
N:GEXP::C6orf108:10591:
N:GEXP::C6orf10:10665:
N:GEXP::C6orf114:85411:
N:GEXP::C6orf115:58527:
N:GEXP::C6orf118:168090:
N:GEXP::C6orf120:387263:
N:GEXP::C6orf122:401288:
N:GEXP::C6orf123:26238:
N:GEXP::C6orf124:653483:
N:GEXP::C6orf125:84300:
N:GEXP::C6orf126:389383:
N:GEXP::C6orf127:340204:
N:GEXP::C6orf129:154467:
N:GEXP::C6orf130:221443:
N:GEXP::C6orf132:647024:
N:GEXP::C6orf134:79969:
N:GEXP::C6orf136:221545:
N:GEXP::C6orf138:442213:
N:GEXP::C6orf141:135398:
N:GEXP::C6orf142:90523:
N:GEXP::C6orf145:221749:
N:GEXP::C6orf146:222826:
N:GEXP::C6orf147:387097:
N:GEXP::C6orf150:115004:
N:GEXP::C6orf153:88745:
N:GEXP::C6orf154:221424:
N:GEXP::C6orf155:79940:
N:GEXP::C6orf15:29113:
N:GEXP::C6orf162:57150:
N:GEXP::C6orf163:206412:
N:GEXP::C6orf164:63914:
N:GEXP::C6orf165:154313:
N:GEXP::C6orf167:253714:
N:GEXP::C6orf168:84553:
N:GEXP::C6orf170:221322:
N:GEXP::C6orf174:387104:
N:GEXP::C6orf176:90632:
N:GEXP::C6orf182:285753:
N:GEXP::C6orf186:728464:
N:GEXP::C6orf191:253582:
N:GEXP::C6orf192:116843:
N:GEXP::C6orf195:154386:
N:GEXP::C6orf1:221491:
N:GEXP::C6orf201:404220:
N:GEXP::C6orf203:51250:
N:GEXP::C6orf204:387119:
N:GEXP::C6orf208:80069:
N:GEXP::C6orf211:79624:
N:GEXP::C6orf217:100131814:
N:GEXP::C6orf218:221718:
N:GEXP::C6orf221:154288:
N:GEXP::C6orf222:389384:
N:GEXP::C6orf223:221416:
N:GEXP::C6orf225:619208:
N:GEXP::C6orf226:441150:
N:GEXP::C6orf227:401253:
N:GEXP::C6orf25:80739:
N:GEXP::C6orf26:401251:
N:GEXP::C6orf27:80737:
N:GEXP::C6orf35:729515:
N:GEXP::C6orf41:100133205:
N:GEXP::C6orf47:57827:
N:GEXP::C6orf48:50854:
N:GEXP::C6orf52:347744:
N:GEXP::C6orf57:135154:
N:GEXP::C6orf58:352999:
N:GEXP::C6orf59:79992:
N:GEXP::C6orf62:81688:
N:GEXP::C6orf64:55776:
N:GEXP::C6orf70:55780:
N:GEXP::C6orf72:116254:
N:GEXP::C6orf81:221481:
N:GEXP::C6orf89:221477:
N:GEXP::C6orf94:153918:
N:GEXP::C6orf97:80129:
N:GEXP::C7:730:
N:GEXP::C7orf10:79783:
N:GEXP::C7orf11:136647:
N:GEXP::C7orf13:129790:
N:GEXP::C7orf16:10842:
N:GEXP::C7orf23:79161:
N:GEXP::C7orf25:79020:
N:GEXP::C7orf26:79034:
N:GEXP::C7orf27:221927:
N:GEXP::C7orf28A:51622:
N:GEXP::C7orf28B:221960:
N:GEXP::C7orf29:113763:
N:GEXP::C7orf30:115416:
N:GEXP::C7orf31:136895:
N:GEXP::C7orf33:202865:
N:GEXP::C7orf34:135927:
N:GEXP::C7orf36:57002:
N:GEXP::C7orf40:285958:
N:GEXP::C7orf41:222166:
N:GEXP::C7orf42:55069:
N:GEXP::C7orf43:55262:
N:GEXP::C7orf44:55744:
N:GEXP::C7orf45:136263:
N:GEXP::C7orf46:340277:
N:GEXP::C7orf47:221908:
N:GEXP::C7orf49:78996:
N:GEXP::C7orf4:64433:
N:GEXP::C7orf50:84310:
N:GEXP::C7orf51:222950:
N:GEXP::C7orf52:375607:
N:GEXP::C7orf53:286006:
N:GEXP::C7orf54:27099:
N:GEXP::C7orf55:154791:
N:GEXP::C7orf57:136288:
N:GEXP::C7orf58:79974:
N:GEXP::C7orf59:389541:
N:GEXP::C7orf60:154743:
N:GEXP::C7orf61:402573:
N:GEXP::C7orf63:79846:
N:GEXP::C7orf64:84060:
N:GEXP::C7orf65:401335:
N:GEXP::C7orf66:154907:
N:GEXP::C7orf68:29923:
N:GEXP::C7orf69:80099:
N:GEXP::C7orf70:84792:
N:GEXP::C7orf71:285941:
N:GEXP::C7orf72:100130988:
N:GEXP::C8A:731:
N:GEXP::C8B:732:
N:GEXP::C8G:733:
N:GEXP::C8ORFK29:340393:
N:GEXP::C8orf12:83656:
N:GEXP::C8orf22:492307:
N:GEXP::C8orf30A:51236:
N:GEXP::C8orf31:286122:
N:GEXP::C8orf33:65265:
N:GEXP::C8orf34:116328:
N:GEXP::C8orf37:157657:
N:GEXP::C8orf38:137682:
N:GEXP::C8orf39:55472:
N:GEXP::C8orf40:114926:
N:GEXP::C8orf41:80185:
N:GEXP::C8orf42:157695:
N:GEXP::C8orf44:56260:
N:GEXP::C8orf45:157777:
N:GEXP::C8orf46:254778:
N:GEXP::C8orf47:203111:
N:GEXP::C8orf48:157773:
N:GEXP::C8orf4:56892:
N:GEXP::C8orf51:78998:
N:GEXP::C8orf55:51337:
N:GEXP::C8orf56:157556:
N:GEXP::C8orf58:541565:
N:GEXP::C8orf59:401466:
N:GEXP::C8orf71:26138:
N:GEXP::C8orf73:642475:
N:GEXP::C8orf74:203076:
N:GEXP::C8orf75:619351:
N:GEXP::C8orf76:84933:
N:GEXP::C8orf77:286103:
N:GEXP::C8orf79:57604:
N:GEXP::C8orf80:389643:
N:GEXP::C8orf83:286144:
N:GEXP::C8orf84:157869:
N:GEXP::C8orf85:441376:
N:GEXP::C8orf86:389649:
N:GEXP::C9:735:
N:GEXP::C9orf100:84904:
N:GEXP::C9orf102:375748:
N:GEXP::C9orf103:414328:
N:GEXP::C9orf106:414318:
N:GEXP::C9orf109:286333:
N:GEXP::C9orf110:100128385:
N:GEXP::C9orf114:51490:
N:GEXP::C9orf116:138162:
N:GEXP::C9orf117:286207:
N:GEXP::C9orf119:375757:
N:GEXP::C9orf11:54586:
N:GEXP::C9orf122:158228:
N:GEXP::C9orf123:90871:
N:GEXP::C9orf125:84302:
N:GEXP::C9orf128:392307:
N:GEXP::C9orf129:445577:
N:GEXP::C9orf130:100128782:
N:GEXP::C9orf131:138724:
N:GEXP::C9orf135:138255:
N:GEXP::C9orf139:401563:
N:GEXP::C9orf140:89958:
N:GEXP::C9orf142:286257:
N:GEXP::C9orf144:389715:
N:GEXP::C9orf144B:259308:
N:GEXP::C9orf150:286343:
N:GEXP::C9orf152:401546:
N:GEXP::C9orf153:389766:
N:GEXP::C9orf156:51531:
N:GEXP::C9orf163:158055:
N:GEXP::C9orf167:54863:
N:GEXP::C9orf169:375791:
N:GEXP::C9orf16:79095:
N:GEXP::C9orf170:401535:
N:GEXP::C9orf171:389799:
N:GEXP::C9orf172:389813:
N:GEXP::C9orf173:441476:
N:GEXP::C9orf21:195827:
N:GEXP::C9orf23:138716:
N:GEXP::C9orf24:84688:
N:GEXP::C9orf25:203259:
N:GEXP::C9orf27:58483:
N:GEXP::C9orf30:91283:
N:GEXP::C9orf37:85026:
N:GEXP::C9orf3:84909:
N:GEXP::C9orf40:55071:
N:GEXP::C9orf41:138199:
N:GEXP::C9orf43:257169:
N:GEXP::C9orf44:158314:
N:GEXP::C9orf45:81571:
N:GEXP::C9orf46:55848:
N:GEXP::C9orf47:286223:
N:GEXP::C9orf4:23732:
N:GEXP::C9orf50:375759:
N:GEXP::C9orf53:51198:
N:GEXP::C9orf57:138240:
N:GEXP::C9orf5:23731:
N:GEXP::C9orf64:84267:
N:GEXP::C9orf66:157983:
N:GEXP::C9orf68:55064:
N:GEXP::C9orf69:90120:
N:GEXP::C9orf6:54942:
N:GEXP::C9orf70:84850:
N:GEXP::C9orf71:169693:
N:GEXP::C9orf72:203228:
N:GEXP::C9orf78:51759:
N:GEXP::C9orf79:286234:
N:GEXP::C9orf7:11094:
N:GEXP::C9orf80:58493:
N:GEXP::C9orf82:79886:
N:GEXP::C9orf84:158401:
N:GEXP::C9orf85:138241:
N:GEXP::C9orf86:55684:
N:GEXP::C9orf89:84270:
N:GEXP::C9orf91:203197:
N:GEXP::C9orf93:203238:
N:GEXP::C9orf95:54981:
N:GEXP::C9orf96:169436:
N:GEXP::C9orf98:158067:
N:GEXP::C9orf9:11092:
N:GEXP::CA10:56934:
N:GEXP::CA11:770:
N:GEXP::CA12:771:
N:GEXP::CA13:377677:
N:GEXP::CA14:23632:
N:GEXP::CA1:759:
N:GEXP::CA2:760:
N:GEXP::CA3:761:
N:GEXP::CA4:762:
N:GEXP::CA5A:763:
N:GEXP::CA5B:11238:
N:GEXP::CA5BP:340591:
N:GEXP::CA6:765:
N:GEXP::CA7:766:
N:GEXP::CA8:767:
N:GEXP::CA9:768:
N:GEXP::CAB39:51719:
N:GEXP::CAB39L:81617:
N:GEXP::CABC1:56997:
N:GEXP::CABIN1:23523:
N:GEXP::CABLES1:91768:
N:GEXP::CABLES2:81928:
N:GEXP::CABP1:9478:
N:GEXP::CABP2:51475:
N:GEXP::CABP4:57010:
N:GEXP::CABP5:56344:
N:GEXP::CABP7:164633:
N:GEXP::CABYR:26256:
N:GEXP::CACHD1:57685:
N:GEXP::CACNA1A:773:
N:GEXP::CACNA1B:774:
N:GEXP::CACNA1C:775:
N:GEXP::CACNA1D:776:
N:GEXP::CACNA1E:777:
N:GEXP::CACNA1F:778:
N:GEXP::CACNA1G:8913:
N:GEXP::CACNA1H:8912:
N:GEXP::CACNA1I:8911:
N:GEXP::CACNA1S:779:
N:GEXP::CACNA2D1:781:
N:GEXP::CACNA2D2:9254:
N:GEXP::CACNA2D3:55799:
N:GEXP::CACNA2D4:93589:
N:GEXP::CACNB1:782:
N:GEXP::CACNB2:783:
N:GEXP::CACNB3:784:
N:GEXP::CACNB4:785:
N:GEXP::CACNG1:786:
N:GEXP::CACNG2:10369:
N:GEXP::CACNG3:10368:
N:GEXP::CACNG4:27092:
N:GEXP::CACNG5:27091:
N:GEXP::CACNG6:59285:
N:GEXP::CACNG7:59284:
N:GEXP::CACNG8:59283:
N:GEXP::CACYBP:27101:
N:GEXP::CAD:790:
N:GEXP::CADM1:23705:
N:GEXP::CADM2:253559:
N:GEXP::CADM3:57863:
N:GEXP::CADM4:199731:
N:GEXP::CADPS2:93664:
N:GEXP::CADPS:8618:
N:GEXP::CAGE1:285782:
N:GEXP::CALB1:793:
N:GEXP::CALB2:794:
N:GEXP::CALCA:796:
N:GEXP::CALCB:797:
N:GEXP::CALCOCO1:57658:
N:GEXP::CALCOCO2:10241:
N:GEXP::CALCR:799:
N:GEXP::CALCRL:10203:
N:GEXP::CALD1:800:
N:GEXP::CALHM1:255022:
N:GEXP::CALHM2:51063:
N:GEXP::CALHM3:119395:
N:GEXP::CALM1:801:
N:GEXP::CALM2:805:
N:GEXP::CALM3:808:
N:GEXP::CALML3:810:
N:GEXP::CALML4:91860:
N:GEXP::CALML5:51806:
N:GEXP::CALML6:163688:
N:GEXP::CALN1:83698:
N:GEXP::CALR3:125972:
N:GEXP::CALR:811:
N:GEXP::CALU:813:
N:GEXP::CALY:50632:
N:GEXP::CAMK1:8536:
N:GEXP::CAMK1D:57118:
N:GEXP::CAMK1G:57172:
N:GEXP::CAMK2A:815:
N:GEXP::CAMK2B:816:
N:GEXP::CAMK2D:817:
N:GEXP::CAMK2G:818:
N:GEXP::CAMK2N1:55450:
N:GEXP::CAMK2N2:94032:
N:GEXP::CAMK4:814:
N:GEXP::CAMKK1:84254:
N:GEXP::CAMKK2:10645:
N:GEXP::CAMKV:79012:
N:GEXP::CAMLG:819:
N:GEXP::CAMP:820:
N:GEXP::CAMSAP1:157922:
N:GEXP::CAMSAP1L1:23271:
N:GEXP::CAMTA1:23261:
N:GEXP::CAMTA2:23125:
N:GEXP::CAND1:55832:
N:GEXP::CAND2:23066:
N:GEXP::CANT1:124583:
N:GEXP::CANX:821:
N:GEXP::CAP1:10487:
N:GEXP::CAP2:10486:
N:GEXP::CAPG:822:
N:GEXP::CAPN10:11132:
N:GEXP::CAPN11:11131:
N:GEXP::CAPN12:147968:
N:GEXP::CAPN13:92291:
N:GEXP::CAPN14:440854:
N:GEXP::CAPN1:823:
N:GEXP::CAPN2:824:
N:GEXP::CAPN3:825:
N:GEXP::CAPN5:726:
N:GEXP::CAPN6:827:
N:GEXP::CAPN7:23473:
N:GEXP::CAPN8:388743:
N:GEXP::CAPN9:10753:
N:GEXP::CAPNS1:826:
N:GEXP::CAPNS2:84290:
N:GEXP::CAPRIN1:4076:
N:GEXP::CAPRIN2:65981:
N:GEXP::CAPS2:84698:
N:GEXP::CAPS:828:
N:GEXP::CAPSL:133690:
N:GEXP::CAPZA1:829:
N:GEXP::CAPZA2:830:
N:GEXP::CAPZA3:93661:
N:GEXP::CAPZB:832:
N:GEXP::CARD10:29775:
N:GEXP::CARD11:84433:
N:GEXP::CARD14:79092:
N:GEXP::CARD16:114769:
N:GEXP::CARD17:440068:
N:GEXP::CARD18:59082:
N:GEXP::CARD6:84674:
N:GEXP::CARD8:22900:
N:GEXP::CARD9:64170:
N:GEXP::CARHSP1:23589:
N:GEXP::CARKD:55739:
N:GEXP::CARM1:10498:
N:GEXP::CARNS1:57571:
N:GEXP::CARS2:79587:
N:GEXP::CARS:833:
N:GEXP::CARTPT:9607:
N:GEXP::CASC1:55259:
N:GEXP::CASC2:255082:
N:GEXP::CASC3:22794:
N:GEXP::CASC4:113201:
N:GEXP::CASC5:57082:
N:GEXP::CASD1:64921:
N:GEXP::CASK:8573:
N:GEXP::CASKIN1:57524:
N:GEXP::CASKIN2:57513:
N:GEXP::CASP10:843:
N:GEXP::CASP12:120329:
N:GEXP::CASP14:23581:
N:GEXP::CASP1:834:
N:GEXP::CASP2:835:
N:GEXP::CASP3:836:
N:GEXP::CASP4:837:
N:GEXP::CASP5:838:
N:GEXP::CASP6:839:
N:GEXP::CASP7:840:
N:GEXP::CASP8:841:
N:GEXP::CASP8AP2:9994:
N:GEXP::CASP9:842:
N:GEXP::CASQ1:844:
N:GEXP::CASQ2:845:
N:GEXP::CASR:846:
N:GEXP::CASS4:57091:
N:GEXP::CAST:831:
N:GEXP::CASZ1:54897:
N:GEXP::CAT:847:
N:GEXP::CATSPER1:117144:
N:GEXP::CATSPER2:117155:
N:GEXP::CATSPER2P1:440278:
N:GEXP::CATSPER3:347732:
N:GEXP::CATSPER4:378807:
N:GEXP::CATSPERB:79820:
N:GEXP::CATSPERG:57828:
N:GEXP::CAV1:857:
N:GEXP::CAV2:858:
N:GEXP::CAV3:859:
N:GEXP::CBARA1:10367:
N:GEXP::CBFA2T2:9139:
N:GEXP::CBFA2T3:863:
N:GEXP::CBFB:865:
N:GEXP::CBL:867:
N:GEXP::CBLB:868:
N:GEXP::CBLC:23624:
N:GEXP::CBLL1:79872:
N:GEXP::CBLN1:869:
N:GEXP::CBLN2:147381:
N:GEXP::CBLN3:643866:
N:GEXP::CBLN4:140689:
N:GEXP::CBR1:873:
N:GEXP::CBR3:874:
N:GEXP::CBR4:84869:
N:GEXP::CBS:875:
N:GEXP::CBWD1:55871:
N:GEXP::CBWD2:150472:
N:GEXP::CBWD3:445571:
N:GEXP::CBWD5:220869:
N:GEXP::CBWD6:644019:
N:GEXP::CBX1:10951:
N:GEXP::CBX2:84733:
N:GEXP::CBX3:11335:
N:GEXP::CBX4:8535:
N:GEXP::CBX5:23468:
N:GEXP::CBX6:23466:
N:GEXP::CBX7:23492:
N:GEXP::CBX8:57332:
N:GEXP::CBY1:25776:
N:GEXP::CC2D1A:54862:
N:GEXP::CC2D1B:200014:
N:GEXP::CC2D2A:57545:
N:GEXP::CC2D2B:387707:
N:GEXP::CCAR1:55749:
N:GEXP::CCBE1:147372:
N:GEXP::CCBL1:883:
N:GEXP::CCBL2:56267:
N:GEXP::CCBP2:1238:
N:GEXP::CCDC101:112869:
N:GEXP::CCDC102A:92922:
N:GEXP::CCDC102B:79839:
N:GEXP::CCDC103:388389:
N:GEXP::CCDC104:112942:
N:GEXP::CCDC105:126402:
N:GEXP::CCDC106:29903:
N:GEXP::CCDC107:203260:
N:GEXP::CCDC108:255101:
N:GEXP::CCDC109A:90550:
N:GEXP::CCDC109B:55013:
N:GEXP::CCDC110:256309:
N:GEXP::CCDC111:201973:
N:GEXP::CCDC112:153733:
N:GEXP::CCDC113:29070:
N:GEXP::CCDC114:93233:
N:GEXP::CCDC115:84317:
N:GEXP::CCDC116:164592:
N:GEXP::CCDC117:150275:
N:GEXP::CCDC11:220136:
N:GEXP::CCDC120:90060:
N:GEXP::CCDC121:79635:
N:GEXP::CCDC122:160857:
N:GEXP::CCDC123:84902:
N:GEXP::CCDC124:115098:
N:GEXP::CCDC125:202243:
N:GEXP::CCDC126:90693:
N:GEXP::CCDC127:133957:
N:GEXP::CCDC129:223075:
N:GEXP::CCDC12:151903:
N:GEXP::CCDC130:81576:
N:GEXP::CCDC132:55610:
N:GEXP::CCDC134:79879:
N:GEXP::CCDC135:84229:
N:GEXP::CCDC136:64753:
N:GEXP::CCDC137:339230:
N:GEXP::CCDC138:165055:
N:GEXP::CCDC13:152206:
N:GEXP::CCDC140:151278:
N:GEXP::CCDC141:285025:
N:GEXP::CCDC142:84865:
N:GEXP::CCDC144A:9720:
N:GEXP::CCDC144B:284047:
N:GEXP::CCDC144C:348254:
N:GEXP::CCDC144NL:339184:
N:GEXP::CCDC146:57639:
N:GEXP::CCDC147:159686:
N:GEXP::CCDC148:130940:
N:GEXP::CCDC149:91050:
N:GEXP::CCDC14:64770:
N:GEXP::CCDC150:284992:
N:GEXP::CCDC151:115948:
N:GEXP::CCDC152:100129792:
N:GEXP::CCDC153:283152:
N:GEXP::CCDC154:645811:
N:GEXP::CCDC155:147872:
N:GEXP::CCDC157:550631:
N:GEXP::CCDC158:339965:
N:GEXP::CCDC159:126075:
N:GEXP::CCDC15:80071:
N:GEXP::CCDC160:347475:
N:GEXP::CCDC163P:126661:
N:GEXP::CCDC17:149483:
N:GEXP::CCDC18:343099:
N:GEXP::CCDC19:25790:
N:GEXP::CCDC21:64793:
N:GEXP::CCDC22:28952:
N:GEXP::CCDC23:374969:
N:GEXP::CCDC24:149473:
N:GEXP::CCDC25:55246:
N:GEXP::CCDC27:148870:
N:GEXP::CCDC28A:25901:
N:GEXP::CCDC28B:79140:
N:GEXP::CCDC30:728621:
N:GEXP::CCDC33:80125:
N:GEXP::CCDC34:91057:
N:GEXP::CCDC36:339834:
N:GEXP::CCDC37:348807:
N:GEXP::CCDC38:120935:
N:GEXP::CCDC39:339829:
N:GEXP::CCDC3:83643:
N:GEXP::CCDC40:55036:
N:GEXP::CCDC41:51134:
N:GEXP::CCDC42:146849:
N:GEXP::CCDC42B:387885:
N:GEXP::CCDC43:124808:
N:GEXP::CCDC45:90799:
N:GEXP::CCDC46:201134:
N:GEXP::CCDC47:57003:
N:GEXP::CCDC48:79825:
N:GEXP::CCDC50:152137:
N:GEXP::CCDC51:79714:
N:GEXP::CCDC52:152185:
N:GEXP::CCDC53:51019:
N:GEXP::CCDC54:84692:
N:GEXP::CCDC55:84081:
N:GEXP::CCDC56:28958:
N:GEXP::CCDC57:284001:
N:GEXP::CCDC58:131076:
N:GEXP::CCDC59:29080:
N:GEXP::CCDC60:160777:
N:GEXP::CCDC61:729440:
N:GEXP::CCDC62:84660:
N:GEXP::CCDC63:160762:
N:GEXP::CCDC64:92558:
N:GEXP::CCDC64B:146439:
N:GEXP::CCDC65:85478:
N:GEXP::CCDC66:285331:
N:GEXP::CCDC67:159989:
N:GEXP::CCDC68:80323:
N:GEXP::CCDC69:26112:
N:GEXP::CCDC6:8030:
N:GEXP::CCDC70:83446:
N:GEXP::CCDC71:64925:
N:GEXP::CCDC72:51372:
N:GEXP::CCDC73:493860:
N:GEXP::CCDC74A:90557:
N:GEXP::CCDC74B:91409:
N:GEXP::CCDC75:253635:
N:GEXP::CCDC76:54482:
N:GEXP::CCDC77:84318:
N:GEXP::CCDC78:124093:
N:GEXP::CCDC79:283847:
N:GEXP::CCDC7:221016:
N:GEXP::CCDC80:151887:
N:GEXP::CCDC81:60494:
N:GEXP::CCDC82:79780:
N:GEXP::CCDC83:220047:
N:GEXP::CCDC84:338657:
N:GEXP::CCDC85A:114800:
N:GEXP::CCDC85B:11007:
N:GEXP::CCDC85C:317762:
N:GEXP::CCDC86:79080:
N:GEXP::CCDC87:55231:
N:GEXP::CCDC88A:55704:
N:GEXP::CCDC88B:283234:
N:GEXP::CCDC88C:440193:
N:GEXP::CCDC89:220388:
N:GEXP::CCDC8:83987:
N:GEXP::CCDC90A:63933:
N:GEXP::CCDC90B:60492:
N:GEXP::CCDC91:55297:
N:GEXP::CCDC92:80212:
N:GEXP::CCDC93:54520:
N:GEXP::CCDC94:55702:
N:GEXP::CCDC96:257236:
N:GEXP::CCDC97:90324:
N:GEXP::CCDC99:54908:
N:GEXP::CCDC9:26093:
N:GEXP::CCHCR1:54535:
N:GEXP::CCIN:881:
N:GEXP::CCK:885:
N:GEXP::CCKAR:886:
N:GEXP::CCKBR:887:
N:GEXP::CCL11:6356:
N:GEXP::CCL13:6357:
N:GEXP::CCL14-CCL15:348249:
N:GEXP::CCL14:6358:
N:GEXP::CCL15:6359:
N:GEXP::CCL16:6360:
N:GEXP::CCL17:6361:
N:GEXP::CCL18:6362:
N:GEXP::CCL19:6363:
N:GEXP::CCL1:6346:
N:GEXP::CCL20:6364:
N:GEXP::CCL21:6366:
N:GEXP::CCL22:6367:
N:GEXP::CCL23:6368:
N:GEXP::CCL24:6369:
N:GEXP::CCL25:6370:
N:GEXP::CCL26:10344:
N:GEXP::CCL27:10850:
N:GEXP::CCL28:56477:
N:GEXP::CCL2:6347:
N:GEXP::CCL3:6348:
N:GEXP::CCL3L1:6349:
N:GEXP::CCL3L3:414062:
N:GEXP::CCL4:6351:
N:GEXP::CCL4L2:388372:
N:GEXP::CCL5:6352:
N:GEXP::CCL7:6354:
N:GEXP::CCL8:6355:
N:GEXP::CCM2:83605:
N:GEXP::CCNA1:8900:
N:GEXP::CCNA2:890:
N:GEXP::CCNB1:891:
N:GEXP::CCNB1IP1:57820:
N:GEXP::CCNB2:9133:
N:GEXP::CCNB3:85417:
N:GEXP::CCNC:892:
N:GEXP::CCND1:595:
N:GEXP::CCND2:894:
N:GEXP::CCND3:896:
N:GEXP::CCNDBP1:23582:
N:GEXP::CCNE1:898:
N:GEXP::CCNE2:9134:
N:GEXP::CCNF:899:
N:GEXP::CCNG1:900:
N:GEXP::CCNG2:901:
N:GEXP::CCNH:902:
N:GEXP::CCNI2:645121:
N:GEXP::CCNI:10983:
N:GEXP::CCNJ:54619:
N:GEXP::CCNJL:79616:
N:GEXP::CCNK:8812:
N:GEXP::CCNL1:57018:
N:GEXP::CCNL2:81669:
N:GEXP::CCNO:10309:
N:GEXP::CCNT1:904:
N:GEXP::CCNT2:905:
N:GEXP::CCNY:219771:
N:GEXP::CCNYL1:151195:
N:GEXP::CCPG1:9236:
N:GEXP::CCR10:2826:
N:GEXP::CCR1:1230:
N:GEXP::CCR2:729230:
N:GEXP::CCR3:1232:
N:GEXP::CCR4:1233:
N:GEXP::CCR5:1234:
N:GEXP::CCR6:1235:
N:GEXP::CCR7:1236:
N:GEXP::CCR8:1237:
N:GEXP::CCR9:10803:
N:GEXP::CCRL1:51554:
N:GEXP::CCRL2:9034:
N:GEXP::CCRN4L:25819:
N:GEXP::CCS:9973:
N:GEXP::CCT2:10576:
N:GEXP::CCT3:7203:
N:GEXP::CCT4:10575:
N:GEXP::CCT5:22948:
N:GEXP::CCT6A:908:
N:GEXP::CCT6B:10693:
N:GEXP::CCT6P1:643253:
N:GEXP::CCT7:10574:
N:GEXP::CCT8:10694:
N:GEXP::CCT8L2:150160:
N:GEXP::CD101:9398:
N:GEXP::CD109:135228:
N:GEXP::CD14:929:
N:GEXP::CD151:977:
N:GEXP::CD160:11126:
N:GEXP::CD163:9332:
N:GEXP::CD163L1:283316:
N:GEXP::CD164:8763:
N:GEXP::CD164L2:388611:
N:GEXP::CD177:57126:
N:GEXP::CD180:4064:
N:GEXP::CD19:930:
N:GEXP::CD1A:909:
N:GEXP::CD1B:910:
N:GEXP::CD1C:911:
N:GEXP::CD1D:912:
N:GEXP::CD1E:913:
N:GEXP::CD200:4345:
N:GEXP::CD200R1:131450:
N:GEXP::CD200R1L:344807:
N:GEXP::CD207:50489:
N:GEXP::CD209:30835:
N:GEXP::CD226:10666:
N:GEXP::CD22:933:
N:GEXP::CD244:51744:
N:GEXP::CD247:919:
N:GEXP::CD248:57124:
N:GEXP::CD24:100133941:
N:GEXP::CD274:29126:
N:GEXP::CD276:80381:
N:GEXP::CD27:939:
N:GEXP::CD28:940:
N:GEXP::CD2:914:
N:GEXP::CD2AP:23607:
N:GEXP::CD2BP2:10421:
N:GEXP::CD300A:11314:
N:GEXP::CD300C:10871:
N:GEXP::CD300E:342510:
N:GEXP::CD300LB:124599:
N:GEXP::CD300LD:100131439:
N:GEXP::CD300LF:146722:
N:GEXP::CD300LG:146894:
N:GEXP::CD302:9936:
N:GEXP::CD320:51293:
N:GEXP::CD33:945:
N:GEXP::CD34:947:
N:GEXP::CD36:948:
N:GEXP::CD37:951:
N:GEXP::CD38:952:
N:GEXP::CD3D:915:
N:GEXP::CD3E:916:
N:GEXP::CD3EAP:10849:
N:GEXP::CD3G:917:
N:GEXP::CD40:958:
N:GEXP::CD40LG:959:
N:GEXP::CD44:960:
N:GEXP::CD46:4179:
N:GEXP::CD47:961:
N:GEXP::CD48:962:
N:GEXP::CD4:920:
N:GEXP::CD52:1043:
N:GEXP::CD53:963:
N:GEXP::CD55:1604:
N:GEXP::CD58:965:
N:GEXP::CD59:966:
N:GEXP::CD5:921:
N:GEXP::CD5L:922:
N:GEXP::CD63:967:
N:GEXP::CD68:968:
N:GEXP::CD69:969:
N:GEXP::CD6:923:
N:GEXP::CD70:970:
N:GEXP::CD72:971:
N:GEXP::CD74:972:
N:GEXP::CD79A:973:
N:GEXP::CD79B:974:
N:GEXP::CD7:924:
N:GEXP::CD80:941:
N:GEXP::CD81:975:
N:GEXP::CD82:3732:
N:GEXP::CD83:9308:
N:GEXP::CD84:8832:
N:GEXP::CD86:942:
N:GEXP::CD8A:925:
N:GEXP::CD8B:926:
N:GEXP::CD93:22918:
N:GEXP::CD96:10225:
N:GEXP::CD97:976:
N:GEXP::CD99:4267:
N:GEXP::CD99L2:83692:
N:GEXP::CD9:928:
N:GEXP::CDA:978:
N:GEXP::CDADC1:81602:
N:GEXP::CDAN1:146059:
N:GEXP::CDC123:8872:
N:GEXP::CDC14A:8556:
N:GEXP::CDC14B:8555:
N:GEXP::CDC14C:168448:
N:GEXP::CDC16:8881:
N:GEXP::CDC20:991:
N:GEXP::CDC20B:166979:
N:GEXP::CDC23:8697:
N:GEXP::CDC25A:993:
N:GEXP::CDC25B:994:
N:GEXP::CDC25C:995:
N:GEXP::CDC26:246184:
N:GEXP::CDC27:996:
N:GEXP::CDC34:997:
N:GEXP::CDC37:11140:
N:GEXP::CDC37L1:55664:
N:GEXP::CDC40:51362:
N:GEXP::CDC42:998:
N:GEXP::CDC42BPA:8476:
N:GEXP::CDC42BPB:9578:
N:GEXP::CDC42BPG:55561:
N:GEXP::CDC42EP1:11135:
N:GEXP::CDC42EP2:10435:
N:GEXP::CDC42EP3:10602:
N:GEXP::CDC42EP4:23580:
N:GEXP::CDC42EP5:148170:
N:GEXP::CDC42SE1:56882:
N:GEXP::CDC42SE2:56990:
N:GEXP::CDC45:8318:
N:GEXP::CDC5L:988:
N:GEXP::CDC6:990:
N:GEXP::CDC73:79577:
N:GEXP::CDC7:8317:
N:GEXP::CDCA2:157313:
N:GEXP::CDCA3:83461:
N:GEXP::CDCA4:55038:
N:GEXP::CDCA5:113130:
N:GEXP::CDCA7:83879:
N:GEXP::CDCA7L:55536:
N:GEXP::CDCA8:55143:
N:GEXP::CDCP1:64866:
N:GEXP::CDCP2:200008:
N:GEXP::CDH10:1008:
N:GEXP::CDH11:1009:
N:GEXP::CDH12:1010:
N:GEXP::CDH13:1012:
N:GEXP::CDH15:1013:
N:GEXP::CDH16:1014:
N:GEXP::CDH17:1015:
N:GEXP::CDH18:1016:
N:GEXP::CDH19:28513:
N:GEXP::CDH1:999:
N:GEXP::CDH20:28316:
N:GEXP::CDH22:64405:
N:GEXP::CDH23:64072:
N:GEXP::CDH24:64403:
N:GEXP::CDH26:60437:
N:GEXP::CDH2:1000:
N:GEXP::CDH3:1001:
N:GEXP::CDH4:1002:
N:GEXP::CDH5:1003:
N:GEXP::CDH6:1004:
N:GEXP::CDH7:1005:
N:GEXP::CDH8:1006:
N:GEXP::CDH9:1007:
N:GEXP::CDHR1:92211:
N:GEXP::CDHR2:54825:
N:GEXP::CDHR3:222256:
N:GEXP::CDHR4:389118:
N:GEXP::CDHR5:53841:
N:GEXP::CDIPT:10423:
N:GEXP::CDK10:8558:
N:GEXP::CDK11A:728642:
N:GEXP::CDK11B:984:
N:GEXP::CDK12:51755:
N:GEXP::CDK13:8621:
N:GEXP::CDK14:5218:
N:GEXP::CDK15:65061:
N:GEXP::CDK16:5127:
N:GEXP::CDK17:5128:
N:GEXP::CDK18:5129:
N:GEXP::CDK19:23097:
N:GEXP::CDK1:983:
N:GEXP::CDK20:23552:
N:GEXP::CDK2:1017:
N:GEXP::CDK2AP1:8099:
N:GEXP::CDK2AP2:10263:
N:GEXP::CDK3:1018:
N:GEXP::CDK4:1019:
N:GEXP::CDK5:1020:
N:GEXP::CDK5R1:8851:
N:GEXP::CDK5R2:8941:
N:GEXP::CDK5RAP1:51654:
N:GEXP::CDK5RAP2:55755:
N:GEXP::CDK5RAP3:80279:
N:GEXP::CDK6:1021:
N:GEXP::CDK7:1022:
N:GEXP::CDK8:1024:
N:GEXP::CDK9:1025:
N:GEXP::CDKAL1:54901:
N:GEXP::CDKL1:8814:
N:GEXP::CDKL2:8999:
N:GEXP::CDKL3:51265:
N:GEXP::CDKL4:344387:
N:GEXP::CDKL5:6792:
N:GEXP::CDKN1A:1026:
N:GEXP::CDKN1B:1027:
N:GEXP::CDKN1C:1028:
N:GEXP::CDKN2A:1029:
N:GEXP::CDKN2AIP:55602:
N:GEXP::CDKN2AIPNL:91368:
N:GEXP::CDKN2B:1030:
N:GEXP::CDKN2BAS:100048912:
N:GEXP::CDKN2C:1031:
N:GEXP::CDKN2D:1032:
N:GEXP::CDKN3:1033:
N:GEXP::CDNF:441549:
N:GEXP::CDO1:1036:
N:GEXP::CDON:50937:
N:GEXP::CDR1:1038:
N:GEXP::CDR2:1039:
N:GEXP::CDR2L:30850:
N:GEXP::CDRT15:146822:
N:GEXP::CDRT15P:94158:
N:GEXP::CDRT1:374286:
N:GEXP::CDRT4:284040:
N:GEXP::CDS1:1040:
N:GEXP::CDS2:8760:
N:GEXP::CDSN:1041:
N:GEXP::CDT1:81620:
N:GEXP::CDV3:55573:
N:GEXP::CDX1:1044:
N:GEXP::CDX2:1045:
N:GEXP::CDX4:1046:
N:GEXP::CDY1:9085:
N:GEXP::CDY1B:253175:
N:GEXP::CDY2B:203611:
N:GEXP::CDYL2:124359:
N:GEXP::CDYL:9425:
N:GEXP::CEACAM16:388551:
N:GEXP::CEACAM18:729767:
N:GEXP::CEACAM19:56971:
N:GEXP::CEACAM1:634:
N:GEXP::CEACAM20:125931:
N:GEXP::CEACAM21:90273:
N:GEXP::CEACAM22P:388550:
N:GEXP::CEACAM3:1084:
N:GEXP::CEACAM4:1089:
N:GEXP::CEACAM5:1048:
N:GEXP::CEACAM6:4680:
N:GEXP::CEACAM7:1087:
N:GEXP::CEACAM8:1088:
N:GEXP::CEBPA:1050:
N:GEXP::CEBPB:1051:
N:GEXP::CEBPD:1052:
N:GEXP::CEBPE:1053:
N:GEXP::CEBPG:1054:
N:GEXP::CEBPZ:10153:
N:GEXP::CECR1:51816:
N:GEXP::CECR2:27443:
N:GEXP::CECR4:100130717:
N:GEXP::CECR5:27440:
N:GEXP::CECR6:27439:
N:GEXP::CECR7:100130418:
N:GEXP::CEL:1056:
N:GEXP::CELA1:1990:
N:GEXP::CELA2A:63036:
N:GEXP::CELA2B:51032:
N:GEXP::CELA3A:10136:
N:GEXP::CELA3B:23436:
N:GEXP::CELF1:10658:
N:GEXP::CELF2:10659:
N:GEXP::CELF3:11189:
N:GEXP::CELF4:56853:
N:GEXP::CELF5:60680:
N:GEXP::CELF6:60677:
N:GEXP::CELP:1057:
N:GEXP::CELSR1:9620:
N:GEXP::CELSR2:1952:
N:GEXP::CELSR3:1951:
N:GEXP::CEMP1:752014:
N:GEXP::CEND1:51286:
N:GEXP::CENPA:1058:
N:GEXP::CENPB:1059:
N:GEXP::CENPBD1:92806:
N:GEXP::CENPC1:1060:
N:GEXP::CENPE:1062:
N:GEXP::CENPF:1063:
N:GEXP::CENPH:64946:
N:GEXP::CENPI:2491:
N:GEXP::CENPJ:55835:
N:GEXP::CENPK:64105:
N:GEXP::CENPL:91687:
N:GEXP::CENPM:79019:
N:GEXP::CENPN:55839:
N:GEXP::CENPO:79172:
N:GEXP::CENPP:401541:
N:GEXP::CENPQ:55166:
N:GEXP::CENPT:80152:
N:GEXP::CENPV:201161:
N:GEXP::CENPW:387103:
N:GEXP::CEP110:11064:
N:GEXP::CEP120:153241:
N:GEXP::CEP135:9662:
N:GEXP::CEP152:22995:
N:GEXP::CEP164:22897:
N:GEXP::CEP170:9859:
N:GEXP::CEP170L:645455:
N:GEXP::CEP192:55125:
N:GEXP::CEP250:11190:
N:GEXP::CEP290:80184:
N:GEXP::CEP350:9857:
N:GEXP::CEP55:55165:
N:GEXP::CEP57:9702:
N:GEXP::CEP63:80254:
N:GEXP::CEP68:23177:
N:GEXP::CEP70:80321:
N:GEXP::CEP72:55722:
N:GEXP::CEP76:79959:
N:GEXP::CEP78:84131:
N:GEXP::CEP97:79598:
N:GEXP::CEPT1:10390:
N:GEXP::CER1:9350:
N:GEXP::CERCAM:51148:
N:GEXP::CERK:64781:
N:GEXP::CERKL:375298:
N:GEXP::CES1:1066:
N:GEXP::CES2:8824:
N:GEXP::CES3:23491:
N:GEXP::CES4:51716:
N:GEXP::CES7:221223:
N:GEXP::CES8:283848:
N:GEXP::CETN1:1068:
N:GEXP::CETN2:1069:
N:GEXP::CETN3:1070:
N:GEXP::CETN4P:729338:
N:GEXP::CETP:1071:
N:GEXP::CFB:629:
N:GEXP::CFC1B:653275:
N:GEXP::CFD:1675:
N:GEXP::CFDP1:10428:
N:GEXP::CFH:3075:
N:GEXP::CFHR1:3078:
N:GEXP::CFHR2:3080:
N:GEXP::CFHR3:10878:
N:GEXP::CFHR4:10877:
N:GEXP::CFHR5:81494:
N:GEXP::CFI:3426:
N:GEXP::CFL1:1072:
N:GEXP::CFL2:1073:
N:GEXP::CFLAR:8837:
N:GEXP::CFLP1:142913:
N:GEXP::CFP:5199:
N:GEXP::CFTR:1080:
N:GEXP::CG030:116828:
N:GEXP::CGA:1081:
N:GEXP::CGB1:114335:
N:GEXP::CGB2:114336:
N:GEXP::CGB5:93659:
N:GEXP::CGB7:94027:
N:GEXP::CGB8:94115:
N:GEXP::CGB:1082:
N:GEXP::CGGBP1:8545:
N:GEXP::CGN:57530:
N:GEXP::CGNL1:84952:
N:GEXP::CGREF1:10669:
N:GEXP::CGRRF1:10668:
N:GEXP::CH25H:9023:
N:GEXP::CHAC1:79094:
N:GEXP::CHAC2:494143:
N:GEXP::CHAD:1101:
N:GEXP::CHADL:150356:
N:GEXP::CHAF1A:10036:
N:GEXP::CHAF1B:8208:
N:GEXP::CHAT:1103:
N:GEXP::CHCHD10:400916:
N:GEXP::CHCHD1:118487:
N:GEXP::CHCHD2:51142:
N:GEXP::CHCHD3:54927:
N:GEXP::CHCHD4:131474:
N:GEXP::CHCHD5:84269:
N:GEXP::CHCHD6:84303:
N:GEXP::CHCHD7:79145:
N:GEXP::CHCHD8:51287:
N:GEXP::CHD1:1105:
N:GEXP::CHD1L:9557:
N:GEXP::CHD2:1106:
N:GEXP::CHD3:1107:
N:GEXP::CHD4:1108:
N:GEXP::CHD5:26038:
N:GEXP::CHD6:84181:
N:GEXP::CHD7:55636:
N:GEXP::CHD8:57680:
N:GEXP::CHD9:80205:
N:GEXP::CHDH:55349:
N:GEXP::CHEK1:1111:
N:GEXP::CHEK2:11200:
N:GEXP::CHERP:10523:
N:GEXP::CHFR:55743:
N:GEXP::CHGA:1113:
N:GEXP::CHGB:1114:
N:GEXP::CHI3L1:1116:
N:GEXP::CHI3L2:1117:
N:GEXP::CHIA:27159:
N:GEXP::CHIC1:53344:
N:GEXP::CHIC2:26511:
N:GEXP::CHID1:66005:
N:GEXP::CHIT1:1118:
N:GEXP::CHKA:1119:
N:GEXP::CHKB-CPT1B:386593:
N:GEXP::CHKB:1120:
N:GEXP::CHL1:10752:
N:GEXP::CHM:1121:
N:GEXP::CHML:1122:
N:GEXP::CHMP1A:5119:
N:GEXP::CHMP1B:57132:
N:GEXP::CHMP2A:27243:
N:GEXP::CHMP2B:25978:
N:GEXP::CHMP4A:29082:
N:GEXP::CHMP4B:128866:
N:GEXP::CHMP4C:92421:
N:GEXP::CHMP5:51510:
N:GEXP::CHMP6:79643:
N:GEXP::CHMP7:91782:
N:GEXP::CHN1:1123:
N:GEXP::CHN2:1124:
N:GEXP::CHODL:140578:
N:GEXP::CHORDC1:26973:
N:GEXP::CHP2:63928:
N:GEXP::CHP:11261:
N:GEXP::CHPF2:54480:
N:GEXP::CHPF:79586:
N:GEXP::CHPT1:56994:
N:GEXP::CHRAC1:54108:
N:GEXP::CHRD:8646:
N:GEXP::CHRDL1:91851:
N:GEXP::CHRDL2:25884:
N:GEXP::CHRFAM7A:89832:
N:GEXP::CHRM1:1128:
N:GEXP::CHRM2:1129:
N:GEXP::CHRM3:1131:
N:GEXP::CHRM4:1132:
N:GEXP::CHRM5:1133:
N:GEXP::CHRNA10:57053:
N:GEXP::CHRNA1:1134:
N:GEXP::CHRNA2:1135:
N:GEXP::CHRNA3:1136:
N:GEXP::CHRNA4:1137:
N:GEXP::CHRNA5:1138:
N:GEXP::CHRNA6:8973:
N:GEXP::CHRNA7:1139:
N:GEXP::CHRNA9:55584:
N:GEXP::CHRNB1:1140:
N:GEXP::CHRNB2:1141:
N:GEXP::CHRNB3:1142:
N:GEXP::CHRNB4:1143:
N:GEXP::CHRND:1144:
N:GEXP::CHRNE:1145:
N:GEXP::CHRNG:1146:
N:GEXP::CHST10:9486:
N:GEXP::CHST11:50515:
N:GEXP::CHST12:55501:
N:GEXP::CHST13:166012:
N:GEXP::CHST14:113189:
N:GEXP::CHST15:51363:
N:GEXP::CHST1:8534:
N:GEXP::CHST2:9435:
N:GEXP::CHST3:9469:
N:GEXP::CHST4:10164:
N:GEXP::CHST5:23563:
N:GEXP::CHST6:4166:
N:GEXP::CHST7:56548:
N:GEXP::CHST8:64377:
N:GEXP::CHST9:83539:
N:GEXP::CHSY1:22856:
N:GEXP::CHSY3:337876:
N:GEXP::CHTF18:63922:
N:GEXP::CHTF8:54921:
N:GEXP::CHUK:1147:
N:GEXP::CHURC1:91612:
N:GEXP::CIAO1:9391:
N:GEXP::CIAPIN1:57019:
N:GEXP::CIB1:10519:
N:GEXP::CIB2:10518:
N:GEXP::CIB3:117286:
N:GEXP::CIB4:130106:
N:GEXP::CIC:23152:
N:GEXP::CIDEA:1149:
N:GEXP::CIDEB:27141:
N:GEXP::CIDEC:63924:
N:GEXP::CIDECP:152302:
N:GEXP::CIITA:4261:
N:GEXP::CILP2:148113:
N:GEXP::CILP:8483:
N:GEXP::CINP:51550:
N:GEXP::CIR1:9541:
N:GEXP::CIRBP:1153:
N:GEXP::CIRH1A:84916:
N:GEXP::CISD1:55847:
N:GEXP::CISD2:493856:
N:GEXP::CISD3:284106:
N:GEXP::CISH:1154:
N:GEXP::CIT:11113:
N:GEXP::CITED1:4435:
N:GEXP::CITED2:10370:
N:GEXP::CITED4:163732:
N:GEXP::CIZ1:25792:
N:GEXP::CKAP2:26586:
N:GEXP::CKAP2L:150468:
N:GEXP::CKAP4:10970:
N:GEXP::CKAP5:9793:
N:GEXP::CKB:1152:
N:GEXP::CKLF:51192:
N:GEXP::CKM:1158:
N:GEXP::CKMT1A:548596:
N:GEXP::CKMT1B:1159:
N:GEXP::CKMT2:1160:
N:GEXP::CKS1B:1163:
N:GEXP::CKS2:1164:
N:GEXP::CLASP1:23332:
N:GEXP::CLASP2:23122:
N:GEXP::CLC:1178:
N:GEXP::CLCA1:1179:
N:GEXP::CLCA2:9635:
N:GEXP::CLCA3P:9629:
N:GEXP::CLCA4:22802:
N:GEXP::CLCC1:23155:
N:GEXP::CLCF1:23529:
N:GEXP::CLCN1:1180:
N:GEXP::CLCN2:1181:
N:GEXP::CLCN3:1182:
N:GEXP::CLCN4:1183:
N:GEXP::CLCN5:1184:
N:GEXP::CLCN6:1185:
N:GEXP::CLCN7:1186:
N:GEXP::CLCNKA:1187:
N:GEXP::CLCNKB:1188:
N:GEXP::CLDN10:9071:
N:GEXP::CLDN11:5010:
N:GEXP::CLDN12:9069:
N:GEXP::CLDN14:23562:
N:GEXP::CLDN15:24146:
N:GEXP::CLDN16:10686:
N:GEXP::CLDN17:26285:
N:GEXP::CLDN18:51208:
N:GEXP::CLDN19:149461:
N:GEXP::CLDN1:9076:
N:GEXP::CLDN20:49861:
N:GEXP::CLDN22:53842:
N:GEXP::CLDN23:137075:
N:GEXP::CLDN25:644672:
N:GEXP::CLDN2:9075:
N:GEXP::CLDN3:1365:
N:GEXP::CLDN4:1364:
N:GEXP::CLDN5:7122:
N:GEXP::CLDN6:9074:
N:GEXP::CLDN7:1366:
N:GEXP::CLDN8:9073:
N:GEXP::CLDN9:9080:
N:GEXP::CLDND1:56650:
N:GEXP::CLDND2:125875:
N:GEXP::CLEC10A:10462:
N:GEXP::CLEC11A:6320:
N:GEXP::CLEC12A:160364:
N:GEXP::CLEC12B:387837:
N:GEXP::CLEC14A:161198:
N:GEXP::CLEC16A:23274:
N:GEXP::CLEC17A:388512:
N:GEXP::CLEC18A:348174:
N:GEXP::CLEC18B:497190:
N:GEXP::CLEC18C:283971:
N:GEXP::CLEC1A:51267:
N:GEXP::CLEC1B:51266:
N:GEXP::CLEC2A:387836:
N:GEXP::CLEC2B:9976:
N:GEXP::CLEC2D:29121:
N:GEXP::CLEC2L:154790:
N:GEXP::CLEC3A:10143:
N:GEXP::CLEC3B:7123:
N:GEXP::CLEC4A:50856:
N:GEXP::CLEC4C:170482:
N:GEXP::CLEC4D:338339:
N:GEXP::CLEC4E:26253:
N:GEXP::CLEC4F:165530:
N:GEXP::CLEC4G:339390:
N:GEXP::CLEC4GP1:440508:
N:GEXP::CLEC4M:10332:
N:GEXP::CLEC5A:23601:
N:GEXP::CLEC6A:93978:
N:GEXP::CLEC7A:64581:
N:GEXP::CLEC9A:283420:
N:GEXP::CLECL1:160365:
N:GEXP::CLGN:1047:
N:GEXP::CLIC1:1192:
N:GEXP::CLIC2:1193:
N:GEXP::CLIC3:9022:
N:GEXP::CLIC4:25932:
N:GEXP::CLIC5:53405:
N:GEXP::CLIC6:54102:
N:GEXP::CLINT1:9685:
N:GEXP::CLIP1:6249:
N:GEXP::CLIP2:7461:
N:GEXP::CLIP3:25999:
N:GEXP::CLIP4:79745:
N:GEXP::CLK1:1195:
N:GEXP::CLK2:1196:
N:GEXP::CLK2P:1197:
N:GEXP::CLK3:1198:
N:GEXP::CLK4:57396:
N:GEXP::CLLU1:574028:
N:GEXP::CLLU1OS:574016:
N:GEXP::CLMN:79789:
N:GEXP::CLN3:1201:
N:GEXP::CLN5:1203:
N:GEXP::CLN6:54982:
N:GEXP::CLN8:2055:
N:GEXP::CLNK:116449:
N:GEXP::CLNS1A:1207:
N:GEXP::CLOCK:9575:
N:GEXP::CLP1:10978:
N:GEXP::CLPB:81570:
N:GEXP::CLPP:8192:
N:GEXP::CLPS:1208:
N:GEXP::CLPTM1:1209:
N:GEXP::CLPTM1L:81037:
N:GEXP::CLPX:10845:
N:GEXP::CLRN1:7401:
N:GEXP::CLRN1OS:116933:
N:GEXP::CLRN2:645104:
N:GEXP::CLRN3:119467:
N:GEXP::CLSPN:63967:
N:GEXP::CLSTN1:22883:
N:GEXP::CLSTN2:64084:
N:GEXP::CLSTN3:9746:
N:GEXP::CLTA:1211:
N:GEXP::CLTB:1212:
N:GEXP::CLTC:1213:
N:GEXP::CLTCL1:8218:
N:GEXP::CLU:1191:
N:GEXP::CLUAP1:23059:
N:GEXP::CLUL1:27098:
N:GEXP::CLVS1:157807:
N:GEXP::CLVS2:134829:
N:GEXP::CLYBL:171425:
N:GEXP::CMA1:1215:
N:GEXP::CMAH:8418:
N:GEXP::CMAS:55907:
N:GEXP::CMBL:134147:
N:GEXP::CMC1:152100:
N:GEXP::CMIP:80790:
N:GEXP::CMKLR1:1240:
N:GEXP::CMPK1:51727:
N:GEXP::CMPK2:129607:
N:GEXP::CMTM1:113540:
N:GEXP::CMTM2:146225:
N:GEXP::CMTM3:123920:
N:GEXP::CMTM4:146223:
N:GEXP::CMTM5:116173:
N:GEXP::CMTM6:54918:
N:GEXP::CMTM7:112616:
N:GEXP::CMTM8:152189:
N:GEXP::CMYA5:202333:
N:GEXP::CN5H6.4:150384:
N:GEXP::CNBD1:168975:
N:GEXP::CNBP:7555:
N:GEXP::CNDP1:84735:
N:GEXP::CNDP2:55748:
N:GEXP::CNFN:84518:
N:GEXP::CNGA1:1259:
N:GEXP::CNGA2:1260:
N:GEXP::CNGA3:1261:
N:GEXP::CNGA4:1262:
N:GEXP::CNGB1:1258:
N:GEXP::CNGB3:54714:
N:GEXP::CNIH2:254263:
N:GEXP::CNIH3:149111:
N:GEXP::CNIH4:29097:
N:GEXP::CNIH:10175:
N:GEXP::CNKSR1:10256:
N:GEXP::CNKSR2:22866:
N:GEXP::CNKSR3:154043:
N:GEXP::CNN1:1264:
N:GEXP::CNN2:1265:
N:GEXP::CNN3:1266:
N:GEXP::CNNM1:26507:
N:GEXP::CNNM2:54805:
N:GEXP::CNNM3:26505:
N:GEXP::CNNM4:26504:
N:GEXP::CNO:55330:
N:GEXP::CNOT10:25904:
N:GEXP::CNOT1:23019:
N:GEXP::CNOT2:4848:
N:GEXP::CNOT3:4849:
N:GEXP::CNOT4:4850:
N:GEXP::CNOT6:57472:
N:GEXP::CNOT6L:246175:
N:GEXP::CNOT7:29883:
N:GEXP::CNOT8:9337:
N:GEXP::CNP:1267:
N:GEXP::CNPY1:285888:
N:GEXP::CNPY2:10330:
N:GEXP::CNPY3:10695:
N:GEXP::CNPY4:245812:
N:GEXP::CNR1:1268:
N:GEXP::CNR2:1269:
N:GEXP::CNRIP1:25927:
N:GEXP::CNST:163882:
N:GEXP::CNTD1:124817:
N:GEXP::CNTD2:79935:
N:GEXP::CNTF:1270:
N:GEXP::CNTFR:1271:
N:GEXP::CNTLN:54875:
N:GEXP::CNTN1:1272:
N:GEXP::CNTN2:6900:
N:GEXP::CNTN3:5067:
N:GEXP::CNTN4:152330:
N:GEXP::CNTN5:53942:
N:GEXP::CNTN6:27255:
N:GEXP::CNTNAP1:8506:
N:GEXP::CNTNAP2:26047:
N:GEXP::CNTNAP3:79937:
N:GEXP::CNTNAP4:85445:
N:GEXP::CNTNAP5:129684:
N:GEXP::CNTROB:116840:
N:GEXP::COASY:80347:
N:GEXP::COBL:23242:
N:GEXP::COBLL1:22837:
N:GEXP::COBRA1:25920:
N:GEXP::COCH:1690:
N:GEXP::COG1:9382:
N:GEXP::COG2:22796:
N:GEXP::COG3:83548:
N:GEXP::COG4:25839:
N:GEXP::COG5:10466:
N:GEXP::COG6:57511:
N:GEXP::COG7:91949:
N:GEXP::COG8:84342:
N:GEXP::COIL:8161:
N:GEXP::COL10A1:1300:
N:GEXP::COL11A1:1301:
N:GEXP::COL11A2:1302:
N:GEXP::COL12A1:1303:
N:GEXP::COL13A1:1305:
N:GEXP::COL14A1:7373:
N:GEXP::COL15A1:1306:
N:GEXP::COL16A1:1307:
N:GEXP::COL17A1:1308:
N:GEXP::COL18A1:80781:
N:GEXP::COL19A1:1310:
N:GEXP::COL1A1:1277:
N:GEXP::COL1A2:1278:
N:GEXP::COL20A1:57642:
N:GEXP::COL21A1:81578:
N:GEXP::COL22A1:169044:
N:GEXP::COL23A1:91522:
N:GEXP::COL24A1:255631:
N:GEXP::COL25A1:84570:
N:GEXP::COL27A1:85301:
N:GEXP::COL28A1:340267:
N:GEXP::COL29A1:256076:
N:GEXP::COL2A1:1280:
N:GEXP::COL3A1:1281:
N:GEXP::COL4A1:1282:
N:GEXP::COL4A2:1284:
N:GEXP::COL4A3:1285:
N:GEXP::COL4A3BP:10087:
N:GEXP::COL4A4:1286:
N:GEXP::COL4A5:1287:
N:GEXP::COL4A6:1288:
N:GEXP::COL5A1:1289:
N:GEXP::COL5A2:1290:
N:GEXP::COL5A3:50509:
N:GEXP::COL6A1:1291:
N:GEXP::COL6A2:1292:
N:GEXP::COL6A3:1293:
N:GEXP::COL6A4P2:646300:
N:GEXP::COL6A6:131873:
N:GEXP::COL7A1:1294:
N:GEXP::COL8A1:1295:
N:GEXP::COL8A2:1296:
N:GEXP::COL9A1:1297:
N:GEXP::COL9A2:1298:
N:GEXP::COL9A3:1299:
N:GEXP::COLEC10:10584:
N:GEXP::COLEC11:78989:
N:GEXP::COLEC12:81035:
N:GEXP::COLQ:8292:
N:GEXP::COMMD10:51397:
N:GEXP::COMMD1:150684:
N:GEXP::COMMD2:51122:
N:GEXP::COMMD3:23412:
N:GEXP::COMMD4:54939:
N:GEXP::COMMD5:28991:
N:GEXP::COMMD6:170622:
N:GEXP::COMMD7:149951:
N:GEXP::COMMD8:54951:
N:GEXP::COMMD9:29099:
N:GEXP::COMP:1311:
N:GEXP::COMT:1312:
N:GEXP::COMTD1:118881:
N:GEXP::COPA:1314:
N:GEXP::COPB1:1315:
N:GEXP::COPB2:9276:
N:GEXP::COPE:11316:
N:GEXP::COPG2:26958:
N:GEXP::COPG:22820:
N:GEXP::COPS2:9318:
N:GEXP::COPS3:8533:
N:GEXP::COPS4:51138:
N:GEXP::COPS5:10987:
N:GEXP::COPS6:10980:
N:GEXP::COPS7A:50813:
N:GEXP::COPS7B:64708:
N:GEXP::COPS8:10920:
N:GEXP::COPZ1:22818:
N:GEXP::COPZ2:51226:
N:GEXP::COQ10A:93058:
N:GEXP::COQ10B:80219:
N:GEXP::COQ2:27235:
N:GEXP::COQ3:51805:
N:GEXP::COQ4:51117:
N:GEXP::COQ5:84274:
N:GEXP::COQ6:51004:
N:GEXP::COQ7:10229:
N:GEXP::COQ9:57017:
N:GEXP::CORIN:10699:
N:GEXP::CORO1A:11151:
N:GEXP::CORO1B:57175:
N:GEXP::CORO1C:23603:
N:GEXP::CORO2A:7464:
N:GEXP::CORO2B:10391:
N:GEXP::CORO6:84940:
N:GEXP::CORO7:79585:
N:GEXP::CORT:1325:
N:GEXP::COTL1:23406:
N:GEXP::COX10:1352:
N:GEXP::COX11:1353:
N:GEXP::COX15:1355:
N:GEXP::COX16:51241:
N:GEXP::COX17:10063:
N:GEXP::COX18:285521:
N:GEXP::COX19:90639:
N:GEXP::COX4I1:1327:
N:GEXP::COX4I2:84701:
N:GEXP::COX4NB:10328:
N:GEXP::COX5A:9377:
N:GEXP::COX5B:1329:
N:GEXP::COX6A1:1337:
N:GEXP::COX6A2:1339:
N:GEXP::COX6B1:1340:
N:GEXP::COX6B2:125965:
N:GEXP::COX6C:1345:
N:GEXP::COX7A1:1346:
N:GEXP::COX7A2:1347:
N:GEXP::COX7A2L:9167:
N:GEXP::COX7B2:170712:
N:GEXP::COX7B:1349:
N:GEXP::COX7C:1350:
N:GEXP::COX8A:1351:
N:GEXP::COX8C:341947:
N:GEXP::CP110:9738:
N:GEXP::CP:1356:
N:GEXP::CPA1:1357:
N:GEXP::CPA2:1358:
N:GEXP::CPA3:1359:
N:GEXP::CPA4:51200:
N:GEXP::CPA5:93979:
N:GEXP::CPA6:57094:
N:GEXP::CPAMD8:27151:
N:GEXP::CPB1:1360:
N:GEXP::CPB2:1361:
N:GEXP::CPD:1362:
N:GEXP::CPE:1363:
N:GEXP::CPEB1:64506:
N:GEXP::CPEB2:132864:
N:GEXP::CPEB3:22849:
N:GEXP::CPEB4:80315:
N:GEXP::CPLX1:10815:
N:GEXP::CPLX2:10814:
N:GEXP::CPLX3:594855:
N:GEXP::CPLX4:339302:
N:GEXP::CPM:1368:
N:GEXP::CPN1:1369:
N:GEXP::CPN2:1370:
N:GEXP::CPNE1:8904:
N:GEXP::CPNE2:221184:
N:GEXP::CPNE3:8895:
N:GEXP::CPNE4:131034:
N:GEXP::CPNE5:57699:
N:GEXP::CPNE6:9362:
N:GEXP::CPNE7:27132:
N:GEXP::CPNE8:144402:
N:GEXP::CPNE9:151835:
N:GEXP::CPO:130749:
N:GEXP::CPOX:1371:
N:GEXP::CPPED1:55313:
N:GEXP::CPS1:1373:
N:GEXP::CPSF1:29894:
N:GEXP::CPSF2:53981:
N:GEXP::CPSF3:51692:
N:GEXP::CPSF3L:54973:
N:GEXP::CPSF4:10898:
N:GEXP::CPSF4L:642843:
N:GEXP::CPSF6:11052:
N:GEXP::CPSF7:79869:
N:GEXP::CPT1A:1374:
N:GEXP::CPT1B:1375:
N:GEXP::CPT1C:126129:
N:GEXP::CPT2:1376:
N:GEXP::CPVL:54504:
N:GEXP::CPXCR1:53336:
N:GEXP::CPXM1:56265:
N:GEXP::CPXM2:119587:
N:GEXP::CPZ:8532:
N:GEXP::CR1:1378:
N:GEXP::CR1L:1379:
N:GEXP::CR2:1380:
N:GEXP::CRABP1:1381:
N:GEXP::CRABP2:1382:
N:GEXP::CRADD:8738:
N:GEXP::CRAMP1L:57585:
N:GEXP::CRAT:1384:
N:GEXP::CRB1:23418:
N:GEXP::CRB2:286204:
N:GEXP::CRB3:92359:
N:GEXP::CRBN:51185:
N:GEXP::CRCP:27297:
N:GEXP::CRCT1:54544:
N:GEXP::CREB1:1385:
N:GEXP::CREB3:10488:
N:GEXP::CREB3L1:90993:
N:GEXP::CREB3L2:64764:
N:GEXP::CREB3L3:84699:
N:GEXP::CREB3L4:148327:
N:GEXP::CREB5:9586:
N:GEXP::CREBBP:1387:
N:GEXP::CREBL2:1389:
N:GEXP::CREBZF:58487:
N:GEXP::CREG1:8804:
N:GEXP::CREG2:200407:
N:GEXP::CRELD1:78987:
N:GEXP::CRELD2:79174:
N:GEXP::CREM:1390:
N:GEXP::CRH:1392:
N:GEXP::CRHBP:1393:
N:GEXP::CRHR1:1394:
N:GEXP::CRHR2:1395:
N:GEXP::CRIM1:51232:
N:GEXP::CRIP1:1396:
N:GEXP::CRIP2:1397:
N:GEXP::CRIP3:401262:
N:GEXP::CRIPAK:285464:
N:GEXP::CRIPT:9419:
N:GEXP::CRISP1:167:
N:GEXP::CRISP2:7180:
N:GEXP::CRISP3:10321:
N:GEXP::CRISPLD1:83690:
N:GEXP::CRISPLD2:83716:
N:GEXP::CRK:1398:
N:GEXP::CRKL:1399:
N:GEXP::CRLF1:9244:
N:GEXP::CRLF2:64109:
N:GEXP::CRLF3:51379:
N:GEXP::CRLS1:54675:
N:GEXP::CRMP1:1400:
N:GEXP::CRNKL1:51340:
N:GEXP::CRNN:49860:
N:GEXP::CROCC:9696:
N:GEXP::CROCCL1:84809:
N:GEXP::CROCCL2:114819:
N:GEXP::CROT:54677:
N:GEXP::CRP:1401:
N:GEXP::CRTAC1:55118:
N:GEXP::CRTAM:56253:
N:GEXP::CRTAP:10491:
N:GEXP::CRTC1:23373:
N:GEXP::CRTC2:200186:
N:GEXP::CRTC3:64784:
N:GEXP::CRX:1406:
N:GEXP::CRY1:1407:
N:GEXP::CRY2:1408:
N:GEXP::CRYAA:1409:
N:GEXP::CRYAB:1410:
N:GEXP::CRYBA1:1411:
N:GEXP::CRYBA2:1412:
N:GEXP::CRYBA4:1413:
N:GEXP::CRYBB1:1414:
N:GEXP::CRYBB2:1415:
N:GEXP::CRYBB3:1417:
N:GEXP::CRYBG3:131544:
N:GEXP::CRYGA:1418:
N:GEXP::CRYGB:1419:
N:GEXP::CRYGC:1420:
N:GEXP::CRYGD:1421:
N:GEXP::CRYGN:155051:
N:GEXP::CRYGS:1427:
N:GEXP::CRYL1:51084:
N:GEXP::CRYM:1428:
N:GEXP::CRYZ:1429:
N:GEXP::CRYZL1:9946:
N:GEXP::CS:1431:
N:GEXP::CSAD:51380:
N:GEXP::CSAG1:158511:
N:GEXP::CSAG2:728461:
N:GEXP::CSAG3:389903:
N:GEXP::CSDA:8531:
N:GEXP::CSDAP1:440359:
N:GEXP::CSDC2:27254:
N:GEXP::CSDE1:7812:
N:GEXP::CSE1L:1434:
N:GEXP::CSF1:1435:
N:GEXP::CSF1R:1436:
N:GEXP::CSF2:1437:
N:GEXP::CSF2RA:1438:
N:GEXP::CSF2RB:1439:
N:GEXP::CSF3:1440:
N:GEXP::CSF3R:1441:
N:GEXP::CSGALNACT1:55790:
N:GEXP::CSGALNACT2:55454:
N:GEXP::CSH1:1442:
N:GEXP::CSH2:1443:
N:GEXP::CSHL1:1444:
N:GEXP::CSK:1445:
N:GEXP::CSMD1:64478:
N:GEXP::CSMD2:114784:
N:GEXP::CSMD3:114788:
N:GEXP::CSN1S1:1446:
N:GEXP::CSN1S2A:286828:
N:GEXP::CSN2:1447:
N:GEXP::CSN3:1448:
N:GEXP::CSNK1A1:1452:
N:GEXP::CSNK1A1L:122011:
N:GEXP::CSNK1A1P:161635:
N:GEXP::CSNK1D:1453:
N:GEXP::CSNK1E:1454:
N:GEXP::CSNK1G1:53944:
N:GEXP::CSNK1G2:1455:
N:GEXP::CSNK1G3:1456:
N:GEXP::CSNK2A1:1457:
N:GEXP::CSNK2A1P:283106:
N:GEXP::CSNK2A2:1459:
N:GEXP::CSNK2B:1460:
N:GEXP::CSPG4:1464:
N:GEXP::CSPG4PY2:84664:
N:GEXP::CSPG5:10675:
N:GEXP::CSPP1:79848:
N:GEXP::CSRNP1:64651:
N:GEXP::CSRNP2:81566:
N:GEXP::CSRNP3:80034:
N:GEXP::CSRP1:1465:
N:GEXP::CSRP2:1466:
N:GEXP::CSRP2BP:57325:
N:GEXP::CSRP3:8048:
N:GEXP::CST11:140880:
N:GEXP::CST1:1469:
N:GEXP::CST2:1470:
N:GEXP::CST3:1471:
N:GEXP::CST4:1472:
N:GEXP::CST5:1473:
N:GEXP::CST6:1474:
N:GEXP::CST7:8530:
N:GEXP::CST8:10047:
N:GEXP::CST9:128822:
N:GEXP::CST9L:128821:
N:GEXP::CSTA:1475:
N:GEXP::CSTB:1476:
N:GEXP::CSTF1:1477:
N:GEXP::CSTF2:1478:
N:GEXP::CSTF2T:23283:
N:GEXP::CSTF3:1479:
N:GEXP::CSTL1:128817:
N:GEXP::CSTT:164380:
N:GEXP::CT45A1:541466:
N:GEXP::CT45A2:728911:
N:GEXP::CT45A3:441519:
N:GEXP::CT45A4:441520:
N:GEXP::CT45A5:441521:
N:GEXP::CT45A6:541465:
N:GEXP::CT47A10:728036:
N:GEXP::CT47A11:255313:
N:GEXP::CT47A1:728096:
N:GEXP::CT47A2:728090:
N:GEXP::CT47A6:728062:
N:GEXP::CT47A7:653282:
N:GEXP::CT47A9:728042:
N:GEXP::CT47B1:643311:
N:GEXP::CT62:196993:
N:GEXP::CTAG1B:1485:
N:GEXP::CTAG2:30848:
N:GEXP::CTAGE1:64693:
N:GEXP::CTAGE4:100128553:
N:GEXP::CTAGE5:4253:
N:GEXP::CTAGE6:340307:
N:GEXP::CTAGE9:643854:
N:GEXP::CTBP1:1487:
N:GEXP::CTBP2:1488:
N:GEXP::CTBS:1486:
N:GEXP::CTCF:10664:
N:GEXP::CTCFL:140690:
N:GEXP::CTDP1:9150:
N:GEXP::CTDSP1:58190:
N:GEXP::CTDSP2:10106:
N:GEXP::CTDSPL2:51496:
N:GEXP::CTDSPL:10217:
N:GEXP::CTF1:1489:
N:GEXP::CTGF:1490:
N:GEXP::CTH:1491:
N:GEXP::CTHRC1:115908:
N:GEXP::CTLA4:1493:
N:GEXP::CTNNA1:1495:
N:GEXP::CTNNA2:1496:
N:GEXP::CTNNA3:29119:
N:GEXP::CTNNAL1:8727:
N:GEXP::CTNNB1:1499:
N:GEXP::CTNNBIP1:56998:
N:GEXP::CTNNBL1:56259:
N:GEXP::CTNND1:1500:
N:GEXP::CTNND2:1501:
N:GEXP::CTNS:1497:
N:GEXP::CTPS2:56474:
N:GEXP::CTPS:1503:
N:GEXP::CTR9:9646:
N:GEXP::CTRB1:1504:
N:GEXP::CTRB2:440387:
N:GEXP::CTRC:11330:
N:GEXP::CTRL:1506:
N:GEXP::CTSA:5476:
N:GEXP::CTSB:1508:
N:GEXP::CTSC:1075:
N:GEXP::CTSD:1509:
N:GEXP::CTSE:1510:
N:GEXP::CTSF:8722:
N:GEXP::CTSG:1511:
N:GEXP::CTSH:1512:
N:GEXP::CTSK:1513:
N:GEXP::CTSL1:1514:
N:GEXP::CTSL2:1515:
N:GEXP::CTSL3:392360:
N:GEXP::CTSO:1519:
N:GEXP::CTSS:1520:
N:GEXP::CTSW:1521:
N:GEXP::CTSZ:1522:
N:GEXP::CTTN:2017:
N:GEXP::CTTNBP2:83992:
N:GEXP::CTTNBP2NL:55917:
N:GEXP::CTU1:90353:
N:GEXP::CTU2:348180:
N:GEXP::CTXN1:404217:
N:GEXP::CTXN2:399697:
N:GEXP::CTXN3:613212:
N:GEXP::CUBN:8029:
N:GEXP::CUEDC1:404093:
N:GEXP::CUEDC2:79004:
N:GEXP::CUL1:8454:
N:GEXP::CUL2:8453:
N:GEXP::CUL3:8452:
N:GEXP::CUL4A:8451:
N:GEXP::CUL4B:8450:
N:GEXP::CUL5:8065:
N:GEXP::CUL7:9820:
N:GEXP::CUL9:23113:
N:GEXP::CUTA:51596:
N:GEXP::CUTC:51076:
N:GEXP::CUX1:1523:
N:GEXP::CUX2:23316:
N:GEXP::CUZD1:50624:
N:GEXP::CWC15:51503:
N:GEXP::CWC22:57703:
N:GEXP::CWC25:54883:
N:GEXP::CWC27:10283:
N:GEXP::CWF19L1:55280:
N:GEXP::CWF19L2:143884:
N:GEXP::CWH43:80157:
N:GEXP::CX3CL1:6376:
N:GEXP::CX3CR1:1524:
N:GEXP::CXADR:1525:
N:GEXP::CXADRP2:646243:
N:GEXP::CXADRP3:440224:
N:GEXP::CXCL10:3627:
N:GEXP::CXCL11:6373:
N:GEXP::CXCL12:6387:
N:GEXP::CXCL13:10563:
N:GEXP::CXCL14:9547:
N:GEXP::CXCL16:58191:
N:GEXP::CXCL17:284340:
N:GEXP::CXCL1:2919:
N:GEXP::CXCL2:2920:
N:GEXP::CXCL3:2921:
N:GEXP::CXCL5:6374:
N:GEXP::CXCL6:6372:
N:GEXP::CXCL9:4283:
N:GEXP::CXCR1:3577:
N:GEXP::CXCR2:3579:
N:GEXP::CXCR2P1:3580:
N:GEXP::CXCR3:2833:
N:GEXP::CXCR4:7852:
N:GEXP::CXCR5:643:
N:GEXP::CXCR6:10663:
N:GEXP::CXCR7:57007:
N:GEXP::CXXC1:30827:
N:GEXP::CXXC4:80319:
N:GEXP::CXXC5:51523:
N:GEXP::CXorf1:9142:
N:GEXP::CXorf21:80231:
N:GEXP::CXorf22:170063:
N:GEXP::CXorf23:256643:
N:GEXP::CXorf26:51260:
N:GEXP::CXorf27:25763:
N:GEXP::CXorf30:645090:
N:GEXP::CXorf36:79742:
N:GEXP::CXorf38:159013:
N:GEXP::CXorf40A:91966:
N:GEXP::CXorf40B:541578:
N:GEXP::CXorf41:139212:
N:GEXP::CXorf42:158801:
N:GEXP::CXorf48:54967:
N:GEXP::CXorf49B:100132994:
N:GEXP::CXorf50B:653687:
N:GEXP::CXorf51:100129239:
N:GEXP::CXorf56:63932:
N:GEXP::CXorf57:55086:
N:GEXP::CXorf58:254158:
N:GEXP::CXorf59:286464:
N:GEXP::CXorf61:203413:
N:GEXP::CXorf64:100130613:
N:GEXP::CXorf65:158830:
N:GEXP::CXorf66:347487:
N:GEXP::CYB561:1534:
N:GEXP::CYB561D1:284613:
N:GEXP::CYB561D2:11068:
N:GEXP::CYB5A:1528:
N:GEXP::CYB5B:80777:
N:GEXP::CYB5D1:124637:
N:GEXP::CYB5D2:124936:
N:GEXP::CYB5R1:51706:
N:GEXP::CYB5R2:51700:
N:GEXP::CYB5R3:1727:
N:GEXP::CYB5R4:51167:
N:GEXP::CYB5RL:606495:
N:GEXP::CYBA:1535:
N:GEXP::CYBASC3:220002:
N:GEXP::CYBB:1536:
N:GEXP::CYBRD1:79901:
N:GEXP::CYC1:1537:
N:GEXP::CYCS:54205:
N:GEXP::CYCSP52:360155:
N:GEXP::CYFIP1:23191:
N:GEXP::CYFIP2:26999:
N:GEXP::CYGB:114757:
N:GEXP::CYHR1:50626:
N:GEXP::CYLC1:1538:
N:GEXP::CYLC2:1539:
N:GEXP::CYLD:1540:
N:GEXP::CYMP:643160:
N:GEXP::CYP11A1:1583:
N:GEXP::CYP11B1:1584:
N:GEXP::CYP11B2:1585:
N:GEXP::CYP17A1:1586:
N:GEXP::CYP19A1:1588:
N:GEXP::CYP1A1:1543:
N:GEXP::CYP1A2:1544:
N:GEXP::CYP1B1:1545:
N:GEXP::CYP20A1:57404:
N:GEXP::CYP21A2:1589:
N:GEXP::CYP24A1:1591:
N:GEXP::CYP26A1:1592:
N:GEXP::CYP26B1:56603:
N:GEXP::CYP26C1:340665:
N:GEXP::CYP27A1:1593:
N:GEXP::CYP27B1:1594:
N:GEXP::CYP27C1:339761:
N:GEXP::CYP2A13:1553:
N:GEXP::CYP2A6:1548:
N:GEXP::CYP2A7:1549:
N:GEXP::CYP2B6:1555:
N:GEXP::CYP2B7P1:1556:
N:GEXP::CYP2C18:1562:
N:GEXP::CYP2C19:1557:
N:GEXP::CYP2C8:1558:
N:GEXP::CYP2C9:1559:
N:GEXP::CYP2D6:1565:
N:GEXP::CYP2D7P1:1564:
N:GEXP::CYP2E1:1571:
N:GEXP::CYP2F1:1572:
N:GEXP::CYP2J2:1573:
N:GEXP::CYP2R1:120227:
N:GEXP::CYP2S1:29785:
N:GEXP::CYP2U1:113612:
N:GEXP::CYP2W1:54905:
N:GEXP::CYP39A1:51302:
N:GEXP::CYP3A43:64816:
N:GEXP::CYP3A4:1576:
N:GEXP::CYP3A5:1577:
N:GEXP::CYP3A7:1551:
N:GEXP::CYP46A1:10858:
N:GEXP::CYP4A11:1579:
N:GEXP::CYP4A22:284541:
N:GEXP::CYP4B1:1580:
N:GEXP::CYP4F11:57834:
N:GEXP::CYP4F12:66002:
N:GEXP::CYP4F22:126410:
N:GEXP::CYP4F2:8529:
N:GEXP::CYP4F3:4051:
N:GEXP::CYP4F8:11283:
N:GEXP::CYP4V2:285440:
N:GEXP::CYP4X1:260293:
N:GEXP::CYP4Z1:199974:
N:GEXP::CYP4Z2P:163720:
N:GEXP::CYP51A1:1595:
N:GEXP::CYP7A1:1581:
N:GEXP::CYP7B1:9420:
N:GEXP::CYP8B1:1582:
N:GEXP::CYR61:3491:
N:GEXP::CYS1:192668:
N:GEXP::CYSLTR1:10800:
N:GEXP::CYSLTR2:57105:
N:GEXP::CYTH1:9267:
N:GEXP::CYTH2:9266:
N:GEXP::CYTH3:9265:
N:GEXP::CYTH4:27128:
N:GEXP::CYTIP:9595:
N:GEXP::CYTL1:54360:
N:GEXP::CYTSA:23384:
N:GEXP::CYTSB:92521:
N:GEXP::CYYR1:116159:
N:GEXP::CYorf15A:246126:
N:GEXP::CYorf15B:84663:
N:GEXP::D2HGDH:728294:
N:GEXP::D4S234E:27065:
N:GEXP::DAAM1:23002:
N:GEXP::DAAM2:23500:
N:GEXP::DAB1:1600:
N:GEXP::DAB2:1601:
N:GEXP::DAB2IP:153090:
N:GEXP::DACH1:1602:
N:GEXP::DACH2:117154:
N:GEXP::DACT1:51339:
N:GEXP::DACT2:168002:
N:GEXP::DACT3:147906:
N:GEXP::DAD1:1603:
N:GEXP::DAD1L:56286:
N:GEXP::DAG1:1605:
N:GEXP::DAGLA:747:
N:GEXP::DAGLB:221955:
N:GEXP::DAK:26007:
N:GEXP::DALRD3:55152:
N:GEXP::DAND5:199699:
N:GEXP::DAO:1610:
N:GEXP::DAOA:267012:
N:GEXP::DAP3:7818:
N:GEXP::DAP:1611:
N:GEXP::DAPK1:1612:
N:GEXP::DAPK2:23604:
N:GEXP::DAPK3:1613:
N:GEXP::DAPL1:92196:
N:GEXP::DAPP1:27071:
N:GEXP::DARC:2532:
N:GEXP::DARS2:55157:
N:GEXP::DARS:1615:
N:GEXP::DAXX:1616:
N:GEXP::DAZ1:1617:
N:GEXP::DAZ2:57055:
N:GEXP::DAZ3:57054:
N:GEXP::DAZ4:57135:
N:GEXP::DAZAP1:26528:
N:GEXP::DAZAP2:9802:
N:GEXP::DAZL:1618:
N:GEXP::DBC1:1620:
N:GEXP::DBF4:10926:
N:GEXP::DBF4B:80174:
N:GEXP::DBH:1621:
N:GEXP::DBI:1622:
N:GEXP::DBN1:1627:
N:GEXP::DBNDD1:79007:
N:GEXP::DBNDD2:55861:
N:GEXP::DBNL:28988:
N:GEXP::DBP:1628:
N:GEXP::DBR1:51163:
N:GEXP::DBT:1629:
N:GEXP::DBX1:120237:
N:GEXP::DBX2:440097:
N:GEXP::DCAF10:79269:
N:GEXP::DCAF11:80344:
N:GEXP::DCAF12:25853:
N:GEXP::DCAF12L1:139170:
N:GEXP::DCAF12L2:340578:
N:GEXP::DCAF13:25879:
N:GEXP::DCAF15:90379:
N:GEXP::DCAF16:54876:
N:GEXP::DCAF17:80067:
N:GEXP::DCAF4:26094:
N:GEXP::DCAF4L1:285429:
N:GEXP::DCAF4L2:138009:
N:GEXP::DCAF5:8816:
N:GEXP::DCAF6:55827:
N:GEXP::DCAF7:10238:
N:GEXP::DCAF8:50717:
N:GEXP::DCAF8L1:139425:
N:GEXP::DCAF8L2:347442:
N:GEXP::DCAKD:79877:
N:GEXP::DCBLD1:285761:
N:GEXP::DCBLD2:131566:
N:GEXP::DCC:1630:
N:GEXP::DCD:117159:
N:GEXP::DCDC1:341019:
N:GEXP::DCDC2:51473:
N:GEXP::DCDC2B:149069:
N:GEXP::DCHS1:8642:
N:GEXP::DCHS2:54798:
N:GEXP::DCI:1632:
N:GEXP::DCK:1633:
N:GEXP::DCLK1:9201:
N:GEXP::DCLK2:166614:
N:GEXP::DCLK3:85443:
N:GEXP::DCLRE1A:9937:
N:GEXP::DCLRE1B:64858:
N:GEXP::DCLRE1C:64421:
N:GEXP::DCN:1634:
N:GEXP::DCP1A:55802:
N:GEXP::DCP1B:196513:
N:GEXP::DCP2:167227:
N:GEXP::DCPS:28960:
N:GEXP::DCST1:149095:
N:GEXP::DCST2:127579:
N:GEXP::DCT:1638:
N:GEXP::DCTD:1635:
N:GEXP::DCTN1:1639:
N:GEXP::DCTN2:10540:
N:GEXP::DCTN3:11258:
N:GEXP::DCTN4:51164:
N:GEXP::DCTN5:84516:
N:GEXP::DCTN6:10671:
N:GEXP::DCTPP1:79077:
N:GEXP::DCUN1D1:54165:
N:GEXP::DCUN1D2:55208:
N:GEXP::DCUN1D3:123879:
N:GEXP::DCUN1D4:23142:
N:GEXP::DCUN1D5:84259:
N:GEXP::DCX:1641:
N:GEXP::DCXR:51181:
N:GEXP::DDA1:79016:
N:GEXP::DDAH1:23576:
N:GEXP::DDAH2:23564:
N:GEXP::DDB1:1642:
N:GEXP::DDB2:1643:
N:GEXP::DDC:1644:
N:GEXP::DDHD1:80821:
N:GEXP::DDHD2:23259:
N:GEXP::DDI1:414301:
N:GEXP::DDI2:84301:
N:GEXP::DDIT3:1649:
N:GEXP::DDIT4:54541:
N:GEXP::DDIT4L:115265:
N:GEXP::DDN:23109:
N:GEXP::DDO:8528:
N:GEXP::DDOST:1650:
N:GEXP::DDR1:780:
N:GEXP::DDR2:4921:
N:GEXP::DDRGK1:65992:
N:GEXP::DDT:1652:
N:GEXP::DDTL:100037417:
N:GEXP::DDX10:1662:
N:GEXP::DDX11:1663:
N:GEXP::DDX11L2:84771:
N:GEXP::DDX12:440081:
N:GEXP::DDX17:10521:
N:GEXP::DDX18:8886:
N:GEXP::DDX19A:55308:
N:GEXP::DDX19B:11269:
N:GEXP::DDX1:1653:
N:GEXP::DDX20:11218:
N:GEXP::DDX21:9188:
N:GEXP::DDX23:9416:
N:GEXP::DDX24:57062:
N:GEXP::DDX25:29118:
N:GEXP::DDX26B:203522:
N:GEXP::DDX27:55661:
N:GEXP::DDX28:55794:
N:GEXP::DDX31:64794:
N:GEXP::DDX39:10212:
N:GEXP::DDX3X:1654:
N:GEXP::DDX3Y:8653:
N:GEXP::DDX41:51428:
N:GEXP::DDX42:11325:
N:GEXP::DDX43:55510:
N:GEXP::DDX46:9879:
N:GEXP::DDX47:51202:
N:GEXP::DDX49:54555:
N:GEXP::DDX4:54514:
N:GEXP::DDX50:79009:
N:GEXP::DDX51:317781:
N:GEXP::DDX52:11056:
N:GEXP::DDX53:168400:
N:GEXP::DDX54:79039:
N:GEXP::DDX55:57696:
N:GEXP::DDX56:54606:
N:GEXP::DDX58:23586:
N:GEXP::DDX59:83479:
N:GEXP::DDX5:1655:
N:GEXP::DDX60:55601:
N:GEXP::DDX60L:91351:
N:GEXP::DDX6:1656:
N:GEXP::DEAF1:10522:
N:GEXP::DEC1:50514:
N:GEXP::DECR1:1666:
N:GEXP::DECR2:26063:
N:GEXP::DEDD2:162989:
N:GEXP::DEDD:9191:
N:GEXP::DEF6:50619:
N:GEXP::DEF8:54849:
N:GEXP::DEFA1B:728358:
N:GEXP::DEFA4:1669:
N:GEXP::DEFA5:1670:
N:GEXP::DEFA6:1671:
N:GEXP::DEFB103B:414325:
N:GEXP::DEFB104A:140596:
N:GEXP::DEFB105A:245908:
N:GEXP::DEFB106A:245909:
N:GEXP::DEFB107A:245910:
N:GEXP::DEFB108B:245911:
N:GEXP::DEFB109P1:245912:
N:GEXP::DEFB109P1B:641517:
N:GEXP::DEFB110:245913:
N:GEXP::DEFB112:245915:
N:GEXP::DEFB113:245927:
N:GEXP::DEFB114:245928:
N:GEXP::DEFB115:245929:
N:GEXP::DEFB116:245930:
N:GEXP::DEFB118:117285:
N:GEXP::DEFB119:245932:
N:GEXP::DEFB121:245934:
N:GEXP::DEFB122:245935:
N:GEXP::DEFB123:245936:
N:GEXP::DEFB124:245937:
N:GEXP::DEFB125:245938:
N:GEXP::DEFB126:81623:
N:GEXP::DEFB127:140850:
N:GEXP::DEFB128:245939:
N:GEXP::DEFB129:140881:
N:GEXP::DEFB130:245940:
N:GEXP::DEFB131:644414:
N:GEXP::DEFB132:400830:
N:GEXP::DEFB134:613211:
N:GEXP::DEFB135:613209:
N:GEXP::DEFB136:613210:
N:GEXP::DEFB1:1672:
N:GEXP::DEFB4A:1673:
N:GEXP::DEGS1:8560:
N:GEXP::DEGS2:123099:
N:GEXP::DEK:7913:
N:GEXP::DEM1:64789:
N:GEXP::DENND1A:57706:
N:GEXP::DENND1B:163486:
N:GEXP::DENND1C:79958:
N:GEXP::DENND2A:27147:
N:GEXP::DENND2C:163259:
N:GEXP::DENND2D:79961:
N:GEXP::DENND3:22898:
N:GEXP::DENND4A:10260:
N:GEXP::DENND4B:9909:
N:GEXP::DENND4C:55667:
N:GEXP::DENND5A:23258:
N:GEXP::DENND5B:160518:
N:GEXP::DENR:8562:
N:GEXP::DEPDC1:55635:
N:GEXP::DEPDC1B:55789:
N:GEXP::DEPDC4:120863:
N:GEXP::DEPDC5:9681:
N:GEXP::DEPDC6:64798:
N:GEXP::DEPDC7:91614:
N:GEXP::DERA:51071:
N:GEXP::DERL1:79139:
N:GEXP::DERL2:51009:
N:GEXP::DERL3:91319:
N:GEXP::DES:1674:
N:GEXP::DET1:55070:
N:GEXP::DEXI:28955:
N:GEXP::DFFA:1676:
N:GEXP::DFFB:1677:
N:GEXP::DFNA5:1687:
N:GEXP::DFNB31:25861:
N:GEXP::DFNB59:494513:
N:GEXP::DGAT1:8694:
N:GEXP::DGAT2:84649:
N:GEXP::DGAT2L6:347516:
N:GEXP::DGCR10:26222:
N:GEXP::DGCR11:25786:
N:GEXP::DGCR14:8220:
N:GEXP::DGCR2:9993:
N:GEXP::DGCR5:26220:
N:GEXP::DGCR6:8214:
N:GEXP::DGCR6L:85359:
N:GEXP::DGCR8:54487:
N:GEXP::DGCR9:25787:
N:GEXP::DGKA:1606:
N:GEXP::DGKB:1607:
N:GEXP::DGKD:8527:
N:GEXP::DGKE:8526:
N:GEXP::DGKG:1608:
N:GEXP::DGKH:160851:
N:GEXP::DGKI:9162:
N:GEXP::DGKK:139189:
N:GEXP::DGKQ:1609:
N:GEXP::DGKZ:8525:
N:GEXP::DGUOK:1716:
N:GEXP::DHCR24:1718:
N:GEXP::DHCR7:1717:
N:GEXP::DHDDS:79947:
N:GEXP::DHDH:27294:
N:GEXP::DHDPSL:112817:
N:GEXP::DHFR:1719:
N:GEXP::DHFRL1:200895:
N:GEXP::DHH:50846:
N:GEXP::DHODH:1723:
N:GEXP::DHPS:1725:
N:GEXP::DHRS11:79154:
N:GEXP::DHRS12:79758:
N:GEXP::DHRS13:147015:
N:GEXP::DHRS1:115817:
N:GEXP::DHRS2:10202:
N:GEXP::DHRS3:9249:
N:GEXP::DHRS4:10901:
N:GEXP::DHRS4L1:728635:
N:GEXP::DHRS4L2:317749:
N:GEXP::DHRS7:51635:
N:GEXP::DHRS7B:25979:
N:GEXP::DHRS7C:201140:
N:GEXP::DHRS9:10170:
N:GEXP::DHRSX:207063:
N:GEXP::DHTKD1:55526:
N:GEXP::DHX15:1665:
N:GEXP::DHX16:8449:
N:GEXP::DHX29:54505:
N:GEXP::DHX30:22907:
N:GEXP::DHX32:55760:
N:GEXP::DHX33:56919:
N:GEXP::DHX34:9704:
N:GEXP::DHX35:60625:
N:GEXP::DHX36:170506:
N:GEXP::DHX37:57647:
N:GEXP::DHX38:9785:
N:GEXP::DHX40:79665:
N:GEXP::DHX40P1:653645:
N:GEXP::DHX57:90957:
N:GEXP::DHX58:79132:
N:GEXP::DHX8:1659:
N:GEXP::DHX9:1660:
N:GEXP::DIABLO:56616:
N:GEXP::DIAPH1:1729:
N:GEXP::DIAPH2:1730:
N:GEXP::DIAPH3:81624:
N:GEXP::DICER1:23405:
N:GEXP::DIDO1:11083:
N:GEXP::DIMT1L:27292:
N:GEXP::DIO1:1733:
N:GEXP::DIO2:1734:
N:GEXP::DIO3:1735:
N:GEXP::DIO3OS:64150:
N:GEXP::DIP2A:23181:
N:GEXP::DIP2B:57609:
N:GEXP::DIP2C:22982:
N:GEXP::DIRAS1:148252:
N:GEXP::DIRAS2:54769:
N:GEXP::DIRAS3:9077:
N:GEXP::DIRC1:116093:
N:GEXP::DIRC2:84925:
N:GEXP::DIRC3:729582:
N:GEXP::DIS3:22894:
N:GEXP::DIS3L2:129563:
N:GEXP::DIS3L:115752:
N:GEXP::DISC1:27185:
N:GEXP::DISC2:27184:
N:GEXP::DISP1:84976:
N:GEXP::DISP2:85455:
N:GEXP::DIXDC1:85458:
N:GEXP::DKC1:1736:
N:GEXP::DKFZP434H168:26077:
N:GEXP::DKFZP434K028:26070:
N:GEXP::DKFZP434L187:26082:
N:GEXP::DKFZP586I1420:222161:
N:GEXP::DKFZP686I15217:401232:
N:GEXP::DKFZp434J0226:93429:
N:GEXP::DKFZp434L192:222029:
N:GEXP::DKFZp566F0947:94023:
N:GEXP::DKFZp686A1627:266695:
N:GEXP::DKFZp686O24166:374383:
N:GEXP::DKFZp761E198:91056:
N:GEXP::DKFZp779M0652:374387:
N:GEXP::DKK1:22943:
N:GEXP::DKK2:27123:
N:GEXP::DKK3:27122:
N:GEXP::DKK4:27121:
N:GEXP::DKKL1:27120:
N:GEXP::DLAT:1737:
N:GEXP::DLC1:10395:
N:GEXP::DLD:1738:
N:GEXP::DLEC1:9940:
N:GEXP::DLEU1:10301:
N:GEXP::DLEU2:8847:
N:GEXP::DLEU2L:79469:
N:GEXP::DLEU7:220107:
N:GEXP::DLG1:1739:
N:GEXP::DLG2:1740:
N:GEXP::DLG3:1741:
N:GEXP::DLG4:1742:
N:GEXP::DLG5:9231:
N:GEXP::DLGAP1:9229:
N:GEXP::DLGAP2:9228:
N:GEXP::DLGAP3:58512:
N:GEXP::DLGAP4:22839:
N:GEXP::DLGAP5:9787:
N:GEXP::DLK1:8788:
N:GEXP::DLK2:65989:
N:GEXP::DLL1:28514:
N:GEXP::DLL3:10683:
N:GEXP::DLL4:54567:
N:GEXP::DLST:1743:
N:GEXP::DLX1:1745:
N:GEXP::DLX2:1746:
N:GEXP::DLX3:1747:
N:GEXP::DLX4:1748:
N:GEXP::DLX5:1749:
N:GEXP::DLX6:1750:
N:GEXP::DLX6AS:285987:
N:GEXP::DMAP1:55929:
N:GEXP::DMBT1:1755:
N:GEXP::DMBX1:127343:
N:GEXP::DMC1:11144:
N:GEXP::DMD:1756:
N:GEXP::DMGDH:29958:
N:GEXP::DMKN:93099:
N:GEXP::DMP1:1758:
N:GEXP::DMPK:1760:
N:GEXP::DMRT1:1761:
N:GEXP::DMRT2:10655:
N:GEXP::DMRT3:58524:
N:GEXP::DMRTA1:63951:
N:GEXP::DMRTA2:63950:
N:GEXP::DMRTB1:63948:
N:GEXP::DMRTC1:63947:
N:GEXP::DMRTC1B:728656:
N:GEXP::DMRTC2:63946:
N:GEXP::DMTF1:9988:
N:GEXP::DMWD:1762:
N:GEXP::DMXL1:1657:
N:GEXP::DMXL2:23312:
N:GEXP::DNA2:1763:
N:GEXP::DNAH10:196385:
N:GEXP::DNAH11:8701:
N:GEXP::DNAH12:201625:
N:GEXP::DNAH14:127602:
N:GEXP::DNAH17:8632:
N:GEXP::DNAH1:25981:
N:GEXP::DNAH2:146754:
N:GEXP::DNAH3:55567:
N:GEXP::DNAH5:1767:
N:GEXP::DNAH6:1768:
N:GEXP::DNAH7:56171:
N:GEXP::DNAH8:1769:
N:GEXP::DNAH9:1770:
N:GEXP::DNAI1:27019:
N:GEXP::DNAI2:64446:
N:GEXP::DNAJA1:3301:
N:GEXP::DNAJA2:10294:
N:GEXP::DNAJA3:9093:
N:GEXP::DNAJA4:55466:
N:GEXP::DNAJB11:51726:
N:GEXP::DNAJB12:54788:
N:GEXP::DNAJB13:374407:
N:GEXP::DNAJB14:79982:
N:GEXP::DNAJB1:3337:
N:GEXP::DNAJB2:3300:
N:GEXP::DNAJB3:414061:
N:GEXP::DNAJB4:11080:
N:GEXP::DNAJB5:25822:
N:GEXP::DNAJB6:10049:
N:GEXP::DNAJB7:150353:
N:GEXP::DNAJB8:165721:
N:GEXP::DNAJB9:4189:
N:GEXP::DNAJC10:54431:
N:GEXP::DNAJC11:55735:
N:GEXP::DNAJC12:56521:
N:GEXP::DNAJC13:23317:
N:GEXP::DNAJC14:85406:
N:GEXP::DNAJC15:29103:
N:GEXP::DNAJC16:23341:
N:GEXP::DNAJC17:55192:
N:GEXP::DNAJC18:202052:
N:GEXP::DNAJC19:131118:
N:GEXP::DNAJC1:64215:
N:GEXP::DNAJC21:134218:
N:GEXP::DNAJC22:79962:
N:GEXP::DNAJC24:120526:
N:GEXP::DNAJC25-GNG10:552891:
N:GEXP::DNAJC25:548645:
N:GEXP::DNAJC27:51277:
N:GEXP::DNAJC28:54943:
N:GEXP::DNAJC2:27000:
N:GEXP::DNAJC30:84277:
N:GEXP::DNAJC3:5611:
N:GEXP::DNAJC4:3338:
N:GEXP::DNAJC5:80331:
N:GEXP::DNAJC5B:85479:
N:GEXP::DNAJC5G:285126:
N:GEXP::DNAJC6:9829:
N:GEXP::DNAJC7:7266:
N:GEXP::DNAJC8:22826:
N:GEXP::DNAJC9:23234:
N:GEXP::DNAL1:83544:
N:GEXP::DNAL4:10126:
N:GEXP::DNALI1:7802:
N:GEXP::DNASE1:1773:
N:GEXP::DNASE1L1:1774:
N:GEXP::DNASE1L2:1775:
N:GEXP::DNASE1L3:1776:
N:GEXP::DNASE2:1777:
N:GEXP::DNASE2B:58511:
N:GEXP::DND1:373863:
N:GEXP::DNER:92737:
N:GEXP::DNHD1:144132:
N:GEXP::DNLZ:728489:
N:GEXP::DNM1:1759:
N:GEXP::DNM1L:10059:
N:GEXP::DNM1P35:100128285:
N:GEXP::DNM2:1785:
N:GEXP::DNM3:26052:
N:GEXP::DNMBP:23268:
N:GEXP::DNMT1:1786:
N:GEXP::DNMT3A:1788:
N:GEXP::DNMT3B:1789:
N:GEXP::DNMT3L:29947:
N:GEXP::DNPEP:23549:
N:GEXP::DNTT:1791:
N:GEXP::DNTTIP1:116092:
N:GEXP::DNTTIP2:30836:
N:GEXP::DOC2A:8448:
N:GEXP::DOC2B:8447:
N:GEXP::DOCK10:55619:
N:GEXP::DOCK11:139818:
N:GEXP::DOCK1:1793:
N:GEXP::DOCK2:1794:
N:GEXP::DOCK3:1795:
N:GEXP::DOCK4:9732:
N:GEXP::DOCK5:80005:
N:GEXP::DOCK6:57572:
N:GEXP::DOCK7:85440:
N:GEXP::DOCK8:81704:
N:GEXP::DOCK9:23348:
N:GEXP::DOHH:83475:
N:GEXP::DOK1:1796:
N:GEXP::DOK2:9046:
N:GEXP::DOK3:79930:
N:GEXP::DOK4:55715:
N:GEXP::DOK5:55816:
N:GEXP::DOK6:220164:
N:GEXP::DOK7:285489:
N:GEXP::DOLK:22845:
N:GEXP::DOLPP1:57171:
N:GEXP::DOM3Z:1797:
N:GEXP::DONSON:29980:
N:GEXP::DOPEY1:23033:
N:GEXP::DOPEY2:9980:
N:GEXP::DOT1L:84444:
N:GEXP::DPAGT1:1798:
N:GEXP::DPCD:25911:
N:GEXP::DPCR1:135656:
N:GEXP::DPEP1:1800:
N:GEXP::DPEP2:64174:
N:GEXP::DPEP3:64180:
N:GEXP::DPF1:8193:
N:GEXP::DPF2:5977:
N:GEXP::DPF3:8110:
N:GEXP::DPH1:1801:
N:GEXP::DPH2:1802:
N:GEXP::DPH3:285381:
N:GEXP::DPH3B:100132911:
N:GEXP::DPH5:51611:
N:GEXP::DPM1:8813:
N:GEXP::DPM2:8818:
N:GEXP::DPM3:54344:
N:GEXP::DPP10:57628:
N:GEXP::DPP3:10072:
N:GEXP::DPP4:1803:
N:GEXP::DPP6:1804:
N:GEXP::DPP7:29952:
N:GEXP::DPP8:54878:
N:GEXP::DPP9:91039:
N:GEXP::DPPA2:151871:
N:GEXP::DPPA3:359787:
N:GEXP::DPPA4:55211:
N:GEXP::DPPA5:340168:
N:GEXP::DPRX:503834:
N:GEXP::DPRXP4:503645:
N:GEXP::DPT:1805:
N:GEXP::DPY19L1:23333:
N:GEXP::DPY19L2:283417:
N:GEXP::DPY19L2P1:554236:
N:GEXP::DPY19L2P2:349152:
N:GEXP::DPY19L2P4:442523:
N:GEXP::DPY19L3:147991:
N:GEXP::DPY19L4:286148:
N:GEXP::DPY30:84661:
N:GEXP::DPYD:1806:
N:GEXP::DPYS:1807:
N:GEXP::DPYSL2:1808:
N:GEXP::DPYSL3:1809:
N:GEXP::DPYSL4:10570:
N:GEXP::DPYSL5:56896:
N:GEXP::DQX1:165545:
N:GEXP::DR1:1810:
N:GEXP::DRAM1:55332:
N:GEXP::DRAM2:128338:
N:GEXP::DRAP1:10589:
N:GEXP::DRD1:1812:
N:GEXP::DRD2:1813:
N:GEXP::DRD3:1814:
N:GEXP::DRD4:1815:
N:GEXP::DRD5:1816:
N:GEXP::DRG1:4733:
N:GEXP::DRG2:1819:
N:GEXP::DRGX:644168:
N:GEXP::DRP2:1821:
N:GEXP::DSC1:1823:
N:GEXP::DSC2:1824:
N:GEXP::DSC3:1825:
N:GEXP::DSCAM:1826:
N:GEXP::DSCAML1:57453:
N:GEXP::DSCC1:79075:
N:GEXP::DSCR10:259234:
N:GEXP::DSCR3:10311:
N:GEXP::DSCR4:10281:
N:GEXP::DSCR6:53820:
N:GEXP::DSCR8:84677:
N:GEXP::DSCR9:257203:
N:GEXP::DSE:29940:
N:GEXP::DSEL:92126:
N:GEXP::DSG1:1828:
N:GEXP::DSG2:1829:
N:GEXP::DSG3:1830:
N:GEXP::DSG4:147409:
N:GEXP::DSN1:79980:
N:GEXP::DSP:1832:
N:GEXP::DSPP:1834:
N:GEXP::DST:667:
N:GEXP::DSTN:11034:
N:GEXP::DSTYK:25778:
N:GEXP::DTD1:92675:
N:GEXP::DTHD1:401124:
N:GEXP::DTL:51514:
N:GEXP::DTNA:1837:
N:GEXP::DTNB:1838:
N:GEXP::DTNBP1:84062:
N:GEXP::DTWD1:56986:
N:GEXP::DTWD2:285605:
N:GEXP::DTX1:1840:
N:GEXP::DTX2:113878:
N:GEXP::DTX3:196403:
N:GEXP::DTX3L:151636:
N:GEXP::DTX4:23220:
N:GEXP::DTYMK:1841:
N:GEXP::DULLARD:23399:
N:GEXP::DUOX1:53905:
N:GEXP::DUOX2:50506:
N:GEXP::DUOXA1:90527:
N:GEXP::DUOXA2:405753:
N:GEXP::DUPD1:338599:
N:GEXP::DUS1L:64118:
N:GEXP::DUS2L:54920:
N:GEXP::DUS3L:56931:
N:GEXP::DUS4L:11062:
N:GEXP::DUSP10:11221:
N:GEXP::DUSP11:8446:
N:GEXP::DUSP12:11266:
N:GEXP::DUSP13:51207:
N:GEXP::DUSP14:11072:
N:GEXP::DUSP15:128853:
N:GEXP::DUSP16:80824:
N:GEXP::DUSP18:150290:
N:GEXP::DUSP19:142679:
N:GEXP::DUSP1:1843:
N:GEXP::DUSP21:63904:
N:GEXP::DUSP22:56940:
N:GEXP::DUSP23:54935:
N:GEXP::DUSP26:78986:
N:GEXP::DUSP27:92235:
N:GEXP::DUSP28:285193:
N:GEXP::DUSP2:1844:
N:GEXP::DUSP3:1845:
N:GEXP::DUSP4:1846:
N:GEXP::DUSP5:1847:
N:GEXP::DUSP5P:574029:
N:GEXP::DUSP6:1848:
N:GEXP::DUSP7:1849:
N:GEXP::DUSP8:1850:
N:GEXP::DUSP9:1852:
N:GEXP::DUT:1854:
N:GEXP::DUX4:22947:
N:GEXP::DUXA:503835:
N:GEXP::DVL1:1855:
N:GEXP::DVL2:1856:
N:GEXP::DVL3:1857:
N:GEXP::DVWA:344875:
N:GEXP::DYDC1:143241:
N:GEXP::DYDC2:84332:
N:GEXP::DYM:54808:
N:GEXP::DYNC1H1:1778:
N:GEXP::DYNC1I1:1780:
N:GEXP::DYNC1I2:1781:
N:GEXP::DYNC1LI1:51143:
N:GEXP::DYNC1LI2:1783:
N:GEXP::DYNC2H1:79659:
N:GEXP::DYNC2LI1:51626:
N:GEXP::DYNLL1:8655:
N:GEXP::DYNLL2:140735:
N:GEXP::DYNLRB1:83658:
N:GEXP::DYNLRB2:83657:
N:GEXP::DYNLT1:6993:
N:GEXP::DYNLT3:6990:
N:GEXP::DYRK1A:1859:
N:GEXP::DYRK1B:9149:
N:GEXP::DYRK2:8445:
N:GEXP::DYRK3:8444:
N:GEXP::DYRK4:8798:
N:GEXP::DYSF:8291:
N:GEXP::DYSFIP1:116729:
N:GEXP::DYTN:391475:
N:GEXP::DYX1C1:161582:
N:GEXP::DZIP1:22873:
N:GEXP::DZIP1L:199221:
N:GEXP::DZIP3:9666:
N:GEXP::E2F1:1869:
N:GEXP::E2F2:1870:
N:GEXP::E2F3:1871:
N:GEXP::E2F4:1874:
N:GEXP::E2F5:1875:
N:GEXP::E2F6:1876:
N:GEXP::E2F7:144455:
N:GEXP::E2F8:79733:
N:GEXP::E4F1:1877:
N:GEXP::EAF1:85403:
N:GEXP::EAF2:55840:
N:GEXP::EAPP:55837:
N:GEXP::EARS2:124454:
N:GEXP::EBAG9:9166:
N:GEXP::EBF1:1879:
N:GEXP::EBF2:64641:
N:GEXP::EBF3:253738:
N:GEXP::EBF4:57593:
N:GEXP::EBI3:10148:
N:GEXP::EBNA1BP2:10969:
N:GEXP::EBP:10682:
N:GEXP::EBPL:84650:
N:GEXP::ECD:11319:
N:GEXP::ECE1:1889:
N:GEXP::ECE2:9718:
N:GEXP::ECEL1:9427:
N:GEXP::ECH1:1891:
N:GEXP::ECHDC1:55862:
N:GEXP::ECHDC2:55268:
N:GEXP::ECHDC3:79746:
N:GEXP::ECHS1:1892:
N:GEXP::ECM1:1893:
N:GEXP::ECM2:1842:
N:GEXP::ECSCR:641700:
N:GEXP::ECSIT:51295:
N:GEXP::ECT2:1894:
N:GEXP::ECT2L:345930:
N:GEXP::EDA2R:60401:
N:GEXP::EDA:1896:
N:GEXP::EDAR:10913:
N:GEXP::EDARADD:128178:
N:GEXP::EDC3:80153:
N:GEXP::EDC4:23644:
N:GEXP::EDDM3A:10876:
N:GEXP::EDDM3B:64184:
N:GEXP::EDEM1:9695:
N:GEXP::EDEM2:55741:
N:GEXP::EDEM3:80267:
N:GEXP::EDF1:8721:
N:GEXP::EDIL3:10085:
N:GEXP::EDN1:1906:
N:GEXP::EDN2:1907:
N:GEXP::EDN3:1908:
N:GEXP::EDNRA:1909:
N:GEXP::EDNRB:1910:
N:GEXP::EEA1:8411:
N:GEXP::EED:8726:
N:GEXP::EEF1A1:1915:
N:GEXP::EEF1A1P9:441032:
N:GEXP::EEF1A2:1917:
N:GEXP::EEF1B2:1933:
N:GEXP::EEF1D:1936:
N:GEXP::EEF1DP3:196549:
N:GEXP::EEF1E1:9521:
N:GEXP::EEF1G:1937:
N:GEXP::EEF2:1938:
N:GEXP::EEF2K:29904:
N:GEXP::EEFSEC:60678:
N:GEXP::EEPD1:80820:
N:GEXP::EFCAB10:100130771:
N:GEXP::EFCAB1:79645:
N:GEXP::EFCAB2:84288:
N:GEXP::EFCAB3:146779:
N:GEXP::EFCAB4A:283229:
N:GEXP::EFCAB4B:84766:
N:GEXP::EFCAB5:374786:
N:GEXP::EFCAB6:64800:
N:GEXP::EFCAB7:84455:
N:GEXP::EFEMP1:2202:
N:GEXP::EFEMP2:30008:
N:GEXP::EFHA1:221154:
N:GEXP::EFHA2:286097:
N:GEXP::EFHB:151651:
N:GEXP::EFHC1:114327:
N:GEXP::EFHC2:80258:
N:GEXP::EFHD1:80303:
N:GEXP::EFHD2:79180:
N:GEXP::EFNA1:1942:
N:GEXP::EFNA2:1943:
N:GEXP::EFNA3:1944:
N:GEXP::EFNA4:1945:
N:GEXP::EFNA5:1946:
N:GEXP::EFNB1:1947:
N:GEXP::EFNB2:1948:
N:GEXP::EFNB3:1949:
N:GEXP::EFR3A:23167:
N:GEXP::EFR3B:22979:
N:GEXP::EFS:10278:
N:GEXP::EFTUD1:79631:
N:GEXP::EFTUD2:9343:
N:GEXP::EGF:1950:
N:GEXP::EGFL6:25975:
N:GEXP::EGFL7:51162:
N:GEXP::EGFL8:80864:
N:GEXP::EGFLAM:133584:
N:GEXP::EGFR:1956:
N:GEXP::EGLN1:54583:
N:GEXP::EGLN2:112398:
N:GEXP::EGLN3:112399:
N:GEXP::EGOT:100126791:
N:GEXP::EGR1:1958:
N:GEXP::EGR2:1959:
N:GEXP::EGR3:1960:
N:GEXP::EGR4:1961:
N:GEXP::EHBP1:23301:
N:GEXP::EHBP1L1:254102:
N:GEXP::EHD1:10938:
N:GEXP::EHD2:30846:
N:GEXP::EHD3:30845:
N:GEXP::EHD4:30844:
N:GEXP::EHF:26298:
N:GEXP::EHHADH:1962:
N:GEXP::EHMT1:79813:
N:GEXP::EHMT2:10919:
N:GEXP::EI24:9538:
N:GEXP::EID1:23741:
N:GEXP::EID2:163126:
N:GEXP::EID2B:126272:
N:GEXP::EID3:493861:
N:GEXP::EIF1:10209:
N:GEXP::EIF1AD:84285:
N:GEXP::EIF1AX:1964:
N:GEXP::EIF1AY:9086:
N:GEXP::EIF1B:10289:
N:GEXP::EIF2A:83939:
N:GEXP::EIF2AK1:27102:
N:GEXP::EIF2AK2:5610:
N:GEXP::EIF2AK3:9451:
N:GEXP::EIF2AK4:440275:
N:GEXP::EIF2B1:1967:
N:GEXP::EIF2B2:8892:
N:GEXP::EIF2B3:8891:
N:GEXP::EIF2B4:8890:
N:GEXP::EIF2B5:8893:
N:GEXP::EIF2C1:26523:
N:GEXP::EIF2C2:27161:
N:GEXP::EIF2C3:192669:
N:GEXP::EIF2C4:192670:
N:GEXP::EIF2S1:1965:
N:GEXP::EIF2S2:8894:
N:GEXP::EIF2S3:1968:
N:GEXP::EIF3A:8661:
N:GEXP::EIF3B:8662:
N:GEXP::EIF3C:8663:
N:GEXP::EIF3CL:728689:
N:GEXP::EIF3D:8664:
N:GEXP::EIF3E:3646:
N:GEXP::EIF3F:8665:
N:GEXP::EIF3G:8666:
N:GEXP::EIF3H:8667:
N:GEXP::EIF3I:8668:
N:GEXP::EIF3IP1:442720:
N:GEXP::EIF3J:8669:
N:GEXP::EIF3K:27335:
N:GEXP::EIF3L:51386:
N:GEXP::EIF3M:10480:
N:GEXP::EIF4A1:1973:
N:GEXP::EIF4A2:1974:
N:GEXP::EIF4A3:9775:
N:GEXP::EIF4B:1975:
N:GEXP::EIF4E1B:253314:
N:GEXP::EIF4E2:9470:
N:GEXP::EIF4E3:317649:
N:GEXP::EIF4E:1977:
N:GEXP::EIF4EBP1:1978:
N:GEXP::EIF4EBP2:1979:
N:GEXP::EIF4EBP3:8637:
N:GEXP::EIF4ENIF1:56478:
N:GEXP::EIF4G1:1981:
N:GEXP::EIF4G2:1982:
N:GEXP::EIF4G3:8672:
N:GEXP::EIF4H:7458:
N:GEXP::EIF5:1983:
N:GEXP::EIF5A2:56648:
N:GEXP::EIF5A:1984:
N:GEXP::EIF5AL1:143244:
N:GEXP::EIF5B:9669:
N:GEXP::EIF6:3692:
N:GEXP::ELAC1:55520:
N:GEXP::ELAC2:60528:
N:GEXP::ELANE:1991:
N:GEXP::ELAVL1:1994:
N:GEXP::ELAVL2:1993:
N:GEXP::ELAVL3:1995:
N:GEXP::ELAVL4:1996:
N:GEXP::ELF1:1997:
N:GEXP::ELF2:1998:
N:GEXP::ELF3:1999:
N:GEXP::ELF4:2000:
N:GEXP::ELF5:2001:
N:GEXP::ELFN1:392617:
N:GEXP::ELFN2:114794:
N:GEXP::ELK1:2002:
N:GEXP::ELK3:2004:
N:GEXP::ELK4:2005:
N:GEXP::ELL2:22936:
N:GEXP::ELL3:80237:
N:GEXP::ELL:8178:
N:GEXP::ELMO1:9844:
N:GEXP::ELMO2:63916:
N:GEXP::ELMO3:79767:
N:GEXP::ELMOD1:55531:
N:GEXP::ELMOD2:255520:
N:GEXP::ELMOD3:84173:
N:GEXP::ELN:2006:
N:GEXP::ELOF1:84337:
N:GEXP::ELOVL1:64834:
N:GEXP::ELOVL2:54898:
N:GEXP::ELOVL3:83401:
N:GEXP::ELOVL4:6785:
N:GEXP::ELOVL5:60481:
N:GEXP::ELOVL6:79071:
N:GEXP::ELOVL7:79993:
N:GEXP::ELP2:55250:
N:GEXP::ELP2P:100131454:
N:GEXP::ELP3:55140:
N:GEXP::ELP4:26610:
N:GEXP::ELSPBP1:64100:
N:GEXP::ELTD1:64123:
N:GEXP::EMB:133418:
N:GEXP::EMCN:51705:
N:GEXP::EMD:2010:
N:GEXP::EME1:146956:
N:GEXP::EME2:197342:
N:GEXP::EMG1:10436:
N:GEXP::EMID1:129080:
N:GEXP::EMID2:136227:
N:GEXP::EMILIN1:11117:
N:GEXP::EMILIN2:84034:
N:GEXP::EMILIN3:90187:
N:GEXP::EML1:2009:
N:GEXP::EML2:24139:
N:GEXP::EML3:256364:
N:GEXP::EML4:27436:
N:GEXP::EML5:161436:
N:GEXP::EML6:400954:
N:GEXP::EMP1:2012:
N:GEXP::EMP2:2013:
N:GEXP::EMP3:2014:
N:GEXP::EMR1:2015:
N:GEXP::EMR2:30817:
N:GEXP::EMR3:84658:
N:GEXP::EMR4P:326342:
N:GEXP::EMX1:2016:
N:GEXP::EMX2:2018:
N:GEXP::EMX2OS:196047:
N:GEXP::EN1:2019:
N:GEXP::EN2:2020:
N:GEXP::ENAH:55740:
N:GEXP::ENAM:10117:
N:GEXP::ENC1:8507:
N:GEXP::ENDOD1:23052:
N:GEXP::ENDOG:2021:
N:GEXP::ENDOU:8909:
N:GEXP::ENG:2022:
N:GEXP::ENGASE:64772:
N:GEXP::ENHO:375704:
N:GEXP::ENKUR:219670:
N:GEXP::ENO1:2023:
N:GEXP::ENO2:2026:
N:GEXP::ENO3:2027:
N:GEXP::ENOPH1:58478:
N:GEXP::ENOSF1:55556:
N:GEXP::ENOX1:55068:
N:GEXP::ENOX2:10495:
N:GEXP::ENPEP:2028:
N:GEXP::ENPP1:5167:
N:GEXP::ENPP2:5168:
N:GEXP::ENPP3:5169:
N:GEXP::ENPP4:22875:
N:GEXP::ENPP5:59084:
N:GEXP::ENPP6:133121:
N:GEXP::ENPP7:339221:
N:GEXP::ENSA:2029:
N:GEXP::ENTHD1:150350:
N:GEXP::ENTPD1:953:
N:GEXP::ENTPD2:954:
N:GEXP::ENTPD3:956:
N:GEXP::ENTPD4:9583:
N:GEXP::ENTPD5:957:
N:GEXP::ENTPD6:955:
N:GEXP::ENTPD7:57089:
N:GEXP::ENTPD8:377841:
N:GEXP::ENY2:56943:
N:GEXP::EOMES:8320:
N:GEXP::EP300:2033:
N:GEXP::EP400:57634:
N:GEXP::EP400NL:347918:
N:GEXP::EPAS1:2034:
N:GEXP::EPB41:2035:
N:GEXP::EPB41L1:2036:
N:GEXP::EPB41L2:2037:
N:GEXP::EPB41L3:23136:
N:GEXP::EPB41L4A:64097:
N:GEXP::EPB41L4B:54566:
N:GEXP::EPB41L5:57669:
N:GEXP::EPB42:2038:
N:GEXP::EPB49:2039:
N:GEXP::EPC1:80314:
N:GEXP::EPC2:26122:
N:GEXP::EPCAM:4072:
N:GEXP::EPDR1:54749:
N:GEXP::EPGN:255324:
N:GEXP::EPHA10:284656:
N:GEXP::EPHA1:2041:
N:GEXP::EPHA2:1969:
N:GEXP::EPHA3:2042:
N:GEXP::EPHA4:2043:
N:GEXP::EPHA5:2044:
N:GEXP::EPHA6:285220:
N:GEXP::EPHA7:2045:
N:GEXP::EPHA8:2046:
N:GEXP::EPHB1:2047:
N:GEXP::EPHB2:2048:
N:GEXP::EPHB3:2049:
N:GEXP::EPHB4:2050:
N:GEXP::EPHB6:2051:
N:GEXP::EPHX1:2052:
N:GEXP::EPHX2:2053:
N:GEXP::EPHX3:79852:
N:GEXP::EPHX4:253152:
N:GEXP::EPM2A:7957:
N:GEXP::EPM2AIP1:9852:
N:GEXP::EPN1:29924:
N:GEXP::EPN2:22905:
N:GEXP::EPN3:55040:
N:GEXP::EPO:2056:
N:GEXP::EPOR:2057:
N:GEXP::EPPK1:83481:
N:GEXP::EPR1:8475:
N:GEXP::EPRS:2058:
N:GEXP::EPS15:2060:
N:GEXP::EPS15L1:58513:
N:GEXP::EPS8:2059:
N:GEXP::EPS8L1:54869:
N:GEXP::EPS8L2:64787:
N:GEXP::EPS8L3:79574:
N:GEXP::EPSTI1:94240:
N:GEXP::EPT1:85465:
N:GEXP::EPX:8288:
N:GEXP::EPYC:1833:
N:GEXP::ERAL1:26284:
N:GEXP::ERAP1:51752:
N:GEXP::ERAP2:64167:
N:GEXP::ERAS:3266:
N:GEXP::ERBB2:2064:
N:GEXP::ERBB2IP:55914:
N:GEXP::ERBB3:2065:
N:GEXP::ERBB4:2066:
N:GEXP::ERC1:23085:
N:GEXP::ERC2:26059:
N:GEXP::ERCC1:2067:
N:GEXP::ERCC2:2068:
N:GEXP::ERCC3:2071:
N:GEXP::ERCC4:2072:
N:GEXP::ERCC5:2073:
N:GEXP::ERCC6:2074:
N:GEXP::ERCC6L:54821:
N:GEXP::ERCC8:1161:
N:GEXP::EREG:2069:
N:GEXP::ERF:2077:
N:GEXP::ERG:2078:
N:GEXP::ERGIC1:57222:
N:GEXP::ERGIC2:51290:
N:GEXP::ERGIC3:51614:
N:GEXP::ERH:2079:
N:GEXP::ERI1:90459:
N:GEXP::ERI2:112479:
N:GEXP::ERI3:79033:
N:GEXP::ERICH1:157697:
N:GEXP::ERLEC1:27248:
N:GEXP::ERLIN1:10613:
N:GEXP::ERLIN2:11160:
N:GEXP::ERMAP:114625:
N:GEXP::ERMN:57471:
N:GEXP::ERMP1:79956:
N:GEXP::ERN1:2081:
N:GEXP::ERN2:10595:
N:GEXP::ERO1L:30001:
N:GEXP::ERO1LB:56605:
N:GEXP::ERP27:121506:
N:GEXP::ERP29:10961:
N:GEXP::ERP44:23071:
N:GEXP::ERRFI1:54206:
N:GEXP::ERVFRDE1:405754:
N:GEXP::ESAM:90952:
N:GEXP::ESCO1:114799:
N:GEXP::ESCO2:157570:
N:GEXP::ESD:2098:
N:GEXP::ESF1:51575:
N:GEXP::ESM1:11082:
N:GEXP::ESPL1:9700:
N:GEXP::ESPN:83715:
N:GEXP::ESPNL:339768:
N:GEXP::ESPNP:284729:
N:GEXP::ESR1:2099:
N:GEXP::ESR2:2100:
N:GEXP::ESRP1:54845:
N:GEXP::ESRP2:80004:
N:GEXP::ESRRA:2101:
N:GEXP::ESRRB:2103:
N:GEXP::ESRRG:2104:
N:GEXP::ESX1:80712:
N:GEXP::ESYT1:23344:
N:GEXP::ESYT2:57488:
N:GEXP::ESYT3:83850:
N:GEXP::ETAA1:54465:
N:GEXP::ETF1:2107:
N:GEXP::ETFA:2108:
N:GEXP::ETFB:2109:
N:GEXP::ETFDH:2110:
N:GEXP::ETHE1:23474:
N:GEXP::ETNK1:55500:
N:GEXP::ETNK2:55224:
N:GEXP::ETS1:2113:
N:GEXP::ETS2:2114:
N:GEXP::ETV1:2115:
N:GEXP::ETV2:2116:
N:GEXP::ETV3:2117:
N:GEXP::ETV3L:440695:
N:GEXP::ETV4:2118:
N:GEXP::ETV5:2119:
N:GEXP::ETV6:2120:
N:GEXP::ETV7:51513:
N:GEXP::EVC2:132884:
N:GEXP::EVC:2121:
N:GEXP::EVI2A:2123:
N:GEXP::EVI2B:2124:
N:GEXP::EVI5:7813:
N:GEXP::EVI5L:115704:
N:GEXP::EVL:51466:
N:GEXP::EVPL:2125:
N:GEXP::EVPLL:645027:
N:GEXP::EVX1:2128:
N:GEXP::EVX2:344191:
N:GEXP::EWSR1:2130:
N:GEXP::EXD1:161829:
N:GEXP::EXD2:55218:
N:GEXP::EXD3:54932:
N:GEXP::EXO1:9156:
N:GEXP::EXOC1:55763:
N:GEXP::EXOC2:55770:
N:GEXP::EXOC3:11336:
N:GEXP::EXOC3L2:90332:
N:GEXP::EXOC3L:283849:
N:GEXP::EXOC4:60412:
N:GEXP::EXOC5:10640:
N:GEXP::EXOC6:54536:
N:GEXP::EXOC6B:23233:
N:GEXP::EXOC7:23265:
N:GEXP::EXOC8:149371:
N:GEXP::EXOG:9941:
N:GEXP::EXOSC10:5394:
N:GEXP::EXOSC1:51013:
N:GEXP::EXOSC2:23404:
N:GEXP::EXOSC3:51010:
N:GEXP::EXOSC4:54512:
N:GEXP::EXOSC5:56915:
N:GEXP::EXOSC6:118460:
N:GEXP::EXOSC7:23016:
N:GEXP::EXOSC8:11340:
N:GEXP::EXOSC9:5393:
N:GEXP::EXPH5:23086:
N:GEXP::EXT1:2131:
N:GEXP::EXT2:2132:
N:GEXP::EXTL1:2134:
N:GEXP::EXTL2:2135:
N:GEXP::EXTL3:2137:
N:GEXP::EYA1:2138:
N:GEXP::EYA2:2139:
N:GEXP::EYA3:2140:
N:GEXP::EYA4:2070:
N:GEXP::EYS:346007:
N:GEXP::EZH1:2145:
N:GEXP::EZH2:2146:
N:GEXP::EZR:7430:
N:GEXP::F10:2159:
N:GEXP::F11:2160:
N:GEXP::F11R:50848:
N:GEXP::F12:2161:
N:GEXP::F13A1:2162:
N:GEXP::F13B:2165:
N:GEXP::F2:2147:
N:GEXP::F2R:2149:
N:GEXP::F2RL1:2150:
N:GEXP::F2RL2:2151:
N:GEXP::F2RL3:9002:
N:GEXP::F3:2152:
N:GEXP::F5:2153:
N:GEXP::F7:2155:
N:GEXP::F8:2157:
N:GEXP::F8A1:8263:
N:GEXP::F9:2158:
N:GEXP::FA2H:79152:
N:GEXP::FAAH2:158584:
N:GEXP::FAAH:2166:
N:GEXP::FABP12:646486:
N:GEXP::FABP1:2168:
N:GEXP::FABP2:2169:
N:GEXP::FABP3:2170:
N:GEXP::FABP4:2167:
N:GEXP::FABP5:2171:
N:GEXP::FABP5L3:220832:
N:GEXP::FABP6:2172:
N:GEXP::FABP7:2173:
N:GEXP::FABP9:646480:
N:GEXP::FADD:8772:
N:GEXP::FADS1:3992:
N:GEXP::FADS2:9415:
N:GEXP::FADS3:3995:
N:GEXP::FADS6:283985:
N:GEXP::FAF1:11124:
N:GEXP::FAF2:23197:
N:GEXP::FAH:2184:
N:GEXP::FAHD1:81889:
N:GEXP::FAHD2A:51011:
N:GEXP::FAHD2B:151313:
N:GEXP::FAIM2:23017:
N:GEXP::FAIM3:9214:
N:GEXP::FAIM:55179:
N:GEXP::FAM100A:124402:
N:GEXP::FAM100B:283991:
N:GEXP::FAM101A:144347:
N:GEXP::FAM101B:359845:
N:GEXP::FAM102A:399665:
N:GEXP::FAM102B:284611:
N:GEXP::FAM103A1:83640:
N:GEXP::FAM104A:84923:
N:GEXP::FAM104B:90736:
N:GEXP::FAM105A:54491:
N:GEXP::FAM105B:90268:
N:GEXP::FAM106A:80039:
N:GEXP::FAM106C:100129396:
N:GEXP::FAM107A:11170:
N:GEXP::FAM107B:83641:
N:GEXP::FAM108A1:81926:
N:GEXP::FAM108B1:51104:
N:GEXP::FAM108C1:58489:
N:GEXP::FAM109A:144717:
N:GEXP::FAM109B:150368:
N:GEXP::FAM10A4:145165:
N:GEXP::FAM110A:83541:
N:GEXP::FAM110B:90362:
N:GEXP::FAM110C:642273:
N:GEXP::FAM111A:63901:
N:GEXP::FAM111B:374393:
N:GEXP::FAM113A:64773:
N:GEXP::FAM113B:91523:
N:GEXP::FAM114A1:92689:
N:GEXP::FAM114A2:10827:
N:GEXP::FAM115A:9747:
N:GEXP::FAM115C:285966:
N:GEXP::FAM116A:201627:
N:GEXP::FAM116B:414918:
N:GEXP::FAM117A:81558:
N:GEXP::FAM117B:150864:
N:GEXP::FAM118A:55007:
N:GEXP::FAM118B:79607:
N:GEXP::FAM119A:151194:
N:GEXP::FAM119B:25895:
N:GEXP::FAM120A:23196:
N:GEXP::FAM120AOS:158293:
N:GEXP::FAM120B:84498:
N:GEXP::FAM120C:54954:
N:GEXP::FAM122A:116224:
N:GEXP::FAM122B:159090:
N:GEXP::FAM122C:159091:
N:GEXP::FAM123A:219287:
N:GEXP::FAM123B:139285:
N:GEXP::FAM123C:205147:
N:GEXP::FAM124A:220108:
N:GEXP::FAM124B:79843:
N:GEXP::FAM125A:93343:
N:GEXP::FAM125B:89853:
N:GEXP::FAM126A:84668:
N:GEXP::FAM126B:285172:
N:GEXP::FAM127A:8933:
N:GEXP::FAM127B:26071:
N:GEXP::FAM127C:441518:
N:GEXP::FAM128A:653784:
N:GEXP::FAM128B:80097:
N:GEXP::FAM129A:116496:
N:GEXP::FAM129B:64855:
N:GEXP::FAM129C:199786:
N:GEXP::FAM131A:131408:
N:GEXP::FAM131B:9715:
N:GEXP::FAM131C:348487:
N:GEXP::FAM132A:388581:
N:GEXP::FAM133A:286499:
N:GEXP::FAM133B:257415:
N:GEXP::FAM134A:79137:
N:GEXP::FAM134B:54463:
N:GEXP::FAM134C:162427:
N:GEXP::FAM135A:57579:
N:GEXP::FAM135B:51059:
N:GEXP::FAM136A:84908:
N:GEXP::FAM136B:387071:
N:GEXP::FAM138B:654412:
N:GEXP::FAM138D:677784:
N:GEXP::FAM138E:100124412:
N:GEXP::FAM138F:641702:
N:GEXP::FAM13A:10144:
N:GEXP::FAM13AOS:285512:
N:GEXP::FAM13B:51306:
N:GEXP::FAM13C:220965:
N:GEXP::FAM149A:25854:
N:GEXP::FAM149B1:317662:
N:GEXP::FAM150A:389658:
N:GEXP::FAM150B:285016:
N:GEXP::FAM151A:338094:
N:GEXP::FAM151B:167555:
N:GEXP::FAM153A:285596:
N:GEXP::FAM153B:202134:
N:GEXP::FAM153C:653316:
N:GEXP::FAM154A:158297:
N:GEXP::FAM154B:283726:
N:GEXP::FAM155A:728215:
N:GEXP::FAM155B:27112:
N:GEXP::FAM156A:29057:
N:GEXP::FAM157A:728262:
N:GEXP::FAM157B:100132403:
N:GEXP::FAM158A:51016:
N:GEXP::FAM159A:348378:
N:GEXP::FAM160A1:729830:
N:GEXP::FAM160A2:84067:
N:GEXP::FAM160B1:57700:
N:GEXP::FAM160B2:64760:
N:GEXP::FAM161A:84140:
N:GEXP::FAM161B:145483:
N:GEXP::FAM162A:26355:
N:GEXP::FAM162B:221303:
N:GEXP::FAM163A:148753:
N:GEXP::FAM163B:642968:
N:GEXP::FAM164A:51101:
N:GEXP::FAM164C:79696:
N:GEXP::FAM165B:54065:
N:GEXP::FAM166A:401565:
N:GEXP::FAM166B:730112:
N:GEXP::FAM167A:83648:
N:GEXP::FAM167B:84734:
N:GEXP::FAM168A:23201:
N:GEXP::FAM168B:130074:
N:GEXP::FAM169A:26049:
N:GEXP::FAM169B:283777:
N:GEXP::FAM170A:340069:
N:GEXP::FAM170B:170370:
N:GEXP::FAM171A1:221061:
N:GEXP::FAM171A2:284069:
N:GEXP::FAM171B:165215:
N:GEXP::FAM172A:83989:
N:GEXP::FAM173A:65990:
N:GEXP::FAM173B:134145:
N:GEXP::FAM174A:345757:
N:GEXP::FAM174B:400451:
N:GEXP::FAM175A:84142:
N:GEXP::FAM175B:23172:
N:GEXP::FAM176A:84141:
N:GEXP::FAM176B:55194:
N:GEXP::FAM177A1:283635:
N:GEXP::FAM177B:400823:
N:GEXP::FAM178A:55719:
N:GEXP::FAM178B:51252:
N:GEXP::FAM179A:165186:
N:GEXP::FAM179B:23116:
N:GEXP::FAM180A:389558:
N:GEXP::FAM180B:399888:
N:GEXP::FAM181A:90050:
N:GEXP::FAM181B:220382:
N:GEXP::FAM182A:284800:
N:GEXP::FAM182B:728882:
N:GEXP::FAM183A:440585:
N:GEXP::FAM183B:340286:
N:GEXP::FAM184A:79632:
N:GEXP::FAM184B:27146:
N:GEXP::FAM185A:222234:
N:GEXP::FAM186A:121006:
N:GEXP::FAM186B:84070:
N:GEXP::FAM187B:148109:
N:GEXP::FAM188A:80013:
N:GEXP::FAM188B:84182:
N:GEXP::FAM189A1:23359:
N:GEXP::FAM189A2:9413:
N:GEXP::FAM189B:10712:
N:GEXP::FAM18A:780776:
N:GEXP::FAM18B2:201158:
N:GEXP::FAM18B:51030:
N:GEXP::FAM190A:401145:
N:GEXP::FAM190B:54462:
N:GEXP::FAM192A:80011:
N:GEXP::FAM193A:8603:
N:GEXP::FAM193B:54540:
N:GEXP::FAM194A:131831:
N:GEXP::FAM194B:220081:
N:GEXP::FAM195A:84331:
N:GEXP::FAM195B:348262:
N:GEXP::FAM196A:642938:
N:GEXP::FAM196B:100131897:
N:GEXP::FAM197Y2:252946:
N:GEXP::FAM198A:729085:
N:GEXP::FAM198B:51313:
N:GEXP::FAM199X:139231:
N:GEXP::FAM19A1:407738:
N:GEXP::FAM19A2:338811:
N:GEXP::FAM19A3:284467:
N:GEXP::FAM19A4:151647:
N:GEXP::FAM19A5:25817:
N:GEXP::FAM200A:221786:
N:GEXP::FAM200B:285550:
N:GEXP::FAM20A:54757:
N:GEXP::FAM20B:9917:
N:GEXP::FAM20C:56975:
N:GEXP::FAM21A:387680:
N:GEXP::FAM21B:55747:
N:GEXP::FAM21C:253725:
N:GEXP::FAM22A:728118:
N:GEXP::FAM22D:728130:
N:GEXP::FAM22F:54754:
N:GEXP::FAM22G:441457:
N:GEXP::FAM23A:653567:
N:GEXP::FAM24A:118670:
N:GEXP::FAM24B:196792:
N:GEXP::FAM25A:643161:
N:GEXP::FAM25B:100132929:
N:GEXP::FAM26D:221301:
N:GEXP::FAM26E:254228:
N:GEXP::FAM26F:441168:
N:GEXP::FAM27A:548321:
N:GEXP::FAM27B:100133121:
N:GEXP::FAM27C:100132948:
N:GEXP::FAM27L:284123:
N:GEXP::FAM32A:26017:
N:GEXP::FAM35A:54537:
N:GEXP::FAM35B2:439965:
N:GEXP::FAM35B:414241:
N:GEXP::FAM36A:116228:
N:GEXP::FAM38A:9780:
N:GEXP::FAM38B:63895:
N:GEXP::FAM3A:60343:
N:GEXP::FAM3B:54097:
N:GEXP::FAM3C:10447:
N:GEXP::FAM3D:131177:
N:GEXP::FAM40A:85369:
N:GEXP::FAM40B:57464:
N:GEXP::FAM41AY1:340618:
N:GEXP::FAM41C:284593:
N:GEXP::FAM43A:131583:
N:GEXP::FAM43B:163933:
N:GEXP::FAM45A:404636:
N:GEXP::FAM45B:55855:
N:GEXP::FAM46A:55603:
N:GEXP::FAM46B:115572:
N:GEXP::FAM46C:54855:
N:GEXP::FAM46D:169966:
N:GEXP::FAM47A:158724:
N:GEXP::FAM47B:170062:
N:GEXP::FAM47C:442444:
N:GEXP::FAM47E:100129583:
N:GEXP::FAM48A:55578:
N:GEXP::FAM48B1:100130302:
N:GEXP::FAM48B2:170067:
N:GEXP::FAM49A:81553:
N:GEXP::FAM49B:51571:
N:GEXP::FAM50A:9130:
N:GEXP::FAM50B:26240:
N:GEXP::FAM53A:152877:
N:GEXP::FAM53B:9679:
N:GEXP::FAM53C:51307:
N:GEXP::FAM54A:113115:
N:GEXP::FAM54B:56181:
N:GEXP::FAM55A:120400:
N:GEXP::FAM55B:120406:
N:GEXP::FAM55C:91775:
N:GEXP::FAM55D:54827:
N:GEXP::FAM57A:79850:
N:GEXP::FAM57B:83723:
N:GEXP::FAM58A:92002:
N:GEXP::FAM58B:339521:
N:GEXP::FAM59A:64762:
N:GEXP::FAM5B:57795:
N:GEXP::FAM5C:339479:
N:GEXP::FAM60A:58516:
N:GEXP::FAM63A:55793:
N:GEXP::FAM63B:54629:
N:GEXP::FAM64A:54478:
N:GEXP::FAM65A:79567:
N:GEXP::FAM65B:9750:
N:GEXP::FAM65C:140876:
N:GEXP::FAM66A:100133172:
N:GEXP::FAM66C:440078:
N:GEXP::FAM66D:100132923:
N:GEXP::FAM66E:100132103:
N:GEXP::FAM69A:388650:
N:GEXP::FAM69B:138311:
N:GEXP::FAM69C:125704:
N:GEXP::FAM70A:55026:
N:GEXP::FAM70B:348013:
N:GEXP::FAM71A:149647:
N:GEXP::FAM71B:153745:
N:GEXP::FAM71C:196472:
N:GEXP::FAM71D:161142:
N:GEXP::FAM71E1:112703:
N:GEXP::FAM71E2:284418:
N:GEXP::FAM71F1:84691:
N:GEXP::FAM71F2:346653:
N:GEXP::FAM72A:729533:
N:GEXP::FAM72B:653820:
N:GEXP::FAM72D:728833:
N:GEXP::FAM73A:374986:
N:GEXP::FAM73B:84895:
N:GEXP::FAM74A1:401507:
N:GEXP::FAM74A3:728495:
N:GEXP::FAM74A4:401508:
N:GEXP::FAM75A2:642265:
N:GEXP::FAM75A3:727830:
N:GEXP::FAM75A5:727905:
N:GEXP::FAM75A6:389730:
N:GEXP::FAM75C1:441452:
N:GEXP::FAM76A:199870:
N:GEXP::FAM76B:143684:
N:GEXP::FAM78A:286336:
N:GEXP::FAM78B:149297:
N:GEXP::FAM7A2:100288380:
N:GEXP::FAM7A3:89837:
N:GEXP::FAM81A:145773:
N:GEXP::FAM81B:153643:
N:GEXP::FAM82A1:151393:
N:GEXP::FAM82A2:55177:
N:GEXP::FAM82B:51115:
N:GEXP::FAM83A:84985:
N:GEXP::FAM83B:222584:
N:GEXP::FAM83C:128876:
N:GEXP::FAM83D:81610:
N:GEXP::FAM83E:54854:
N:GEXP::FAM83F:113828:
N:GEXP::FAM83G:644815:
N:GEXP::FAM83H:286077:
N:GEXP::FAM84A:151354:
N:GEXP::FAM84B:157638:
N:GEXP::FAM86A:196483:
N:GEXP::FAM86B1:85002:
N:GEXP::FAM86B2:653333:
N:GEXP::FAM86C:55199:
N:GEXP::FAM86D:692099:
N:GEXP::FAM89A:375061:
N:GEXP::FAM89B:23625:
N:GEXP::FAM8A1:51439:
N:GEXP::FAM90A1:55138:
N:GEXP::FAM90A7:441317:
N:GEXP::FAM91A1:157769:
N:GEXP::FAM92A1:137392:
N:GEXP::FAM92A3:403315:
N:GEXP::FAM92B:339145:
N:GEXP::FAM95B1:100133036:
N:GEXP::FAM96A:84191:
N:GEXP::FAM96B:51647:
N:GEXP::FAM98A:25940:
N:GEXP::FAM98B:283742:
N:GEXP::FAM98C:147965:
N:GEXP::FAM99A:387742:
N:GEXP::FAM99B:100132464:
N:GEXP::FAM9A:171482:
N:GEXP::FAM9B:171483:
N:GEXP::FAM9C:171484:
N:GEXP::FANCA:2175:
N:GEXP::FANCB:2187:
N:GEXP::FANCC:2176:
N:GEXP::FANCD2:2177:
N:GEXP::FANCE:2178:
N:GEXP::FANCF:2188:
N:GEXP::FANCG:2189:
N:GEXP::FANCI:55215:
N:GEXP::FANCL:55120:
N:GEXP::FANCM:57697:
N:GEXP::FANK1:92565:
N:GEXP::FAP:2191:
N:GEXP::FAR1:84188:
N:GEXP::FAR2:55711:
N:GEXP::FARP1:10160:
N:GEXP::FARP2:9855:
N:GEXP::FARS2:10667:
N:GEXP::FARSA:2193:
N:GEXP::FARSB:10056:
N:GEXP::FAS:355:
N:GEXP::FASLG:356:
N:GEXP::FASN:2194:
N:GEXP::FASTK:10922:
N:GEXP::FASTKD1:79675:
N:GEXP::FASTKD2:22868:
N:GEXP::FASTKD3:79072:
N:GEXP::FASTKD5:60493:
N:GEXP::FAT1:2195:
N:GEXP::FAT2:2196:
N:GEXP::FAT3:120114:
N:GEXP::FAT4:79633:
N:GEXP::FATE1:89885:
N:GEXP::FAU:2197:
N:GEXP::FBF1:85302:
N:GEXP::FBL:2091:
N:GEXP::FBLIM1:54751:
N:GEXP::FBLL1:345630:
N:GEXP::FBLN1:2192:
N:GEXP::FBLN2:2199:
N:GEXP::FBLN5:10516:
N:GEXP::FBLN7:129804:
N:GEXP::FBN1:2200:
N:GEXP::FBN2:2201:
N:GEXP::FBN3:84467:
N:GEXP::FBP1:2203:
N:GEXP::FBP2:8789:
N:GEXP::FBRS:64319:
N:GEXP::FBRSL1:57666:
N:GEXP::FBXL12:54850:
N:GEXP::FBXL13:222235:
N:GEXP::FBXL14:144699:
N:GEXP::FBXL15:79176:
N:GEXP::FBXL16:146330:
N:GEXP::FBXL17:64839:
N:GEXP::FBXL18:80028:
N:GEXP::FBXL19:54620:
N:GEXP::FBXL20:84961:
N:GEXP::FBXL21:26223:
N:GEXP::FBXL22:283807:
N:GEXP::FBXL2:25827:
N:GEXP::FBXL3:26224:
N:GEXP::FBXL4:26235:
N:GEXP::FBXL5:26234:
N:GEXP::FBXL6:26233:
N:GEXP::FBXL7:23194:
N:GEXP::FBXL8:55336:
N:GEXP::FBXO10:26267:
N:GEXP::FBXO11:80204:
N:GEXP::FBXO15:201456:
N:GEXP::FBXO16:157574:
N:GEXP::FBXO17:115290:
N:GEXP::FBXO18:84893:
N:GEXP::FBXO21:23014:
N:GEXP::FBXO22:26263:
N:GEXP::FBXO22OS:692224:
N:GEXP::FBXO24:26261:
N:GEXP::FBXO25:26260:
N:GEXP::FBXO27:126433:
N:GEXP::FBXO28:23219:
N:GEXP::FBXO2:26232:
N:GEXP::FBXO30:84085:
N:GEXP::FBXO31:79791:
N:GEXP::FBXO32:114907:
N:GEXP::FBXO33:254170:
N:GEXP::FBXO34:55030:
N:GEXP::FBXO36:130888:
N:GEXP::FBXO38:81545:
N:GEXP::FBXO39:162517:
N:GEXP::FBXO3:26273:
N:GEXP::FBXO40:51725:
N:GEXP::FBXO41:150726:
N:GEXP::FBXO42:54455:
N:GEXP::FBXO43:286151:
N:GEXP::FBXO44:93611:
N:GEXP::FBXO45:200933:
N:GEXP::FBXO46:23403:
N:GEXP::FBXO47:494188:
N:GEXP::FBXO48:554251:
N:GEXP::FBXO4:26272:
N:GEXP::FBXO5:26271:
N:GEXP::FBXO6:26270:
N:GEXP::FBXO7:25793:
N:GEXP::FBXO8:26269:
N:GEXP::FBXO9:26268:
N:GEXP::FBXW10:10517:
N:GEXP::FBXW11:23291:
N:GEXP::FBXW12:285231:
N:GEXP::FBXW2:26190:
N:GEXP::FBXW4:6468:
N:GEXP::FBXW5:54461:
N:GEXP::FBXW7:55294:
N:GEXP::FBXW8:26259:
N:GEXP::FBXW9:84261:
N:GEXP::FCAMR:83953:
N:GEXP::FCAR:2204:
N:GEXP::FCER1A:2205:
N:GEXP::FCER1G:2207:
N:GEXP::FCER2:2208:
N:GEXP::FCF1:51077:
N:GEXP::FCGBP:8857:
N:GEXP::FCGR1A:2209:
N:GEXP::FCGR1B:2210:
N:GEXP::FCGR1C:100132417:
N:GEXP::FCGR2A:2212:
N:GEXP::FCGR2B:2213:
N:GEXP::FCGR2C:9103:
N:GEXP::FCGR3A:2214:
N:GEXP::FCGR3B:2215:
N:GEXP::FCGRT:2217:
N:GEXP::FCHO1:23149:
N:GEXP::FCHO2:115548:
N:GEXP::FCHSD1:89848:
N:GEXP::FCHSD2:9873:
N:GEXP::FCN1:2219:
N:GEXP::FCN2:2220:
N:GEXP::FCN3:8547:
N:GEXP::FCRL1:115350:
N:GEXP::FCRL2:79368:
N:GEXP::FCRL3:115352:
N:GEXP::FCRL4:83417:
N:GEXP::FCRL5:83416:
N:GEXP::FCRL6:343413:
N:GEXP::FCRLA:84824:
N:GEXP::FCRLB:127943:
N:GEXP::FDFT1:2222:
N:GEXP::FDPS:2224:
N:GEXP::FDPSL2A:619190:
N:GEXP::FDX1:2230:
N:GEXP::FDX1L:112812:
N:GEXP::FDXACB1:91893:
N:GEXP::FDXR:2232:
N:GEXP::FECH:2235:
N:GEXP::FEM1A:55527:
N:GEXP::FEM1B:10116:
N:GEXP::FEM1C:56929:
N:GEXP::FEN1:2237:
N:GEXP::FER1L4:80307:
N:GEXP::FER1L5:90342:
N:GEXP::FER1L6:654463:
N:GEXP::FER:2241:
N:GEXP::FERD3L:222894:
N:GEXP::FERMT1:55612:
N:GEXP::FERMT2:10979:
N:GEXP::FERMT3:83706:
N:GEXP::FES:2242:
N:GEXP::FETUB:26998:
N:GEXP::FEV:54738:
N:GEXP::FEZ1:9638:
N:GEXP::FEZ2:9637:
N:GEXP::FEZF1:389549:
N:GEXP::FEZF2:55079:
N:GEXP::FFAR1:2864:
N:GEXP::FFAR2:2867:
N:GEXP::FFAR3:2865:
N:GEXP::FGA:2243:
N:GEXP::FGB:2244:
N:GEXP::FGD1:2245:
N:GEXP::FGD2:221472:
N:GEXP::FGD3:89846:
N:GEXP::FGD4:121512:
N:GEXP::FGD5:152273:
N:GEXP::FGD6:55785:
N:GEXP::FGF10:2255:
N:GEXP::FGF11:2256:
N:GEXP::FGF12:2257:
N:GEXP::FGF13:2258:
N:GEXP::FGF14:2259:
N:GEXP::FGF16:8823:
N:GEXP::FGF17:8822:
N:GEXP::FGF18:8817:
N:GEXP::FGF19:9965:
N:GEXP::FGF1:2246:
N:GEXP::FGF20:26281:
N:GEXP::FGF21:26291:
N:GEXP::FGF22:27006:
N:GEXP::FGF23:8074:
N:GEXP::FGF2:2247:
N:GEXP::FGF3:2248:
N:GEXP::FGF4:2249:
N:GEXP::FGF5:2250:
N:GEXP::FGF6:2251:
N:GEXP::FGF7:2252:
N:GEXP::FGF8:2253:
N:GEXP::FGF9:2254:
N:GEXP::FGFBP1:9982:
N:GEXP::FGFBP2:83888:
N:GEXP::FGFBP3:143282:
N:GEXP::FGFR1:2260:
N:GEXP::FGFR1OP2:26127:
N:GEXP::FGFR1OP:11116:
N:GEXP::FGFR2:2263:
N:GEXP::FGFR3:2261:
N:GEXP::FGFR4:2264:
N:GEXP::FGFRL1:53834:
N:GEXP::FGG:2266:
N:GEXP::FGGY:55277:
N:GEXP::FGL1:2267:
N:GEXP::FGL2:10875:
N:GEXP::FGR:2268:
N:GEXP::FH:2271:
N:GEXP::FHAD1:114827:
N:GEXP::FHDC1:85462:
N:GEXP::FHIT:2272:
N:GEXP::FHL1:2273:
N:GEXP::FHL2:2274:
N:GEXP::FHL3:2275:
N:GEXP::FHL5:9457:
N:GEXP::FHOD1:29109:
N:GEXP::FHOD3:80206:
N:GEXP::FIBCD1:84929:
N:GEXP::FIBIN:387758:
N:GEXP::FIBP:9158:
N:GEXP::FICD:11153:
N:GEXP::FIG4:9896:
N:GEXP::FIGF:2277:
N:GEXP::FIGLA:344018:
N:GEXP::FIGN:55137:
N:GEXP::FIGNL1:63979:
N:GEXP::FIGNL2:401720:
N:GEXP::FILIP1:27145:
N:GEXP::FILIP1L:11259:
N:GEXP::FIP1L1:81608:
N:GEXP::FIS1:51024:
N:GEXP::FITM1:161247:
N:GEXP::FITM2:128486:
N:GEXP::FIZ1:84922:
N:GEXP::FJX1:24147:
N:GEXP::FKBP10:60681:
N:GEXP::FKBP11:51303:
N:GEXP::FKBP14:55033:
N:GEXP::FKBP15:23307:
N:GEXP::FKBP1A:2280:
N:GEXP::FKBP1AP1:2282:
N:GEXP::FKBP1B:2281:
N:GEXP::FKBP2:2286:
N:GEXP::FKBP3:2287:
N:GEXP::FKBP4:2288:
N:GEXP::FKBP5:2289:
N:GEXP::FKBP6:8468:
N:GEXP::FKBP7:51661:
N:GEXP::FKBP8:23770:
N:GEXP::FKBP9:11328:
N:GEXP::FKBP9L:360132:
N:GEXP::FKBPL:63943:
N:GEXP::FKRP:79147:
N:GEXP::FKSG29:100131561:
N:GEXP::FKSG73:440888:
N:GEXP::FKSG83:83954:
N:GEXP::FKTN:2218:
N:GEXP::FLAD1:80308:
N:GEXP::FLCN:201163:
N:GEXP::FLG2:388698:
N:GEXP::FLG:2312:
N:GEXP::FLI1:2313:
N:GEXP::FLII:2314:
N:GEXP::FLJ10038:55056:
N:GEXP::FLJ10213:55096:
N:GEXP::FLJ10357:55701:
N:GEXP::FLJ10661:286042:
N:GEXP::FLJ11235:54508:
N:GEXP::FLJ12825:440101:
N:GEXP::FLJ13197:79667:
N:GEXP::FLJ13224:79857:
N:GEXP::FLJ14107:80094:
N:GEXP::FLJ16779:100192386:
N:GEXP::FLJ22536:401237:
N:GEXP::FLJ23867:200058:
N:GEXP::FLJ25328:148231:
N:GEXP::FLJ25363:401082:
N:GEXP::FLJ25758:497049:
N:GEXP::FLJ26850:400710:
N:GEXP::FLJ30679:146512:
N:GEXP::FLJ32063:150538:
N:GEXP::FLJ33360:401172:
N:GEXP::FLJ33630:644873:
N:GEXP::FLJ34503:285759:
N:GEXP::FLJ35024:401491:
N:GEXP::FLJ35220:284131:
N:GEXP::FLJ35390:255031:
N:GEXP::FLJ35776:649446:
N:GEXP::FLJ36000:284124:
N:GEXP::FLJ36031:168455:
N:GEXP::FLJ36777:730971:
N:GEXP::FLJ37201:283011:
N:GEXP::FLJ37307:283521:
N:GEXP::FLJ37453:729614:
N:GEXP::FLJ37543:285668:
N:GEXP::FLJ39582:439931:
N:GEXP::FLJ39609:100130417:
N:GEXP::FLJ39653:202020:
N:GEXP::FLJ39739:388685:
N:GEXP::FLJ40292:643210:
N:GEXP::FLJ40330:645784:
N:GEXP::FLJ40434:163742:
N:GEXP::FLJ40504:284085:
N:GEXP::FLJ40852:285962:
N:GEXP::FLJ41941:100192420:
N:GEXP::FLJ42289:388182:
N:GEXP::FLJ42393:401105:
N:GEXP::FLJ42627:645644:
N:GEXP::FLJ42709:441094:
N:GEXP::FLJ42875:440556:
N:GEXP::FLJ43390:646113:
N:GEXP::FLJ43663:378805:
N:GEXP::FLJ43859:389761:
N:GEXP::FLJ43860:389690:
N:GEXP::FLJ43950:347127:
N:GEXP::FLJ44054:643365:
N:GEXP::FLJ44082:389762:
N:GEXP::FLJ44606:401207:
N:GEXP::FLJ44635:392490:
N:GEXP::FLJ45079:400624:
N:GEXP::FLJ45244:400242:
N:GEXP::FLJ45340:402483:
N:GEXP::FLJ45445:399844:
N:GEXP::FLJ45983:399717:
N:GEXP::FLJ46111:283102:
N:GEXP::FLJ46321:389763:
N:GEXP::FLJ46361:375940:
N:GEXP::FLJ90757:440465:
N:GEXP::FLNA:2316:
N:GEXP::FLNB:2317:
N:GEXP::FLNC:2318:
N:GEXP::FLOT1:10211:
N:GEXP::FLOT2:2319:
N:GEXP::FLRT1:23769:
N:GEXP::FLRT2:23768:
N:GEXP::FLRT3:23767:
N:GEXP::FLT1:2321:
N:GEXP::FLT3:2322:
N:GEXP::FLT3LG:2323:
N:GEXP::FLT4:2324:
N:GEXP::FLVCR1:28982:
N:GEXP::FLVCR2:55640:
N:GEXP::FLYWCH1:84256:
N:GEXP::FLYWCH2:114984:
N:GEXP::FMN1:342184:
N:GEXP::FMN2:56776:
N:GEXP::FMNL1:752:
N:GEXP::FMNL2:114793:
N:GEXP::FMNL3:91010:
N:GEXP::FMO1:2326:
N:GEXP::FMO2:2327:
N:GEXP::FMO3:2328:
N:GEXP::FMO4:2329:
N:GEXP::FMO5:2330:
N:GEXP::FMO6P:388714:
N:GEXP::FMO9P:116123:
N:GEXP::FMOD:2331:
N:GEXP::FMR1:2332:
N:GEXP::FMR1NB:158521:
N:GEXP::FN1:2335:
N:GEXP::FN3K:64122:
N:GEXP::FN3KRP:79672:
N:GEXP::FNBP1:23048:
N:GEXP::FNBP1L:54874:
N:GEXP::FNBP4:23360:
N:GEXP::FNDC1:84624:
N:GEXP::FNDC3A:22862:
N:GEXP::FNDC3B:64778:
N:GEXP::FNDC4:64838:
N:GEXP::FNDC5:252995:
N:GEXP::FNDC7:163479:
N:GEXP::FNDC8:54752:
N:GEXP::FNIP1:96459:
N:GEXP::FNIP2:57600:
N:GEXP::FNTA:2339:
N:GEXP::FNTB:2342:
N:GEXP::FOLH1:2346:
N:GEXP::FOLH1B:219595:
N:GEXP::FOLR1:2348:
N:GEXP::FOLR2:2350:
N:GEXP::FOLR3:2352:
N:GEXP::FOLR4:390243:
N:GEXP::FOS:2353:
N:GEXP::FOSB:2354:
N:GEXP::FOSL1:8061:
N:GEXP::FOSL2:2355:
N:GEXP::FOXA1:3169:
N:GEXP::FOXA2:3170:
N:GEXP::FOXA3:3171:
N:GEXP::FOXB1:27023:
N:GEXP::FOXB2:442425:
N:GEXP::FOXC1:2296:
N:GEXP::FOXC2:2303:
N:GEXP::FOXD1:2297:
N:GEXP::FOXD2:2306:
N:GEXP::FOXD3:27022:
N:GEXP::FOXD4:2298:
N:GEXP::FOXD4L1:200350:
N:GEXP::FOXD4L2:100036519:
N:GEXP::FOXD4L3:286380:
N:GEXP::FOXD4L5:653427:
N:GEXP::FOXD4L6:653404:
N:GEXP::FOXE1:2304:
N:GEXP::FOXE3:2301:
N:GEXP::FOXF1:2294:
N:GEXP::FOXF2:2295:
N:GEXP::FOXG1:2290:
N:GEXP::FOXH1:8928:
N:GEXP::FOXI1:2299:
N:GEXP::FOXI2:399823:
N:GEXP::FOXI3:344167:
N:GEXP::FOXJ1:2302:
N:GEXP::FOXJ2:55810:
N:GEXP::FOXJ3:22887:
N:GEXP::FOXK1:221937:
N:GEXP::FOXK2:3607:
N:GEXP::FOXL1:2300:
N:GEXP::FOXL2:668:
N:GEXP::FOXM1:2305:
N:GEXP::FOXN1:8456:
N:GEXP::FOXN2:3344:
N:GEXP::FOXN3:1112:
N:GEXP::FOXN4:121643:
N:GEXP::FOXO1:2308:
N:GEXP::FOXO3:2309:
N:GEXP::FOXO3B:2310:
N:GEXP::FOXO4:4303:
N:GEXP::FOXP1:27086:
N:GEXP::FOXP2:93986:
N:GEXP::FOXP3:50943:
N:GEXP::FOXP4:116113:
N:GEXP::FOXQ1:94234:
N:GEXP::FOXR1:283150:
N:GEXP::FOXR2:139628:
N:GEXP::FOXRED1:55572:
N:GEXP::FOXRED2:80020:
N:GEXP::FOXS1:2307:
N:GEXP::FPGS:2356:
N:GEXP::FPGT:8790:
N:GEXP::FPR1:2357:
N:GEXP::FPR2:2358:
N:GEXP::FPR3:2359:
N:GEXP::FRAS1:80144:
N:GEXP::FRAT1:10023:
N:GEXP::FRAT2:23401:
N:GEXP::FREM1:158326:
N:GEXP::FREM2:341640:
N:GEXP::FRG1:2483:
N:GEXP::FRG1B:284802:
N:GEXP::FRG2:448831:
N:GEXP::FRG2B:441581:
N:GEXP::FRG2C:100288801:
N:GEXP::FRK:2444:
N:GEXP::FRMD1:79981:
N:GEXP::FRMD3:257019:
N:GEXP::FRMD4A:55691:
N:GEXP::FRMD4B:23150:
N:GEXP::FRMD5:84978:
N:GEXP::FRMD6:122786:
N:GEXP::FRMD7:90167:
N:GEXP::FRMD8:83786:
N:GEXP::FRMPD1:22844:
N:GEXP::FRMPD2:143162:
N:GEXP::FRMPD2L1:728798:
N:GEXP::FRMPD4:9758:
N:GEXP::FRRS1:391059:
N:GEXP::FRS2:10818:
N:GEXP::FRS3:10817:
N:GEXP::FRY:10129:
N:GEXP::FRYL:285527:
N:GEXP::FRZB:2487:
N:GEXP::FSCB:84075:
N:GEXP::FSCN1:6624:
N:GEXP::FSCN2:25794:
N:GEXP::FSCN3:29999:
N:GEXP::FSD1:79187:
N:GEXP::FSD1L:83856:
N:GEXP::FSD2:123722:
N:GEXP::FSHB:2488:
N:GEXP::FSHR:2492:
N:GEXP::FSIP1:161835:
N:GEXP::FST:10468:
N:GEXP::FSTL1:11167:
N:GEXP::FSTL3:10272:
N:GEXP::FSTL4:23105:
N:GEXP::FSTL5:56884:
N:GEXP::FTCD:10841:
N:GEXP::FTH1:2495:
N:GEXP::FTHL17:53940:
N:GEXP::FTHL3:2498:
N:GEXP::FTL:2512:
N:GEXP::FTLP10:100130017:
N:GEXP::FTMT:94033:
N:GEXP::FTO:79068:
N:GEXP::FTSJ1:24140:
N:GEXP::FTSJ2:29960:
N:GEXP::FTSJ3:117246:
N:GEXP::FTSJD1:55783:
N:GEXP::FTSJD2:23070:
N:GEXP::FUBP1:8880:
N:GEXP::FUBP3:8939:
N:GEXP::FUCA1:2517:
N:GEXP::FUCA2:2519:
N:GEXP::FUK:197258:
N:GEXP::FUNDC1:139341:
N:GEXP::FUNDC2:65991:
N:GEXP::FUNDC2P2:388965:
N:GEXP::FURIN:5045:
N:GEXP::FUS:2521:
N:GEXP::FUT10:84750:
N:GEXP::FUT11:170384:
N:GEXP::FUT1:2523:
N:GEXP::FUT2:2524:
N:GEXP::FUT3:2525:
N:GEXP::FUT4:2526:
N:GEXP::FUT5:2527:
N:GEXP::FUT6:2528:
N:GEXP::FUT7:2529:
N:GEXP::FUT8:2530:
N:GEXP::FUT9:10690:
N:GEXP::FUZ:80199:
N:GEXP::FXC1:26515:
N:GEXP::FXN:2395:
N:GEXP::FXR1:8087:
N:GEXP::FXR2:9513:
N:GEXP::FXYD1:5348:
N:GEXP::FXYD2:486:
N:GEXP::FXYD3:5349:
N:GEXP::FXYD4:53828:
N:GEXP::FXYD5:53827:
N:GEXP::FXYD6:53826:
N:GEXP::FXYD7:53822:
N:GEXP::FYB:2533:
N:GEXP::FYCO1:79443:
N:GEXP::FYN:2534:
N:GEXP::FYTTD1:84248:
N:GEXP::FZD10:11211:
N:GEXP::FZD1:8321:
N:GEXP::FZD2:2535:
N:GEXP::FZD3:7976:
N:GEXP::FZD4:8322:
N:GEXP::FZD5:7855:
N:GEXP::FZD6:8323:
N:GEXP::FZD7:8324:
N:GEXP::FZD8:8325:
N:GEXP::FZD9:8326:
N:GEXP::FZR1:51343:
N:GEXP::G0S2:50486:
N:GEXP::G2E3:55632:
N:GEXP::G3BP1:10146:
N:GEXP::G3BP2:9908:
N:GEXP::G6PC2:57818:
N:GEXP::G6PC3:92579:
N:GEXP::G6PC:2538:
N:GEXP::G6PD:2539:
N:GEXP::GAA:2548:
N:GEXP::GAB1:2549:
N:GEXP::GAB2:9846:
N:GEXP::GAB3:139716:
N:GEXP::GAB4:128954:
N:GEXP::GABARAP:11337:
N:GEXP::GABARAPL1:23710:
N:GEXP::GABARAPL2:11345:
N:GEXP::GABARAPL3:23766:
N:GEXP::GABBR1:2550:
N:GEXP::GABBR2:9568:
N:GEXP::GABPA:2551:
N:GEXP::GABPB1:2553:
N:GEXP::GABPB2:126626:
N:GEXP::GABRA1:2554:
N:GEXP::GABRA2:2555:
N:GEXP::GABRA3:2556:
N:GEXP::GABRA4:2557:
N:GEXP::GABRA5:2558:
N:GEXP::GABRA6:2559:
N:GEXP::GABRB1:2560:
N:GEXP::GABRB2:2561:
N:GEXP::GABRB3:2562:
N:GEXP::GABRD:2563:
N:GEXP::GABRE:2564:
N:GEXP::GABRG1:2565:
N:GEXP::GABRG2:2566:
N:GEXP::GABRG3:2567:
N:GEXP::GABRP:2568:
N:GEXP::GABRQ:55879:
N:GEXP::GABRR1:2569:
N:GEXP::GABRR2:2570:
N:GEXP::GABRR3:200959:
N:GEXP::GAD1:2571:
N:GEXP::GAD2:2572:
N:GEXP::GADD45A:1647:
N:GEXP::GADD45B:4616:
N:GEXP::GADD45G:10912:
N:GEXP::GADD45GIP1:90480:
N:GEXP::GADL1:339896:
N:GEXP::GAGE10:643832:
N:GEXP::GAGE12D:100132399:
N:GEXP::GAGE12F:100008586:
N:GEXP::GAGE12J:729396:
N:GEXP::GAGE13:645051:
N:GEXP::GAGE1:2543:
N:GEXP::GAGE2A:729447:
N:GEXP::GAGE2B:645037:
N:GEXP::GAGE2C:2574:
N:GEXP::GAGE2D:729408:
N:GEXP::GAGE2E:26749:
N:GEXP::GAGE4:2576:
N:GEXP::GAGE8:100101629:
N:GEXP::GAK:2580:
N:GEXP::GAL3ST1:9514:
N:GEXP::GAL3ST2:64090:
N:GEXP::GAL3ST3:89792:
N:GEXP::GAL3ST4:79690:
N:GEXP::GAL:51083:
N:GEXP::GALC:2581:
N:GEXP::GALE:2582:
N:GEXP::GALK1:2584:
N:GEXP::GALK2:2585:
N:GEXP::GALM:130589:
N:GEXP::GALNS:2588:
N:GEXP::GALNT10:55568:
N:GEXP::GALNT11:63917:
N:GEXP::GALNT12:79695:
N:GEXP::GALNT13:114805:
N:GEXP::GALNT14:79623:
N:GEXP::GALNT1:2589:
N:GEXP::GALNT2:2590:
N:GEXP::GALNT3:2591:
N:GEXP::GALNT4:8693:
N:GEXP::GALNT5:11227:
N:GEXP::GALNT6:11226:
N:GEXP::GALNT7:51809:
N:GEXP::GALNT8:26290:
N:GEXP::GALNT9:50614:
N:GEXP::GALNTL1:57452:
N:GEXP::GALNTL2:117248:
N:GEXP::GALNTL4:374378:
N:GEXP::GALNTL5:168391:
N:GEXP::GALNTL6:442117:
N:GEXP::GALP:85569:
N:GEXP::GALR1:2587:
N:GEXP::GALR2:8811:
N:GEXP::GALR3:8484:
N:GEXP::GALT:2592:
N:GEXP::GAMT:2593:
N:GEXP::GAN:8139:
N:GEXP::GANAB:23193:
N:GEXP::GANC:2595:
N:GEXP::GAP43:2596:
N:GEXP::GAPDH:2597:
N:GEXP::GAPDHS:26330:
N:GEXP::GAPT:202309:
N:GEXP::GAPVD1:26130:
N:GEXP::GAR1:54433:
N:GEXP::GARNL3:84253:
N:GEXP::GARS:2617:
N:GEXP::GART:2618:
N:GEXP::GAS1:2619:
N:GEXP::GAS2:2620:
N:GEXP::GAS2L1:10634:
N:GEXP::GAS2L2:246176:
N:GEXP::GAS2L3:283431:
N:GEXP::GAS5:60674:
N:GEXP::GAS6:2621:
N:GEXP::GAS7:8522:
N:GEXP::GAS8:2622:
N:GEXP::GAST:2520:
N:GEXP::GATA1:2623:
N:GEXP::GATA2:2624:
N:GEXP::GATA3:2625:
N:GEXP::GATA4:2626:
N:GEXP::GATA5:140628:
N:GEXP::GATA6:2627:
N:GEXP::GATAD1:57798:
N:GEXP::GATAD2A:54815:
N:GEXP::GATAD2B:57459:
N:GEXP::GATC:283459:
N:GEXP::GATM:2628:
N:GEXP::GATS:352954:
N:GEXP::GATSL1:389523:
N:GEXP::GATSL2:729438:
N:GEXP::GATSL3:652968:
N:GEXP::GBA2:57704:
N:GEXP::GBA3:57733:
N:GEXP::GBA:2629:
N:GEXP::GBAP1:2630:
N:GEXP::GBAS:2631:
N:GEXP::GBE1:2632:
N:GEXP::GBF1:8729:
N:GEXP::GBGT1:26301:
N:GEXP::GBP1:2633:
N:GEXP::GBP2:2634:
N:GEXP::GBP3:2635:
N:GEXP::GBP4:115361:
N:GEXP::GBP5:115362:
N:GEXP::GBP6:163351:
N:GEXP::GBP7:388646:
N:GEXP::GBX1:2636:
N:GEXP::GBX2:2637:
N:GEXP::GC:2638:
N:GEXP::GCA:25801:
N:GEXP::GCAT:23464:
N:GEXP::GCC1:79571:
N:GEXP::GCC2:9648:
N:GEXP::GCDH:2639:
N:GEXP::GCET2:257144:
N:GEXP::GCFC1:94104:
N:GEXP::GCG:2641:
N:GEXP::GCGR:2642:
N:GEXP::GCH1:2643:
N:GEXP::GCHFR:2644:
N:GEXP::GCK:2645:
N:GEXP::GCKR:2646:
N:GEXP::GCLC:2729:
N:GEXP::GCLM:2730:
N:GEXP::GCM1:8521:
N:GEXP::GCM2:9247:
N:GEXP::GCN1L1:10985:
N:GEXP::GCNT1:2650:
N:GEXP::GCNT2:2651:
N:GEXP::GCNT3:9245:
N:GEXP::GCNT4:51301:
N:GEXP::GCNT7:140687:
N:GEXP::GCOM1:145781:
N:GEXP::GCSH:2653:
N:GEXP::GDA:9615:
N:GEXP::GDAP1:54332:
N:GEXP::GDAP1L1:78997:
N:GEXP::GDAP2:54834:
N:GEXP::GDE1:51573:
N:GEXP::GDEP:118425:
N:GEXP::GDF10:2662:
N:GEXP::GDF11:10220:
N:GEXP::GDF15:9518:
N:GEXP::GDF1:2657:
N:GEXP::GDF2:2658:
N:GEXP::GDF3:9573:
N:GEXP::GDF5:8200:
N:GEXP::GDF6:392255:
N:GEXP::GDF7:151449:
N:GEXP::GDF9:2661:
N:GEXP::GDI1:2664:
N:GEXP::GDI2:2665:
N:GEXP::GDNF:2668:
N:GEXP::GDPD1:284161:
N:GEXP::GDPD2:54857:
N:GEXP::GDPD3:79153:
N:GEXP::GDPD4:220032:
N:GEXP::GDPD5:81544:
N:GEXP::GEFT:115557:
N:GEXP::GEM:2669:
N:GEXP::GEMIN4:50628:
N:GEXP::GEMIN5:25929:
N:GEXP::GEMIN6:79833:
N:GEXP::GEMIN7:79760:
N:GEXP::GEMIN8:54960:
N:GEXP::GEMIN8P4:492303:
N:GEXP::GEN1:348654:
N:GEXP::GET4:51608:
N:GEXP::GFAP:2670:
N:GEXP::GFER:2671:
N:GEXP::GFI1:2672:
N:GEXP::GFI1B:8328:
N:GEXP::GFM1:85476:
N:GEXP::GFM2:84340:
N:GEXP::GFOD1:54438:
N:GEXP::GFOD2:81577:
N:GEXP::GFPT1:2673:
N:GEXP::GFPT2:9945:
N:GEXP::GFRA1:2674:
N:GEXP::GFRA2:2675:
N:GEXP::GFRA3:2676:
N:GEXP::GFRA4:64096:
N:GEXP::GFRAL:389400:
N:GEXP::GGA1:26088:
N:GEXP::GGA2:23062:
N:GEXP::GGA3:23163:
N:GEXP::GGCT:79017:
N:GEXP::GGCX:2677:
N:GEXP::GGH:8836:
N:GEXP::GGN:199720:
N:GEXP::GGNBP1:449520:
N:GEXP::GGNBP2:79893:
N:GEXP::GGPS1:9453:
N:GEXP::GGT1:2678:
N:GEXP::GGT3P:2679:
N:GEXP::GGT5:2687:
N:GEXP::GGT6:124975:
N:GEXP::GGT7:2686:
N:GEXP::GGT8P:645367:
N:GEXP::GGTA1:2681:
N:GEXP::GGTLC1:92086:
N:GEXP::GGTLC2:91227:
N:GEXP::GH1:2688:
N:GEXP::GH2:2689:
N:GEXP::GHDC:84514:
N:GEXP::GHITM:27069:
N:GEXP::GHR:2690:
N:GEXP::GHRH:2691:
N:GEXP::GHRHR:2692:
N:GEXP::GHRL:51738:
N:GEXP::GHRLOS:100126793:
N:GEXP::GHSR:2693:
N:GEXP::GIF:2694:
N:GEXP::GIGYF1:64599:
N:GEXP::GIGYF2:26058:
N:GEXP::GIMAP1:170575:
N:GEXP::GIMAP2:26157:
N:GEXP::GIMAP4:55303:
N:GEXP::GIMAP5:55340:
N:GEXP::GIMAP6:474344:
N:GEXP::GIMAP7:168537:
N:GEXP::GIMAP8:155038:
N:GEXP::GIN1:54826:
N:GEXP::GINS1:9837:
N:GEXP::GINS2:51659:
N:GEXP::GINS3:64785:
N:GEXP::GINS4:84296:
N:GEXP::GIP:2695:
N:GEXP::GIPC1:10755:
N:GEXP::GIPC2:54810:
N:GEXP::GIPC3:126326:
N:GEXP::GIPR:2696:
N:GEXP::GIT1:28964:
N:GEXP::GIT2:9815:
N:GEXP::GIYD2:79008:
N:GEXP::GJA10:84694:
N:GEXP::GJA1:2697:
N:GEXP::GJA3:2700:
N:GEXP::GJA4:2701:
N:GEXP::GJA5:2702:
N:GEXP::GJA8:2703:
N:GEXP::GJA9:81025:
N:GEXP::GJB1:2705:
N:GEXP::GJB2:2706:
N:GEXP::GJB3:2707:
N:GEXP::GJB4:127534:
N:GEXP::GJB5:2709:
N:GEXP::GJB6:10804:
N:GEXP::GJB7:375519:
N:GEXP::GJC1:10052:
N:GEXP::GJC2:57165:
N:GEXP::GJC3:349149:
N:GEXP::GJD2:57369:
N:GEXP::GJD3:125111:
N:GEXP::GJD4:219770:
N:GEXP::GK2:2712:
N:GEXP::GK3P:2713:
N:GEXP::GK5:256356:
N:GEXP::GK:2710:
N:GEXP::GKAP1:80318:
N:GEXP::GKN1:56287:
N:GEXP::GKN2:200504:
N:GEXP::GLA:2717:
N:GEXP::GLB1:2720:
N:GEXP::GLB1L2:89944:
N:GEXP::GLB1L3:112937:
N:GEXP::GLB1L:79411:
N:GEXP::GLCCI1:113263:
N:GEXP::GLCE:26035:
N:GEXP::GLDC:2731:
N:GEXP::GLDN:342035:
N:GEXP::GLE1:2733:
N:GEXP::GLG1:2734:
N:GEXP::GLI1:2735:
N:GEXP::GLI2:2736:
N:GEXP::GLI3:2737:
N:GEXP::GLI4:2738:
N:GEXP::GLIPR1:11010:
N:GEXP::GLIPR1L1:256710:
N:GEXP::GLIPR1L2:144321:
N:GEXP::GLIPR2:152007:
N:GEXP::GLIS1:148979:
N:GEXP::GLIS2:84662:
N:GEXP::GLIS3:169792:
N:GEXP::GLMN:11146:
N:GEXP::GLO1:2739:
N:GEXP::GLOD4:51031:
N:GEXP::GLOD5:392465:
N:GEXP::GLP1R:2740:
N:GEXP::GLP2R:9340:
N:GEXP::GLRA1:2741:
N:GEXP::GLRA2:2742:
N:GEXP::GLRA3:8001:
N:GEXP::GLRA4:441509:
N:GEXP::GLRB:2743:
N:GEXP::GLRX2:51022:
N:GEXP::GLRX3:10539:
N:GEXP::GLRX5:51218:
N:GEXP::GLRX:2745:
N:GEXP::GLS2:27165:
N:GEXP::GLS:2744:
N:GEXP::GLT1D1:144423:
N:GEXP::GLT25D1:79709:
N:GEXP::GLT25D2:23127:
N:GEXP::GLT6D1:360203:
N:GEXP::GLT8D1:55830:
N:GEXP::GLT8D2:83468:
N:GEXP::GLTP:51228:
N:GEXP::GLTPD1:80772:
N:GEXP::GLTPD2:388323:
N:GEXP::GLTSCR1:29998:
N:GEXP::GLTSCR2:29997:
N:GEXP::GLUD1:2746:
N:GEXP::GLUD2:2747:
N:GEXP::GLUL:2752:
N:GEXP::GLYAT:10249:
N:GEXP::GLYATL1:92292:
N:GEXP::GLYATL2:219970:
N:GEXP::GLYATL3:389396:
N:GEXP::GLYCAM1:644076:
N:GEXP::GLYCTK:132158:
N:GEXP::GLYR1:84656:
N:GEXP::GM2A:2760:
N:GEXP::GMCL1:64395:
N:GEXP::GMCL1L:64396:
N:GEXP::GMDS:2762:
N:GEXP::GMEB1:10691:
N:GEXP::GMEB2:26205:
N:GEXP::GMFB:2764:
N:GEXP::GMFG:9535:
N:GEXP::GMIP:51291:
N:GEXP::GML:2765:
N:GEXP::GMNN:51053:
N:GEXP::GMPPA:29926:
N:GEXP::GMPPB:29925:
N:GEXP::GMPR2:51292:
N:GEXP::GMPR:2766:
N:GEXP::GMPS:8833:
N:GEXP::GNA11:2767:
N:GEXP::GNA12:2768:
N:GEXP::GNA13:10672:
N:GEXP::GNA14:9630:
N:GEXP::GNA15:2769:
N:GEXP::GNAI1:2770:
N:GEXP::GNAI2:2771:
N:GEXP::GNAI3:2773:
N:GEXP::GNAL:2774:
N:GEXP::GNAO1:2775:
N:GEXP::GNAQ:2776:
N:GEXP::GNAS:2778:
N:GEXP::GNASAS:149775:
N:GEXP::GNAT1:2779:
N:GEXP::GNAT2:2780:
N:GEXP::GNAT3:346562:
N:GEXP::GNAZ:2781:
N:GEXP::GNB1:2782:
N:GEXP::GNB1L:54584:
N:GEXP::GNB2:2783:
N:GEXP::GNB2L1:10399:
N:GEXP::GNB3:2784:
N:GEXP::GNB4:59345:
N:GEXP::GNB5:10681:
N:GEXP::GNE:10020:
N:GEXP::GNG10:2790:
N:GEXP::GNG11:2791:
N:GEXP::GNG12:55970:
N:GEXP::GNG13:51764:
N:GEXP::GNG2:54331:
N:GEXP::GNG3:2785:
N:GEXP::GNG4:2786:
N:GEXP::GNG5:2787:
N:GEXP::GNG7:2788:
N:GEXP::GNG8:94235:
N:GEXP::GNGT1:2792:
N:GEXP::GNGT2:2793:
N:GEXP::GNL1:2794:
N:GEXP::GNL2:29889:
N:GEXP::GNL3:26354:
N:GEXP::GNL3L:54552:
N:GEXP::GNLY:10578:
N:GEXP::GNMT:27232:
N:GEXP::GNPAT:8443:
N:GEXP::GNPDA1:10007:
N:GEXP::GNPDA2:132789:
N:GEXP::GNPNAT1:64841:
N:GEXP::GNPTAB:79158:
N:GEXP::GNPTG:84572:
N:GEXP::GNRH1:2796:
N:GEXP::GNRH2:2797:
N:GEXP::GNRHR2:114814:
N:GEXP::GNRHR:2798:
N:GEXP::GNS:2799:
N:GEXP::GOLGA1:2800:
N:GEXP::GOLGA2:2801:
N:GEXP::GOLGA2B:55592:
N:GEXP::GOLGA2P3:401634:
N:GEXP::GOLGA3:2802:
N:GEXP::GOLGA4:2803:
N:GEXP::GOLGA5:9950:
N:GEXP::GOLGA6A:342096:
N:GEXP::GOLGA6B:55889:
N:GEXP::GOLGA6C:653641:
N:GEXP::GOLGA6D:653643:
N:GEXP::GOLGA6L10:647042:
N:GEXP::GOLGA6L1:283767:
N:GEXP::GOLGA6L5:374650:
N:GEXP::GOLGA6L6:727832:
N:GEXP::GOLGA6L9:440295:
N:GEXP::GOLGA7:51125:
N:GEXP::GOLGA7B:401647:
N:GEXP::GOLGA8A:23015:
N:GEXP::GOLGA8B:440270:
N:GEXP::GOLGA8C:729786:
N:GEXP::GOLGA8DP:100132979:
N:GEXP::GOLGA8E:390535:
N:GEXP::GOLGA8F:100132565:
N:GEXP::GOLGA8G:283768:
N:GEXP::GOLGA9P:283796:
N:GEXP::GOLGB1:2804:
N:GEXP::GOLIM4:27333:
N:GEXP::GOLM1:51280:
N:GEXP::GOLPH3:64083:
N:GEXP::GOLPH3L:55204:
N:GEXP::GOLT1A:127845:
N:GEXP::GOLT1B:51026:
N:GEXP::GON4L:54856:
N:GEXP::GOPC:57120:
N:GEXP::GORAB:92344:
N:GEXP::GORASP1:64689:
N:GEXP::GORASP2:26003:
N:GEXP::GOSR1:9527:
N:GEXP::GOSR2:9570:
N:GEXP::GOT1:2805:
N:GEXP::GOT1L1:137362:
N:GEXP::GOT2:2806:
N:GEXP::GP1BA:2811:
N:GEXP::GP2:2813:
N:GEXP::GP5:2814:
N:GEXP::GP6:51206:
N:GEXP::GP9:2815:
N:GEXP::GPA33:10223:
N:GEXP::GPAA1:8733:
N:GEXP::GPAM:57678:
N:GEXP::GPAT2:150763:
N:GEXP::GPATCH1:55094:
N:GEXP::GPATCH2:55105:
N:GEXP::GPATCH3:63906:
N:GEXP::GPATCH4:54865:
N:GEXP::GPATCH8:23131:
N:GEXP::GPBAR1:151306:
N:GEXP::GPBP1:65056:
N:GEXP::GPBP1L1:60313:
N:GEXP::GPC1:2817:
N:GEXP::GPC2:221914:
N:GEXP::GPC3:2719:
N:GEXP::GPC4:2239:
N:GEXP::GPC5:2262:
N:GEXP::GPC6:10082:
N:GEXP::GPCPD1:56261:
N:GEXP::GPD1:2819:
N:GEXP::GPD1L:23171:
N:GEXP::GPD2:2820:
N:GEXP::GPER:2852:
N:GEXP::GPHA2:170589:
N:GEXP::GPHB5:122876:
N:GEXP::GPHN:10243:
N:GEXP::GPI:2821:
N:GEXP::GPIHBP1:338328:
N:GEXP::GPKOW:27238:
N:GEXP::GPLD1:2822:
N:GEXP::GPM6A:2823:
N:GEXP::GPM6B:2824:
N:GEXP::GPN1:11321:
N:GEXP::GPN2:54707:
N:GEXP::GPN3:51184:
N:GEXP::GPNMB:10457:
N:GEXP::GPR101:83550:
N:GEXP::GPR107:57720:
N:GEXP::GPR108:56927:
N:GEXP::GPR109A:338442:
N:GEXP::GPR109B:8843:
N:GEXP::GPR110:266977:
N:GEXP::GPR111:222611:
N:GEXP::GPR112:139378:
N:GEXP::GPR113:165082:
N:GEXP::GPR114:221188:
N:GEXP::GPR115:221393:
N:GEXP::GPR116:221395:
N:GEXP::GPR119:139760:
N:GEXP::GPR120:338557:
N:GEXP::GPR123:84435:
N:GEXP::GPR124:25960:
N:GEXP::GPR125:166647:
N:GEXP::GPR126:57211:
N:GEXP::GPR128:84873:
N:GEXP::GPR12:2835:
N:GEXP::GPR132:29933:
N:GEXP::GPR133:283383:
N:GEXP::GPR135:64582:
N:GEXP::GPR137:56834:
N:GEXP::GPR137B:7107:
N:GEXP::GPR137C:283554:
N:GEXP::GPR139:124274:
N:GEXP::GPR141:353345:
N:GEXP::GPR142:350383:
N:GEXP::GPR143:4935:
N:GEXP::GPR144:347088:
N:GEXP::GPR146:115330:
N:GEXP::GPR148:344561:
N:GEXP::GPR149:344758:
N:GEXP::GPR150:285601:
N:GEXP::GPR151:134391:
N:GEXP::GPR152:390212:
N:GEXP::GPR153:387509:
N:GEXP::GPR155:151556:
N:GEXP::GPR156:165829:
N:GEXP::GPR157:80045:
N:GEXP::GPR158:57512:
N:GEXP::GPR15:2838:
N:GEXP::GPR160:26996:
N:GEXP::GPR161:23432:
N:GEXP::GPR162:27239:
N:GEXP::GPR171:29909:
N:GEXP::GPR172A:79581:
N:GEXP::GPR172B:55065:
N:GEXP::GPR173:54328:
N:GEXP::GPR174:84636:
N:GEXP::GPR176:11245:
N:GEXP::GPR179:440435:
N:GEXP::GPR17:2840:
N:GEXP::GPR180:160897:
N:GEXP::GPR182:11318:
N:GEXP::GPR183:1880:
N:GEXP::GPR18:2841:
N:GEXP::GPR19:2842:
N:GEXP::GPR1:2825:
N:GEXP::GPR20:2843:
N:GEXP::GPR21:2844:
N:GEXP::GPR22:2845:
N:GEXP::GPR25:2848:
N:GEXP::GPR26:2849:
N:GEXP::GPR27:2850:
N:GEXP::GPR31:2853:
N:GEXP::GPR32:2854:
N:GEXP::GPR34:2857:
N:GEXP::GPR35:2859:
N:GEXP::GPR37:2861:
N:GEXP::GPR37L1:9283:
N:GEXP::GPR39:2863:
N:GEXP::GPR3:2827:
N:GEXP::GPR44:11251:
N:GEXP::GPR45:11250:
N:GEXP::GPR4:2828:
N:GEXP::GPR50:9248:
N:GEXP::GPR52:9293:
N:GEXP::GPR55:9290:
N:GEXP::GPR56:9289:
N:GEXP::GPR61:83873:
N:GEXP::GPR62:118442:
N:GEXP::GPR63:81491:
N:GEXP::GPR64:10149:
N:GEXP::GPR65:8477:
N:GEXP::GPR68:8111:
N:GEXP::GPR6:2830:
N:GEXP::GPR75:10936:
N:GEXP::GPR77:27202:
N:GEXP::GPR78:27201:
N:GEXP::GPR81:27198:
N:GEXP::GPR82:27197:
N:GEXP::GPR83:10888:
N:GEXP::GPR84:53831:
N:GEXP::GPR85:54329:
N:GEXP::GPR87:53836:
N:GEXP::GPR88:54112:
N:GEXP::GPR89A:653519:
N:GEXP::GPR89B:51463:
N:GEXP::GPR89C:728932:
N:GEXP::GPR97:222487:
N:GEXP::GPR98:84059:
N:GEXP::GPRASP1:9737:
N:GEXP::GPRASP2:114928:
N:GEXP::GPRC5A:9052:
N:GEXP::GPRC5B:51704:
N:GEXP::GPRC5C:55890:
N:GEXP::GPRC5D:55507:
N:GEXP::GPRC6A:222545:
N:GEXP::GPRIN1:114787:
N:GEXP::GPRIN2:9721:
N:GEXP::GPRIN3:285513:
N:GEXP::GPS1:2873:
N:GEXP::GPS2:2874:
N:GEXP::GPSM1:26086:
N:GEXP::GPSM2:29899:
N:GEXP::GPSM3:63940:
N:GEXP::GPT2:84706:
N:GEXP::GPT:2875:
N:GEXP::GPX1:2876:
N:GEXP::GPX2:2877:
N:GEXP::GPX3:2878:
N:GEXP::GPX4:2879:
N:GEXP::GPX5:2880:
N:GEXP::GPX6:257202:
N:GEXP::GPX7:2882:
N:GEXP::GPX8:493869:
N:GEXP::GRAMD1A:57655:
N:GEXP::GRAMD1B:57476:
N:GEXP::GRAMD1C:54762:
N:GEXP::GRAMD2:196996:
N:GEXP::GRAMD3:65983:
N:GEXP::GRAMD4:23151:
N:GEXP::GRAP2:9402:
N:GEXP::GRAP:10750:
N:GEXP::GRAPL:400581:
N:GEXP::GRASP:160622:
N:GEXP::GRB10:2887:
N:GEXP::GRB14:2888:
N:GEXP::GRB2:2885:
N:GEXP::GRB7:2886:
N:GEXP::GREB1:9687:
N:GEXP::GREB1L:80000:
N:GEXP::GREM1:26585:
N:GEXP::GREM2:64388:
N:GEXP::GRHL1:29841:
N:GEXP::GRHL2:79977:
N:GEXP::GRHL3:57822:
N:GEXP::GRHPR:9380:
N:GEXP::GRIA1:2890:
N:GEXP::GRIA2:2891:
N:GEXP::GRIA3:2892:
N:GEXP::GRIA4:2893:
N:GEXP::GRID1:2894:
N:GEXP::GRID2:2895:
N:GEXP::GRID2IP:392862:
N:GEXP::GRIK1:2897:
N:GEXP::GRIK2:2898:
N:GEXP::GRIK3:2899:
N:GEXP::GRIK4:2900:
N:GEXP::GRIK5:2901:
N:GEXP::GRIN1:2902:
N:GEXP::GRIN2A:2903:
N:GEXP::GRIN2B:2904:
N:GEXP::GRIN2C:2905:
N:GEXP::GRIN2D:2906:
N:GEXP::GRIN3A:116443:
N:GEXP::GRIN3B:116444:
N:GEXP::GRINA:2907:
N:GEXP::GRINL1A:81488:
N:GEXP::GRIP1:23426:
N:GEXP::GRIP2:80852:
N:GEXP::GRIPAP1:56850:
N:GEXP::GRK1:6011:
N:GEXP::GRK4:2868:
N:GEXP::GRK5:2869:
N:GEXP::GRK6:2870:
N:GEXP::GRK7:131890:
N:GEXP::GRLF1:2909:
N:GEXP::GRM1:2911:
N:GEXP::GRM2:2912:
N:GEXP::GRM3:2913:
N:GEXP::GRM4:2914:
N:GEXP::GRM5:2915:
N:GEXP::GRM6:2916:
N:GEXP::GRM7:2917:
N:GEXP::GRM8:2918:
N:GEXP::GRN:2896:
N:GEXP::GRP:2922:
N:GEXP::GRPEL1:80273:
N:GEXP::GRPEL2:134266:
N:GEXP::GRPR:2925:
N:GEXP::GRRP1:79927:
N:GEXP::GRSF1:2926:
N:GEXP::GRTP1:79774:
N:GEXP::GRWD1:83743:
N:GEXP::GRXCR1:389207:
N:GEXP::GRXCR2:643226:
N:GEXP::GSC2:2928:
N:GEXP::GSC:145258:
N:GEXP::GSDMA:284110:
N:GEXP::GSDMB:55876:
N:GEXP::GSDMC:56169:
N:GEXP::GSDMD:79792:
N:GEXP::GSG1:83445:
N:GEXP::GSG1L:146395:
N:GEXP::GSG2:83903:
N:GEXP::GSK3A:2931:
N:GEXP::GSK3B:2932:
N:GEXP::GSN:2934:
N:GEXP::GSPT1:2935:
N:GEXP::GSPT2:23708:
N:GEXP::GSR:2936:
N:GEXP::GSS:2937:
N:GEXP::GSTA1:2938:
N:GEXP::GSTA2:2939:
N:GEXP::GSTA3:2940:
N:GEXP::GSTA4:2941:
N:GEXP::GSTA5:221357:
N:GEXP::GSTCD:79807:
N:GEXP::GSTK1:373156:
N:GEXP::GSTM1:2944:
N:GEXP::GSTM2:2946:
N:GEXP::GSTM2P1:442245:
N:GEXP::GSTM3:2947:
N:GEXP::GSTM4:2948:
N:GEXP::GSTM5:2949:
N:GEXP::GSTO1:9446:
N:GEXP::GSTO2:119391:
N:GEXP::GSTP1:2950:
N:GEXP::GSTT1:2952:
N:GEXP::GSTT2:2953:
N:GEXP::GSTTP1:25774:
N:GEXP::GSTTP2:653399:
N:GEXP::GSTZ1:2954:
N:GEXP::GSX1:219409:
N:GEXP::GSX2:170825:
N:GEXP::GTDC1:79712:
N:GEXP::GTF2A1:2957:
N:GEXP::GTF2A1L:11036:
N:GEXP::GTF2A2:2958:
N:GEXP::GTF2B:2959:
N:GEXP::GTF2E1:2960:
N:GEXP::GTF2E2:2961:
N:GEXP::GTF2F1:2962:
N:GEXP::GTF2F2:2963:
N:GEXP::GTF2H1:2965:
N:GEXP::GTF2H2:2966:
N:GEXP::GTF2H2B:653238:
N:GEXP::GTF2H2C:728340:
N:GEXP::GTF2H3:2967:
N:GEXP::GTF2H4:2968:
N:GEXP::GTF2H5:404672:
N:GEXP::GTF2I:2969:
N:GEXP::GTF2IP1:2970:
N:GEXP::GTF2IRD1:9569:
N:GEXP::GTF2IRD2:84163:
N:GEXP::GTF2IRD2B:389524:
N:GEXP::GTF2IRD2P1:401375:
N:GEXP::GTF3A:2971:
N:GEXP::GTF3C1:2975:
N:GEXP::GTF3C2:2976:
N:GEXP::GTF3C3:9330:
N:GEXP::GTF3C4:9329:
N:GEXP::GTF3C5:9328:
N:GEXP::GTF3C6:112495:
N:GEXP::GTPBP10:85865:
N:GEXP::GTPBP1:9567:
N:GEXP::GTPBP2:54676:
N:GEXP::GTPBP3:84705:
N:GEXP::GTPBP4:23560:
N:GEXP::GTPBP5:26164:
N:GEXP::GTPBP8:29083:
N:GEXP::GTSE1:51512:
N:GEXP::GTSF1:121355:
N:GEXP::GTSF1L:149699:
N:GEXP::GUCA1A:2978:
N:GEXP::GUCA1B:2979:
N:GEXP::GUCA1C:9626:
N:GEXP::GUCA2A:2980:
N:GEXP::GUCA2B:2981:
N:GEXP::GUCY1A2:2977:
N:GEXP::GUCY1A3:2982:
N:GEXP::GUCY1B2:2974:
N:GEXP::GUCY1B3:2983:
N:GEXP::GUCY2C:2984:
N:GEXP::GUCY2D:3000:
N:GEXP::GUCY2E:390226:
N:GEXP::GUCY2F:2986:
N:GEXP::GUCY2GP:390003:
N:GEXP::GUF1:60558:
N:GEXP::GUK1:2987:
N:GEXP::GULP1:51454:
N:GEXP::GUSB:2990:
N:GEXP::GUSBL1:387036:
N:GEXP::GUSBL2:375513:
N:GEXP::GUSBP1:728411:
N:GEXP::GUSBP3:653188:
N:GEXP::GVIN1:387751:
N:GEXP::GXYLT1:283464:
N:GEXP::GXYLT2:727936:
N:GEXP::GYG1:2992:
N:GEXP::GYG2:8908:
N:GEXP::GYLTL1B:120071:
N:GEXP::GYPA:2993:
N:GEXP::GYPB:2994:
N:GEXP::GYPC:2995:
N:GEXP::GYPE:2996:
N:GEXP::GYS1:2997:
N:GEXP::GYS2:2998:
N:GEXP::GZF1:64412:
N:GEXP::GZMA:3001:
N:GEXP::GZMB:3002:
N:GEXP::GZMH:2999:
N:GEXP::GZMK:3003:
N:GEXP::GZMM:3004:
N:GEXP::H19:283120:
N:GEXP::H1F0:3005:
N:GEXP::H1FNT:341567:
N:GEXP::H1FOO:132243:
N:GEXP::H1FX:8971:
N:GEXP::H2AFB1:474382:
N:GEXP::H2AFJ:55766:
N:GEXP::H2AFV:94239:
N:GEXP::H2AFX:3014:
N:GEXP::H2AFY2:55506:
N:GEXP::H2AFY:9555:
N:GEXP::H2AFZ:3015:
N:GEXP::H2BFM:286436:
N:GEXP::H2BFWT:158983:
N:GEXP::H2BFXP:767811:
N:GEXP::H3F3A:3020:
N:GEXP::H3F3B:3021:
N:GEXP::H3F3C:440093:
N:GEXP::H6PD:9563:
N:GEXP::HAAO:23498:
N:GEXP::HABP2:3026:
N:GEXP::HABP4:22927:
N:GEXP::HACE1:57531:
N:GEXP::HACL1:26061:
N:GEXP::HADH:3033:
N:GEXP::HADHA:3030:
N:GEXP::HADHB:3032:
N:GEXP::HAGH:3029:
N:GEXP::HAGHL:84264:
N:GEXP::HAL:3034:
N:GEXP::HAMP:57817:
N:GEXP::HAND1:9421:
N:GEXP::HAND2:9464:
N:GEXP::HAO1:54363:
N:GEXP::HAO2:51179:
N:GEXP::HAP1:9001:
N:GEXP::HAPLN1:1404:
N:GEXP::HAPLN2:60484:
N:GEXP::HAPLN3:145864:
N:GEXP::HAPLN4:404037:
N:GEXP::HAR1A:768096:
N:GEXP::HAR1B:768097:
N:GEXP::HARBI1:283254:
N:GEXP::HARS2:23438:
N:GEXP::HARS:3035:
N:GEXP::HAS1:3036:
N:GEXP::HAS2:3037:
N:GEXP::HAS2AS:594842:
N:GEXP::HAS3:3038:
N:GEXP::HAT1:8520:
N:GEXP::HAUS1:115106:
N:GEXP::HAUS2:55142:
N:GEXP::HAUS3:79441:
N:GEXP::HAUS4:54930:
N:GEXP::HAUS5:23354:
N:GEXP::HAUS6:54801:
N:GEXP::HAUS7:55559:
N:GEXP::HAUS8:93323:
N:GEXP::HAVCR1:26762:
N:GEXP::HAVCR2:84868:
N:GEXP::HAX1:10456:
N:GEXP::HBA1:3039:
N:GEXP::HBA2:3040:
N:GEXP::HBB:3043:
N:GEXP::HBBP1:3044:
N:GEXP::HBD:3045:
N:GEXP::HBE1:3046:
N:GEXP::HBEGF:1839:
N:GEXP::HBG1:3047:
N:GEXP::HBG2:3048:
N:GEXP::HBII-52-24:100036563:
N:GEXP::HBII-52-27:100036564:
N:GEXP::HBII-52-28:100036565:
N:GEXP::HBII-52-45:100036566:
N:GEXP::HBII-52-46:100036567:
N:GEXP::HBM:3042:
N:GEXP::HBP1:26959:
N:GEXP::HBQ1:3049:
N:GEXP::HBS1L:10767:
N:GEXP::HBXIP:10542:
N:GEXP::HBZ:3050:
N:GEXP::HCCS:3052:
N:GEXP::HCFC1:3054:
N:GEXP::HCFC1R1:54985:
N:GEXP::HCFC2:29915:
N:GEXP::HCG11:493812:
N:GEXP::HCG18:414777:
N:GEXP::HCG22:285834:
N:GEXP::HCG26:352961:
N:GEXP::HCG27:253018:
N:GEXP::HCG2P7:80867:
N:GEXP::HCG4:54435:
N:GEXP::HCG4P6:80868:
N:GEXP::HCG9:10255:
N:GEXP::HCK:3055:
N:GEXP::HCLS1:3059:
N:GEXP::HCN1:348980:
N:GEXP::HCN2:610:
N:GEXP::HCN3:57657:
N:GEXP::HCN4:10021:
N:GEXP::HCP5:10866:
N:GEXP::HCRT:3060:
N:GEXP::HCRTR1:3061:
N:GEXP::HCRTR2:3062:
N:GEXP::HCST:10870:
N:GEXP::HDAC10:83933:
N:GEXP::HDAC11:79885:
N:GEXP::HDAC1:3065:
N:GEXP::HDAC2:3066:
N:GEXP::HDAC3:8841:
N:GEXP::HDAC4:9759:
N:GEXP::HDAC5:10014:
N:GEXP::HDAC6:10013:
N:GEXP::HDAC7:51564:
N:GEXP::HDAC8:55869:
N:GEXP::HDAC9:9734:
N:GEXP::HDC:3067:
N:GEXP::HDDC2:51020:
N:GEXP::HDDC3:374659:
N:GEXP::HDGF:3068:
N:GEXP::HDGFL1:154150:
N:GEXP::HDGFRP2:84717:
N:GEXP::HDGFRP3:50810:
N:GEXP::HDHD1A:8226:
N:GEXP::HDHD2:84064:
N:GEXP::HDHD3:81932:
N:GEXP::HDLBP:3069:
N:GEXP::HDX:139324:
N:GEXP::HEATR1:55127:
N:GEXP::HEATR2:54919:
N:GEXP::HEATR3:55027:
N:GEXP::HEATR4:399671:
N:GEXP::HEATR5A:25938:
N:GEXP::HEATR5B:54497:
N:GEXP::HEATR6:63897:
N:GEXP::HEATR7A:727957:
N:GEXP::HEATR7B2:133558:
N:GEXP::HEBP1:50865:
N:GEXP::HEBP2:23593:
N:GEXP::HECA:51696:
N:GEXP::HECTD1:25831:
N:GEXP::HECTD2:143279:
N:GEXP::HECTD3:79654:
N:GEXP::HECW1:23072:
N:GEXP::HECW2:57520:
N:GEXP::HEG1:57493:
N:GEXP::HELB:92797:
N:GEXP::HELLS:3070:
N:GEXP::HELQ:113510:
N:GEXP::HELT:391723:
N:GEXP::HELZ:9931:
N:GEXP::HEMGN:55363:
N:GEXP::HEMK1:51409:
N:GEXP::HEPACAM2:253012:
N:GEXP::HEPACAM:220296:
N:GEXP::HEPH:9843:
N:GEXP::HEPHL1:341208:
N:GEXP::HEPN1:641654:
N:GEXP::HERC1:8925:
N:GEXP::HERC2:8924:
N:GEXP::HERC2P2:400322:
N:GEXP::HERC2P4:440362:
N:GEXP::HERC3:8916:
N:GEXP::HERC4:26091:
N:GEXP::HERC5:51191:
N:GEXP::HERC6:55008:
N:GEXP::HERPUD1:9709:
N:GEXP::HERPUD2:64224:
N:GEXP::HES1:3280:
N:GEXP::HES2:54626:
N:GEXP::HES3:390992:
N:GEXP::HES4:57801:
N:GEXP::HES5:388585:
N:GEXP::HES6:55502:
N:GEXP::HES7:84667:
N:GEXP::HESRG:790952:
N:GEXP::HESX1:8820:
N:GEXP::HEXA:3073:
N:GEXP::HEXB:3074:
N:GEXP::HEXDC:284004:
N:GEXP::HEXIM1:10614:
N:GEXP::HEXIM2:124790:
N:GEXP::HEY1:23462:
N:GEXP::HEY2:23493:
N:GEXP::HEYL:26508:
N:GEXP::HFE2:148738:
N:GEXP::HFE:3077:
N:GEXP::HFM1:164045:
N:GEXP::HGC6.3:100128124:
N:GEXP::HGD:3081:
N:GEXP::HGF:3082:
N:GEXP::HGFAC:3083:
N:GEXP::HGS:9146:
N:GEXP::HGSNAT:138050:
N:GEXP::HHAT:55733:
N:GEXP::HHATL:57467:
N:GEXP::HHEX:3087:
N:GEXP::HHIP:64399:
N:GEXP::HHIPL1:84439:
N:GEXP::HHIPL2:79802:
N:GEXP::HHLA1:10086:
N:GEXP::HHLA2:11148:
N:GEXP::HHLA3:11147:
N:GEXP::HIAT1:64645:
N:GEXP::HIATL1:84641:
N:GEXP::HIATL2:84278:
N:GEXP::HIBADH:11112:
N:GEXP::HIBCH:26275:
N:GEXP::HIC1:3090:
N:GEXP::HIC2:23119:
N:GEXP::HIF1A:3091:
N:GEXP::HIF1AN:55662:
N:GEXP::HIF3A:64344:
N:GEXP::HIGD1A:25994:
N:GEXP::HIGD1B:51751:
N:GEXP::HIGD1C:613227:
N:GEXP::HIGD2A:192286:
N:GEXP::HIGD2B:123346:
N:GEXP::HILS1:373861:
N:GEXP::HINFP:25988:
N:GEXP::HINT1:3094:
N:GEXP::HINT2:84681:
N:GEXP::HINT3:135114:
N:GEXP::HIP1:3092:
N:GEXP::HIP1R:9026:
N:GEXP::HIPK1:204851:
N:GEXP::HIPK2:28996:
N:GEXP::HIPK3:10114:
N:GEXP::HIPK4:147746:
N:GEXP::HIRA:7290:
N:GEXP::HIRIP3:8479:
N:GEXP::HIST1H1A:3024:
N:GEXP::HIST1H1B:3009:
N:GEXP::HIST1H1C:3006:
N:GEXP::HIST1H1D:3007:
N:GEXP::HIST1H1E:3008:
N:GEXP::HIST1H1T:3010:
N:GEXP::HIST1H2AA:221613:
N:GEXP::HIST1H2AB:8335:
N:GEXP::HIST1H2AC:8334:
N:GEXP::HIST1H2AD:3013:
N:GEXP::HIST1H2AE:3012:
N:GEXP::HIST1H2AG:8969:
N:GEXP::HIST1H2AH:85235:
N:GEXP::HIST1H2AJ:8331:
N:GEXP::HIST1H2AK:8330:
N:GEXP::HIST1H2AL:8332:
N:GEXP::HIST1H2AM:8336:
N:GEXP::HIST1H2BA:255626:
N:GEXP::HIST1H2BB:3018:
N:GEXP::HIST1H2BC:8347:
N:GEXP::HIST1H2BD:3017:
N:GEXP::HIST1H2BE:8344:
N:GEXP::HIST1H2BF:8343:
N:GEXP::HIST1H2BG:8339:
N:GEXP::HIST1H2BH:8345:
N:GEXP::HIST1H2BI:8346:
N:GEXP::HIST1H2BJ:8970:
N:GEXP::HIST1H2BK:85236:
N:GEXP::HIST1H2BL:8340:
N:GEXP::HIST1H2BM:8342:
N:GEXP::HIST1H2BN:8341:
N:GEXP::HIST1H2BO:8348:
N:GEXP::HIST1H3A:8350:
N:GEXP::HIST1H3B:8358:
N:GEXP::HIST1H3C:8352:
N:GEXP::HIST1H3D:8351:
N:GEXP::HIST1H3E:8353:
N:GEXP::HIST1H3F:8968:
N:GEXP::HIST1H3G:8355:
N:GEXP::HIST1H3H:8357:
N:GEXP::HIST1H3I:8354:
N:GEXP::HIST1H3J:8356:
N:GEXP::HIST1H4A:8359:
N:GEXP::HIST1H4B:8366:
N:GEXP::HIST1H4C:8364:
N:GEXP::HIST1H4D:8360:
N:GEXP::HIST1H4E:8367:
N:GEXP::HIST1H4F:8361:
N:GEXP::HIST1H4G:8369:
N:GEXP::HIST1H4H:8365:
N:GEXP::HIST1H4I:8294:
N:GEXP::HIST1H4J:8363:
N:GEXP::HIST1H4K:8362:
N:GEXP::HIST1H4L:8368:
N:GEXP::HIST2H2AA3:8337:
N:GEXP::HIST2H2AB:317772:
N:GEXP::HIST2H2AC:8338:
N:GEXP::HIST2H2BA:337875:
N:GEXP::HIST2H2BE:8349:
N:GEXP::HIST2H2BF:440689:
N:GEXP::HIST2H3C:126961:
N:GEXP::HIST2H3D:653604:
N:GEXP::HIST2H4A:8370:
N:GEXP::HIST3H2A:92815:
N:GEXP::HIST3H2BB:128312:
N:GEXP::HIST3H3:8290:
N:GEXP::HIST4H4:121504:
N:GEXP::HIVEP1:3096:
N:GEXP::HIVEP2:3097:
N:GEXP::HIVEP3:59269:
N:GEXP::HJURP:55355:
N:GEXP::HK1:3098:
N:GEXP::HK2:3099:
N:GEXP::HK3:3101:
N:GEXP::HKDC1:80201:
N:GEXP::HKR1:284459:
N:GEXP::HLA-A:3105:
N:GEXP::HLA-B:3106:
N:GEXP::HLA-C:3107:
N:GEXP::HLA-DMA:3108:
N:GEXP::HLA-DMB:3109:
N:GEXP::HLA-DOA:3111:
N:GEXP::HLA-DOB:3112:
N:GEXP::HLA-DPA1:3113:
N:GEXP::HLA-DPB1:3115:
N:GEXP::HLA-DPB2:3116:
N:GEXP::HLA-DQA1:3117:
N:GEXP::HLA-DQA2:3118:
N:GEXP::HLA-DQB1:3119:
N:GEXP::HLA-DQB2:3120:
N:GEXP::HLA-DRA:3122:
N:GEXP::HLA-DRB1:3123:
N:GEXP::HLA-DRB5:3127:
N:GEXP::HLA-DRB6:3128:
N:GEXP::HLA-E:3133:
N:GEXP::HLA-F:3134:
N:GEXP::HLA-G:3135:
N:GEXP::HLA-H:3136:
N:GEXP::HLA-J:3137:
N:GEXP::HLA-L:3139:
N:GEXP::HLCS:3141:
N:GEXP::HLF:3131:
N:GEXP::HLTF:6596:
N:GEXP::HLX:3142:
N:GEXP::HM13:81502:
N:GEXP::HMBOX1:79618:
N:GEXP::HMBS:3145:
N:GEXP::HMCN1:83872:
N:GEXP::HMG20A:10363:
N:GEXP::HMG20B:10362:
N:GEXP::HMGA1:3159:
N:GEXP::HMGA2:8091:
N:GEXP::HMGB1:3146:
N:GEXP::HMGB2:3148:
N:GEXP::HMGB3:3149:
N:GEXP::HMGB3L1:128872:
N:GEXP::HMGB4:127540:
N:GEXP::HMGCL:3155:
N:GEXP::HMGCLL1:54511:
N:GEXP::HMGCR:3156:
N:GEXP::HMGCS1:3157:
N:GEXP::HMGCS2:3158:
N:GEXP::HMGN1:3150:
N:GEXP::HMGN2:3151:
N:GEXP::HMGN3:9324:
N:GEXP::HMGN4:10473:
N:GEXP::HMGN5:79366:
N:GEXP::HMGXB3:22993:
N:GEXP::HMGXB4:10042:
N:GEXP::HMHA1:23526:
N:GEXP::HMHB1:57824:
N:GEXP::HMMR:3161:
N:GEXP::HMOX1:3162:
N:GEXP::HMOX2:3163:
N:GEXP::HMP19:51617:
N:GEXP::HMSD:284293:
N:GEXP::HMX1:3166:
N:GEXP::HMX2:3167:
N:GEXP::HMX3:340784:
N:GEXP::HN1:51155:
N:GEXP::HN1L:90861:
N:GEXP::HNF1A:6927:
N:GEXP::HNF1B:6928:
N:GEXP::HNF4A:3172:
N:GEXP::HNF4G:3174:
N:GEXP::HNMT:3176:
N:GEXP::HNRNPA0:10949:
N:GEXP::HNRNPA1:3178:
N:GEXP::HNRNPA1L2:144983:
N:GEXP::HNRNPA2B1:3181:
N:GEXP::HNRNPA3:220988:
N:GEXP::HNRNPA3P1:10151:
N:GEXP::HNRNPAB:3182:
N:GEXP::HNRNPC:3183:
N:GEXP::HNRNPCL1:343069:
N:GEXP::HNRNPD:3184:
N:GEXP::HNRNPF:3185:
N:GEXP::HNRNPH1:3187:
N:GEXP::HNRNPH2:3188:
N:GEXP::HNRNPH3:3189:
N:GEXP::HNRNPK:3190:
N:GEXP::HNRNPL:3191:
N:GEXP::HNRNPM:4670:
N:GEXP::HNRNPR:10236:
N:GEXP::HNRNPU:3192:
N:GEXP::HNRNPUL1:11100:
N:GEXP::HNRNPUL2:221092:
N:GEXP::HNRPDL:9987:
N:GEXP::HNRPLL:92906:
N:GEXP::HOMER1:9456:
N:GEXP::HOMER2:9455:
N:GEXP::HOMER3:9454:
N:GEXP::HOMEZ:57594:
N:GEXP::HOOK1:51361:
N:GEXP::HOOK2:29911:
N:GEXP::HOOK3:84376:
N:GEXP::HOPX:84525:
N:GEXP::HORMAD1:84072:
N:GEXP::HORMAD2:150280:
N:GEXP::HOTAIR:100124700:
N:GEXP::HOXA10:3206:
N:GEXP::HOXA11:3207:
N:GEXP::HOXA11AS:221883:
N:GEXP::HOXA13:3209:
N:GEXP::HOXA1:3198:
N:GEXP::HOXA2:3199:
N:GEXP::HOXA3:3200:
N:GEXP::HOXA4:3201:
N:GEXP::HOXA5:3202:
N:GEXP::HOXA6:3203:
N:GEXP::HOXA7:3204:
N:GEXP::HOXA9:3205:
N:GEXP::HOXB13:10481:
N:GEXP::HOXB1:3211:
N:GEXP::HOXB2:3212:
N:GEXP::HOXB3:3213:
N:GEXP::HOXB4:3214:
N:GEXP::HOXB5:3215:
N:GEXP::HOXB6:3216:
N:GEXP::HOXB7:3217:
N:GEXP::HOXB8:3218:
N:GEXP::HOXB9:3219:
N:GEXP::HOXC10:3226:
N:GEXP::HOXC11:3227:
N:GEXP::HOXC12:3228:
N:GEXP::HOXC13:3229:
N:GEXP::HOXC4:3221:
N:GEXP::HOXC5:3222:
N:GEXP::HOXC6:3223:
N:GEXP::HOXC8:3224:
N:GEXP::HOXC9:3225:
N:GEXP::HOXD10:3236:
N:GEXP::HOXD11:3237:
N:GEXP::HOXD12:3238:
N:GEXP::HOXD13:3239:
N:GEXP::HOXD1:3231:
N:GEXP::HOXD3:3232:
N:GEXP::HOXD4:3233:
N:GEXP::HOXD8:3234:
N:GEXP::HOXD9:3235:
N:GEXP::HP1BP3:50809:
N:GEXP::HP:3240:
N:GEXP::HPCA:3208:
N:GEXP::HPCAL1:3241:
N:GEXP::HPCAL4:51440:
N:GEXP::HPD:3242:
N:GEXP::HPDL:84842:
N:GEXP::HPGD:3248:
N:GEXP::HPGDS:27306:
N:GEXP::HPN:3249:
N:GEXP::HPR:3250:
N:GEXP::HPRT1:3251:
N:GEXP::HPS1:3257:
N:GEXP::HPS3:84343:
N:GEXP::HPS4:89781:
N:GEXP::HPS5:11234:
N:GEXP::HPS6:79803:
N:GEXP::HPSE2:60495:
N:GEXP::HPSE:10855:
N:GEXP::HPVC1:3262:
N:GEXP::HPX:3263:
N:GEXP::HPYR1:93668:
N:GEXP::HR:55806:
N:GEXP::HRAS:3265:
N:GEXP::HRASLS2:54979:
N:GEXP::HRASLS5:117245:
N:GEXP::HRASLS:57110:
N:GEXP::HRC:3270:
N:GEXP::HRCT1:646962:
N:GEXP::HRG:3273:
N:GEXP::HRH1:3269:
N:GEXP::HRH2:3274:
N:GEXP::HRH3:11255:
N:GEXP::HRH4:59340:
N:GEXP::HRK:8739:
N:GEXP::HRNBP3:146713:
N:GEXP::HRNR:388697:
N:GEXP::HRSP12:10247:
N:GEXP::HS1BP3:64342:
N:GEXP::HS2ST1:9653:
N:GEXP::HS3ST1:9957:
N:GEXP::HS3ST2:9956:
N:GEXP::HS3ST3A1:9955:
N:GEXP::HS3ST3B1:9953:
N:GEXP::HS3ST4:9951:
N:GEXP::HS3ST5:222537:
N:GEXP::HS3ST6:64711:
N:GEXP::HS6ST1:9394:
N:GEXP::HS6ST2:90161:
N:GEXP::HS6ST3:266722:
N:GEXP::HSBP1:3281:
N:GEXP::HSBP1L1:440498:
N:GEXP::HSCB:150274:
N:GEXP::HSD11B1:3290:
N:GEXP::HSD11B1L:374875:
N:GEXP::HSD11B2:3291:
N:GEXP::HSD17B10:3028:
N:GEXP::HSD17B11:51170:
N:GEXP::HSD17B12:51144:
N:GEXP::HSD17B13:345275:
N:GEXP::HSD17B14:51171:
N:GEXP::HSD17B1:3292:
N:GEXP::HSD17B2:3294:
N:GEXP::HSD17B3:3293:
N:GEXP::HSD17B4:3295:
N:GEXP::HSD17B6:8630:
N:GEXP::HSD17B7:51478:
N:GEXP::HSD17B7P2:158160:
N:GEXP::HSD17B8:7923:
N:GEXP::HSD3B1:3283:
N:GEXP::HSD3B2:3284:
N:GEXP::HSD3B7:80270:
N:GEXP::HSDL1:83693:
N:GEXP::HSDL2:84263:
N:GEXP::HSF1:3297:
N:GEXP::HSF2:3298:
N:GEXP::HSF2BP:11077:
N:GEXP::HSF4:3299:
N:GEXP::HSF5:124535:
N:GEXP::HSFX1:51402:
N:GEXP::HSFX2:100130086:
N:GEXP::HSFY2:159119:
N:GEXP::HSFYL1:27437:
N:GEXP::HSH2D:84941:
N:GEXP::HSN2:378465:
N:GEXP::HSP90AA1:3320:
N:GEXP::HSP90AB1:3326:
N:GEXP::HSP90AB2P:391634:
N:GEXP::HSP90AB4P:664618:
N:GEXP::HSP90B1:7184:
N:GEXP::HSP90B3P:343477:
N:GEXP::HSPA12A:259217:
N:GEXP::HSPA12B:116835:
N:GEXP::HSPA13:6782:
N:GEXP::HSPA14:51182:
N:GEXP::HSPA1A:3303:
N:GEXP::HSPA1B:3304:
N:GEXP::HSPA1L:3305:
N:GEXP::HSPA2:3306:
N:GEXP::HSPA4:3308:
N:GEXP::HSPA4L:22824:
N:GEXP::HSPA5:3309:
N:GEXP::HSPA6:3310:
N:GEXP::HSPA7:3311:
N:GEXP::HSPA8:3312:
N:GEXP::HSPA9:3313:
N:GEXP::HSPB11:51668:
N:GEXP::HSPB1:3315:
N:GEXP::HSPB2:3316:
N:GEXP::HSPB3:8988:
N:GEXP::HSPB6:126393:
N:GEXP::HSPB7:27129:
N:GEXP::HSPB8:26353:
N:GEXP::HSPB9:94086:
N:GEXP::HSPBAP1:79663:
N:GEXP::HSPBP1:23640:
N:GEXP::HSPC072:29075:
N:GEXP::HSPC157:29092:
N:GEXP::HSPC159:29094:
N:GEXP::HSPD1:3329:
N:GEXP::HSPE1:3336:
N:GEXP::HSPG2:3339:
N:GEXP::HSPH1:10808:
N:GEXP::HTA:283902:
N:GEXP::HTATIP2:10553:
N:GEXP::HTATSF1:27336:
N:GEXP::HTN1:3346:
N:GEXP::HTN3:3347:
N:GEXP::HTR1A:3350:
N:GEXP::HTR1B:3351:
N:GEXP::HTR1D:3352:
N:GEXP::HTR1E:3354:
N:GEXP::HTR1F:3355:
N:GEXP::HTR2A:3356:
N:GEXP::HTR2B:3357:
N:GEXP::HTR2C:3358:
N:GEXP::HTR3A:3359:
N:GEXP::HTR3B:9177:
N:GEXP::HTR3C:170572:
N:GEXP::HTR3D:200909:
N:GEXP::HTR3E:285242:
N:GEXP::HTR4:3360:
N:GEXP::HTR5A:3361:
N:GEXP::HTR6:3362:
N:GEXP::HTR7:3363:
N:GEXP::HTR7P1:93164:
N:GEXP::HTRA1:5654:
N:GEXP::HTRA2:27429:
N:GEXP::HTRA3:94031:
N:GEXP::HTRA4:203100:
N:GEXP::HTT:3064:
N:GEXP::HULC:728655:
N:GEXP::HUNK:30811:
N:GEXP::HUS1:3364:
N:GEXP::HUS1B:135458:
N:GEXP::HUWE1:10075:
N:GEXP::HVCN1:84329:
N:GEXP::HYAL1:3373:
N:GEXP::HYAL2:8692:
N:GEXP::HYAL3:8372:
N:GEXP::HYAL4:23553:
N:GEXP::HYALP1:26062:
N:GEXP::HYDIN:54768:
N:GEXP::HYI:81888:
N:GEXP::HYLS1:219844:
N:GEXP::HYMAI:57061:
N:GEXP::HYOU1:10525:
N:GEXP::IAH1:285148:
N:GEXP::IAPP:3375:
N:GEXP::IARS2:55699:
N:GEXP::IARS:3376:
N:GEXP::IBSP:3381:
N:GEXP::IBTK:25998:
N:GEXP::ICA1:3382:
N:GEXP::ICA1L:130026:
N:GEXP::ICAM1:3383:
N:GEXP::ICAM2:3384:
N:GEXP::ICAM3:3385:
N:GEXP::ICAM4:3386:
N:GEXP::ICAM5:7087:
N:GEXP::ICK:22858:
N:GEXP::ICMT:23463:
N:GEXP::ICOS:29851:
N:GEXP::ICOSLG:23308:
N:GEXP::ICT1:3396:
N:GEXP::ID1:3397:
N:GEXP::ID2:3398:
N:GEXP::ID2B:84099:
N:GEXP::ID3:3399:
N:GEXP::ID4:3400:
N:GEXP::IDE:3416:
N:GEXP::IDH1:3417:
N:GEXP::IDH2:3418:
N:GEXP::IDH3A:3419:
N:GEXP::IDH3B:3420:
N:GEXP::IDH3G:3421:
N:GEXP::IDI1:3422:
N:GEXP::IDI2:91734:
N:GEXP::IDO1:3620:
N:GEXP::IDO2:169355:
N:GEXP::IDS:3423:
N:GEXP::IDUA:3425:
N:GEXP::IER2:9592:
N:GEXP::IER3:8870:
N:GEXP::IER3IP1:51124:
N:GEXP::IER5:51278:
N:GEXP::IER5L:389792:
N:GEXP::IFFO1:25900:
N:GEXP::IFFO2:126917:
N:GEXP::IFI16:3428:
N:GEXP::IFI27:3429:
N:GEXP::IFI27L1:122509:
N:GEXP::IFI27L2:83982:
N:GEXP::IFI30:10437:
N:GEXP::IFI35:3430:
N:GEXP::IFI44:10561:
N:GEXP::IFI44L:10964:
N:GEXP::IFI6:2537:
N:GEXP::IFIH1:64135:
N:GEXP::IFIT1:3434:
N:GEXP::IFIT1B:439996:
N:GEXP::IFIT2:3433:
N:GEXP::IFIT3:3437:
N:GEXP::IFIT5:24138:
N:GEXP::IFITM1:8519:
N:GEXP::IFITM2:10581:
N:GEXP::IFITM3:10410:
N:GEXP::IFITM4P:340198:
N:GEXP::IFITM5:387733:
N:GEXP::IFLTD1:160492:
N:GEXP::IFNA10:3446:
N:GEXP::IFNA13:3447:
N:GEXP::IFNA14:3448:
N:GEXP::IFNA16:3449:
N:GEXP::IFNA17:3451:
N:GEXP::IFNA1:3439:
N:GEXP::IFNA21:3452:
N:GEXP::IFNA2:3440:
N:GEXP::IFNA4:3441:
N:GEXP::IFNA5:3442:
N:GEXP::IFNA6:3443:
N:GEXP::IFNA7:3444:
N:GEXP::IFNA8:3445:
N:GEXP::IFNAR1:3454:
N:GEXP::IFNAR2:3455:
N:GEXP::IFNB1:3456:
N:GEXP::IFNE:338376:
N:GEXP::IFNG:3458:
N:GEXP::IFNGR1:3459:
N:GEXP::IFNGR2:3460:
N:GEXP::IFNK:56832:
N:GEXP::IFNW1:3467:
N:GEXP::IFRD1:3475:
N:GEXP::IFRD2:7866:
N:GEXP::IFT122:55764:
N:GEXP::IFT140:9742:
N:GEXP::IFT172:26160:
N:GEXP::IFT20:90410:
N:GEXP::IFT27:11020:
N:GEXP::IFT46:56912:
N:GEXP::IFT52:51098:
N:GEXP::IFT57:55081:
N:GEXP::IFT74:80173:
N:GEXP::IFT80:57560:
N:GEXP::IFT81:28981:
N:GEXP::IFT88:8100:
N:GEXP::IGBP1:3476:
N:GEXP::IGDCC3:9543:
N:GEXP::IGDCC4:57722:
N:GEXP::IGF1:3479:
N:GEXP::IGF1R:3480:
N:GEXP::IGF2:3481:
N:GEXP::IGF2AS:51214:
N:GEXP::IGF2BP1:10642:
N:GEXP::IGF2BP2:10644:
N:GEXP::IGF2BP3:10643:
N:GEXP::IGF2R:3482:
N:GEXP::IGFALS:3483:
N:GEXP::IGFBP1:3484:
N:GEXP::IGFBP2:3485:
N:GEXP::IGFBP3:3486:
N:GEXP::IGFBP4:3487:
N:GEXP::IGFBP5:3488:
N:GEXP::IGFBP6:3489:
N:GEXP::IGFBP7:3490:
N:GEXP::IGFBPL1:347252:
N:GEXP::IGFL1:374918:
N:GEXP::IGFL2:147920:
N:GEXP::IGFL3:388555:
N:GEXP::IGFL4:444882:
N:GEXP::IGFN1:91156:
N:GEXP::IGHMBP2:3508:
N:GEXP::IGJ:3512:
N:GEXP::IGLL1:3543:
N:GEXP::IGLL3:91353:
N:GEXP::IGLON5:402665:
N:GEXP::IGSF10:285313:
N:GEXP::IGSF11:152404:
N:GEXP::IGSF1:3547:
N:GEXP::IGSF21:84966:
N:GEXP::IGSF22:283284:
N:GEXP::IGSF3:3321:
N:GEXP::IGSF5:150084:
N:GEXP::IGSF6:10261:
N:GEXP::IGSF8:93185:
N:GEXP::IGSF9:57549:
N:GEXP::IGSF9B:22997:
N:GEXP::IHH:3549:
N:GEXP::IK:3550:
N:GEXP::IKBIP:121457:
N:GEXP::IKBKAP:8518:
N:GEXP::IKBKB:3551:
N:GEXP::IKBKE:9641:
N:GEXP::IKBKG:8517:
N:GEXP::IKZF1:10320:
N:GEXP::IKZF2:22807:
N:GEXP::IKZF3:22806:
N:GEXP::IKZF4:64375:
N:GEXP::IKZF5:64376:
N:GEXP::IL10:3586:
N:GEXP::IL10RA:3587:
N:GEXP::IL10RB:3588:
N:GEXP::IL11:3589:
N:GEXP::IL11RA:3590:
N:GEXP::IL12A:3592:
N:GEXP::IL12B:3593:
N:GEXP::IL12RB1:3594:
N:GEXP::IL12RB2:3595:
N:GEXP::IL13:3596:
N:GEXP::IL13RA1:3597:
N:GEXP::IL13RA2:3598:
N:GEXP::IL15:3600:
N:GEXP::IL15RA:3601:
N:GEXP::IL16:3603:
N:GEXP::IL17A:3605:
N:GEXP::IL17B:27190:
N:GEXP::IL17C:27189:
N:GEXP::IL17D:53342:
N:GEXP::IL17F:112744:
N:GEXP::IL17RA:23765:
N:GEXP::IL17RB:55540:
N:GEXP::IL17RC:84818:
N:GEXP::IL17RD:54756:
N:GEXP::IL17RE:132014:
N:GEXP::IL17REL:400935:
N:GEXP::IL18:3606:
N:GEXP::IL18BP:10068:
N:GEXP::IL18R1:8809:
N:GEXP::IL18RAP:8807:
N:GEXP::IL19:29949:
N:GEXP::IL1A:3552:
N:GEXP::IL1B:3553:
N:GEXP::IL1F10:84639:
N:GEXP::IL1F5:26525:
N:GEXP::IL1F6:27179:
N:GEXP::IL1F7:27178:
N:GEXP::IL1F8:27177:
N:GEXP::IL1F9:56300:
N:GEXP::IL1R1:3554:
N:GEXP::IL1R2:7850:
N:GEXP::IL1RAP:3556:
N:GEXP::IL1RAPL1:11141:
N:GEXP::IL1RAPL2:26280:
N:GEXP::IL1RL1:9173:
N:GEXP::IL1RL2:8808:
N:GEXP::IL1RN:3557:
N:GEXP::IL20:50604:
N:GEXP::IL20RA:53832:
N:GEXP::IL20RB:53833:
N:GEXP::IL21:59067:
N:GEXP::IL21R:50615:
N:GEXP::IL22:50616:
N:GEXP::IL22RA1:58985:
N:GEXP::IL22RA2:116379:
N:GEXP::IL23A:51561:
N:GEXP::IL23R:149233:
N:GEXP::IL24:11009:
N:GEXP::IL25:64806:
N:GEXP::IL26:55801:
N:GEXP::IL27:246778:
N:GEXP::IL27RA:9466:
N:GEXP::IL28A:282616:
N:GEXP::IL28B:282617:
N:GEXP::IL28RA:163702:
N:GEXP::IL29:282618:
N:GEXP::IL2:3558:
N:GEXP::IL2RA:3559:
N:GEXP::IL2RB:3560:
N:GEXP::IL2RG:3561:
N:GEXP::IL31:386653:
N:GEXP::IL31RA:133396:
N:GEXP::IL32:9235:
N:GEXP::IL33:90865:
N:GEXP::IL34:146433:
N:GEXP::IL3:3562:
N:GEXP::IL3RA:3563:
N:GEXP::IL4:3565:
N:GEXP::IL4I1:259307:
N:GEXP::IL4R:3566:
N:GEXP::IL5:3567:
N:GEXP::IL5RA:3568:
N:GEXP::IL6:3569:
N:GEXP::IL6R:3570:
N:GEXP::IL6ST:3572:
N:GEXP::IL7:3574:
N:GEXP::IL7R:3575:
N:GEXP::IL8:3576:
N:GEXP::IL9:3578:
N:GEXP::IL9R:3581:
N:GEXP::ILDR1:286676:
N:GEXP::ILDR2:387597:
N:GEXP::ILF2:3608:
N:GEXP::ILF3:3609:
N:GEXP::ILK:3611:
N:GEXP::ILKAP:80895:
N:GEXP::ILVBL:10994:
N:GEXP::IMMP1L:196294:
N:GEXP::IMMP2L:83943:
N:GEXP::IMMT:10989:
N:GEXP::IMP3:55272:
N:GEXP::IMP4:92856:
N:GEXP::IMP5:162540:
N:GEXP::IMPA1:3612:
N:GEXP::IMPA2:3613:
N:GEXP::IMPACT:55364:
N:GEXP::IMPAD1:54928:
N:GEXP::IMPDH1:3614:
N:GEXP::IMPDH2:3615:
N:GEXP::IMPG1:3617:
N:GEXP::IMPG2:50939:
N:GEXP::INA:9118:
N:GEXP::INADL:10207:
N:GEXP::INCA1:388324:
N:GEXP::INCENP:3619:
N:GEXP::INE1:8552:
N:GEXP::INE2:8551:
N:GEXP::INF2:64423:
N:GEXP::ING1:3621:
N:GEXP::ING2:3622:
N:GEXP::ING3:54556:
N:GEXP::ING4:51147:
N:GEXP::ING5:84289:
N:GEXP::INGX:27160:
N:GEXP::INHA:3623:
N:GEXP::INHBA:3624:
N:GEXP::INHBB:3625:
N:GEXP::INHBC:3626:
N:GEXP::INHBE:83729:
N:GEXP::INMT:11185:
N:GEXP::INO80:54617:
N:GEXP::INO80B:83444:
N:GEXP::INO80C:125476:
N:GEXP::INO80D:54891:
N:GEXP::INO80E:283899:
N:GEXP::INPP1:3628:
N:GEXP::INPP4A:3631:
N:GEXP::INPP4B:8821:
N:GEXP::INPP5A:3632:
N:GEXP::INPP5B:3633:
N:GEXP::INPP5D:3635:
N:GEXP::INPP5E:56623:
N:GEXP::INPP5F:22876:
N:GEXP::INPP5J:27124:
N:GEXP::INPP5K:51763:
N:GEXP::INPPL1:3636:
N:GEXP::INS-IGF2:723961:
N:GEXP::INS:3630:
N:GEXP::INSC:387755:
N:GEXP::INSIG1:3638:
N:GEXP::INSIG2:51141:
N:GEXP::INSL3:3640:
N:GEXP::INSL4:3641:
N:GEXP::INSL5:10022:
N:GEXP::INSL6:11172:
N:GEXP::INSM1:3642:
N:GEXP::INSM2:84684:
N:GEXP::INSR:3643:
N:GEXP::INSRR:3645:
N:GEXP::INTS10:55174:
N:GEXP::INTS12:57117:
N:GEXP::INTS1:26173:
N:GEXP::INTS2:57508:
N:GEXP::INTS3:65123:
N:GEXP::INTS4:92105:
N:GEXP::INTS4L1:285905:
N:GEXP::INTS4L2:644619:
N:GEXP::INTS5:80789:
N:GEXP::INTS6:26512:
N:GEXP::INTS7:25896:
N:GEXP::INTS8:55656:
N:GEXP::INTS9:55756:
N:GEXP::INTU:27152:
N:GEXP::INVS:27130:
N:GEXP::IP6K1:9807:
N:GEXP::IP6K2:51447:
N:GEXP::IP6K3:117283:
N:GEXP::IPCEF1:26034:
N:GEXP::IPMK:253430:
N:GEXP::IPO11:51194:
N:GEXP::IPO13:9670:
N:GEXP::IPO4:79711:
N:GEXP::IPO5:3843:
N:GEXP::IPO7:10527:
N:GEXP::IPO8:10526:
N:GEXP::IPO9:55705:
N:GEXP::IPP:3652:
N:GEXP::IPPK:64768:
N:GEXP::IPW:3653:
N:GEXP::IQCA1:79781:
N:GEXP::IQCB1:9657:
N:GEXP::IQCC:55721:
N:GEXP::IQCD:115811:
N:GEXP::IQCE:23288:
N:GEXP::IQCF1:132141:
N:GEXP::IQCF2:389123:
N:GEXP::IQCF3:401067:
N:GEXP::IQCF5:389124:
N:GEXP::IQCF6:440956:
N:GEXP::IQCG:84223:
N:GEXP::IQCH:64799:
N:GEXP::IQCJ:654502:
N:GEXP::IQCK:124152:
N:GEXP::IQGAP1:8826:
N:GEXP::IQGAP2:10788:
N:GEXP::IQGAP3:128239:
N:GEXP::IQSEC1:9922:
N:GEXP::IQSEC2:23096:
N:GEXP::IQSEC3:440073:
N:GEXP::IQUB:154865:
N:GEXP::IRAK1:3654:
N:GEXP::IRAK1BP1:134728:
N:GEXP::IRAK2:3656:
N:GEXP::IRAK3:11213:
N:GEXP::IRAK4:51135:
N:GEXP::IREB2:3658:
N:GEXP::IRF1:3659:
N:GEXP::IRF2:3660:
N:GEXP::IRF2BP1:26145:
N:GEXP::IRF2BP2:359948:
N:GEXP::IRF3:3661:
N:GEXP::IRF4:3662:
N:GEXP::IRF5:3663:
N:GEXP::IRF6:3664:
N:GEXP::IRF7:3665:
N:GEXP::IRF8:3394:
N:GEXP::IRF9:10379:
N:GEXP::IRGC:56269:
N:GEXP::IRGM:345611:
N:GEXP::IRGQ:126298:
N:GEXP::IRS1:3667:
N:GEXP::IRS2:8660:
N:GEXP::IRS4:8471:
N:GEXP::IRX1:79192:
N:GEXP::IRX2:153572:
N:GEXP::IRX3:79191:
N:GEXP::IRX4:50805:
N:GEXP::IRX5:10265:
N:GEXP::IRX6:79190:
N:GEXP::ISCA1:81689:
N:GEXP::ISCA1P1:389293:
N:GEXP::ISCA2:122961:
N:GEXP::ISCU:23479:
N:GEXP::ISG15:9636:
N:GEXP::ISG20:3669:
N:GEXP::ISG20L2:81875:
N:GEXP::ISL1:3670:
N:GEXP::ISL2:64843:
N:GEXP::ISLR2:57611:
N:GEXP::ISLR:3671:
N:GEXP::ISM1:140862:
N:GEXP::ISM2:145501:
N:GEXP::ISOC1:51015:
N:GEXP::ISOC2:79763:
N:GEXP::ISPD:729920:
N:GEXP::ISX:91464:
N:GEXP::ISY1:57461:
N:GEXP::ISYNA1:51477:
N:GEXP::ITCH:83737:
N:GEXP::ITFG1:81533:
N:GEXP::ITFG2:55846:
N:GEXP::ITFG3:83986:
N:GEXP::ITGA10:8515:
N:GEXP::ITGA11:22801:
N:GEXP::ITGA1:3672:
N:GEXP::ITGA2:3673:
N:GEXP::ITGA2B:3674:
N:GEXP::ITGA3:3675:
N:GEXP::ITGA4:3676:
N:GEXP::ITGA5:3678:
N:GEXP::ITGA6:3655:
N:GEXP::ITGA7:3679:
N:GEXP::ITGA8:8516:
N:GEXP::ITGA9:3680:
N:GEXP::ITGAD:3681:
N:GEXP::ITGAE:3682:
N:GEXP::ITGAL:3683:
N:GEXP::ITGAM:3684:
N:GEXP::ITGAV:3685:
N:GEXP::ITGAX:3687:
N:GEXP::ITGB1:3688:
N:GEXP::ITGB1BP1:9270:
N:GEXP::ITGB1BP2:26548:
N:GEXP::ITGB1BP3:27231:
N:GEXP::ITGB2:3689:
N:GEXP::ITGB3:3690:
N:GEXP::ITGB3BP:23421:
N:GEXP::ITGB4:3691:
N:GEXP::ITGB5:3693:
N:GEXP::ITGB6:3694:
N:GEXP::ITGB7:3695:
N:GEXP::ITGB8:3696:
N:GEXP::ITGBL1:9358:
N:GEXP::ITIH1:3697:
N:GEXP::ITIH2:3698:
N:GEXP::ITIH3:3699:
N:GEXP::ITIH4:3700:
N:GEXP::ITIH5:80760:
N:GEXP::ITIH5L:347365:
N:GEXP::ITK:3702:
N:GEXP::ITLN1:55600:
N:GEXP::ITLN2:142683:
N:GEXP::ITM2A:9452:
N:GEXP::ITM2B:9445:
N:GEXP::ITM2C:81618:
N:GEXP::ITPA:3704:
N:GEXP::ITPK1:3705:
N:GEXP::ITPKA:3706:
N:GEXP::ITPKB:3707:
N:GEXP::ITPKC:80271:
N:GEXP::ITPR1:3708:
N:GEXP::ITPR2:3709:
N:GEXP::ITPR3:3710:
N:GEXP::ITPRIP:85450:
N:GEXP::ITPRIPL1:150771:
N:GEXP::ITPRIPL2:162073:
N:GEXP::ITSN1:6453:
N:GEXP::ITSN2:50618:
N:GEXP::IVD:3712:
N:GEXP::IVL:3713:
N:GEXP::IVNS1ABP:10625:
N:GEXP::IWS1:55677:
N:GEXP::IYD:389434:
N:GEXP::IZUMO1:284359:
N:GEXP::JAG1:182:
N:GEXP::JAG2:3714:
N:GEXP::JAGN1:84522:
N:GEXP::JAK1:3716:
N:GEXP::JAK2:3717:
N:GEXP::JAK3:3718:
N:GEXP::JAKMIP1:152789:
N:GEXP::JAKMIP2:9832:
N:GEXP::JAKMIP3:282973:
N:GEXP::JAM2:58494:
N:GEXP::JAM3:83700:
N:GEXP::JARID2:3720:
N:GEXP::JAZF1:221895:
N:GEXP::JDP2:122953:
N:GEXP::JHDM1D:80853:
N:GEXP::JKAMP:51528:
N:GEXP::JMJD1C:221037:
N:GEXP::JMJD4:65094:
N:GEXP::JMJD5:79831:
N:GEXP::JMJD6:23210:
N:GEXP::JMJD7-PLA2G4B:8681:
N:GEXP::JMJD8:339123:
N:GEXP::JMY:133746:
N:GEXP::JOSD1:9929:
N:GEXP::JOSD2:126119:
N:GEXP::JPH1:56704:
N:GEXP::JPH2:57158:
N:GEXP::JPH3:57338:
N:GEXP::JPH4:84502:
N:GEXP::JRK:8629:
N:GEXP::JRKL:8690:
N:GEXP::JSRP1:126306:
N:GEXP::JTB:10899:
N:GEXP::JUB:84962:
N:GEXP::JUN:3725:
N:GEXP::JUNB:3726:
N:GEXP::JUND:3727:
N:GEXP::JUP:3728:
N:GEXP::KAAG1:353219:
N:GEXP::KAL1:3730:
N:GEXP::KALRN:8997:
N:GEXP::KANK1:23189:
N:GEXP::KANK2:25959:
N:GEXP::KANK3:256949:
N:GEXP::KANK4:163782:
N:GEXP::KARS:3735:
N:GEXP::KAT2A:2648:
N:GEXP::KAT2B:8850:
N:GEXP::KAT5:10524:
N:GEXP::KATNA1:11104:
N:GEXP::KATNAL1:84056:
N:GEXP::KATNAL2:83473:
N:GEXP::KATNB1:10300:
N:GEXP::KAZ:23254:
N:GEXP::KAZALD1:81621:
N:GEXP::KBTBD10:10324:
N:GEXP::KBTBD11:9920:
N:GEXP::KBTBD12:166348:
N:GEXP::KBTBD13:390594:
N:GEXP::KBTBD2:25948:
N:GEXP::KBTBD3:143879:
N:GEXP::KBTBD4:55709:
N:GEXP::KBTBD5:131377:
N:GEXP::KBTBD6:89890:
N:GEXP::KBTBD7:84078:
N:GEXP::KBTBD8:84541:
N:GEXP::KC6:641516:
N:GEXP::KCMF1:56888:
N:GEXP::KCNA10:3744:
N:GEXP::KCNA1:3736:
N:GEXP::KCNA2:3737:
N:GEXP::KCNA3:3738:
N:GEXP::KCNA4:3739:
N:GEXP::KCNA5:3741:
N:GEXP::KCNA6:3742:
N:GEXP::KCNA7:3743:
N:GEXP::KCNAB1:7881:
N:GEXP::KCNAB2:8514:
N:GEXP::KCNAB3:9196:
N:GEXP::KCNB1:3745:
N:GEXP::KCNB2:9312:
N:GEXP::KCNC1:3746:
N:GEXP::KCNC2:3747:
N:GEXP::KCNC3:3748:
N:GEXP::KCNC4:3749:
N:GEXP::KCND1:3750:
N:GEXP::KCND2:3751:
N:GEXP::KCND3:3752:
N:GEXP::KCNE1:3753:
N:GEXP::KCNE1L:23630:
N:GEXP::KCNE2:9992:
N:GEXP::KCNE3:10008:
N:GEXP::KCNE4:23704:
N:GEXP::KCNF1:3754:
N:GEXP::KCNG1:3755:
N:GEXP::KCNG2:26251:
N:GEXP::KCNG3:170850:
N:GEXP::KCNG4:93107:
N:GEXP::KCNH1:3756:
N:GEXP::KCNH2:3757:
N:GEXP::KCNH3:23416:
N:GEXP::KCNH4:23415:
N:GEXP::KCNH5:27133:
N:GEXP::KCNH6:81033:
N:GEXP::KCNH7:90134:
N:GEXP::KCNH8:131096:
N:GEXP::KCNIP1:30820:
N:GEXP::KCNIP2:30819:
N:GEXP::KCNIP3:30818:
N:GEXP::KCNIP4:80333:
N:GEXP::KCNJ10:3766:
N:GEXP::KCNJ11:3767:
N:GEXP::KCNJ12:3768:
N:GEXP::KCNJ13:3769:
N:GEXP::KCNJ14:3770:
N:GEXP::KCNJ15:3772:
N:GEXP::KCNJ16:3773:
N:GEXP::KCNJ1:3758:
N:GEXP::KCNJ2:3759:
N:GEXP::KCNJ3:3760:
N:GEXP::KCNJ4:3761:
N:GEXP::KCNJ5:3762:
N:GEXP::KCNJ6:3763:
N:GEXP::KCNJ8:3764:
N:GEXP::KCNJ9:3765:
N:GEXP::KCNK10:54207:
N:GEXP::KCNK12:56660:
N:GEXP::KCNK13:56659:
N:GEXP::KCNK15:60598:
N:GEXP::KCNK16:83795:
N:GEXP::KCNK17:89822:
N:GEXP::KCNK18:338567:
N:GEXP::KCNK1:3775:
N:GEXP::KCNK2:3776:
N:GEXP::KCNK3:3777:
N:GEXP::KCNK4:50801:
N:GEXP::KCNK5:8645:
N:GEXP::KCNK6:9424:
N:GEXP::KCNK7:10089:
N:GEXP::KCNK9:51305:
N:GEXP::KCNMA1:3778:
N:GEXP::KCNMB1:3779:
N:GEXP::KCNMB2:10242:
N:GEXP::KCNMB3:27094:
N:GEXP::KCNMB4:27345:
N:GEXP::KCNN1:3780:
N:GEXP::KCNN2:3781:
N:GEXP::KCNN3:3782:
N:GEXP::KCNN4:3783:
N:GEXP::KCNQ1:3784:
N:GEXP::KCNQ1DN:55539:
N:GEXP::KCNQ1OT1:10984:
N:GEXP::KCNQ2:3785:
N:GEXP::KCNQ3:3786:
N:GEXP::KCNQ4:9132:
N:GEXP::KCNQ5:56479:
N:GEXP::KCNRG:283518:
N:GEXP::KCNS1:3787:
N:GEXP::KCNS2:3788:
N:GEXP::KCNS3:3790:
N:GEXP::KCNT1:57582:
N:GEXP::KCNT2:343450:
N:GEXP::KCNU1:157855:
N:GEXP::KCNV1:27012:
N:GEXP::KCNV2:169522:
N:GEXP::KCP:375616:
N:GEXP::KCTD10:83892:
N:GEXP::KCTD11:147040:
N:GEXP::KCTD12:115207:
N:GEXP::KCTD13:253980:
N:GEXP::KCTD14:65987:
N:GEXP::KCTD15:79047:
N:GEXP::KCTD16:57528:
N:GEXP::KCTD17:79734:
N:GEXP::KCTD18:130535:
N:GEXP::KCTD19:146212:
N:GEXP::KCTD1:284252:
N:GEXP::KCTD20:222658:
N:GEXP::KCTD21:283219:
N:GEXP::KCTD2:23510:
N:GEXP::KCTD3:51133:
N:GEXP::KCTD4:386618:
N:GEXP::KCTD5:54442:
N:GEXP::KCTD6:200845:
N:GEXP::KCTD7:154881:
N:GEXP::KCTD8:386617:
N:GEXP::KCTD9:54793:
N:GEXP::KDELC1:79070:
N:GEXP::KDELC2:143888:
N:GEXP::KDELR1:10945:
N:GEXP::KDELR2:11014:
N:GEXP::KDELR3:11015:
N:GEXP::KDM1A:23028:
N:GEXP::KDM1B:221656:
N:GEXP::KDM2A:22992:
N:GEXP::KDM2B:84678:
N:GEXP::KDM3A:55818:
N:GEXP::KDM3B:51780:
N:GEXP::KDM4A:9682:
N:GEXP::KDM4B:23030:
N:GEXP::KDM4C:23081:
N:GEXP::KDM4D:55693:
N:GEXP::KDM4DL:390245:
N:GEXP::KDM5A:5927:
N:GEXP::KDM5B:10765:
N:GEXP::KDM5C:8242:
N:GEXP::KDM5D:8284:
N:GEXP::KDM6A:7403:
N:GEXP::KDM6B:23135:
N:GEXP::KDR:3791:
N:GEXP::KDSR:2531:
N:GEXP::KEAP1:9817:
N:GEXP::KEL:3792:
N:GEXP::KERA:11081:
N:GEXP::KGFLP1:387628:
N:GEXP::KGFLP2:654466:
N:GEXP::KHDC1:80759:
N:GEXP::KHDC1L:100129128:
N:GEXP::KHDRBS1:10657:
N:GEXP::KHDRBS2:202559:
N:GEXP::KHDRBS3:10656:
N:GEXP::KHK:3795:
N:GEXP::KHNYN:23351:
N:GEXP::KHSRP:8570:
N:GEXP::KIAA0020:9933:
N:GEXP::KIAA0040:9674:
N:GEXP::KIAA0087:9808:
N:GEXP::KIAA0090:23065:
N:GEXP::KIAA0100:9703:
N:GEXP::KIAA0101:9768:
N:GEXP::KIAA0114:57291:
N:GEXP::KIAA0125:9834:
N:GEXP::KIAA0141:9812:
N:GEXP::KIAA0146:23514:
N:GEXP::KIAA0174:9798:
N:GEXP::KIAA0182:23199:
N:GEXP::KIAA0195:9772:
N:GEXP::KIAA0196:9897:
N:GEXP::KIAA0226:9711:
N:GEXP::KIAA0232:9778:
N:GEXP::KIAA0240:23506:
N:GEXP::KIAA0247:9766:
N:GEXP::KIAA0284:283638:
N:GEXP::KIAA0317:9870:
N:GEXP::KIAA0319:9856:
N:GEXP::KIAA0319L:79932:
N:GEXP::KIAA0355:9710:
N:GEXP::KIAA0368:23392:
N:GEXP::KIAA0391:9692:
N:GEXP::KIAA0406:9675:
N:GEXP::KIAA0408:9729:
N:GEXP::KIAA0415:9907:
N:GEXP::KIAA0427:9811:
N:GEXP::KIAA0430:9665:
N:GEXP::KIAA0467:23334:
N:GEXP::KIAA0494:9813:
N:GEXP::KIAA0495:57212:
N:GEXP::KIAA0513:9764:
N:GEXP::KIAA0528:9847:
N:GEXP::KIAA0556:23247:
N:GEXP::KIAA0562:9731:
N:GEXP::KIAA0564:23078:
N:GEXP::KIAA0586:9786:
N:GEXP::KIAA0649:9858:
N:GEXP::KIAA0652:9776:
N:GEXP::KIAA0664:23277:
N:GEXP::KIAA0664P3:100132341:
N:GEXP::KIAA0748:9840:
N:GEXP::KIAA0753:9851:
N:GEXP::KIAA0754:643314:
N:GEXP::KIAA0776:23376:
N:GEXP::KIAA0802:23255:
N:GEXP::KIAA0831:22863:
N:GEXP::KIAA0892:23383:
N:GEXP::KIAA0895:23366:
N:GEXP::KIAA0895L:653319:
N:GEXP::KIAA0907:22889:
N:GEXP::KIAA0913:23053:
N:GEXP::KIAA0922:23240:
N:GEXP::KIAA0947:23379:
N:GEXP::KIAA1009:22832:
N:GEXP::KIAA1012:22878:
N:GEXP::KIAA1024:23251:
N:GEXP::KIAA1033:23325:
N:GEXP::KIAA1045:23349:
N:GEXP::KIAA1107:23285:
N:GEXP::KIAA1109:84162:
N:GEXP::KIAA1143:57456:
N:GEXP::KIAA1147:57189:
N:GEXP::KIAA1161:57462:
N:GEXP::KIAA1191:57179:
N:GEXP::KIAA1199:57214:
N:GEXP::KIAA1210:57481:
N:GEXP::KIAA1211:57482:
N:GEXP::KIAA1217:56243:
N:GEXP::KIAA1239:57495:
N:GEXP::KIAA1244:57221:
N:GEXP::KIAA1257:57501:
N:GEXP::KIAA1267:284058:
N:GEXP::KIAA1274:27143:
N:GEXP::KIAA1279:26128:
N:GEXP::KIAA1310:55683:
N:GEXP::KIAA1324:57535:
N:GEXP::KIAA1324L:222223:
N:GEXP::KIAA1328:57536:
N:GEXP::KIAA1370:56204:
N:GEXP::KIAA1377:57562:
N:GEXP::KIAA1383:54627:
N:GEXP::KIAA1407:57577:
N:GEXP::KIAA1409:57578:
N:GEXP::KIAA1429:25962:
N:GEXP::KIAA1430:57587:
N:GEXP::KIAA1432:57589:
N:GEXP::KIAA1462:57608:
N:GEXP::KIAA1467:57613:
N:GEXP::KIAA1468:57614:
N:GEXP::KIAA1486:57624:
N:GEXP::KIAA1522:57648:
N:GEXP::KIAA1524:57650:
N:GEXP::KIAA1529:57653:
N:GEXP::KIAA1530:57654:
N:GEXP::KIAA1539:80256:
N:GEXP::KIAA1543:57662:
N:GEXP::KIAA1549:57670:
N:GEXP::KIAA1586:57691:
N:GEXP::KIAA1598:57698:
N:GEXP::KIAA1609:57707:
N:GEXP::KIAA1614:57710:
N:GEXP::KIAA1632:57724:
N:GEXP::KIAA1644:85352:
N:GEXP::KIAA1671:85379:
N:GEXP::KIAA1683:80726:
N:GEXP::KIAA1704:55425:
N:GEXP::KIAA1712:80817:
N:GEXP::KIAA1715:80856:
N:GEXP::KIAA1731:85459:
N:GEXP::KIAA1737:85457:
N:GEXP::KIAA1751:85452:
N:GEXP::KIAA1755:85449:
N:GEXP::KIAA1797:54914:
N:GEXP::KIAA1804:84451:
N:GEXP::KIAA1826:84437:
N:GEXP::KIAA1841:84542:
N:GEXP::KIAA1875:340390:
N:GEXP::KIAA1908:114796:
N:GEXP::KIAA1919:91749:
N:GEXP::KIAA1949:170954:
N:GEXP::KIAA1958:158405:
N:GEXP::KIAA1967:57805:
N:GEXP::KIAA1984:84960:
N:GEXP::KIAA2013:90231:
N:GEXP::KIAA2018:205717:
N:GEXP::KIAA2022:340533:
N:GEXP::KIAA2026:158358:
N:GEXP::KIDINS220:57498:
N:GEXP::KIF11:3832:
N:GEXP::KIF12:113220:
N:GEXP::KIF13A:63971:
N:GEXP::KIF13B:23303:
N:GEXP::KIF14:9928:
N:GEXP::KIF15:56992:
N:GEXP::KIF16B:55614:
N:GEXP::KIF17:57576:
N:GEXP::KIF18A:81930:
N:GEXP::KIF18B:146909:
N:GEXP::KIF19:124602:
N:GEXP::KIF1A:547:
N:GEXP::KIF1B:23095:
N:GEXP::KIF1C:10749:
N:GEXP::KIF20A:10112:
N:GEXP::KIF20B:9585:
N:GEXP::KIF21A:55605:
N:GEXP::KIF21B:23046:
N:GEXP::KIF22:3835:
N:GEXP::KIF23:9493:
N:GEXP::KIF24:347240:
N:GEXP::KIF25:3834:
N:GEXP::KIF26A:26153:
N:GEXP::KIF26B:55083:
N:GEXP::KIF27:55582:
N:GEXP::KIF2A:3796:
N:GEXP::KIF2B:84643:
N:GEXP::KIF2C:11004:
N:GEXP::KIF3A:11127:
N:GEXP::KIF3B:9371:
N:GEXP::KIF3C:3797:
N:GEXP::KIF4A:24137:
N:GEXP::KIF4B:285643:
N:GEXP::KIF5A:3798:
N:GEXP::KIF5B:3799:
N:GEXP::KIF5C:3800:
N:GEXP::KIF6:221458:
N:GEXP::KIF7:374654:
N:GEXP::KIF9:64147:
N:GEXP::KIFAP3:22920:
N:GEXP::KIFC1:3833:
N:GEXP::KIFC2:90990:
N:GEXP::KIFC3:3801:
N:GEXP::KILLIN:100144748:
N:GEXP::KIN:22944:
N:GEXP::KIR2DL1:3802:
N:GEXP::KIR2DL3:3804:
N:GEXP::KIR2DL4:3805:
N:GEXP::KIR2DS4:3809:
N:GEXP::KIR3DL1:3811:
N:GEXP::KIR3DL2:3812:
N:GEXP::KIR3DL3:115653:
N:GEXP::KIR3DP1:768329:
N:GEXP::KIR3DX1:90011:
N:GEXP::KIRREL2:84063:
N:GEXP::KIRREL3:84623:
N:GEXP::KIRREL:55243:
N:GEXP::KISS1:3814:
N:GEXP::KISS1R:84634:
N:GEXP::KIT:3815:
N:GEXP::KITLG:4254:
N:GEXP::KL:9365:
N:GEXP::KLB:152831:
N:GEXP::KLC1:3831:
N:GEXP::KLC2:64837:
N:GEXP::KLC3:147700:
N:GEXP::KLC4:89953:
N:GEXP::KLF10:7071:
N:GEXP::KLF11:8462:
N:GEXP::KLF12:11278:
N:GEXP::KLF13:51621:
N:GEXP::KLF14:136259:
N:GEXP::KLF15:28999:
N:GEXP::KLF16:83855:
N:GEXP::KLF17:128209:
N:GEXP::KLF1:10661:
N:GEXP::KLF2:10365:
N:GEXP::KLF3:51274:
N:GEXP::KLF4:9314:
N:GEXP::KLF5:688:
N:GEXP::KLF6:1316:
N:GEXP::KLF7:8609:
N:GEXP::KLF8:11279:
N:GEXP::KLF9:687:
N:GEXP::KLHDC10:23008:
N:GEXP::KLHDC1:122773:
N:GEXP::KLHDC2:23588:
N:GEXP::KLHDC3:116138:
N:GEXP::KLHDC4:54758:
N:GEXP::KLHDC5:57542:
N:GEXP::KLHDC7A:127707:
N:GEXP::KLHDC7B:113730:
N:GEXP::KLHDC8A:55220:
N:GEXP::KLHDC8B:200942:
N:GEXP::KLHDC9:126823:
N:GEXP::KLHL10:317719:
N:GEXP::KLHL11:55175:
N:GEXP::KLHL12:59349:
N:GEXP::KLHL13:90293:
N:GEXP::KLHL14:57565:
N:GEXP::KLHL15:80311:
N:GEXP::KLHL17:339451:
N:GEXP::KLHL18:23276:
N:GEXP::KLHL1:57626:
N:GEXP::KLHL20:27252:
N:GEXP::KLHL21:9903:
N:GEXP::KLHL22:84861:
N:GEXP::KLHL23:151230:
N:GEXP::KLHL24:54800:
N:GEXP::KLHL25:64410:
N:GEXP::KLHL26:55295:
N:GEXP::KLHL28:54813:
N:GEXP::KLHL29:114818:
N:GEXP::KLHL2:11275:
N:GEXP::KLHL30:377007:
N:GEXP::KLHL31:401265:
N:GEXP::KLHL32:114792:
N:GEXP::KLHL33:123103:
N:GEXP::KLHL34:257240:
N:GEXP::KLHL35:283212:
N:GEXP::KLHL36:79786:
N:GEXP::KLHL38:340359:
N:GEXP::KLHL3:26249:
N:GEXP::KLHL4:56062:
N:GEXP::KLHL5:51088:
N:GEXP::KLHL6:89857:
N:GEXP::KLHL7:55975:
N:GEXP::KLHL8:57563:
N:GEXP::KLHL9:55958:
N:GEXP::KLK10:5655:
N:GEXP::KLK11:11012:
N:GEXP::KLK12:43849:
N:GEXP::KLK13:26085:
N:GEXP::KLK14:43847:
N:GEXP::KLK15:55554:
N:GEXP::KLK1:3816:
N:GEXP::KLK2:3817:
N:GEXP::KLK3:354:
N:GEXP::KLK4:9622:
N:GEXP::KLK5:25818:
N:GEXP::KLK6:5653:
N:GEXP::KLK7:5650:
N:GEXP::KLK8:11202:
N:GEXP::KLK9:284366:
N:GEXP::KLKB1:3818:
N:GEXP::KLKP1:606293:
N:GEXP::KLRA1:10748:
N:GEXP::KLRAQ1:129285:
N:GEXP::KLRB1:3820:
N:GEXP::KLRC1:3821:
N:GEXP::KLRC2:3822:
N:GEXP::KLRC3:3823:
N:GEXP::KLRC4:8302:
N:GEXP::KLRD1:3824:
N:GEXP::KLRF1:51348:
N:GEXP::KLRG1:10219:
N:GEXP::KLRG2:346689:
N:GEXP::KLRK1:22914:
N:GEXP::KMO:8564:
N:GEXP::KNCN:148930:
N:GEXP::KNDC1:85442:
N:GEXP::KNG1:3827:
N:GEXP::KNTC1:9735:
N:GEXP::KPNA1:3836:
N:GEXP::KPNA2:3838:
N:GEXP::KPNA3:3839:
N:GEXP::KPNA4:3840:
N:GEXP::KPNA5:3841:
N:GEXP::KPNA6:23633:
N:GEXP::KPNA7:402569:
N:GEXP::KPNB1:3837:
N:GEXP::KPRP:448834:
N:GEXP::KPTN:11133:
N:GEXP::KRAS:3845:
N:GEXP::KRBA1:84626:
N:GEXP::KRBA2:124751:
N:GEXP::KRCC1:51315:
N:GEXP::KREMEN1:83999:
N:GEXP::KREMEN2:79412:
N:GEXP::KRI1:65095:
N:GEXP::KRIT1:889:
N:GEXP::KRR1:11103:
N:GEXP::KRT10:3858:
N:GEXP::KRT12:3859:
N:GEXP::KRT13:3860:
N:GEXP::KRT14:3861:
N:GEXP::KRT15:3866:
N:GEXP::KRT16:3868:
N:GEXP::KRT17:3872:
N:GEXP::KRT18:3875:
N:GEXP::KRT19:3880:
N:GEXP::KRT1:3848:
N:GEXP::KRT20:54474:
N:GEXP::KRT222:125113:
N:GEXP::KRT23:25984:
N:GEXP::KRT24:192666:
N:GEXP::KRT25:147183:
N:GEXP::KRT26:353288:
N:GEXP::KRT27:342574:
N:GEXP::KRT28:162605:
N:GEXP::KRT2:3849:
N:GEXP::KRT31:3881:
N:GEXP::KRT32:3882:
N:GEXP::KRT33A:3883:
N:GEXP::KRT33B:3884:
N:GEXP::KRT34:3885:
N:GEXP::KRT35:3886:
N:GEXP::KRT36:8689:
N:GEXP::KRT37:8688:
N:GEXP::KRT38:8687:
N:GEXP::KRT39:390792:
N:GEXP::KRT3:3850:
N:GEXP::KRT40:125115:
N:GEXP::KRT4:3851:
N:GEXP::KRT5:3852:
N:GEXP::KRT6A:3853:
N:GEXP::KRT6B:3854:
N:GEXP::KRT6C:286887:
N:GEXP::KRT71:112802:
N:GEXP::KRT72:140807:
N:GEXP::KRT73:319101:
N:GEXP::KRT74:121391:
N:GEXP::KRT75:9119:
N:GEXP::KRT76:51350:
N:GEXP::KRT77:374454:
N:GEXP::KRT78:196374:
N:GEXP::KRT79:338785:
N:GEXP::KRT7:3855:
N:GEXP::KRT80:144501:
N:GEXP::KRT81:3887:
N:GEXP::KRT82:3888:
N:GEXP::KRT83:3889:
N:GEXP::KRT84:3890:
N:GEXP::KRT85:3891:
N:GEXP::KRT86:3892:
N:GEXP::KRT8:3856:
N:GEXP::KRT9:3857:
N:GEXP::KRTAP1-1:81851:
N:GEXP::KRTAP1-3:81850:
N:GEXP::KRTAP1-5:83895:
N:GEXP::KRTAP10-10:353333:
N:GEXP::KRTAP10-11:386678:
N:GEXP::KRTAP10-12:386685:
N:GEXP::KRTAP10-1:386677:
N:GEXP::KRTAP10-2:386679:
N:GEXP::KRTAP10-3:386682:
N:GEXP::KRTAP10-4:386672:
N:GEXP::KRTAP10-5:386680:
N:GEXP::KRTAP10-6:386674:
N:GEXP::KRTAP10-7:386675:
N:GEXP::KRTAP10-8:386681:
N:GEXP::KRTAP10-9:386676:
N:GEXP::KRTAP11-1:337880:
N:GEXP::KRTAP12-1:353332:
N:GEXP::KRTAP12-2:353323:
N:GEXP::KRTAP12-3:386683:
N:GEXP::KRTAP12-4:386684:
N:GEXP::KRTAP13-1:140258:
N:GEXP::KRTAP13-2:337959:
N:GEXP::KRTAP13-3:337960:
N:GEXP::KRTAP13-4:284827:
N:GEXP::KRTAP15-1:254950:
N:GEXP::KRTAP17-1:83902:
N:GEXP::KRTAP19-1:337882:
N:GEXP::KRTAP19-2:337969:
N:GEXP::KRTAP19-3:337970:
N:GEXP::KRTAP19-4:337971:
N:GEXP::KRTAP19-5:337972:
N:GEXP::KRTAP19-6:337973:
N:GEXP::KRTAP19-7:337974:
N:GEXP::KRTAP19-8:728299:
N:GEXP::KRTAP2-1:81872:
N:GEXP::KRTAP2-2:728279:
N:GEXP::KRTAP2-4:85294:
N:GEXP::KRTAP20-1:337975:
N:GEXP::KRTAP20-2:337976:
N:GEXP::KRTAP20-3:337985:
N:GEXP::KRTAP20-4:100151643:
N:GEXP::KRTAP21-1:337977:
N:GEXP::KRTAP21-2:337978:
N:GEXP::KRTAP22-1:337979:
N:GEXP::KRTAP23-1:337963:
N:GEXP::KRTAP24-1:643803:
N:GEXP::KRTAP25-1:100131902:
N:GEXP::KRTAP26-1:388818:
N:GEXP::KRTAP27-1:643812:
N:GEXP::KRTAP3-1:83896:
N:GEXP::KRTAP3-2:83897:
N:GEXP::KRTAP3-3:85293:
N:GEXP::KRTAP4-11:653240:
N:GEXP::KRTAP4-12:83755:
N:GEXP::KRTAP4-1:85285:
N:GEXP::KRTAP4-2:85291:
N:GEXP::KRTAP4-3:85290:
N:GEXP::KRTAP4-4:84616:
N:GEXP::KRTAP4-5:85289:
N:GEXP::KRTAP4-7:100132476:
N:GEXP::KRTAP4-8:728224:
N:GEXP::KRTAP4-9:100132386:
N:GEXP::KRTAP5-10:387273:
N:GEXP::KRTAP5-11:440051:
N:GEXP::KRTAP5-1:387264:
N:GEXP::KRTAP5-2:440021:
N:GEXP::KRTAP5-3:387266:
N:GEXP::KRTAP5-4:387267:
N:GEXP::KRTAP5-5:439915:
N:GEXP::KRTAP5-6:440023:
N:GEXP::KRTAP5-7:440050:
N:GEXP::KRTAP5-8:57830:
N:GEXP::KRTAP5-9:3846:
N:GEXP::KRTAP6-1:337966:
N:GEXP::KRTAP6-2:337967:
N:GEXP::KRTAP6-3:337968:
N:GEXP::KRTAP7-1:337878:
N:GEXP::KRTAP8-1:337879:
N:GEXP::KRTAP9-2:83899:
N:GEXP::KRTAP9-4:85280:
N:GEXP::KRTAP9-8:83901:
N:GEXP::KRTAP9-9:81870:
N:GEXP::KRTCAP2:200185:
N:GEXP::KRTCAP3:200634:
N:GEXP::KRTDAP:388533:
N:GEXP::KSR1:8844:
N:GEXP::KSR2:283455:
N:GEXP::KTELC1:56983:
N:GEXP::KTI12:112970:
N:GEXP::KTN1:3895:
N:GEXP::KY:339855:
N:GEXP::KYNU:8942:
N:GEXP::L1CAM:3897:
N:GEXP::L1TD1:54596:
N:GEXP::L2HGDH:79944:
N:GEXP::L3MBTL2:83746:
N:GEXP::L3MBTL3:84456:
N:GEXP::L3MBTL4:91133:
N:GEXP::L3MBTL:26013:
N:GEXP::LACE1:246269:
N:GEXP::LACRT:90070:
N:GEXP::LACTB2:51110:
N:GEXP::LACTB:114294:
N:GEXP::LAD1:3898:
N:GEXP::LAG3:3902:
N:GEXP::LAGE3:8270:
N:GEXP::LAIR1:3903:
N:GEXP::LAIR2:3904:
N:GEXP::LALBA:3906:
N:GEXP::LAMA1:284217:
N:GEXP::LAMA2:3908:
N:GEXP::LAMA3:3909:
N:GEXP::LAMA4:3910:
N:GEXP::LAMA5:3911:
N:GEXP::LAMB1:3912:
N:GEXP::LAMB2:3913:
N:GEXP::LAMB2L:22973:
N:GEXP::LAMB3:3914:
N:GEXP::LAMB4:22798:
N:GEXP::LAMC1:3915:
N:GEXP::LAMC2:3918:
N:GEXP::LAMC3:10319:
N:GEXP::LAMP1:3916:
N:GEXP::LAMP2:3920:
N:GEXP::LAMP3:27074:
N:GEXP::LANCL1:10314:
N:GEXP::LANCL2:55915:
N:GEXP::LANCL3:347404:
N:GEXP::LAP3:51056:
N:GEXP::LAPTM4A:9741:
N:GEXP::LAPTM4B:55353:
N:GEXP::LAPTM5:7805:
N:GEXP::LARGE:9215:
N:GEXP::LARP1:23367:
N:GEXP::LARP1B:55132:
N:GEXP::LARP4:113251:
N:GEXP::LARP4B:23185:
N:GEXP::LARP6:55323:
N:GEXP::LARP7:51574:
N:GEXP::LARS2:23395:
N:GEXP::LARS:51520:
N:GEXP::LAS1L:81887:
N:GEXP::LASP1:3927:
N:GEXP::LASS1:10715:
N:GEXP::LASS2:29956:
N:GEXP::LASS3:204219:
N:GEXP::LASS4:79603:
N:GEXP::LASS5:91012:
N:GEXP::LASS6:253782:
N:GEXP::LAT2:7462:
N:GEXP::LAT:27040:
N:GEXP::LATS1:9113:
N:GEXP::LATS2:26524:
N:GEXP::LAX1:54900:
N:GEXP::LAYN:143903:
N:GEXP::LBH:81606:
N:GEXP::LBP:3929:
N:GEXP::LBR:3930:
N:GEXP::LBX1:10660:
N:GEXP::LBX2:85474:
N:GEXP::LBXCOR1:390598:
N:GEXP::LCA5:167691:
N:GEXP::LCA5L:150082:
N:GEXP::LCAT:3931:
N:GEXP::LCE1A:353131:
N:GEXP::LCE1B:353132:
N:GEXP::LCE1C:353133:
N:GEXP::LCE1D:353134:
N:GEXP::LCE1E:353135:
N:GEXP::LCE1F:353137:
N:GEXP::LCE2A:353139:
N:GEXP::LCE2B:26239:
N:GEXP::LCE2C:353140:
N:GEXP::LCE2D:353141:
N:GEXP::LCE3A:353142:
N:GEXP::LCE3B:353143:
N:GEXP::LCE3C:353144:
N:GEXP::LCE3D:84648:
N:GEXP::LCE3E:353145:
N:GEXP::LCE4A:199834:
N:GEXP::LCE5A:254910:
N:GEXP::LCE6A:448835:
N:GEXP::LCK:3932:
N:GEXP::LCLAT1:253558:
N:GEXP::LCMT1:51451:
N:GEXP::LCMT2:9836:
N:GEXP::LCN10:414332:
N:GEXP::LCN12:286256:
N:GEXP::LCN15:389812:
N:GEXP::LCN1:3933:
N:GEXP::LCN2:3934:
N:GEXP::LCN6:158062:
N:GEXP::LCN8:138307:
N:GEXP::LCN9:392399:
N:GEXP::LCNL1:401562:
N:GEXP::LCOR:84458:
N:GEXP::LCORL:254251:
N:GEXP::LCP1:3936:
N:GEXP::LCP2:3937:
N:GEXP::LCT:3938:
N:GEXP::LCTL:197021:
N:GEXP::LDB1:8861:
N:GEXP::LDB2:9079:
N:GEXP::LDB3:11155:
N:GEXP::LDHA:3939:
N:GEXP::LDHAL6A:160287:
N:GEXP::LDHAL6B:92483:
N:GEXP::LDHB:3945:
N:GEXP::LDHC:3948:
N:GEXP::LDHD:197257:
N:GEXP::LDLR:3949:
N:GEXP::LDLRAD1:388633:
N:GEXP::LDLRAD2:401944:
N:GEXP::LDLRAD3:143458:
N:GEXP::LDLRAP1:26119:
N:GEXP::LDOC1:23641:
N:GEXP::LDOC1L:84247:
N:GEXP::LEAP2:116842:
N:GEXP::LECT1:11061:
N:GEXP::LECT2:3950:
N:GEXP::LEF1:51176:
N:GEXP::LEFTY1:10637:
N:GEXP::LEFTY2:7044:
N:GEXP::LEKR1:389170:
N:GEXP::LELP1:149018:
N:GEXP::LEMD1:93273:
N:GEXP::LEMD2:221496:
N:GEXP::LEMD3:23592:
N:GEXP::LENEP:55891:
N:GEXP::LENG1:79165:
N:GEXP::LENG8:114823:
N:GEXP::LENG9:94059:
N:GEXP::LEO1:123169:
N:GEXP::LEP:3952:
N:GEXP::LEPR:3953:
N:GEXP::LEPRE1:64175:
N:GEXP::LEPREL1:55214:
N:GEXP::LEPREL2:10536:
N:GEXP::LEPROT:54741:
N:GEXP::LEPROTL1:23484:
N:GEXP::LETM1:3954:
N:GEXP::LETM2:137994:
N:GEXP::LETMD1:25875:
N:GEXP::LEUTX:342900:
N:GEXP::LFNG:3955:
N:GEXP::LGALS12:85329:
N:GEXP::LGALS13:29124:
N:GEXP::LGALS14:56891:
N:GEXP::LGALS1:3956:
N:GEXP::LGALS2:3957:
N:GEXP::LGALS3:3958:
N:GEXP::LGALS3BP:3959:
N:GEXP::LGALS4:3960:
N:GEXP::LGALS7:3963:
N:GEXP::LGALS7B:653499:
N:GEXP::LGALS8:3964:
N:GEXP::LGALS9:3965:
N:GEXP::LGALS9B:284194:
N:GEXP::LGALS9C:654346:
N:GEXP::LGI1:9211:
N:GEXP::LGI2:55203:
N:GEXP::LGI3:203190:
N:GEXP::LGI4:163175:
N:GEXP::LGMN:5641:
N:GEXP::LGR4:55366:
N:GEXP::LGR5:8549:
N:GEXP::LGR6:59352:
N:GEXP::LGSN:51557:
N:GEXP::LGTN:1939:
N:GEXP::LHB:3972:
N:GEXP::LHCGR:3973:
N:GEXP::LHFP:10186:
N:GEXP::LHFPL1:340596:
N:GEXP::LHFPL2:10184:
N:GEXP::LHFPL3:375612:
N:GEXP::LHFPL4:375323:
N:GEXP::LHFPL5:222662:
N:GEXP::LHPP:64077:
N:GEXP::LHX1:3975:
N:GEXP::LHX2:9355:
N:GEXP::LHX3:8022:
N:GEXP::LHX4:89884:
N:GEXP::LHX5:64211:
N:GEXP::LHX6:26468:
N:GEXP::LHX8:431707:
N:GEXP::LHX9:56956:
N:GEXP::LIAS:11019:
N:GEXP::LIF:3976:
N:GEXP::LIFR:3977:
N:GEXP::LIG1:3978:
N:GEXP::LIG3:3980:
N:GEXP::LIG4:3981:
N:GEXP::LILRA1:11024:
N:GEXP::LILRA2:11027:
N:GEXP::LILRA3:11026:
N:GEXP::LILRA4:23547:
N:GEXP::LILRA5:353514:
N:GEXP::LILRA6:79168:
N:GEXP::LILRB1:10859:
N:GEXP::LILRB2:10288:
N:GEXP::LILRB3:11025:
N:GEXP::LILRB4:11006:
N:GEXP::LILRB5:10990:
N:GEXP::LILRP2:79166:
N:GEXP::LIM2:3982:
N:GEXP::LIMA1:51474:
N:GEXP::LIMCH1:22998:
N:GEXP::LIMD1:8994:
N:GEXP::LIMD2:80774:
N:GEXP::LIME1:54923:
N:GEXP::LIMK1:3984:
N:GEXP::LIMK2:3985:
N:GEXP::LIMS1:3987:
N:GEXP::LIMS2:55679:
N:GEXP::LIMS3-LOC440895:100271835:
N:GEXP::LIMS3:96626:
N:GEXP::LIN28A:79727:
N:GEXP::LIN28B:389421:
N:GEXP::LIN37:55957:
N:GEXP::LIN52:91750:
N:GEXP::LIN54:132660:
N:GEXP::LIN7A:8825:
N:GEXP::LIN7B:64130:
N:GEXP::LIN7C:55327:
N:GEXP::LIN9:286826:
N:GEXP::LINGO1:84894:
N:GEXP::LINGO2:158038:
N:GEXP::LINGO3:645191:
N:GEXP::LINGO4:339398:
N:GEXP::LINS1:55180:
N:GEXP::LIPA:3988:
N:GEXP::LIPC:3990:
N:GEXP::LIPE:3991:
N:GEXP::LIPF:8513:
N:GEXP::LIPG:9388:
N:GEXP::LIPH:200879:
N:GEXP::LIPI:149998:
N:GEXP::LIPJ:142910:
N:GEXP::LIPK:643414:
N:GEXP::LIPM:340654:
N:GEXP::LIPN:643418:
N:GEXP::LIPT1:51601:
N:GEXP::LIPT2:387787:
N:GEXP::LITAF:9516:
N:GEXP::LIX1:167410:
N:GEXP::LIX1L:128077:
N:GEXP::LLGL1:3996:
N:GEXP::LLGL2:3993:
N:GEXP::LLPH:84298:
N:GEXP::LMAN1:3998:
N:GEXP::LMAN1L:79748:
N:GEXP::LMAN2:10960:
N:GEXP::LMAN2L:81562:
N:GEXP::LMBR1:64327:
N:GEXP::LMBR1L:55716:
N:GEXP::LMBRD1:55788:
N:GEXP::LMBRD2:92255:
N:GEXP::LMCD1:29995:
N:GEXP::LMF1:64788:
N:GEXP::LMF2:91289:
N:GEXP::LMLN:89782:
N:GEXP::LMNA:4000:
N:GEXP::LMNB1:4001:
N:GEXP::LMNB2:84823:
N:GEXP::LMO1:4004:
N:GEXP::LMO2:4005:
N:GEXP::LMO3:55885:
N:GEXP::LMO4:8543:
N:GEXP::LMO7:4008:
N:GEXP::LMOD1:25802:
N:GEXP::LMOD2:442721:
N:GEXP::LMOD3:56203:
N:GEXP::LMTK2:22853:
N:GEXP::LMTK3:114783:
N:GEXP::LMX1A:4009:
N:GEXP::LMX1B:4010:
N:GEXP::LNP1:348801:
N:GEXP::LNPEP:4012:
N:GEXP::LNX1:84708:
N:GEXP::LNX2:222484:
N:GEXP::LOC100009676:100009676:
N:GEXP::LOC100101266:100101266:
N:GEXP::LOC100101938:100101938:
N:GEXP::LOC100124692:100124692:
N:GEXP::LOC100125556:100125556:
N:GEXP::LOC100126784:100126784:
N:GEXP::LOC100127888:100127888:
N:GEXP::LOC100128023:100128023:
N:GEXP::LOC100128076:100128076:
N:GEXP::LOC100128164:100128164:
N:GEXP::LOC100128191:100128191:
N:GEXP::LOC100128239:100128239:
N:GEXP::LOC100128288:100128288:
N:GEXP::LOC100128292:100128292:
N:GEXP::LOC100128542:100128542:
N:GEXP::LOC100128554:100128554:
N:GEXP::LOC100128573:100128573:
N:GEXP::LOC100128640:100128640:
N:GEXP::LOC100128675:100128675:
N:GEXP::LOC100128788:100128788:
N:GEXP::LOC100128811:100128811:
N:GEXP::LOC100128822:100128822:
N:GEXP::LOC100128842:100128842:
N:GEXP::LOC100128977:100128977:
N:GEXP::LOC100129034:100129034:
N:GEXP::LOC100129055:100129055:
N:GEXP::LOC100129066:100129066:
N:GEXP::LOC100129387:100129387:
N:GEXP::LOC100129534:100129534:
N:GEXP::LOC100129550:100129550:
N:GEXP::LOC100129637:100129637:
N:GEXP::LOC100129716:100129716:
N:GEXP::LOC100129726:100129726:
N:GEXP::LOC100129935:100129935:
N:GEXP::LOC100130015:100130015:
N:GEXP::LOC100130093:100130093:
N:GEXP::LOC100130148:100130148:
N:GEXP::LOC100130238:100130238:
N:GEXP::LOC100130264:100130264:
N:GEXP::LOC100130274:100130274:
N:GEXP::LOC100130331:100130331:
N:GEXP::LOC100130386:100130386:
N:GEXP::LOC100130522:100130522:
N:GEXP::LOC100130557:100130557:
N:GEXP::LOC100130581:100130581:
N:GEXP::LOC100130691:100130691:
N:GEXP::LOC100130776:100130776:
N:GEXP::LOC100130872:100130872:
N:GEXP::LOC100130932:100130932:
N:GEXP::LOC100130933:100130933:
N:GEXP::LOC100130987:100130987:
N:GEXP::LOC100131193:100131193:
N:GEXP::LOC100131434:100131434:
N:GEXP::LOC100131496:100131496:
N:GEXP::LOC100131551:100131551:
N:GEXP::LOC100131691:100131691:
N:GEXP::LOC100131726:100131726:
N:GEXP::LOC100132111:100132111:
N:GEXP::LOC100132215:100132215:
N:GEXP::LOC100132247:100132247:
N:GEXP::LOC100132287:100132287:
N:GEXP::LOC100132288:100132288:
N:GEXP::LOC100132354:100132354:
N:GEXP::LOC100132707:100132707:
N:GEXP::LOC100132724:100132724:
N:GEXP::LOC100132831:100132831:
N:GEXP::LOC100132832:100132832:
N:GEXP::LOC100133050:100133050:
N:GEXP::LOC100133161:100133161:
N:GEXP::LOC100133308:100133308:
N:GEXP::LOC100133331:100133331:
N:GEXP::LOC100133469:100133469:
N:GEXP::LOC100133545:100133545:
N:GEXP::LOC100133612:100133612:
N:GEXP::LOC100133669:100133669:
N:GEXP::LOC100133893:100133893:
N:GEXP::LOC100133920:100133920:
N:GEXP::LOC100133957:100133957:
N:GEXP::LOC100133985:100133985:
N:GEXP::LOC100133991:100133991:
N:GEXP::LOC100134229:100134229:
N:GEXP::LOC100134259:100134259:
N:GEXP::LOC100134368:100134368:
N:GEXP::LOC100134713:100134713:
N:GEXP::LOC100134868:100134868:
N:GEXP::LOC100144603:100144603:
N:GEXP::LOC100144604:100144604:
N:GEXP::LOC100169752:100169752:
N:GEXP::LOC100170939:100170939:
N:GEXP::LOC100188947:100188947:
N:GEXP::LOC100188949:100188949:
N:GEXP::LOC100189589:100189589:
N:GEXP::LOC100190938:100190938:
N:GEXP::LOC100190939:100190939:
N:GEXP::LOC100190940:100190940:
N:GEXP::LOC100190986:100190986:
N:GEXP::LOC100192378:100192378:
N:GEXP::LOC100192379:100192379:
N:GEXP::LOC100192426:100192426:
N:GEXP::LOC100216001:100216001:
N:GEXP::LOC100216545:100216545:
N:GEXP::LOC100233209:100233209:
N:GEXP::LOC100240726:100240726:
N:GEXP::LOC100240734:100240734:
N:GEXP::LOC100240735:100240735:
N:GEXP::LOC100268168:100268168:
N:GEXP::LOC100270710:100270710:
N:GEXP::LOC100270746:100270746:
N:GEXP::LOC100270804:100270804:
N:GEXP::LOC100271722:100271722:
N:GEXP::LOC100271831:100271831:
N:GEXP::LOC100271832:100271832:
N:GEXP::LOC100271836:100271836:
N:GEXP::LOC100272146:100272146:
N:GEXP::LOC100272216:100272216:
N:GEXP::LOC100272217:100272217:
N:GEXP::LOC100272228:100272228:
N:GEXP::LOC100286793:100286793:
N:GEXP::LOC100286844:100286844:
N:GEXP::LOC100287227:100287227:
N:GEXP::LOC100287704:100287704:
N:GEXP::LOC100287718:100287718:
N:GEXP::LOC100288778:100288778:
N:GEXP::LOC100289341:100289341:
N:GEXP::LOC100302401:100302401:
N:GEXP::LOC100302640:100302640:
N:GEXP::LOC100302650:100302650:
N:GEXP::LOC100303728:100303728:
N:GEXP::LOC113230:113230:
N:GEXP::LOC115110:115110:
N:GEXP::LOC116437:116437:
N:GEXP::LOC121838:121838:
N:GEXP::LOC121952:121952:
N:GEXP::LOC126536:126536:
N:GEXP::LOC127841:127841:
N:GEXP::LOC134466:134466:
N:GEXP::LOC143188:143188:
N:GEXP::LOC143666:143666:
N:GEXP::LOC144438:144438:
N:GEXP::LOC144486:144486:
N:GEXP::LOC144571:144571:
N:GEXP::LOC144742:144742:
N:GEXP::LOC144776:144776:
N:GEXP::LOC145474:145474:
N:GEXP::LOC145783:145783:
N:GEXP::LOC145820:145820:
N:GEXP::LOC145837:145837:
N:GEXP::LOC145845:145845:
N:GEXP::LOC146336:146336:
N:GEXP::LOC146481:146481:
N:GEXP::LOC146880:146880:
N:GEXP::LOC147727:147727:
N:GEXP::LOC147804:147804:
N:GEXP::LOC148145:148145:
N:GEXP::LOC148189:148189:
N:GEXP::LOC148413:148413:
N:GEXP::LOC148696:148696:
N:GEXP::LOC148709:148709:
N:GEXP::LOC148824:148824:
N:GEXP::LOC149134:149134:
N:GEXP::LOC149620:149620:
N:GEXP::LOC149837:149837:
N:GEXP::LOC150185:150185:
N:GEXP::LOC150197:150197:
N:GEXP::LOC150381:150381:
N:GEXP::LOC150527:150527:
N:GEXP::LOC150568:150568:
N:GEXP::LOC150622:150622:
N:GEXP::LOC150776:150776:
N:GEXP::LOC150786:150786:
N:GEXP::LOC151009:151009:
N:GEXP::LOC151162:151162:
N:GEXP::LOC151174:151174:
N:GEXP::LOC151300:151300:
N:GEXP::LOC151534:151534:
N:GEXP::LOC151658:151658:
N:GEXP::LOC152024:152024:
N:GEXP::LOC152217:152217:
N:GEXP::LOC152225:152225:
N:GEXP::LOC153328:153328:
N:GEXP::LOC153684:153684:
N:GEXP::LOC153910:153910:
N:GEXP::LOC154449:154449:
N:GEXP::LOC154761:154761:
N:GEXP::LOC154822:154822:
N:GEXP::LOC157381:157381:
N:GEXP::LOC157627:157627:
N:GEXP::LOC158376:158376:
N:GEXP::LOC158572:158572:
N:GEXP::LOC158696:158696:
N:GEXP::LOC162632:162632:
N:GEXP::LOC168474:168474:
N:GEXP::LOC200030:200030:
N:GEXP::LOC200726:200726:
N:GEXP::LOC201651:201651:
N:GEXP::LOC202181:202181:
N:GEXP::LOC202781:202781:
N:GEXP::LOC219347:219347:
N:GEXP::LOC220429:220429:
N:GEXP::LOC220594:220594:
N:GEXP::LOC220729:220729:
N:GEXP::LOC220930:220930:
N:GEXP::LOC221122:221122:
N:GEXP::LOC221442:221442:
N:GEXP::LOC221710:221710:
N:GEXP::LOC222699:222699:
N:GEXP::LOC253039:253039:
N:GEXP::LOC253724:253724:
N:GEXP::LOC254312:254312:
N:GEXP::LOC254559:254559:
N:GEXP::LOC255025:255025:
N:GEXP::LOC255167:255167:
N:GEXP::LOC256880:256880:
N:GEXP::LOC257358:257358:
N:GEXP::LOC25845:25845:
N:GEXP::LOC26102:26102:
N:GEXP::LOC282997:282997:
N:GEXP::LOC283050:283050:
N:GEXP::LOC283070:283070:
N:GEXP::LOC283174:283174:
N:GEXP::LOC283267:283267:
N:GEXP::LOC283314:283314:
N:GEXP::LOC283332:283332:
N:GEXP::LOC283392:283392:
N:GEXP::LOC283404:283404:
N:GEXP::LOC283663:283663:
N:GEXP::LOC283731:283731:
N:GEXP::LOC283761:283761:
N:GEXP::LOC283856:283856:
N:GEXP::LOC283867:283867:
N:GEXP::LOC283914:283914:
N:GEXP::LOC283922:283922:
N:GEXP::LOC283999:283999:
N:GEXP::LOC284009:284009:
N:GEXP::LOC284023:284023:
N:GEXP::LOC284100:284100:
N:GEXP::LOC284232:284232:
N:GEXP::LOC284233:284233:
N:GEXP::LOC284276:284276:
N:GEXP::LOC284379:284379:
N:GEXP::LOC284440:284440:
N:GEXP::LOC284441:284441:
N:GEXP::LOC284551:284551:
N:GEXP::LOC284578:284578:
N:GEXP::LOC284632:284632:
N:GEXP::LOC284661:284661:
N:GEXP::LOC284688:284688:
N:GEXP::LOC284749:284749:
N:GEXP::LOC284788:284788:
N:GEXP::LOC284798:284798:
N:GEXP::LOC284837:284837:
N:GEXP::LOC284900:284900:
N:GEXP::LOC285033:285033:
N:GEXP::LOC285045:285045:
N:GEXP::LOC285074:285074:
N:GEXP::LOC285194:285194:
N:GEXP::LOC285205:285205:
N:GEXP::LOC285359:285359:
N:GEXP::LOC285370:285370:
N:GEXP::LOC285375:285375:
N:GEXP::LOC285401:285401:
N:GEXP::LOC285419:285419:
N:GEXP::LOC285456:285456:
N:GEXP::LOC285501:285501:
N:GEXP::LOC285548:285548:
N:GEXP::LOC285593:285593:
N:GEXP::LOC285627:285627:
N:GEXP::LOC285629:285629:
N:GEXP::LOC285692:285692:
N:GEXP::LOC285696:285696:
N:GEXP::LOC285733:285733:
N:GEXP::LOC285735:285735:
N:GEXP::LOC285740:285740:
N:GEXP::LOC285768:285768:
N:GEXP::LOC285780:285780:
N:GEXP::LOC285796:285796:
N:GEXP::LOC285830:285830:
N:GEXP::LOC285847:285847:
N:GEXP::LOC285954:285954:
N:GEXP::LOC286002:286002:
N:GEXP::LOC286094:286094:
N:GEXP::LOC286135:286135:
N:GEXP::LOC286238:286238:
N:GEXP::LOC286359:286359:
N:GEXP::LOC286367:286367:
N:GEXP::LOC286467:286467:
N:GEXP::LOC29034:29034:
N:GEXP::LOC338588:338588:
N:GEXP::LOC338651:338651:
N:GEXP::LOC338758:338758:
N:GEXP::LOC338799:338799:
N:GEXP::LOC339047:339047:
N:GEXP::LOC339240:339240:
N:GEXP::LOC339290:339290:
N:GEXP::LOC339524:339524:
N:GEXP::LOC339535:339535:
N:GEXP::LOC339568:339568:
N:GEXP::LOC339674:339674:
N:GEXP::LOC339788:339788:
N:GEXP::LOC340017:340017:
N:GEXP::LOC340074:340074:
N:GEXP::LOC340094:340094:
N:GEXP::LOC340357:340357:
N:GEXP::LOC340508:340508:
N:GEXP::LOC341056:341056:
N:GEXP::LOC342346:342346:
N:GEXP::LOC344595:344595:
N:GEXP::LOC344967:344967:
N:GEXP::LOC347376:347376:
N:GEXP::LOC348021:348021:
N:GEXP::LOC348840:348840:
N:GEXP::LOC348926:348926:
N:GEXP::LOC349114:349114:
N:GEXP::LOC349196:349196:
N:GEXP::LOC360030:360030:
N:GEXP::LOC374443:374443:
N:GEXP::LOC374491:374491:
N:GEXP::LOC375190:375190:
N:GEXP::LOC387646:387646:
N:GEXP::LOC387647:387647:
N:GEXP::LOC388152:388152:
N:GEXP::LOC388242:388242:
N:GEXP::LOC388387:388387:
N:GEXP::LOC388428:388428:
N:GEXP::LOC388588:388588:
N:GEXP::LOC388692:388692:
N:GEXP::LOC388789:388789:
N:GEXP::LOC388796:388796:
N:GEXP::LOC388946:388946:
N:GEXP::LOC388955:388955:
N:GEXP::LOC389033:389033:
N:GEXP::LOC389332:389332:
N:GEXP::LOC389333:389333:
N:GEXP::LOC389458:389458:
N:GEXP::LOC389493:389493:
N:GEXP::LOC389634:389634:
N:GEXP::LOC389705:389705:
N:GEXP::LOC389791:389791:
N:GEXP::LOC390595:390595:
N:GEXP::LOC390858:390858:
N:GEXP::LOC391322:391322:
N:GEXP::LOC392196:392196:
N:GEXP::LOC399744:399744:
N:GEXP::LOC399815:399815:
N:GEXP::LOC399959:399959:
N:GEXP::LOC400027:400027:
N:GEXP::LOC400043:400043:
N:GEXP::LOC400657:400657:
N:GEXP::LOC400696:400696:
N:GEXP::LOC400752:400752:
N:GEXP::LOC400759:400759:
N:GEXP::LOC400794:400794:
N:GEXP::LOC400804:400804:
N:GEXP::LOC400891:400891:
N:GEXP::LOC400927:400927:
N:GEXP::LOC400931:400931:
N:GEXP::LOC400940:400940:
N:GEXP::LOC401010:401010:
N:GEXP::LOC401052:401052:
N:GEXP::LOC401093:401093:
N:GEXP::LOC401127:401127:
N:GEXP::LOC401387:401387:
N:GEXP::LOC401397:401397:
N:GEXP::LOC401431:401431:
N:GEXP::LOC401463:401463:
N:GEXP::LOC401588:401588:
N:GEXP::LOC402377:402377:
N:GEXP::LOC402644:402644:
N:GEXP::LOC407835:407835:
N:GEXP::LOC415056:415056:
N:GEXP::LOC440040:440040:
N:GEXP::LOC440173:440173:
N:GEXP::LOC440354:440354:
N:GEXP::LOC440356:440356:
N:GEXP::LOC440461:440461:
N:GEXP::LOC440563:440563:
N:GEXP::LOC440896:440896:
N:GEXP::LOC440905:440905:
N:GEXP::LOC440925:440925:
N:GEXP::LOC440944:440944:
N:GEXP::LOC440957:440957:
N:GEXP::LOC441046:441046:
N:GEXP::LOC441089:441089:
N:GEXP::LOC441177:441177:
N:GEXP::LOC441204:441204:
N:GEXP::LOC441208:441208:
N:GEXP::LOC441294:441294:
N:GEXP::LOC441454:441454:
N:GEXP::LOC441455:441455:
N:GEXP::LOC441601:441601:
N:GEXP::LOC441666:441666:
N:GEXP::LOC441869:441869:
N:GEXP::LOC442308:442308:
N:GEXP::LOC442421:442421:
N:GEXP::LOC442454:442454:
N:GEXP::LOC442459:442459:
N:GEXP::LOC493754:493754:
N:GEXP::LOC494141:494141:
N:GEXP::LOC541471:541471:
N:GEXP::LOC541473:541473:
N:GEXP::LOC550112:550112:
N:GEXP::LOC550643:550643:
N:GEXP::LOC554202:554202:
N:GEXP::LOC55908:55908:
N:GEXP::LOC572558:572558:
N:GEXP::LOC595101:595101:
N:GEXP::LOC606724:606724:
N:GEXP::LOC613037:613037:
N:GEXP::LOC619207:619207:
N:GEXP::LOC641298:641298:
N:GEXP::LOC641367:641367:
N:GEXP::LOC642587:642587:
N:GEXP::LOC642597:642597:
N:GEXP::LOC642826:642826:
N:GEXP::LOC642846:642846:
N:GEXP::LOC642852:642852:
N:GEXP::LOC642929:642929:
N:GEXP::LOC643008:643008:
N:GEXP::LOC643387:643387:
N:GEXP::LOC643486:643486:
N:GEXP::LOC643677:643677:
N:GEXP::LOC643719:643719:
N:GEXP::LOC643763:643763:
N:GEXP::LOC643837:643837:
N:GEXP::LOC643923:643923:
N:GEXP::LOC643955:643955:
N:GEXP::LOC644145:644145:
N:GEXP::LOC644165:644165:
N:GEXP::LOC644172:644172:
N:GEXP::LOC644538:644538:
N:GEXP::LOC644669:644669:
N:GEXP::LOC644936:644936:
N:GEXP::LOC645166:645166:
N:GEXP::LOC645323:645323:
N:GEXP::LOC645332:645332:
N:GEXP::LOC645431:645431:
N:GEXP::LOC645676:645676:
N:GEXP::LOC645752:645752:
N:GEXP::LOC646214:646214:
N:GEXP::LOC646471:646471:
N:GEXP::LOC646498:646498:
N:GEXP::LOC646627:646627:
N:GEXP::LOC646762:646762:
N:GEXP::LOC646813:646813:
N:GEXP::LOC646851:646851:
N:GEXP::LOC646982:646982:
N:GEXP::LOC646999:646999:
N:GEXP::LOC647121:647121:
N:GEXP::LOC647288:647288:
N:GEXP::LOC647309:647309:
N:GEXP::LOC647859:647859:
N:GEXP::LOC647946:647946:
N:GEXP::LOC647979:647979:
N:GEXP::LOC648691:648691:
N:GEXP::LOC648740:648740:
N:GEXP::LOC649330:649330:
N:GEXP::LOC650293:650293:
N:GEXP::LOC650368:650368:
N:GEXP::LOC650623:650623:
N:GEXP::LOC651250:651250:
N:GEXP::LOC652276:652276:
N:GEXP::LOC653113:653113:
N:GEXP::LOC653501:653501:
N:GEXP::LOC653544:653544:
N:GEXP::LOC653545:653545:
N:GEXP::LOC653566:653566:
N:GEXP::LOC653653:653653:
N:GEXP::LOC653786:653786:
N:GEXP::LOC654342:654342:
N:GEXP::LOC654433:654433:
N:GEXP::LOC678655:678655:
N:GEXP::LOC723809:723809:
N:GEXP::LOC723972:723972:
N:GEXP::LOC727677:727677:
N:GEXP::LOC727896:727896:
N:GEXP::LOC727924:727924:
N:GEXP::LOC728024:728024:
N:GEXP::LOC728190:728190:
N:GEXP::LOC728264:728264:
N:GEXP::LOC728276:728276:
N:GEXP::LOC728323:728323:
N:GEXP::LOC728392:728392:
N:GEXP::LOC728410:728410:
N:GEXP::LOC728554:728554:
N:GEXP::LOC728606:728606:
N:GEXP::LOC728613:728613:
N:GEXP::LOC728640:728640:
N:GEXP::LOC728643:728643:
N:GEXP::LOC728723:728723:
N:GEXP::LOC728743:728743:
N:GEXP::LOC728758:728758:
N:GEXP::LOC728819:728819:
N:GEXP::LOC728855:728855:
N:GEXP::LOC728875:728875:
N:GEXP::LOC728989:728989:
N:GEXP::LOC729020:729020:
N:GEXP::LOC729082:729082:
N:GEXP::LOC729121:729121:
N:GEXP::LOC729156:729156:
N:GEXP::LOC729176:729176:
N:GEXP::LOC729234:729234:
N:GEXP::LOC729375:729375:
N:GEXP::LOC729467:729467:
N:GEXP::LOC729603:729603:
N:GEXP::LOC729609:729609:
N:GEXP::LOC729668:729668:
N:GEXP::LOC729678:729678:
N:GEXP::LOC729799:729799:
N:GEXP::LOC729991-MEF2B:4207:
N:GEXP::LOC729991:729991:
N:GEXP::LOC730101:730101:
N:GEXP::LOC730668:730668:
N:GEXP::LOC730811:730811:
N:GEXP::LOC731779:731779:
N:GEXP::LOC731789:731789:
N:GEXP::LOC732275:732275:
N:GEXP::LOC80054:80054:
N:GEXP::LOC80154:80154:
N:GEXP::LOC81691:81691:
N:GEXP::LOC84740:84740:
N:GEXP::LOC84856:84856:
N:GEXP::LOC84931:84931:
N:GEXP::LOC84989:84989:
N:GEXP::LOC90110:90110:
N:GEXP::LOC90246:90246:
N:GEXP::LOC90586:90586:
N:GEXP::LOC90784:90784:
N:GEXP::LOC90834:90834:
N:GEXP::LOC91149:91149:
N:GEXP::LOC91316:91316:
N:GEXP::LOC91450:91450:
N:GEXP::LOC91948:91948:
N:GEXP::LOC92249:92249:
N:GEXP::LOC92659:92659:
N:GEXP::LOC92973:92973:
N:GEXP::LOC93432:93432:
N:GEXP::LOC93622:93622:
N:GEXP::LOC96610:96610:
N:GEXP::LOH12CR1:118426:
N:GEXP::LOH12CR2:503693:
N:GEXP::LOH3CR2A:29931:
N:GEXP::LONP1:9361:
N:GEXP::LONP2:83752:
N:GEXP::LONRF1:91694:
N:GEXP::LONRF2:164832:
N:GEXP::LONRF3:79836:
N:GEXP::LOR:4014:
N:GEXP::LOX:4015:
N:GEXP::LOXHD1:125336:
N:GEXP::LOXL1:4016:
N:GEXP::LOXL2:4017:
N:GEXP::LOXL3:84695:
N:GEXP::LOXL4:84171:
N:GEXP::LPA:4018:
N:GEXP::LPAL2:80350:
N:GEXP::LPAR1:1902:
N:GEXP::LPAR2:9170:
N:GEXP::LPAR3:23566:
N:GEXP::LPAR4:2846:
N:GEXP::LPAR5:57121:
N:GEXP::LPAR6:10161:
N:GEXP::LPCAT1:79888:
N:GEXP::LPCAT2:54947:
N:GEXP::LPCAT3:10162:
N:GEXP::LPCAT4:254531:
N:GEXP::LPGAT1:9926:
N:GEXP::LPHN1:22859:
N:GEXP::LPHN2:23266:
N:GEXP::LPHN3:23284:
N:GEXP::LPIN1:23175:
N:GEXP::LPIN2:9663:
N:GEXP::LPIN3:64900:
N:GEXP::LPL:4023:
N:GEXP::LPO:4025:
N:GEXP::LPP:4026:
N:GEXP::LPPR1:54886:
N:GEXP::LPPR2:64748:
N:GEXP::LPPR3:79948:
N:GEXP::LPPR4:9890:
N:GEXP::LPPR5:163404:
N:GEXP::LPXN:9404:
N:GEXP::LQK1:642946:
N:GEXP::LRAT:9227:
N:GEXP::LRBA:987:
N:GEXP::LRCH1:23143:
N:GEXP::LRCH2:57631:
N:GEXP::LRCH3:84859:
N:GEXP::LRCH4:4034:
N:GEXP::LRDD:55367:
N:GEXP::LRFN1:57622:
N:GEXP::LRFN2:57497:
N:GEXP::LRFN3:79414:
N:GEXP::LRFN4:78999:
N:GEXP::LRFN5:145581:
N:GEXP::LRG1:116844:
N:GEXP::LRGUK:136332:
N:GEXP::LRIG1:26018:
N:GEXP::LRIG2:9860:
N:GEXP::LRIG3:121227:
N:GEXP::LRIT1:26103:
N:GEXP::LRIT2:340745:
N:GEXP::LRIT3:345193:
N:GEXP::LRMP:4033:
N:GEXP::LRP10:26020:
N:GEXP::LRP11:84918:
N:GEXP::LRP12:29967:
N:GEXP::LRP1:4035:
N:GEXP::LRP1B:53353:
N:GEXP::LRP2:4036:
N:GEXP::LRP2BP:55805:
N:GEXP::LRP3:4037:
N:GEXP::LRP4:4038:
N:GEXP::LRP5:4041:
N:GEXP::LRP5L:91355:
N:GEXP::LRP6:4040:
N:GEXP::LRP8:7804:
N:GEXP::LRPAP1:4043:
N:GEXP::LRPPRC:10128:
N:GEXP::LRRC10:376132:
N:GEXP::LRRC10B:390205:
N:GEXP::LRRC14:9684:
N:GEXP::LRRC14B:389257:
N:GEXP::LRRC15:131578:
N:GEXP::LRRC16A:55604:
N:GEXP::LRRC16B:90668:
N:GEXP::LRRC17:10234:
N:GEXP::LRRC18:474354:
N:GEXP::LRRC19:64922:
N:GEXP::LRRC1:55227:
N:GEXP::LRRC20:55222:
N:GEXP::LRRC23:10233:
N:GEXP::LRRC24:441381:
N:GEXP::LRRC25:126364:
N:GEXP::LRRC26:389816:
N:GEXP::LRRC27:80313:
N:GEXP::LRRC28:123355:
N:GEXP::LRRC29:26231:
N:GEXP::LRRC2:79442:
N:GEXP::LRRC30:339291:
N:GEXP::LRRC31:79782:
N:GEXP::LRRC32:2615:
N:GEXP::LRRC33:375387:
N:GEXP::LRRC34:151827:
N:GEXP::LRRC36:55282:
N:GEXP::LRRC37A2:474170:
N:GEXP::LRRC37A3:374819:
N:GEXP::LRRC37A4:55073:
N:GEXP::LRRC37A:9884:
N:GEXP::LRRC37B2:147172:
N:GEXP::LRRC37B:114659:
N:GEXP::LRRC39:127495:
N:GEXP::LRRC3:81543:
N:GEXP::LRRC3B:116135:
N:GEXP::LRRC40:55631:
N:GEXP::LRRC41:10489:
N:GEXP::LRRC42:115353:
N:GEXP::LRRC43:254050:
N:GEXP::LRRC45:201255:
N:GEXP::LRRC46:90506:
N:GEXP::LRRC47:57470:
N:GEXP::LRRC48:83450:
N:GEXP::LRRC49:54839:
N:GEXP::LRRC4:64101:
N:GEXP::LRRC4B:94030:
N:GEXP::LRRC4C:57689:
N:GEXP::LRRC50:123872:
N:GEXP::LRRC52:440699:
N:GEXP::LRRC55:219527:
N:GEXP::LRRC56:115399:
N:GEXP::LRRC57:255252:
N:GEXP::LRRC58:116064:
N:GEXP::LRRC59:55379:
N:GEXP::LRRC61:65999:
N:GEXP::LRRC66:339977:
N:GEXP::LRRC67:286187:
N:GEXP::LRRC69:100130742:
N:GEXP::LRRC6:23639:
N:GEXP::LRRC70:100130733:
N:GEXP::LRRC7:57554:
N:GEXP::LRRC8A:56262:
N:GEXP::LRRC8B:23507:
N:GEXP::LRRC8C:84230:
N:GEXP::LRRC8D:55144:
N:GEXP::LRRC8E:80131:
N:GEXP::LRRCC1:85444:
N:GEXP::LRRFIP1:9208:
N:GEXP::LRRFIP2:9209:
N:GEXP::LRRIQ1:84125:
N:GEXP::LRRIQ3:127255:
N:GEXP::LRRIQ4:344657:
N:GEXP::LRRK1:79705:
N:GEXP::LRRK2:120892:
N:GEXP::LRRN1:57633:
N:GEXP::LRRN2:10446:
N:GEXP::LRRN3:54674:
N:GEXP::LRRN4:164312:
N:GEXP::LRRN4CL:221091:
N:GEXP::LRRTM1:347730:
N:GEXP::LRRTM2:26045:
N:GEXP::LRRTM3:347731:
N:GEXP::LRRTM4:80059:
N:GEXP::LRSAM1:90678:
N:GEXP::LRTM1:57408:
N:GEXP::LRTM2:654429:
N:GEXP::LRTOMT:220074:
N:GEXP::LRWD1:222229:
N:GEXP::LSAMP:4045:
N:GEXP::LSG1:55341:
N:GEXP::LSM10:84967:
N:GEXP::LSM11:134353:
N:GEXP::LSM12:124801:
N:GEXP::LSM14A:26065:
N:GEXP::LSM14B:149986:
N:GEXP::LSM1:27257:
N:GEXP::LSM2:57819:
N:GEXP::LSM3:27258:
N:GEXP::LSM4:25804:
N:GEXP::LSM5:23658:
N:GEXP::LSM6:11157:
N:GEXP::LSM7:51690:
N:GEXP::LSMD1:84316:
N:GEXP::LSP1:4046:
N:GEXP::LSR:51599:
N:GEXP::LSS:4047:
N:GEXP::LST-3TM12:338821:
N:GEXP::LST1:7940:
N:GEXP::LTA4H:4048:
N:GEXP::LTA:4049:
N:GEXP::LTB4R2:56413:
N:GEXP::LTB4R:1241:
N:GEXP::LTB:4050:
N:GEXP::LTBP1:4052:
N:GEXP::LTBP2:4053:
N:GEXP::LTBP3:4054:
N:GEXP::LTBP4:8425:
N:GEXP::LTBR:4055:
N:GEXP::LTC4S:4056:
N:GEXP::LTF:4057:
N:GEXP::LTK:4058:
N:GEXP::LTV1:84946:
N:GEXP::LUC7L2:51631:
N:GEXP::LUC7L3:51747:
N:GEXP::LUC7L:55692:
N:GEXP::LUM:4060:
N:GEXP::LUZP1:7798:
N:GEXP::LUZP2:338645:
N:GEXP::LUZP4:51213:
N:GEXP::LUZP6:767558:
N:GEXP::LXN:56925:
N:GEXP::LY6D:8581:
N:GEXP::LY6E:4061:
N:GEXP::LY6G5B:58496:
N:GEXP::LY6G5C:80741:
N:GEXP::LY6G6C:80740:
N:GEXP::LY6G6D:58530:
N:GEXP::LY6G6E:79136:
N:GEXP::LY6G6F:259215:
N:GEXP::LY6H:4062:
N:GEXP::LY6K:54742:
N:GEXP::LY75:4065:
N:GEXP::LY86:9450:
N:GEXP::LY96:23643:
N:GEXP::LY9:4063:
N:GEXP::LYAR:55646:
N:GEXP::LYG1:129530:
N:GEXP::LYG2:254773:
N:GEXP::LYL1:4066:
N:GEXP::LYN:4067:
N:GEXP::LYNX1:66004:
N:GEXP::LYPD1:116372:
N:GEXP::LYPD2:137797:
N:GEXP::LYPD3:27076:
N:GEXP::LYPD4:147719:
N:GEXP::LYPD5:284348:
N:GEXP::LYPD6:130574:
N:GEXP::LYPD6B:130576:
N:GEXP::LYPLA1:10434:
N:GEXP::LYPLA2:11313:
N:GEXP::LYPLA2P1:653639:
N:GEXP::LYPLAL1:127018:
N:GEXP::LYRM1:57149:
N:GEXP::LYRM2:57226:
N:GEXP::LYRM4:57128:
N:GEXP::LYRM5:144363:
N:GEXP::LYRM7:90624:
N:GEXP::LYSMD1:388695:
N:GEXP::LYSMD2:256586:
N:GEXP::LYSMD3:116068:
N:GEXP::LYSMD4:145748:
N:GEXP::LYST:1130:
N:GEXP::LYVE1:10894:
N:GEXP::LYZ:4069:
N:GEXP::LYZL1:84569:
N:GEXP::LYZL2:119180:
N:GEXP::LYZL4:131375:
N:GEXP::LYZL6:57151:
N:GEXP::LZIC:84328:
N:GEXP::LZTFL1:54585:
N:GEXP::LZTR1:8216:
N:GEXP::LZTS1:11178:
N:GEXP::LZTS2:84445:
N:GEXP::M6PR:4074:
N:GEXP::MAB21L1:4081:
N:GEXP::MAB21L2:10586:
N:GEXP::MACC1:346389:
N:GEXP::MACF1:23499:
N:GEXP::MACROD1:28992:
N:GEXP::MACROD2:140733:
N:GEXP::MAD1L1:8379:
N:GEXP::MAD2L1:4085:
N:GEXP::MAD2L1BP:9587:
N:GEXP::MAD2L2:10459:
N:GEXP::MADCAM1:8174:
N:GEXP::MADD:8567:
N:GEXP::MAEA:10296:
N:GEXP::MAEL:84944:
N:GEXP::MAF1:84232:
N:GEXP::MAF:4094:
N:GEXP::MAFA:389692:
N:GEXP::MAFB:9935:
N:GEXP::MAFF:23764:
N:GEXP::MAFG:4097:
N:GEXP::MAFK:7975:
N:GEXP::MAG:4099:
N:GEXP::MAGEA10:4109:
N:GEXP::MAGEA11:4110:
N:GEXP::MAGEA12:4111:
N:GEXP::MAGEA1:4100:
N:GEXP::MAGEA2:4101:
N:GEXP::MAGEA3:4102:
N:GEXP::MAGEA4:4103:
N:GEXP::MAGEA5:4104:
N:GEXP::MAGEA6:4105:
N:GEXP::MAGEA8:4107:
N:GEXP::MAGEA9B:728269:
N:GEXP::MAGEB10:139422:
N:GEXP::MAGEB16:139604:
N:GEXP::MAGEB18:286514:
N:GEXP::MAGEB1:4112:
N:GEXP::MAGEB2:4113:
N:GEXP::MAGEB3:4114:
N:GEXP::MAGEB4:4115:
N:GEXP::MAGEB6:158809:
N:GEXP::MAGEC1:9947:
N:GEXP::MAGEC2:51438:
N:GEXP::MAGEC3:139081:
N:GEXP::MAGED1:9500:
N:GEXP::MAGED2:10916:
N:GEXP::MAGED4:728239:
N:GEXP::MAGED4B:81557:
N:GEXP::MAGEE1:57692:
N:GEXP::MAGEE2:139599:
N:GEXP::MAGEF1:64110:
N:GEXP::MAGEH1:28986:
N:GEXP::MAGEL2:54551:
N:GEXP::MAGI1:9223:
N:GEXP::MAGI2:9863:
N:GEXP::MAGI3:260425:
N:GEXP::MAGIX:79917:
N:GEXP::MAGOH:4116:
N:GEXP::MAGOHB:55110:
N:GEXP::MAGT1:84061:
N:GEXP::MAK16:84549:
N:GEXP::MAK:4117:
N:GEXP::MAL2:114569:
N:GEXP::MAL:4118:
N:GEXP::MALAT1:378938:
N:GEXP::MALL:7851:
N:GEXP::MALT1:10892:
N:GEXP::MAMDC2:256691:
N:GEXP::MAMDC4:158056:
N:GEXP::MAML1:9794:
N:GEXP::MAML2:84441:
N:GEXP::MAML3:55534:
N:GEXP::MAMLD1:10046:
N:GEXP::MAMSTR:284358:
N:GEXP::MAN1A1:4121:
N:GEXP::MAN1A2:10905:
N:GEXP::MAN1B1:11253:
N:GEXP::MAN1C1:57134:
N:GEXP::MAN2A1:4124:
N:GEXP::MAN2A2:4122:
N:GEXP::MAN2B1:4125:
N:GEXP::MAN2B2:23324:
N:GEXP::MAN2C1:4123:
N:GEXP::MANBA:4126:
N:GEXP::MANBAL:63905:
N:GEXP::MANEA:79694:
N:GEXP::MANEAL:149175:
N:GEXP::MANF:7873:
N:GEXP::MANSC1:54682:
N:GEXP::MAOA:4128:
N:GEXP::MAOB:4129:
N:GEXP::MAP1A:4130:
N:GEXP::MAP1B:4131:
N:GEXP::MAP1D:254042:
N:GEXP::MAP1LC3A:84557:
N:GEXP::MAP1LC3B2:643246:
N:GEXP::MAP1LC3B:81631:
N:GEXP::MAP1LC3C:440738:
N:GEXP::MAP1S:55201:
N:GEXP::MAP2:4133:
N:GEXP::MAP2K1:5604:
N:GEXP::MAP2K2:5605:
N:GEXP::MAP2K3:5606:
N:GEXP::MAP2K4:6416:
N:GEXP::MAP2K5:5607:
N:GEXP::MAP2K6:5608:
N:GEXP::MAP2K7:5609:
N:GEXP::MAP3K10:4294:
N:GEXP::MAP3K11:4296:
N:GEXP::MAP3K12:7786:
N:GEXP::MAP3K13:9175:
N:GEXP::MAP3K14:9020:
N:GEXP::MAP3K15:389840:
N:GEXP::MAP3K1:4214:
N:GEXP::MAP3K2:10746:
N:GEXP::MAP3K3:4215:
N:GEXP::MAP3K4:4216:
N:GEXP::MAP3K5:4217:
N:GEXP::MAP3K6:9064:
N:GEXP::MAP3K7:6885:
N:GEXP::MAP3K8:1326:
N:GEXP::MAP3K9:4293:
N:GEXP::MAP4:4134:
N:GEXP::MAP4K1:11184:
N:GEXP::MAP4K2:5871:
N:GEXP::MAP4K3:8491:
N:GEXP::MAP4K4:9448:
N:GEXP::MAP4K5:11183:
N:GEXP::MAP6:4135:
N:GEXP::MAP6D1:79929:
N:GEXP::MAP7:9053:
N:GEXP::MAP7D1:55700:
N:GEXP::MAP7D2:256714:
N:GEXP::MAP7D3:79649:
N:GEXP::MAP9:79884:
N:GEXP::MAPK10:5602:
N:GEXP::MAPK11:5600:
N:GEXP::MAPK12:6300:
N:GEXP::MAPK13:5603:
N:GEXP::MAPK14:1432:
N:GEXP::MAPK15:225689:
N:GEXP::MAPK1:5594:
N:GEXP::MAPK1IP1L:93487:
N:GEXP::MAPK3:5595:
N:GEXP::MAPK4:5596:
N:GEXP::MAPK6:5597:
N:GEXP::MAPK7:5598:
N:GEXP::MAPK8:5599:
N:GEXP::MAPK8IP1:9479:
N:GEXP::MAPK8IP2:23542:
N:GEXP::MAPK8IP3:23162:
N:GEXP::MAPK9:5601:
N:GEXP::MAPKAP1:79109:
N:GEXP::MAPKAPK2:9261:
N:GEXP::MAPKAPK3:7867:
N:GEXP::MAPKAPK5:8550:
N:GEXP::MAPKBP1:23005:
N:GEXP::MAPKSP1:8649:
N:GEXP::MAPRE1:22919:
N:GEXP::MAPRE2:10982:
N:GEXP::MAPRE3:22924:
N:GEXP::MAPT:4137:
N:GEXP::MARCH10:162333:
N:GEXP::MARCH11:441061:
N:GEXP::MARCH1:55016:
N:GEXP::MARCH2:51257:
N:GEXP::MARCH3:115123:
N:GEXP::MARCH4:57574:
N:GEXP::MARCH5:54708:
N:GEXP::MARCH6:10299:
N:GEXP::MARCH7:64844:
N:GEXP::MARCH8:220972:
N:GEXP::MARCH9:92979:
N:GEXP::MARCKS:4082:
N:GEXP::MARCKSL1:65108:
N:GEXP::MARCO:8685:
N:GEXP::MARK1:4139:
N:GEXP::MARK2:2011:
N:GEXP::MARK3:4140:
N:GEXP::MARK4:57787:
N:GEXP::MARS2:92935:
N:GEXP::MARS:4141:
N:GEXP::MARVELD1:83742:
N:GEXP::MARVELD2:153562:
N:GEXP::MARVELD3:91862:
N:GEXP::MAS1:4142:
N:GEXP::MAS1L:116511:
N:GEXP::MASP1:5648:
N:GEXP::MASP2:10747:
N:GEXP::MAST1:22983:
N:GEXP::MAST2:23139:
N:GEXP::MAST3:23031:
N:GEXP::MAST4:375449:
N:GEXP::MASTL:84930:
N:GEXP::MAT1A:4143:
N:GEXP::MAT2A:4144:
N:GEXP::MAT2B:27430:
N:GEXP::MATK:4145:
N:GEXP::MATN1:4146:
N:GEXP::MATN2:4147:
N:GEXP::MATN3:4148:
N:GEXP::MATN4:8785:
N:GEXP::MATR3:9782:
N:GEXP::MAVS:57506:
N:GEXP::MAX:4149:
N:GEXP::MAZ:4150:
N:GEXP::MB:4151:
N:GEXP::MBD1:4152:
N:GEXP::MBD2:8932:
N:GEXP::MBD3:53615:
N:GEXP::MBD3L1:85509:
N:GEXP::MBD3L2:125997:
N:GEXP::MBD3L5:284428:
N:GEXP::MBD4:8930:
N:GEXP::MBD5:55777:
N:GEXP::MBD6:114785:
N:GEXP::MBIP:51562:
N:GEXP::MBL1P:8512:
N:GEXP::MBL2:4153:
N:GEXP::MBLAC1:255374:
N:GEXP::MBLAC2:153364:
N:GEXP::MBNL1:4154:
N:GEXP::MBNL2:10150:
N:GEXP::MBNL3:55796:
N:GEXP::MBOAT1:154141:
N:GEXP::MBOAT2:129642:
N:GEXP::MBOAT4:619373:
N:GEXP::MBOAT7:79143:
N:GEXP::MBP:4155:
N:GEXP::MBTD1:54799:
N:GEXP::MBTPS1:8720:
N:GEXP::MBTPS2:51360:
N:GEXP::MC1R:4157:
N:GEXP::MC2R:4158:
N:GEXP::MC3R:4159:
N:GEXP::MC4R:4160:
N:GEXP::MC5R:4161:
N:GEXP::MCAM:4162:
N:GEXP::MCART1:92014:
N:GEXP::MCART2:147407:
N:GEXP::MCART3P:442229:
N:GEXP::MCART6:401612:
N:GEXP::MCAT:27349:
N:GEXP::MCC:4163:
N:GEXP::MCCC1:56922:
N:GEXP::MCCC2:64087:
N:GEXP::MCCD1:401250:
N:GEXP::MCEE:84693:
N:GEXP::MCF2:4168:
N:GEXP::MCF2L2:23101:
N:GEXP::MCF2L:23263:
N:GEXP::MCFD2:90411:
N:GEXP::MCHR1:2847:
N:GEXP::MCHR2:84539:
N:GEXP::MCL1:4170:
N:GEXP::MCM10:55388:
N:GEXP::MCM2:4171:
N:GEXP::MCM3:4172:
N:GEXP::MCM3AP:8888:
N:GEXP::MCM3APAS:114044:
N:GEXP::MCM4:4173:
N:GEXP::MCM5:4174:
N:GEXP::MCM6:4175:
N:GEXP::MCM7:4176:
N:GEXP::MCM8:84515:
N:GEXP::MCM9:254394:
N:GEXP::MCOLN1:57192:
N:GEXP::MCOLN2:255231:
N:GEXP::MCOLN3:55283:
N:GEXP::MCPH1:79648:
N:GEXP::MCRS1:10445:
N:GEXP::MCTP1:79772:
N:GEXP::MCTP2:55784:
N:GEXP::MCTS1:28985:
N:GEXP::MDC1:9656:
N:GEXP::MDFI:4188:
N:GEXP::MDFIC:29969:
N:GEXP::MDGA1:266727:
N:GEXP::MDGA2:161357:
N:GEXP::MDH1:4190:
N:GEXP::MDH1B:130752:
N:GEXP::MDH2:4191:
N:GEXP::MDK:4192:
N:GEXP::MDM1:56890:
N:GEXP::MDM2:4193:
N:GEXP::MDM4:4194:
N:GEXP::MDN1:23195:
N:GEXP::MDP1:145553:
N:GEXP::MDS2:259283:
N:GEXP::ME1:4199:
N:GEXP::ME2:4200:
N:GEXP::ME3:10873:
N:GEXP::MEA1:4201:
N:GEXP::MEAF6:64769:
N:GEXP::MECOM:2122:
N:GEXP::MECP2:4204:
N:GEXP::MECR:51102:
N:GEXP::MED10:84246:
N:GEXP::MED11:400569:
N:GEXP::MED12:9968:
N:GEXP::MED12L:116931:
N:GEXP::MED13:9969:
N:GEXP::MED13L:23389:
N:GEXP::MED14:9282:
N:GEXP::MED15:51586:
N:GEXP::MED16:10025:
N:GEXP::MED17:9440:
N:GEXP::MED18:54797:
N:GEXP::MED19:219541:
N:GEXP::MED1:5469:
N:GEXP::MED20:9477:
N:GEXP::MED21:9412:
N:GEXP::MED22:6837:
N:GEXP::MED23:9439:
N:GEXP::MED24:9862:
N:GEXP::MED25:81857:
N:GEXP::MED26:9441:
N:GEXP::MED27:9442:
N:GEXP::MED28:80306:
N:GEXP::MED29:55588:
N:GEXP::MED30:90390:
N:GEXP::MED31:51003:
N:GEXP::MED4:29079:
N:GEXP::MED6:10001:
N:GEXP::MED7:9443:
N:GEXP::MED8:112950:
N:GEXP::MED9:55090:
N:GEXP::MEF2A:4205:
N:GEXP::MEF2B:100271849:
N:GEXP::MEF2C:4208:
N:GEXP::MEF2D:4209:
N:GEXP::MEFV:4210:
N:GEXP::MEG3:55384:
N:GEXP::MEG8:79104:
N:GEXP::MEGF10:84466:
N:GEXP::MEGF11:84465:
N:GEXP::MEGF6:1953:
N:GEXP::MEGF8:1954:
N:GEXP::MEGF9:1955:
N:GEXP::MEI1:150365:
N:GEXP::MEIG1:644890:
N:GEXP::MEIS1:4211:
N:GEXP::MEIS2:4212:
N:GEXP::MEIS3:56917:
N:GEXP::MEIS3P1:4213:
N:GEXP::MELK:9833:
N:GEXP::MEMO1:51072:
N:GEXP::MEN1:4221:
N:GEXP::MEOX1:4222:
N:GEXP::MEOX2:4223:
N:GEXP::MEP1A:4224:
N:GEXP::MEP1B:4225:
N:GEXP::MEPCE:56257:
N:GEXP::MEPE:56955:
N:GEXP::MERTK:10461:
N:GEXP::MESDC1:59274:
N:GEXP::MESDC2:23184:
N:GEXP::MESP1:55897:
N:GEXP::MESP2:145873:
N:GEXP::MEST:4232:
N:GEXP::MESTIT1:317751:
N:GEXP::MET:4233:
N:GEXP::METAP1:23173:
N:GEXP::METAP2:10988:
N:GEXP::METRN:79006:
N:GEXP::METRNL:284207:
N:GEXP::METT10D:79066:
N:GEXP::METT11D1:64745:
N:GEXP::METT5D1:196074:
N:GEXP::METTL10:399818:
N:GEXP::METTL11A:28989:
N:GEXP::METTL11B:149281:
N:GEXP::METTL12:751071:
N:GEXP::METTL13:51603:
N:GEXP::METTL14:57721:
N:GEXP::METTL1:4234:
N:GEXP::METTL2A:339175:
N:GEXP::METTL2B:55798:
N:GEXP::METTL3:56339:
N:GEXP::METTL4:64863:
N:GEXP::METTL5:29081:
N:GEXP::METTL6:131965:
N:GEXP::METTL7A:25840:
N:GEXP::METTL7B:196410:
N:GEXP::METTL8:79828:
N:GEXP::METTL9:51108:
N:GEXP::MEX3A:92312:
N:GEXP::MEX3B:84206:
N:GEXP::MEX3C:51320:
N:GEXP::MEX3D:399664:
N:GEXP::MFAP1:4236:
N:GEXP::MFAP2:4237:
N:GEXP::MFAP3:4238:
N:GEXP::MFAP3L:9848:
N:GEXP::MFAP4:4239:
N:GEXP::MFAP5:8076:
N:GEXP::MFF:56947:
N:GEXP::MFGE8:4240:
N:GEXP::MFHAS1:9258:
N:GEXP::MFI2:4241:
N:GEXP::MFN1:55669:
N:GEXP::MFN2:9927:
N:GEXP::MFNG:4242:
N:GEXP::MFRP:83552:
N:GEXP::MFSD10:10227:
N:GEXP::MFSD11:79157:
N:GEXP::MFSD1:64747:
N:GEXP::MFSD2A:84879:
N:GEXP::MFSD2B:388931:
N:GEXP::MFSD3:113655:
N:GEXP::MFSD4:148808:
N:GEXP::MFSD5:84975:
N:GEXP::MFSD6:54842:
N:GEXP::MFSD6L:162387:
N:GEXP::MFSD7:84179:
N:GEXP::MFSD8:256471:
N:GEXP::MFSD9:84804:
N:GEXP::MGA:23269:
N:GEXP::MGAM:8972:
N:GEXP::MGAT1:4245:
N:GEXP::MGAT2:4247:
N:GEXP::MGAT3:4248:
N:GEXP::MGAT4A:11320:
N:GEXP::MGAT4B:11282:
N:GEXP::MGAT4C:25834:
N:GEXP::MGAT5:4249:
N:GEXP::MGAT5B:146664:
N:GEXP::MGC12916:84815:
N:GEXP::MGC12982:84793:
N:GEXP::MGC14436:84983:
N:GEXP::MGC15885:197003:
N:GEXP::MGC16025:85009:
N:GEXP::MGC16121:84848:
N:GEXP::MGC16142:84849:
N:GEXP::MGC16275:85001:
N:GEXP::MGC16384:114130:
N:GEXP::MGC16703:113691:
N:GEXP::MGC21881:389741:
N:GEXP::MGC23270:196872:
N:GEXP::MGC23284:197187:
N:GEXP::MGC26647:219557:
N:GEXP::MGC27382:149047:
N:GEXP::MGC2752:65996:
N:GEXP::MGC2889:84789:
N:GEXP::MGC29506:51237:
N:GEXP::MGC34034:154089:
N:GEXP::MGC3771:81854:
N:GEXP::MGC42105:167359:
N:GEXP::MGC4473:79100:
N:GEXP::MGC45800:90768:
N:GEXP::MGC57346:401884:
N:GEXP::MGC70857:414919:
N:GEXP::MGC72080:389538:
N:GEXP::MGC87042:256227:
N:GEXP::MGEA5:10724:
N:GEXP::MGLL:11343:
N:GEXP::MGMT:4255:
N:GEXP::MGP:4256:
N:GEXP::MGRN1:23295:
N:GEXP::MGST1:4257:
N:GEXP::MGST2:4258:
N:GEXP::MGST3:4259:
N:GEXP::MIA2:117153:
N:GEXP::MIA3:375056:
N:GEXP::MIA:8190:
N:GEXP::MIAT:440823:
N:GEXP::MIB1:57534:
N:GEXP::MIB2:142678:
N:GEXP::MICA:4276:
N:GEXP::MICAL1:64780:
N:GEXP::MICAL2:9645:
N:GEXP::MICAL3:57553:
N:GEXP::MICALCL:84953:
N:GEXP::MICALL1:85377:
N:GEXP::MICALL2:79778:
N:GEXP::MICB:4277:
N:GEXP::MID1:4281:
N:GEXP::MID1IP1:58526:
N:GEXP::MID2:11043:
N:GEXP::MIDN:90007:
N:GEXP::MIER1:57708:
N:GEXP::MIER2:54531:
N:GEXP::MIER3:166968:
N:GEXP::MIF4GD:57409:
N:GEXP::MIF:4282:
N:GEXP::MIIP:60672:
N:GEXP::MIMT1:100073347:
N:GEXP::MINA:84864:
N:GEXP::MINK1:50488:
N:GEXP::MINPP1:9562:
N:GEXP::MIOS:54468:
N:GEXP::MIOX:55586:
N:GEXP::MIP:4284:
N:GEXP::MIPEP:4285:
N:GEXP::MIPOL1:145282:
N:GEXP::MIR155HG:114614:
N:GEXP::MIR17HG:407975:
N:GEXP::MIS12:79003:
N:GEXP::MITD1:129531:
N:GEXP::MITF:4286:
N:GEXP::MIXL1:83881:
N:GEXP::MKI67:4288:
N:GEXP::MKI67IP:84365:
N:GEXP::MKKS:8195:
N:GEXP::MKL1:57591:
N:GEXP::MKL2:57496:
N:GEXP::MKLN1:4289:
N:GEXP::MKNK1:8569:
N:GEXP::MKNK2:2872:
N:GEXP::MKRN1:23608:
N:GEXP::MKRN2:23609:
N:GEXP::MKRN3:7681:
N:GEXP::MKS1:54903:
N:GEXP::MKX:283078:
N:GEXP::MLANA:2315:
N:GEXP::MLC1:23209:
N:GEXP::MLEC:9761:
N:GEXP::MLF1:4291:
N:GEXP::MLF1IP:79682:
N:GEXP::MLF2:8079:
N:GEXP::MLH1:4292:
N:GEXP::MLH3:27030:
N:GEXP::MLKL:197259:
N:GEXP::MLL2:8085:
N:GEXP::MLL3:58508:
N:GEXP::MLL4:9757:
N:GEXP::MLL5:55904:
N:GEXP::MLL:4297:
N:GEXP::MLLT10:8028:
N:GEXP::MLLT11:10962:
N:GEXP::MLLT1:4298:
N:GEXP::MLLT3:4300:
N:GEXP::MLLT4:4301:
N:GEXP::MLLT6:4302:
N:GEXP::MLN:4295:
N:GEXP::MLNR:2862:
N:GEXP::MLPH:79083:
N:GEXP::MLST8:64223:
N:GEXP::MLX:6945:
N:GEXP::MLXIP:22877:
N:GEXP::MLXIPL:51085:
N:GEXP::MLYCD:23417:
N:GEXP::MMAA:166785:
N:GEXP::MMAB:326625:
N:GEXP::MMACHC:25974:
N:GEXP::MMADHC:27249:
N:GEXP::MMD2:221938:
N:GEXP::MMD:23531:
N:GEXP::MME:4311:
N:GEXP::MMEL1:79258:
N:GEXP::MMGT1:93380:
N:GEXP::MMP10:4319:
N:GEXP::MMP11:4320:
N:GEXP::MMP12:4321:
N:GEXP::MMP13:4322:
N:GEXP::MMP14:4323:
N:GEXP::MMP15:4324:
N:GEXP::MMP16:4325:
N:GEXP::MMP17:4326:
N:GEXP::MMP19:4327:
N:GEXP::MMP1:4312:
N:GEXP::MMP20:9313:
N:GEXP::MMP21:118856:
N:GEXP::MMP23A:8511:
N:GEXP::MMP23B:8510:
N:GEXP::MMP24:10893:
N:GEXP::MMP25:64386:
N:GEXP::MMP26:56547:
N:GEXP::MMP27:64066:
N:GEXP::MMP28:79148:
N:GEXP::MMP2:4313:
N:GEXP::MMP3:4314:
N:GEXP::MMP7:4316:
N:GEXP::MMP8:4317:
N:GEXP::MMP9:4318:
N:GEXP::MMRN1:22915:
N:GEXP::MMRN2:79812:
N:GEXP::MMS19:64210:
N:GEXP::MN1:4330:
N:GEXP::MNAT1:4331:
N:GEXP::MND1:84057:
N:GEXP::MNDA:4332:
N:GEXP::MNS1:55329:
N:GEXP::MNT:4335:
N:GEXP::MNX1:3110:
N:GEXP::MOAP1:64112:
N:GEXP::MOB2:81532:
N:GEXP::MOBKL1A:92597:
N:GEXP::MOBKL1B:55233:
N:GEXP::MOBKL2A:126308:
N:GEXP::MOBKL2B:79817:
N:GEXP::MOBKL2C:148932:
N:GEXP::MOBKL3:25843:
N:GEXP::MOBP:4336:
N:GEXP::MOCOS:55034:
N:GEXP::MOCS1:4337:
N:GEXP::MOCS2:4338:
N:GEXP::MOCS3:27304:
N:GEXP::MOG:4340:
N:GEXP::MOGAT1:116255:
N:GEXP::MOGAT2:80168:
N:GEXP::MOGAT3:346606:
N:GEXP::MOGS:7841:
N:GEXP::MON1A:84315:
N:GEXP::MON1B:22879:
N:GEXP::MON2:23041:
N:GEXP::MORC1:27136:
N:GEXP::MORC2:22880:
N:GEXP::MORC3:23515:
N:GEXP::MORC4:79710:
N:GEXP::MORF4:10934:
N:GEXP::MORF4L1:10933:
N:GEXP::MORF4L2:9643:
N:GEXP::MORN1:79906:
N:GEXP::MORN2:729967:
N:GEXP::MORN3:283385:
N:GEXP::MORN4:118812:
N:GEXP::MORN5:254956:
N:GEXP::MOS:4342:
N:GEXP::MOSC1:64757:
N:GEXP::MOSC2:54996:
N:GEXP::MOSPD1:56180:
N:GEXP::MOSPD2:158747:
N:GEXP::MOSPD3:64598:
N:GEXP::MOV10:4343:
N:GEXP::MOV10L1:54456:
N:GEXP::MOXD1:26002:
N:GEXP::MPDU1:9526:
N:GEXP::MPDZ:8777:
N:GEXP::MPEG1:219972:
N:GEXP::MPG:4350:
N:GEXP::MPHOSPH10:10199:
N:GEXP::MPHOSPH6:10200:
N:GEXP::MPHOSPH8:54737:
N:GEXP::MPHOSPH9:10198:
N:GEXP::MPI:4351:
N:GEXP::MPL:4352:
N:GEXP::MPND:84954:
N:GEXP::MPO:4353:
N:GEXP::MPP1:4354:
N:GEXP::MPP2:4355:
N:GEXP::MPP3:4356:
N:GEXP::MPP4:58538:
N:GEXP::MPP5:64398:
N:GEXP::MPP6:51678:
N:GEXP::MPP7:143098:
N:GEXP::MPPE1:65258:
N:GEXP::MPPED1:758:
N:GEXP::MPPED2:744:
N:GEXP::MPRIP:23164:
N:GEXP::MPST:4357:
N:GEXP::MPV17:4358:
N:GEXP::MPV17L2:84769:
N:GEXP::MPV17L:255027:
N:GEXP::MPZ:4359:
N:GEXP::MPZL1:9019:
N:GEXP::MPZL2:10205:
N:GEXP::MPZL3:196264:
N:GEXP::MR1:3140:
N:GEXP::MRAP2:112609:
N:GEXP::MRAP:56246:
N:GEXP::MRAS:22808:
N:GEXP::MRC1:4360:
N:GEXP::MRC2:9902:
N:GEXP::MRE11A:4361:
N:GEXP::MREG:55686:
N:GEXP::MRFAP1:93621:
N:GEXP::MRFAP1L1:114932:
N:GEXP::MRGPRD:116512:
N:GEXP::MRGPRE:116534:
N:GEXP::MRGPRF:116535:
N:GEXP::MRGPRG:386746:
N:GEXP::MRGPRX1:259249:
N:GEXP::MRGPRX2:117194:
N:GEXP::MRGPRX3:117195:
N:GEXP::MRGPRX4:117196:
N:GEXP::MRI1:84245:
N:GEXP::MRM1:79922:
N:GEXP::MRO:83876:
N:GEXP::MRP63:78988:
N:GEXP::MRPL10:124995:
N:GEXP::MRPL11:65003:
N:GEXP::MRPL12:6182:
N:GEXP::MRPL13:28998:
N:GEXP::MRPL14:64928:
N:GEXP::MRPL15:29088:
N:GEXP::MRPL16:54948:
N:GEXP::MRPL17:63875:
N:GEXP::MRPL18:29074:
N:GEXP::MRPL19:9801:
N:GEXP::MRPL1:65008:
N:GEXP::MRPL20:55052:
N:GEXP::MRPL21:219927:
N:GEXP::MRPL22:29093:
N:GEXP::MRPL23:6150:
N:GEXP::MRPL24:79590:
N:GEXP::MRPL27:51264:
N:GEXP::MRPL28:10573:
N:GEXP::MRPL2:51069:
N:GEXP::MRPL30:51263:
N:GEXP::MRPL32:64983:
N:GEXP::MRPL33:9553:
N:GEXP::MRPL34:64981:
N:GEXP::MRPL35:51318:
N:GEXP::MRPL36:64979:
N:GEXP::MRPL37:51253:
N:GEXP::MRPL38:64978:
N:GEXP::MRPL39:54148:
N:GEXP::MRPL3:11222:
N:GEXP::MRPL40:64976:
N:GEXP::MRPL41:64975:
N:GEXP::MRPL42:28977:
N:GEXP::MRPL42P5:359821:
N:GEXP::MRPL43:84545:
N:GEXP::MRPL44:65080:
N:GEXP::MRPL45:84311:
N:GEXP::MRPL46:26589:
N:GEXP::MRPL47:57129:
N:GEXP::MRPL48:51642:
N:GEXP::MRPL49:740:
N:GEXP::MRPL4:51073:
N:GEXP::MRPL50:54534:
N:GEXP::MRPL51:51258:
N:GEXP::MRPL52:122704:
N:GEXP::MRPL53:116540:
N:GEXP::MRPL54:116541:
N:GEXP::MRPL55:128308:
N:GEXP::MRPL9:65005:
N:GEXP::MRPS10:55173:
N:GEXP::MRPS11:64963:
N:GEXP::MRPS12:6183:
N:GEXP::MRPS14:63931:
N:GEXP::MRPS15:64960:
N:GEXP::MRPS16:51021:
N:GEXP::MRPS17:51373:
N:GEXP::MRPS18A:55168:
N:GEXP::MRPS18B:28973:
N:GEXP::MRPS18C:51023:
N:GEXP::MRPS21:54460:
N:GEXP::MRPS22:56945:
N:GEXP::MRPS23:51649:
N:GEXP::MRPS24:64951:
N:GEXP::MRPS25:64432:
N:GEXP::MRPS26:64949:
N:GEXP::MRPS27:23107:
N:GEXP::MRPS28:28957:
N:GEXP::MRPS2:51116:
N:GEXP::MRPS30:10884:
N:GEXP::MRPS31:10240:
N:GEXP::MRPS33:51650:
N:GEXP::MRPS34:65993:
N:GEXP::MRPS35:60488:
N:GEXP::MRPS36:92259:
N:GEXP::MRPS5:64969:
N:GEXP::MRPS6:64968:
N:GEXP::MRPS7:51081:
N:GEXP::MRPS9:64965:
N:GEXP::MRRF:92399:
N:GEXP::MRS2:57380:
N:GEXP::MRS2P2:729633:
N:GEXP::MRTO4:51154:
N:GEXP::MRVI1:10335:
N:GEXP::MS4A10:341116:
N:GEXP::MS4A12:54860:
N:GEXP::MS4A13:503497:
N:GEXP::MS4A14:84689:
N:GEXP::MS4A15:219995:
N:GEXP::MS4A1:931:
N:GEXP::MS4A2:2206:
N:GEXP::MS4A3:932:
N:GEXP::MS4A4A:51338:
N:GEXP::MS4A5:64232:
N:GEXP::MS4A6A:64231:
N:GEXP::MS4A6E:245802:
N:GEXP::MS4A7:58475:
N:GEXP::MS4A8B:83661:
N:GEXP::MSC:9242:
N:GEXP::MSGN1:343930:
N:GEXP::MSH2:4436:
N:GEXP::MSH3:4437:
N:GEXP::MSH4:4438:
N:GEXP::MSH5:4439:
N:GEXP::MSH6:2956:
N:GEXP::MSI1:4440:
N:GEXP::MSI2:124540:
N:GEXP::MSL1:339287:
N:GEXP::MSL2:55167:
N:GEXP::MSL3:10943:
N:GEXP::MSL3L2:151507:
N:GEXP::MSLN:10232:
N:GEXP::MSLNL:401827:
N:GEXP::MSMB:4477:
N:GEXP::MSMP:692094:
N:GEXP::MSN:4478:
N:GEXP::MSR1:4481:
N:GEXP::MSRA:4482:
N:GEXP::MSRB2:22921:
N:GEXP::MSRB3:253827:
N:GEXP::MST1:4485:
N:GEXP::MST1P2:11209:
N:GEXP::MST1P9:11223:
N:GEXP::MST1R:4486:
N:GEXP::MST4:51765:
N:GEXP::MSTN:2660:
N:GEXP::MSTO1:55154:
N:GEXP::MSTO2P:100129405:
N:GEXP::MSX1:4487:
N:GEXP::MSX2:4488:
N:GEXP::MSX2P1:55545:
N:GEXP::MT1A:4489:
N:GEXP::MT1B:4490:
N:GEXP::MT1DP:326343:
N:GEXP::MT1E:4493:
N:GEXP::MT1F:4494:
N:GEXP::MT1G:4495:
N:GEXP::MT1H:4496:
N:GEXP::MT1IP:644314:
N:GEXP::MT1L:4500:
N:GEXP::MT1M:4499:
N:GEXP::MT1X:4501:
N:GEXP::MT2A:4502:
N:GEXP::MT3:4504:
N:GEXP::MT4:84560:
N:GEXP::MTA1:9112:
N:GEXP::MTA2:9219:
N:GEXP::MTA3:57504:
N:GEXP::MTAP:4507:
N:GEXP::MTBP:27085:
N:GEXP::MTCH1:23787:
N:GEXP::MTCH2:23788:
N:GEXP::MTCP1:4515:
N:GEXP::MTCP1NB:100272147:
N:GEXP::MTDH:92140:
N:GEXP::MTERF:7978:
N:GEXP::MTERFD1:51001:
N:GEXP::MTERFD2:130916:
N:GEXP::MTERFD3:80298:
N:GEXP::MTF1:4520:
N:GEXP::MTF2:22823:
N:GEXP::MTFMT:123263:
N:GEXP::MTFR1:9650:
N:GEXP::MTG1:92170:
N:GEXP::MTHFD1:4522:
N:GEXP::MTHFD1L:25902:
N:GEXP::MTHFD2:10797:
N:GEXP::MTHFD2L:441024:
N:GEXP::MTHFR:4524:
N:GEXP::MTHFS:10588:
N:GEXP::MTHFSD:64779:
N:GEXP::MTIF2:4528:
N:GEXP::MTIF3:219402:
N:GEXP::MTL5:9633:
N:GEXP::MTM1:4534:
N:GEXP::MTMR10:54893:
N:GEXP::MTMR11:10903:
N:GEXP::MTMR12:54545:
N:GEXP::MTMR14:64419:
N:GEXP::MTMR15:22909:
N:GEXP::MTMR1:8776:
N:GEXP::MTMR2:8898:
N:GEXP::MTMR3:8897:
N:GEXP::MTMR4:9110:
N:GEXP::MTMR6:9107:
N:GEXP::MTMR7:9108:
N:GEXP::MTMR8:55613:
N:GEXP::MTMR9:66036:
N:GEXP::MTMR9L:339483:
N:GEXP::MTNR1A:4543:
N:GEXP::MTNR1B:4544:
N:GEXP::MTO1:25821:
N:GEXP::MTOR:2475:
N:GEXP::MTP18:51537:
N:GEXP::MTPAP:55149:
N:GEXP::MTR:4548:
N:GEXP::MTRF1:9617:
N:GEXP::MTRF1L:54516:
N:GEXP::MTRR:4552:
N:GEXP::MTSS1:9788:
N:GEXP::MTSS1L:92154:
N:GEXP::MTTP:4547:
N:GEXP::MTUS1:57509:
N:GEXP::MTUS2:23281:
N:GEXP::MTVR2:246754:
N:GEXP::MTX1:4580:
N:GEXP::MTX2:10651:
N:GEXP::MTX3:345778:
N:GEXP::MUC12:10071:
N:GEXP::MUC13:56667:
N:GEXP::MUC15:143662:
N:GEXP::MUC16:94025:
N:GEXP::MUC17:140453:
N:GEXP::MUC1:4582:
N:GEXP::MUC20:200958:
N:GEXP::MUC21:394263:
N:GEXP::MUC2:4583:
N:GEXP::MUC4:4585:
N:GEXP::MUC5B:727897:
N:GEXP::MUC6:4588:
N:GEXP::MUC7:4589:
N:GEXP::MUCL1:118430:
N:GEXP::MUDENG:55745:
N:GEXP::MUL1:79594:
N:GEXP::MUM1:84939:
N:GEXP::MUM1L1:139221:
N:GEXP::MURC:347273:
N:GEXP::MUS81:80198:
N:GEXP::MUSK:4593:
N:GEXP::MUSTN1:389125:
N:GEXP::MUT:4594:
N:GEXP::MUTED:63915:
N:GEXP::MUTYH:4595:
N:GEXP::MVD:4597:
N:GEXP::MVK:4598:
N:GEXP::MVP:9961:
N:GEXP::MX1:4599:
N:GEXP::MX2:4600:
N:GEXP::MXD1:4084:
N:GEXP::MXD3:83463:
N:GEXP::MXD4:10608:
N:GEXP::MXI1:4601:
N:GEXP::MXRA5:25878:
N:GEXP::MXRA7:439921:
N:GEXP::MXRA8:54587:
N:GEXP::MYADM:91663:
N:GEXP::MYADML2:255275:
N:GEXP::MYADML:151325:
N:GEXP::MYB:4602:
N:GEXP::MYBBP1A:10514:
N:GEXP::MYBL1:4603:
N:GEXP::MYBL2:4605:
N:GEXP::MYBPC1:4604:
N:GEXP::MYBPC2:4606:
N:GEXP::MYBPC3:4607:
N:GEXP::MYBPH:4608:
N:GEXP::MYBPHL:343263:
N:GEXP::MYC:4609:
N:GEXP::MYCBP2:23077:
N:GEXP::MYCBP:26292:
N:GEXP::MYCBPAP:84073:
N:GEXP::MYCL1:4610:
N:GEXP::MYCN:4613:
N:GEXP::MYCNOS:10408:
N:GEXP::MYCT1:80177:
N:GEXP::MYD88:4615:
N:GEXP::MYEF2:50804:
N:GEXP::MYEOV2:150678:
N:GEXP::MYEOV:26579:
N:GEXP::MYF5:4617:
N:GEXP::MYF6:4618:
N:GEXP::MYH10:4628:
N:GEXP::MYH11:4629:
N:GEXP::MYH13:8735:
N:GEXP::MYH14:79784:
N:GEXP::MYH15:22989:
N:GEXP::MYH16:84176:
N:GEXP::MYH1:4619:
N:GEXP::MYH2:4620:
N:GEXP::MYH3:4621:
N:GEXP::MYH4:4622:
N:GEXP::MYH6:4624:
N:GEXP::MYH7:4625:
N:GEXP::MYH7B:57644:
N:GEXP::MYH8:4626:
N:GEXP::MYH9:4627:
N:GEXP::MYL10:93408:
N:GEXP::MYL12A:10627:
N:GEXP::MYL12B:103910:
N:GEXP::MYL1:4632:
N:GEXP::MYL2:4633:
N:GEXP::MYL3:4634:
N:GEXP::MYL4:4635:
N:GEXP::MYL5:4636:
N:GEXP::MYL6:4637:
N:GEXP::MYL6B:140465:
N:GEXP::MYL7:58498:
N:GEXP::MYL9:10398:
N:GEXP::MYLIP:29116:
N:GEXP::MYLK2:85366:
N:GEXP::MYLK3:91807:
N:GEXP::MYLK4:340156:
N:GEXP::MYLK:4638:
N:GEXP::MYLPF:29895:
N:GEXP::MYNN:55892:
N:GEXP::MYO10:4651:
N:GEXP::MYO15A:51168:
N:GEXP::MYO15B:80022:
N:GEXP::MYO16:23026:
N:GEXP::MYO18A:399687:
N:GEXP::MYO18B:84700:
N:GEXP::MYO19:80179:
N:GEXP::MYO1A:4640:
N:GEXP::MYO1B:4430:
N:GEXP::MYO1C:4641:
N:GEXP::MYO1D:4642:
N:GEXP::MYO1E:4643:
N:GEXP::MYO1F:4542:
N:GEXP::MYO1G:64005:
N:GEXP::MYO1H:283446:
N:GEXP::MYO3A:53904:
N:GEXP::MYO3B:140469:
N:GEXP::MYO5A:4644:
N:GEXP::MYO5B:4645:
N:GEXP::MYO5C:55930:
N:GEXP::MYO6:4646:
N:GEXP::MYO7A:4647:
N:GEXP::MYO7B:4648:
N:GEXP::MYO9A:4649:
N:GEXP::MYO9B:4650:
N:GEXP::MYOC:4653:
N:GEXP::MYOCD:93649:
N:GEXP::MYOD1:4654:
N:GEXP::MYOF:26509:
N:GEXP::MYOG:4656:
N:GEXP::MYOM1:8736:
N:GEXP::MYOM2:9172:
N:GEXP::MYOM3:127294:
N:GEXP::MYOT:9499:
N:GEXP::MYOZ1:58529:
N:GEXP::MYOZ2:51778:
N:GEXP::MYOZ3:91977:
N:GEXP::MYPN:84665:
N:GEXP::MYPOP:339344:
N:GEXP::MYRIP:25924:
N:GEXP::MYSM1:114803:
N:GEXP::MYST1:84148:
N:GEXP::MYST2:11143:
N:GEXP::MYST3:7994:
N:GEXP::MYST4:23522:
N:GEXP::MYT1:4661:
N:GEXP::MYT1L:23040:
N:GEXP::MZF1:7593:
N:GEXP::N4BP1:9683:
N:GEXP::N4BP2:55728:
N:GEXP::N4BP2L1:90634:
N:GEXP::N4BP2L2:10443:
N:GEXP::N4BP3:23138:
N:GEXP::N6AMT1:29104:
N:GEXP::N6AMT2:221143:
N:GEXP::NAA10:8260:
N:GEXP::NAA11:84779:
N:GEXP::NAA15:80155:
N:GEXP::NAA16:79612:
N:GEXP::NAA20:51126:
N:GEXP::NAA25:80018:
N:GEXP::NAA30:122830:
N:GEXP::NAA35:60560:
N:GEXP::NAA38:51691:
N:GEXP::NAA40:79829:
N:GEXP::NAA50:80218:
N:GEXP::NAAA:27163:
N:GEXP::NAALAD2:10003:
N:GEXP::NAALADL1:10004:
N:GEXP::NAALADL2:254827:
N:GEXP::NAB1:4664:
N:GEXP::NAB2:4665:
N:GEXP::NACA2:342538:
N:GEXP::NACA:4666:
N:GEXP::NACAD:23148:
N:GEXP::NACAP1:83955:
N:GEXP::NACC1:112939:
N:GEXP::NACC2:138151:
N:GEXP::NADK:65220:
N:GEXP::NADSYN1:55191:
N:GEXP::NAE1:8883:
N:GEXP::NAF1:92345:
N:GEXP::NAGA:4668:
N:GEXP::NAGK:55577:
N:GEXP::NAGLU:4669:
N:GEXP::NAGPA:51172:
N:GEXP::NAGS:162417:
N:GEXP::NAIF1:203245:
N:GEXP::NAIP:4671:
N:GEXP::NALCN:259232:
N:GEXP::NAMPT:10135:
N:GEXP::NANOG:79923:
N:GEXP::NANOS1:340719:
N:GEXP::NANOS2:339345:
N:GEXP::NANOS3:342977:
N:GEXP::NANP:140838:
N:GEXP::NANS:54187:
N:GEXP::NAP1L1:4673:
N:GEXP::NAP1L2:4674:
N:GEXP::NAP1L3:4675:
N:GEXP::NAP1L4:4676:
N:GEXP::NAP1L5:266812:
N:GEXP::NAP1L6:645996:
N:GEXP::NAPA:8775:
N:GEXP::NAPB:63908:
N:GEXP::NAPEPLD:222236:
N:GEXP::NAPG:8774:
N:GEXP::NAPRT1:93100:
N:GEXP::NAPSA:9476:
N:GEXP::NAPSB:256236:
N:GEXP::NARF:26502:
N:GEXP::NARFL:64428:
N:GEXP::NARG2:79664:
N:GEXP::NARS2:79731:
N:GEXP::NARS:4677:
N:GEXP::NASP:4678:
N:GEXP::NAT10:55226:
N:GEXP::NAT14:57106:
N:GEXP::NAT15:79903:
N:GEXP::NAT1:9:
N:GEXP::NAT2:10:
N:GEXP::NAT6:24142:
N:GEXP::NAT8:9027:
N:GEXP::NAT8B:51471:
N:GEXP::NAT8L:339983:
N:GEXP::NAT9:26151:
N:GEXP::NAV1:89796:
N:GEXP::NAV2:89797:
N:GEXP::NAV3:89795:
N:GEXP::NBAS:51594:
N:GEXP::NBEA:26960:
N:GEXP::NBEAL1:65065:
N:GEXP::NBEAL2:23218:
N:GEXP::NBL1:4681:
N:GEXP::NBLA00301:79804:
N:GEXP::NBN:4683:
N:GEXP::NBPF10:100132406:
N:GEXP::NBPF14:25832:
N:GEXP::NBPF15:284565:
N:GEXP::NBPF16:728936:
N:GEXP::NBPF1:55672:
N:GEXP::NBPF22P:285622:
N:GEXP::NBPF3:84224:
N:GEXP::NBPF4:148545:
N:GEXP::NBPF6:653149:
N:GEXP::NBPF7:343505:
N:GEXP::NBPF9:400818:
N:GEXP::NBR1:4077:
N:GEXP::NBR2:10230:
N:GEXP::NCALD:83988:
N:GEXP::NCAM1:4684:
N:GEXP::NCAM2:4685:
N:GEXP::NCAN:1463:
N:GEXP::NCAPD2:9918:
N:GEXP::NCAPD3:23310:
N:GEXP::NCAPG2:54892:
N:GEXP::NCAPG:64151:
N:GEXP::NCAPH2:29781:
N:GEXP::NCAPH:23397:
N:GEXP::NCBP1:4686:
N:GEXP::NCBP2:22916:
N:GEXP::NCCRP1:342897:
N:GEXP::NCDN:23154:
N:GEXP::NCEH1:57552:
N:GEXP::NCF1:653361:
N:GEXP::NCF1B:654816:
N:GEXP::NCF1C:654817:
N:GEXP::NCF2:4688:
N:GEXP::NCF4:4689:
N:GEXP::NCK1:4690:
N:GEXP::NCK2:8440:
N:GEXP::NCKAP1:10787:
N:GEXP::NCKAP1L:3071:
N:GEXP::NCKAP5:344148:
N:GEXP::NCKAP5L:57701:
N:GEXP::NCKIPSD:51517:
N:GEXP::NCL:4691:
N:GEXP::NCLN:56926:
N:GEXP::NCOA1:8648:
N:GEXP::NCOA2:10499:
N:GEXP::NCOA3:8202:
N:GEXP::NCOA4:8031:
N:GEXP::NCOA5:57727:
N:GEXP::NCOA6:23054:
N:GEXP::NCOA7:135112:
N:GEXP::NCOR1:9611:
N:GEXP::NCOR2:9612:
N:GEXP::NCR1:9437:
N:GEXP::NCR2:9436:
N:GEXP::NCR3:259197:
N:GEXP::NCRNA00028:140875:
N:GEXP::NCRNA00029:100144596:
N:GEXP::NCRNA00032:158035:
N:GEXP::NCRNA00051:619434:
N:GEXP::NCRNA00052:145978:
N:GEXP::NCRNA00081:92482:
N:GEXP::NCRNA00085:147650:
N:GEXP::NCRNA00086:399668:
N:GEXP::NCRNA00087:644596:
N:GEXP::NCRNA00092:100188953:
N:GEXP::NCRNA00093:100188954:
N:GEXP::NCRNA00094:266655:
N:GEXP::NCRNA00095:283932:
N:GEXP::NCRNA00099:359822:
N:GEXP::NCRNA00105:80161:
N:GEXP::NCRNA00107:283981:
N:GEXP::NCRNA00110:642976:
N:GEXP::NCRNA00111:54090:
N:GEXP::NCRNA00112:54089:
N:GEXP::NCRNA00113:54088:
N:GEXP::NCRNA00114:400866:
N:GEXP::NCRNA00115:79854:
N:GEXP::NCRNA00116:205251:
N:GEXP::NCRNA00119:348808:
N:GEXP::NCRNA00120:55389:
N:GEXP::NCRNA00152:112597:
N:GEXP::NCRNA00157:54075:
N:GEXP::NCRNA00158:54072:
N:GEXP::NCRNA00159:54070:
N:GEXP::NCRNA00160:54064:
N:GEXP::NCRNA00161:118421:
N:GEXP::NCRNA00162:378825:
N:GEXP::NCRNA00164:554226:
N:GEXP::NCRNA00167:440072:
N:GEXP::NCRNA00169:400508:
N:GEXP::NCRNA00171:80862:
N:GEXP::NCRNA00173:100287569:
N:GEXP::NCRNA00174:285908:
N:GEXP::NCRNA00175:378832:
N:GEXP::NCRNA00176:284739:
N:GEXP::NCRNA00181:503538:
N:GEXP::NCRNA00182:100302692:
N:GEXP::NCRNA00183:554203:
N:GEXP::NCRNA00185:55410:
N:GEXP::NCRNA00188:125144:
N:GEXP::NCRNA00189:193629:
N:GEXP::NCRNA00200:399706:
N:GEXP::NCRNA00201:284702:
N:GEXP::NCRNA00202:387644:
N:GEXP::NCRNA00203:319085:
N:GEXP::NCRNA00204B:286967:
N:GEXP::NCRNA00207:388910:
N:GEXP::NCRNA00219:114915:
N:GEXP::NCRNA00230B:401629:
N:GEXP::NCRNA00235:64493:
N:GEXP::NCS1:23413:
N:GEXP::NCSTN:23385:
N:GEXP::NDC80:10403:
N:GEXP::NDE1:54820:
N:GEXP::NDEL1:81565:
N:GEXP::NDFIP1:80762:
N:GEXP::NDFIP2:54602:
N:GEXP::NDN:4692:
N:GEXP::NDNL2:56160:
N:GEXP::NDOR1:27158:
N:GEXP::NDP:4693:
N:GEXP::NDRG1:10397:
N:GEXP::NDRG2:57447:
N:GEXP::NDRG3:57446:
N:GEXP::NDRG4:65009:
N:GEXP::NDST1:3340:
N:GEXP::NDST2:8509:
N:GEXP::NDST3:9348:
N:GEXP::NDST4:64579:
N:GEXP::NDUFA10:4705:
N:GEXP::NDUFA11:126328:
N:GEXP::NDUFA12:55967:
N:GEXP::NDUFA13:51079:
N:GEXP::NDUFA1:4694:
N:GEXP::NDUFA2:4695:
N:GEXP::NDUFA3:4696:
N:GEXP::NDUFA4:4697:
N:GEXP::NDUFA4L2:56901:
N:GEXP::NDUFA5:4698:
N:GEXP::NDUFA6:4700:
N:GEXP::NDUFA7:4701:
N:GEXP::NDUFA8:4702:
N:GEXP::NDUFA9:4704:
N:GEXP::NDUFAB1:4706:
N:GEXP::NDUFAF1:51103:
N:GEXP::NDUFAF2:91942:
N:GEXP::NDUFAF3:25915:
N:GEXP::NDUFAF4:29078:
N:GEXP::NDUFB10:4716:
N:GEXP::NDUFB11:54539:
N:GEXP::NDUFB1:4707:
N:GEXP::NDUFB2:4708:
N:GEXP::NDUFB3:4709:
N:GEXP::NDUFB4:4710:
N:GEXP::NDUFB5:4711:
N:GEXP::NDUFB6:4712:
N:GEXP::NDUFB7:4713:
N:GEXP::NDUFB8:4714:
N:GEXP::NDUFB9:4715:
N:GEXP::NDUFC1:4717:
N:GEXP::NDUFC2:4718:
N:GEXP::NDUFS1:4719:
N:GEXP::NDUFS2:4720:
N:GEXP::NDUFS3:4722:
N:GEXP::NDUFS4:4724:
N:GEXP::NDUFS5:4725:
N:GEXP::NDUFS6:4726:
N:GEXP::NDUFS7:374291:
N:GEXP::NDUFS8:4728:
N:GEXP::NDUFV1:4723:
N:GEXP::NDUFV2:4729:
N:GEXP::NDUFV3:4731:
N:GEXP::NEAT1:283131:
N:GEXP::NEB:4703:
N:GEXP::NEBL:10529:
N:GEXP::NECAB1:64168:
N:GEXP::NECAB2:54550:
N:GEXP::NECAB3:63941:
N:GEXP::NECAP1:25977:
N:GEXP::NECAP2:55707:
N:GEXP::NEDD1:121441:
N:GEXP::NEDD4:4734:
N:GEXP::NEDD4L:23327:
N:GEXP::NEDD8:4738:
N:GEXP::NEDD9:4739:
N:GEXP::NEFH:4744:
N:GEXP::NEFL:4747:
N:GEXP::NEFM:4741:
N:GEXP::NEGR1:257194:
N:GEXP::NEIL1:79661:
N:GEXP::NEIL2:252969:
N:GEXP::NEIL3:55247:
N:GEXP::NEK10:152110:
N:GEXP::NEK11:79858:
N:GEXP::NEK1:4750:
N:GEXP::NEK2:4751:
N:GEXP::NEK3:4752:
N:GEXP::NEK4:6787:
N:GEXP::NEK5:341676:
N:GEXP::NEK6:10783:
N:GEXP::NEK7:140609:
N:GEXP::NEK8:284086:
N:GEXP::NEK9:91754:
N:GEXP::NELF:26012:
N:GEXP::NELL1:4745:
N:GEXP::NELL2:4753:
N:GEXP::NENF:29937:
N:GEXP::NEO1:4756:
N:GEXP::NES:10763:
N:GEXP::NET1:10276:
N:GEXP::NETO1:81832:
N:GEXP::NETO2:81831:
N:GEXP::NEU1:4758:
N:GEXP::NEU2:4759:
N:GEXP::NEU3:10825:
N:GEXP::NEU4:129807:
N:GEXP::NEURL1B:54492:
N:GEXP::NEURL2:140825:
N:GEXP::NEURL3:93082:
N:GEXP::NEURL4:84461:
N:GEXP::NEURL:9148:
N:GEXP::NEUROD1:4760:
N:GEXP::NEUROD2:4761:
N:GEXP::NEUROD4:58158:
N:GEXP::NEUROD6:63974:
N:GEXP::NEUROG1:4762:
N:GEXP::NEUROG2:63973:
N:GEXP::NEUROG3:50674:
N:GEXP::NEXN:91624:
N:GEXP::NF1:4763:
N:GEXP::NF1P1:440225:
N:GEXP::NF2:4771:
N:GEXP::NFAM1:150372:
N:GEXP::NFASC:23114:
N:GEXP::NFAT5:10725:
N:GEXP::NFATC1:4772:
N:GEXP::NFATC2:4773:
N:GEXP::NFATC2IP:84901:
N:GEXP::NFATC3:4775:
N:GEXP::NFATC4:4776:
N:GEXP::NFE2:4778:
N:GEXP::NFE2L1:4779:
N:GEXP::NFE2L2:4780:
N:GEXP::NFE2L3:9603:
N:GEXP::NFIA:4774:
N:GEXP::NFIB:4781:
N:GEXP::NFIC:4782:
N:GEXP::NFIL3:4783:
N:GEXP::NFIX:4784:
N:GEXP::NFKB1:4790:
N:GEXP::NFKB2:4791:
N:GEXP::NFKBIA:4792:
N:GEXP::NFKBIB:4793:
N:GEXP::NFKBID:84807:
N:GEXP::NFKBIE:4794:
N:GEXP::NFKBIL1:4795:
N:GEXP::NFKBIL2:4796:
N:GEXP::NFKBIZ:64332:
N:GEXP::NFRKB:4798:
N:GEXP::NFS1:9054:
N:GEXP::NFU1:27247:
N:GEXP::NFX1:4799:
N:GEXP::NFXL1:152518:
N:GEXP::NFYA:4800:
N:GEXP::NFYB:4801:
N:GEXP::NFYC:4802:
N:GEXP::NGB:58157:
N:GEXP::NGDN:25983:
N:GEXP::NGEF:25791:
N:GEXP::NGF:4803:
N:GEXP::NGFR:4804:
N:GEXP::NGFRAP1:27018:
N:GEXP::NGLY1:55768:
N:GEXP::NGRN:51335:
N:GEXP::NHEDC1:150159:
N:GEXP::NHEDC2:133308:
N:GEXP::NHEG1:100294720:
N:GEXP::NHEJ1:79840:
N:GEXP::NHLH1:4807:
N:GEXP::NHLH2:4808:
N:GEXP::NHLRC1:378884:
N:GEXP::NHLRC2:374354:
N:GEXP::NHLRC3:387921:
N:GEXP::NHLRC4:283948:
N:GEXP::NHP2:55651:
N:GEXP::NHP2L1:4809:
N:GEXP::NHS:4810:
N:GEXP::NHSL1:57224:
N:GEXP::NHSL2:340527:
N:GEXP::NICN1:84276:
N:GEXP::NID1:4811:
N:GEXP::NID2:22795:
N:GEXP::NIF3L1:60491:
N:GEXP::NIN:51199:
N:GEXP::NINJ1:4814:
N:GEXP::NINJ2:4815:
N:GEXP::NINL:22981:
N:GEXP::NIP7:51388:
N:GEXP::NIPA1:123606:
N:GEXP::NIPA2:81614:
N:GEXP::NIPAL1:152519:
N:GEXP::NIPAL2:79815:
N:GEXP::NIPAL3:57185:
N:GEXP::NIPAL4:348938:
N:GEXP::NIPBL:25836:
N:GEXP::NIPSNAP1:8508:
N:GEXP::NIPSNAP3A:25934:
N:GEXP::NIPSNAP3B:55335:
N:GEXP::NISCH:11188:
N:GEXP::NIT1:4817:
N:GEXP::NIT2:56954:
N:GEXP::NKAIN1:79570:
N:GEXP::NKAIN2:154215:
N:GEXP::NKAIN3:286183:
N:GEXP::NKAIN4:128414:
N:GEXP::NKAP:79576:
N:GEXP::NKAPL:222698:
N:GEXP::NKD1:85407:
N:GEXP::NKD2:85409:
N:GEXP::NKG7:4818:
N:GEXP::NKIRAS1:28512:
N:GEXP::NKIRAS2:28511:
N:GEXP::NKPD1:284353:
N:GEXP::NKRF:55922:
N:GEXP::NKTR:4820:
N:GEXP::NKX1-2:390010:
N:GEXP::NKX2-1:7080:
N:GEXP::NKX2-2:4821:
N:GEXP::NKX2-3:159296:
N:GEXP::NKX2-4:644524:
N:GEXP::NKX2-5:1482:
N:GEXP::NKX2-6:137814:
N:GEXP::NKX2-8:26257:
N:GEXP::NKX3-1:4824:
N:GEXP::NKX3-2:579:
N:GEXP::NKX6-1:4825:
N:GEXP::NKX6-2:84504:
N:GEXP::NKX6-3:157848:
N:GEXP::NLE1:54475:
N:GEXP::NLGN1:22871:
N:GEXP::NLGN2:57555:
N:GEXP::NLGN3:54413:
N:GEXP::NLGN4X:57502:
N:GEXP::NLGN4Y:22829:
N:GEXP::NLK:51701:
N:GEXP::NLN:57486:
N:GEXP::NLRC3:197358:
N:GEXP::NLRC4:58484:
N:GEXP::NLRC5:84166:
N:GEXP::NLRP10:338322:
N:GEXP::NLRP11:204801:
N:GEXP::NLRP12:91662:
N:GEXP::NLRP13:126204:
N:GEXP::NLRP14:338323:
N:GEXP::NLRP1:22861:
N:GEXP::NLRP2:55655:
N:GEXP::NLRP3:114548:
N:GEXP::NLRP4:147945:
N:GEXP::NLRP5:126206:
N:GEXP::NLRP6:171389:
N:GEXP::NLRP7:199713:
N:GEXP::NLRP8:126205:
N:GEXP::NLRP9:338321:
N:GEXP::NLRX1:79671:
N:GEXP::NMB:4828:
N:GEXP::NMBR:4829:
N:GEXP::NMD3:51068:
N:GEXP::NME1-NME2:654364:
N:GEXP::NME1:4830:
N:GEXP::NME2:4831:
N:GEXP::NME2P1:283458:
N:GEXP::NME3:4832:
N:GEXP::NME4:4833:
N:GEXP::NME5:8382:
N:GEXP::NME6:10201:
N:GEXP::NME7:29922:
N:GEXP::NMI:9111:
N:GEXP::NMNAT1:64802:
N:GEXP::NMNAT2:23057:
N:GEXP::NMNAT3:349565:
N:GEXP::NMRAL1:57407:
N:GEXP::NMS:129521:
N:GEXP::NMT1:4836:
N:GEXP::NMT2:9397:
N:GEXP::NMU:10874:
N:GEXP::NMUR1:10316:
N:GEXP::NMUR2:56923:
N:GEXP::NNAT:4826:
N:GEXP::NNMT:4837:
N:GEXP::NNT:23530:
N:GEXP::NOB1:28987:
N:GEXP::NOBOX:135935:
N:GEXP::NOC2L:26155:
N:GEXP::NOC3L:64318:
N:GEXP::NOC4L:79050:
N:GEXP::NOD1:10392:
N:GEXP::NOD2:64127:
N:GEXP::NODAL:4838:
N:GEXP::NOG:9241:
N:GEXP::NOL10:79954:
N:GEXP::NOL11:25926:
N:GEXP::NOL12:79159:
N:GEXP::NOL3:8996:
N:GEXP::NOL4:8715:
N:GEXP::NOL6:65083:
N:GEXP::NOL7:51406:
N:GEXP::NOL8:55035:
N:GEXP::NOL9:79707:
N:GEXP::NOLC1:9221:
N:GEXP::NOM1:64434:
N:GEXP::NOMO1:23420:
N:GEXP::NOMO2:283820:
N:GEXP::NOMO3:408050:
N:GEXP::NONO:4841:
N:GEXP::NOP10:55505:
N:GEXP::NOP14:8602:
N:GEXP::NOP16:51491:
N:GEXP::NOP2:4839:
N:GEXP::NOP56:10528:
N:GEXP::NOP58:51602:
N:GEXP::NOS1:4842:
N:GEXP::NOS1AP:9722:
N:GEXP::NOS2:4843:
N:GEXP::NOS3:4846:
N:GEXP::NOSIP:51070:
N:GEXP::NOSTRIN:115677:
N:GEXP::NOTCH1:4851:
N:GEXP::NOTCH2:4853:
N:GEXP::NOTCH2NL:388677:
N:GEXP::NOTCH3:4854:
N:GEXP::NOTCH4:4855:
N:GEXP::NOTO:344022:
N:GEXP::NOTUM:147111:
N:GEXP::NOV:4856:
N:GEXP::NOVA1:4857:
N:GEXP::NOVA2:4858:
N:GEXP::NOX1:27035:
N:GEXP::NOX3:50508:
N:GEXP::NOX4:50507:
N:GEXP::NOX5:79400:
N:GEXP::NOXA1:10811:
N:GEXP::NOXO1:124056:
N:GEXP::NPAS1:4861:
N:GEXP::NPAS2:4862:
N:GEXP::NPAS3:64067:
N:GEXP::NPAS4:266743:
N:GEXP::NPAT:4863:
N:GEXP::NPB:256933:
N:GEXP::NPBWR1:2831:
N:GEXP::NPBWR2:2832:
N:GEXP::NPC1:4864:
N:GEXP::NPC1L1:29881:
N:GEXP::NPC2:10577:
N:GEXP::NPDC1:56654:
N:GEXP::NPEPL1:79716:
N:GEXP::NPEPPS:9520:
N:GEXP::NPFF:8620:
N:GEXP::NPFFR1:64106:
N:GEXP::NPFFR2:10886:
N:GEXP::NPHP1:4867:
N:GEXP::NPHP3:27031:
N:GEXP::NPHP4:261734:
N:GEXP::NPHS1:4868:
N:GEXP::NPHS2:7827:
N:GEXP::NPIP:9284:
N:GEXP::NPIPL3:23117:
N:GEXP::NPL:80896:
N:GEXP::NPLOC4:55666:
N:GEXP::NPM1:4869:
N:GEXP::NPM2:10361:
N:GEXP::NPM3:10360:
N:GEXP::NPNT:255743:
N:GEXP::NPPA:4878:
N:GEXP::NPPB:4879:
N:GEXP::NPPC:4880:
N:GEXP::NPR1:4881:
N:GEXP::NPR2:4882:
N:GEXP::NPR3:4883:
N:GEXP::NPRL2:10641:
N:GEXP::NPRL3:8131:
N:GEXP::NPS:594857:
N:GEXP::NPSR1:387129:
N:GEXP::NPTN:27020:
N:GEXP::NPTX1:4884:
N:GEXP::NPTX2:4885:
N:GEXP::NPTXR:23467:
N:GEXP::NPVF:64111:
N:GEXP::NPW:283869:
N:GEXP::NPY1R:4886:
N:GEXP::NPY2R:4887:
N:GEXP::NPY5R:4889:
N:GEXP::NPY6R:4888:
N:GEXP::NPY:4852:
N:GEXP::NQO1:1728:
N:GEXP::NQO2:4835:
N:GEXP::NR0B1:190:
N:GEXP::NR0B2:8431:
N:GEXP::NR1D1:9572:
N:GEXP::NR1D2:9975:
N:GEXP::NR1H2:7376:
N:GEXP::NR1H3:10062:
N:GEXP::NR1H4:9971:
N:GEXP::NR1I2:8856:
N:GEXP::NR1I3:9970:
N:GEXP::NR2C1:7181:
N:GEXP::NR2C2:7182:
N:GEXP::NR2C2AP:126382:
N:GEXP::NR2E1:7101:
N:GEXP::NR2E3:10002:
N:GEXP::NR2F1:7025:
N:GEXP::NR2F2:7026:
N:GEXP::NR2F6:2063:
N:GEXP::NR3C1:2908:
N:GEXP::NR3C2:4306:
N:GEXP::NR4A1:3164:
N:GEXP::NR4A2:4929:
N:GEXP::NR4A3:8013:
N:GEXP::NR5A1:2516:
N:GEXP::NR5A2:2494:
N:GEXP::NR6A1:2649:
N:GEXP::NRADDP:100129354:
N:GEXP::NRAP:4892:
N:GEXP::NRARP:441478:
N:GEXP::NRAS:4893:
N:GEXP::NRBF2:29982:
N:GEXP::NRBP1:29959:
N:GEXP::NRBP2:340371:
N:GEXP::NRCAM:4897:
N:GEXP::NRD1:4898:
N:GEXP::NRF1:4899:
N:GEXP::NRG1:3084:
N:GEXP::NRG2:9542:
N:GEXP::NRG3:10718:
N:GEXP::NRG4:145957:
N:GEXP::NRGN:4900:
N:GEXP::NRIP1:8204:
N:GEXP::NRIP2:83714:
N:GEXP::NRIP3:56675:
N:GEXP::NRK:203447:
N:GEXP::NRL:4901:
N:GEXP::NRM:11270:
N:GEXP::NRN1:51299:
N:GEXP::NRN1L:123904:
N:GEXP::NRP1:8829:
N:GEXP::NRP2:8828:
N:GEXP::NRSN1:140767:
N:GEXP::NRSN2:80023:
N:GEXP::NRTN:4902:
N:GEXP::NRXN1:9378:
N:GEXP::NRXN2:9379:
N:GEXP::NRXN3:9369:
N:GEXP::NSA2:10412:
N:GEXP::NSD1:64324:
N:GEXP::NSDHL:50814:
N:GEXP::NSF:4905:
N:GEXP::NSFL1C:55968:
N:GEXP::NSL1:25936:
N:GEXP::NSMAF:8439:
N:GEXP::NSMCE1:197370:
N:GEXP::NSMCE2:286053:
N:GEXP::NSMCE4A:54780:
N:GEXP::NSUN2:54888:
N:GEXP::NSUN3:63899:
N:GEXP::NSUN4:387338:
N:GEXP::NSUN5:55695:
N:GEXP::NSUN5P1:155400:
N:GEXP::NSUN5P2:260294:
N:GEXP::NSUN6:221078:
N:GEXP::NSUN7:79730:
N:GEXP::NT5C1A:84618:
N:GEXP::NT5C1B:93034:
N:GEXP::NT5C2:22978:
N:GEXP::NT5C3:51251:
N:GEXP::NT5C3L:115024:
N:GEXP::NT5C:30833:
N:GEXP::NT5DC1:221294:
N:GEXP::NT5DC2:64943:
N:GEXP::NT5DC3:51559:
N:GEXP::NT5E:4907:
N:GEXP::NT5M:56953:
N:GEXP::NTAN1:123803:
N:GEXP::NTF3:4908:
N:GEXP::NTF4:4909:
N:GEXP::NTHL1:4913:
N:GEXP::NTM:50863:
N:GEXP::NTN1:9423:
N:GEXP::NTN3:4917:
N:GEXP::NTN4:59277:
N:GEXP::NTN5:126147:
N:GEXP::NTNG1:22854:
N:GEXP::NTNG2:84628:
N:GEXP::NTRK1:4914:
N:GEXP::NTRK2:4915:
N:GEXP::NTRK3:4916:
N:GEXP::NTS:4922:
N:GEXP::NTSR1:4923:
N:GEXP::NTSR2:23620:
N:GEXP::NUAK1:9891:
N:GEXP::NUAK2:81788:
N:GEXP::NUB1:51667:
N:GEXP::NUBP1:4682:
N:GEXP::NUBP2:10101:
N:GEXP::NUBPL:80224:
N:GEXP::NUCB1:4924:
N:GEXP::NUCB2:4925:
N:GEXP::NUCKS1:64710:
N:GEXP::NUDC:10726:
N:GEXP::NUDCD1:84955:
N:GEXP::NUDCD2:134492:
N:GEXP::NUDCD3:23386:
N:GEXP::NUDT10:170685:
N:GEXP::NUDT11:55190:
N:GEXP::NUDT12:83594:
N:GEXP::NUDT13:25961:
N:GEXP::NUDT14:256281:
N:GEXP::NUDT15:55270:
N:GEXP::NUDT16:131870:
N:GEXP::NUDT16L1:84309:
N:GEXP::NUDT16P1:152195:
N:GEXP::NUDT17:200035:
N:GEXP::NUDT18:79873:
N:GEXP::NUDT19:390916:
N:GEXP::NUDT1:4521:
N:GEXP::NUDT21:11051:
N:GEXP::NUDT22:84304:
N:GEXP::NUDT2:318:
N:GEXP::NUDT3:11165:
N:GEXP::NUDT4:11163:
N:GEXP::NUDT5:11164:
N:GEXP::NUDT6:11162:
N:GEXP::NUDT7:283927:
N:GEXP::NUDT8:254552:
N:GEXP::NUDT9:53343:
N:GEXP::NUDT9P1:119369:
N:GEXP::NUF2:83540:
N:GEXP::NUFIP1:26747:
N:GEXP::NUFIP2:57532:
N:GEXP::NUMA1:4926:
N:GEXP::NUMB:8650:
N:GEXP::NUMBL:9253:
N:GEXP::NUP107:57122:
N:GEXP::NUP133:55746:
N:GEXP::NUP153:9972:
N:GEXP::NUP155:9631:
N:GEXP::NUP160:23279:
N:GEXP::NUP188:23511:
N:GEXP::NUP205:23165:
N:GEXP::NUP210:23225:
N:GEXP::NUP210L:91181:
N:GEXP::NUP214:8021:
N:GEXP::NUP35:129401:
N:GEXP::NUP37:79023:
N:GEXP::NUP43:348995:
N:GEXP::NUP50:10762:
N:GEXP::NUP54:53371:
N:GEXP::NUP62:23636:
N:GEXP::NUP62CL:54830:
N:GEXP::NUP85:79902:
N:GEXP::NUP88:4927:
N:GEXP::NUP93:9688:
N:GEXP::NUP98:4928:
N:GEXP::NUPL1:9818:
N:GEXP::NUPL2:11097:
N:GEXP::NUPR1:26471:
N:GEXP::NUS1:116150:
N:GEXP::NUSAP1:51203:
N:GEXP::NUTF2:10204:
N:GEXP::NVL:4931:
N:GEXP::NWD1:284434:
N:GEXP::NXF1:10482:
N:GEXP::NXF2:56001:
N:GEXP::NXF2B:728343:
N:GEXP::NXF3:56000:
N:GEXP::NXF4:55999:
N:GEXP::NXF5:55998:
N:GEXP::NXN:64359:
N:GEXP::NXNL1:115861:
N:GEXP::NXNL2:158046:
N:GEXP::NXPH1:30010:
N:GEXP::NXPH2:11249:
N:GEXP::NXPH3:11248:
N:GEXP::NXPH4:11247:
N:GEXP::NXT1:29107:
N:GEXP::NXT2:55916:
N:GEXP::NYNRIN:57523:
N:GEXP::NYX:60506:
N:GEXP::OAF:220323:
N:GEXP::OAS1:4938:
N:GEXP::OAS2:4939:
N:GEXP::OAS3:4940:
N:GEXP::OASL:8638:
N:GEXP::OAT:4942:
N:GEXP::OAZ1:4946:
N:GEXP::OAZ2:4947:
N:GEXP::OAZ3:51686:
N:GEXP::OBFC1:79991:
N:GEXP::OBFC2A:64859:
N:GEXP::OBFC2B:79035:
N:GEXP::OBP2A:29991:
N:GEXP::OBP2B:29989:
N:GEXP::OBSCN:84033:
N:GEXP::OBSL1:23363:
N:GEXP::OC90:729330:
N:GEXP::OCA2:4948:
N:GEXP::OCEL1:79629:
N:GEXP::OCIAD1:54940:
N:GEXP::OCIAD2:132299:
N:GEXP::OCLM:10896:
N:GEXP::OCLN:4950:
N:GEXP::OCM2:4951:
N:GEXP::OCM:654231:
N:GEXP::OCRL:4952:
N:GEXP::ODAM:54959:
N:GEXP::ODC1:4953:
N:GEXP::ODF1:4956:
N:GEXP::ODF2:4957:
N:GEXP::ODF2L:57489:
N:GEXP::ODF3:113746:
N:GEXP::ODF3B:440836:
N:GEXP::ODF3L1:161753:
N:GEXP::ODF3L2:284451:
N:GEXP::ODF4:146852:
N:GEXP::ODZ1:10178:
N:GEXP::ODZ2:57451:
N:GEXP::ODZ3:55714:
N:GEXP::ODZ4:26011:
N:GEXP::OFD1:8481:
N:GEXP::OGDH:4967:
N:GEXP::OGDHL:55753:
N:GEXP::OGFOD1:55239:
N:GEXP::OGFOD2:79676:
N:GEXP::OGFR:11054:
N:GEXP::OGFRL1:79627:
N:GEXP::OGG1:4968:
N:GEXP::OGN:4969:
N:GEXP::OGT:8473:
N:GEXP::OIP5:11339:
N:GEXP::OIT3:170392:
N:GEXP::OLA1:29789:
N:GEXP::OLAH:55301:
N:GEXP::OLFM1:10439:
N:GEXP::OLFM2:93145:
N:GEXP::OLFM3:118427:
N:GEXP::OLFM4:10562:
N:GEXP::OLFML1:283298:
N:GEXP::OLFML2A:169611:
N:GEXP::OLFML2B:25903:
N:GEXP::OLFML3:56944:
N:GEXP::OLIG1:116448:
N:GEXP::OLIG2:10215:
N:GEXP::OLIG3:167826:
N:GEXP::OLR1:4973:
N:GEXP::OMA1:115209:
N:GEXP::OMD:4958:
N:GEXP::OMG:4974:
N:GEXP::OMP:4975:
N:GEXP::ONECUT1:3175:
N:GEXP::ONECUT2:9480:
N:GEXP::ONECUT3:390874:
N:GEXP::OOEP:441161:
N:GEXP::OPA1:4976:
N:GEXP::OPA3:80207:
N:GEXP::OPALIN:93377:
N:GEXP::OPCML:4978:
N:GEXP::OPHN1:4983:
N:GEXP::OPLAH:26873:
N:GEXP::OPN1LW:5956:
N:GEXP::OPN1MW:2652:
N:GEXP::OPN1SW:611:
N:GEXP::OPN3:23596:
N:GEXP::OPN4:94233:
N:GEXP::OPN5:221391:
N:GEXP::OPRD1:4985:
N:GEXP::OPRK1:4986:
N:GEXP::OPRL1:4987:
N:GEXP::OPRM1:4988:
N:GEXP::OPTC:26254:
N:GEXP::OPTN:10133:
N:GEXP::OR10A2:341276:
N:GEXP::OR10A3:26496:
N:GEXP::OR10A4:283297:
N:GEXP::OR10A5:144124:
N:GEXP::OR10A6:390093:
N:GEXP::OR10A7:121364:
N:GEXP::OR10AD1:121275:
N:GEXP::OR10AG1:282770:
N:GEXP::OR10C1:442194:
N:GEXP::OR10G2:26534:
N:GEXP::OR10G3:26533:
N:GEXP::OR10G4:390264:
N:GEXP::OR10G7:390265:
N:GEXP::OR10G8:219869:
N:GEXP::OR10G9:219870:
N:GEXP::OR10H1:26539:
N:GEXP::OR10H2:26538:
N:GEXP::OR10H3:26532:
N:GEXP::OR10H4:126541:
N:GEXP::OR10H5:284433:
N:GEXP::OR10J1:26476:
N:GEXP::OR10J3:441911:
N:GEXP::OR10J5:127385:
N:GEXP::OR10K1:391109:
N:GEXP::OR10K2:391107:
N:GEXP::OR10P1:121130:
N:GEXP::OR10Q1:219960:
N:GEXP::OR10R2:343406:
N:GEXP::OR10S1:219873:
N:GEXP::OR10T2:128360:
N:GEXP::OR10V1:390201:
N:GEXP::OR10W1:81341:
N:GEXP::OR10X1:128367:
N:GEXP::OR10Z1:128368:
N:GEXP::OR11A1:26531:
N:GEXP::OR11G2:390439:
N:GEXP::OR11H12:440153:
N:GEXP::OR11H1:81061:
N:GEXP::OR11H4:390442:
N:GEXP::OR11H6:122748:
N:GEXP::OR11L1:391189:
N:GEXP::OR12D2:26529:
N:GEXP::OR12D3:81797:
N:GEXP::OR13A1:79290:
N:GEXP::OR13C2:392376:
N:GEXP::OR13C3:138803:
N:GEXP::OR13C4:138804:
N:GEXP::OR13C5:138799:
N:GEXP::OR13C8:138802:
N:GEXP::OR13C9:286362:
N:GEXP::OR13D1:286365:
N:GEXP::OR13F1:138805:
N:GEXP::OR13G1:441933:
N:GEXP::OR13H1:347468:
N:GEXP::OR13J1:392309:
N:GEXP::OR14A16:284532:
N:GEXP::OR14C36:127066:
N:GEXP::OR14I1:401994:
N:GEXP::OR14J1:442191:
N:GEXP::OR1A1:8383:
N:GEXP::OR1A2:26189:
N:GEXP::OR1B1:347169:
N:GEXP::OR1C1:26188:
N:GEXP::OR1D2:4991:
N:GEXP::OR1D4:8385:
N:GEXP::OR1E1:8387:
N:GEXP::OR1E2:8388:
N:GEXP::OR1F1:4992:
N:GEXP::OR1F2P:26184:
N:GEXP::OR1G1:8390:
N:GEXP::OR1I1:126370:
N:GEXP::OR1J1:347168:
N:GEXP::OR1J2:26740:
N:GEXP::OR1J4:26219:
N:GEXP::OR1K1:392392:
N:GEXP::OR1L1:26737:
N:GEXP::OR1L3:26735:
N:GEXP::OR1L4:254973:
N:GEXP::OR1L6:392390:
N:GEXP::OR1L8:138881:
N:GEXP::OR1M1:125963:
N:GEXP::OR1N1:138883:
N:GEXP::OR1N2:138882:
N:GEXP::OR1Q1:158131:
N:GEXP::OR1S1:219959:
N:GEXP::OR1S2:219958:
N:GEXP::OR2A12:346525:
N:GEXP::OR2A14:135941:
N:GEXP::OR2A1:346528:
N:GEXP::OR2A25:392138:
N:GEXP::OR2A2:442361:
N:GEXP::OR2A4:79541:
N:GEXP::OR2A5:393046:
N:GEXP::OR2A7:401427:
N:GEXP::OR2A9P:441295:
N:GEXP::OR2AE1:81392:
N:GEXP::OR2AG1:144125:
N:GEXP::OR2AG2:338755:
N:GEXP::OR2AK2:391191:
N:GEXP::OR2AT4:341152:
N:GEXP::OR2B11:127623:
N:GEXP::OR2B2:81697:
N:GEXP::OR2B3:442184:
N:GEXP::OR2B6:26212:
N:GEXP::OR2C1:4993:
N:GEXP::OR2C3:81472:
N:GEXP::OR2D2:120776:
N:GEXP::OR2D3:120775:
N:GEXP::OR2F1:26211:
N:GEXP::OR2F2:135948:
N:GEXP::OR2G2:81470:
N:GEXP::OR2G3:81469:
N:GEXP::OR2G6:391211:
N:GEXP::OR2H1:26716:
N:GEXP::OR2H2:7932:
N:GEXP::OR2J2:26707:
N:GEXP::OR2J3:442186:
N:GEXP::OR2K2:26248:
N:GEXP::OR2L13:284521:
N:GEXP::OR2L1P:26247:
N:GEXP::OR2L2:26246:
N:GEXP::OR2L3:391192:
N:GEXP::OR2L8:391190:
N:GEXP::OR2M1P:388762:
N:GEXP::OR2M2:391194:
N:GEXP::OR2M3:127062:
N:GEXP::OR2M4:26245:
N:GEXP::OR2M5:127059:
N:GEXP::OR2M7:391196:
N:GEXP::OR2S2:56656:
N:GEXP::OR2T10:127069:
N:GEXP::OR2T11:127077:
N:GEXP::OR2T12:127064:
N:GEXP::OR2T1:26696:
N:GEXP::OR2T27:403239:
N:GEXP::OR2T29:343563:
N:GEXP::OR2T2:401992:
N:GEXP::OR2T33:391195:
N:GEXP::OR2T34:127068:
N:GEXP::OR2T35:403244:
N:GEXP::OR2T3:343173:
N:GEXP::OR2T4:127074:
N:GEXP::OR2T5:401993:
N:GEXP::OR2T6:254879:
N:GEXP::OR2T8:343172:
N:GEXP::OR2V2:285659:
N:GEXP::OR2W1:26692:
N:GEXP::OR2W3:343171:
N:GEXP::OR2W5:441932:
N:GEXP::OR2Y1:134083:
N:GEXP::OR2Z1:284383:
N:GEXP::OR3A1:4994:
N:GEXP::OR3A2:4995:
N:GEXP::OR3A3:8392:
N:GEXP::OR3A4:390756:
N:GEXP::OR4A15:81328:
N:GEXP::OR4A16:81327:
N:GEXP::OR4A47:403253:
N:GEXP::OR4A5:81318:
N:GEXP::OR4B1:119765:
N:GEXP::OR4C11:219429:
N:GEXP::OR4C12:283093:
N:GEXP::OR4C13:283092:
N:GEXP::OR4C15:81309:
N:GEXP::OR4C16:219428:
N:GEXP::OR4C3:256144:
N:GEXP::OR4C45:403257:
N:GEXP::OR4C46:119749:
N:GEXP::OR4C6:219432:
N:GEXP::OR4D10:390197:
N:GEXP::OR4D11:219986:
N:GEXP::OR4D1:26689:
N:GEXP::OR4D2:124538:
N:GEXP::OR4D5:219875:
N:GEXP::OR4D6:219983:
N:GEXP::OR4D9:390199:
N:GEXP::OR4E2:26686:
N:GEXP::OR4F15:390649:
N:GEXP::OR4F17:81099:
N:GEXP::OR4F21:441308:
N:GEXP::OR4F29:729759:
N:GEXP::OR4F4:26682:
N:GEXP::OR4F5:79501:
N:GEXP::OR4F6:390648:
N:GEXP::OR4K13:390433:
N:GEXP::OR4K14:122740:
N:GEXP::OR4K15:81127:
N:GEXP::OR4K17:390436:
N:GEXP::OR4K1:79544:
N:GEXP::OR4K2:390431:
N:GEXP::OR4K5:79317:
N:GEXP::OR4L1:122742:
N:GEXP::OR4M1:441670:
N:GEXP::OR4M2:390538:
N:GEXP::OR4N2:390429:
N:GEXP::OR4N3P:390539:
N:GEXP::OR4N4:283694:
N:GEXP::OR4N5:390437:
N:GEXP::OR4P4:81300:
N:GEXP::OR4Q3:441669:
N:GEXP::OR4S1:256148:
N:GEXP::OR4S2:219431:
N:GEXP::OR4X1:390113:
N:GEXP::OR4X2:119764:
N:GEXP::OR51A2:401667:
N:GEXP::OR51A4:401666:
N:GEXP::OR51A7:119687:
N:GEXP::OR51B2:79345:
N:GEXP::OR51B4:79339:
N:GEXP::OR51B5:282763:
N:GEXP::OR51B6:390058:
N:GEXP::OR51D1:390038:
N:GEXP::OR51E1:143503:
N:GEXP::OR51E2:81285:
N:GEXP::OR51F1:256892:
N:GEXP::OR51F2:119694:
N:GEXP::OR51G1:79324:
N:GEXP::OR51G2:81282:
N:GEXP::OR51I1:390063:
N:GEXP::OR51I2:390064:
N:GEXP::OR51L1:119682:
N:GEXP::OR51M1:390059:
N:GEXP::OR51Q1:390061:
N:GEXP::OR51S1:119692:
N:GEXP::OR51T1:401665:
N:GEXP::OR51V1:283111:
N:GEXP::OR52A1:23538:
N:GEXP::OR52A4:390053:
N:GEXP::OR52A5:390054:
N:GEXP::OR52B2:255725:
N:GEXP::OR52B4:143496:
N:GEXP::OR52B6:340980:
N:GEXP::OR52D1:390066:
N:GEXP::OR52E2:119678:
N:GEXP::OR52E4:390081:
N:GEXP::OR52E6:390078:
N:GEXP::OR52E8:390079:
N:GEXP::OR52H1:390067:
N:GEXP::OR52I1:390037:
N:GEXP::OR52I2:143502:
N:GEXP::OR52J3:119679:
N:GEXP::OR52K1:390036:
N:GEXP::OR52K2:119774:
N:GEXP::OR52L1:338751:
N:GEXP::OR52M1:119772:
N:GEXP::OR52N1:79473:
N:GEXP::OR52N2:390077:
N:GEXP::OR52N4:390072:
N:GEXP::OR52N5:390075:
N:GEXP::OR52R1:119695:
N:GEXP::OR52W1:120787:
N:GEXP::OR56A1:120796:
N:GEXP::OR56A3:390083:
N:GEXP::OR56A4:120793:
N:GEXP::OR56A5:390084:
N:GEXP::OR56B1:387748:
N:GEXP::OR56B4:196335:
N:GEXP::OR5A1:219982:
N:GEXP::OR5A2:219981:
N:GEXP::OR5AC2:81050:
N:GEXP::OR5AK2:390181:
N:GEXP::OR5AN1:390195:
N:GEXP::OR5AP2:338675:
N:GEXP::OR5AR1:219493:
N:GEXP::OR5AS1:219447:
N:GEXP::OR5AU1:390445:
N:GEXP::OR5B12:390191:
N:GEXP::OR5B17:219965:
N:GEXP::OR5B21:219968:
N:GEXP::OR5B2:390190:
N:GEXP::OR5B3:441608:
N:GEXP::OR5C1:392391:
N:GEXP::OR5D13:390142:
N:GEXP::OR5D14:219436:
N:GEXP::OR5D16:390144:
N:GEXP::OR5D18:219438:
N:GEXP::OR5E1P:26343:
N:GEXP::OR5F1:338674:
N:GEXP::OR5H14:403273:
N:GEXP::OR5H15:403274:
N:GEXP::OR5H1:26341:
N:GEXP::OR5H2:79310:
N:GEXP::OR5H6:79295:
N:GEXP::OR5I1:10798:
N:GEXP::OR5J2:282775:
N:GEXP::OR5K1:26339:
N:GEXP::OR5K2:402135:
N:GEXP::OR5K3:403277:
N:GEXP::OR5K4:403278:
N:GEXP::OR5L1:219437:
N:GEXP::OR5L2:26338:
N:GEXP::OR5M10:390167:
N:GEXP::OR5M11:219487:
N:GEXP::OR5M1:390168:
N:GEXP::OR5M3:219482:
N:GEXP::OR5M8:219484:
N:GEXP::OR5M9:390162:
N:GEXP::OR5P2:120065:
N:GEXP::OR5P3:120066:
N:GEXP::OR5R1:219479:
N:GEXP::OR5T1:390155:
N:GEXP::OR5T2:219464:
N:GEXP::OR5T3:390154:
N:GEXP::OR5V1:81696:
N:GEXP::OR5W2:390148:
N:GEXP::OR6A2:8590:
N:GEXP::OR6B1:135946:
N:GEXP::OR6B2:389090:
N:GEXP::OR6B3:150681:
N:GEXP::OR6C1:390321:
N:GEXP::OR6C2:341416:
N:GEXP::OR6C3:254786:
N:GEXP::OR6C4:341418:
N:GEXP::OR6C65:403282:
N:GEXP::OR6C68:403284:
N:GEXP::OR6C6:283365:
N:GEXP::OR6C70:390327:
N:GEXP::OR6C74:254783:
N:GEXP::OR6C75:390323:
N:GEXP::OR6C76:390326:
N:GEXP::OR6F1:343169:
N:GEXP::OR6K2:81448:
N:GEXP::OR6K3:391114:
N:GEXP::OR6K6:128371:
N:GEXP::OR6M1:390261:
N:GEXP::OR6N1:128372:
N:GEXP::OR6N2:81442:
N:GEXP::OR6P1:128366:
N:GEXP::OR6Q1:219952:
N:GEXP::OR6S1:341799:
N:GEXP::OR6T1:219874:
N:GEXP::OR6V1:346517:
N:GEXP::OR6W1P:89883:
N:GEXP::OR6X1:390260:
N:GEXP::OR6Y1:391112:
N:GEXP::OR7A10:390892:
N:GEXP::OR7A17:26333:
N:GEXP::OR7A5:26659:
N:GEXP::OR7C1:26664:
N:GEXP::OR7C2:26658:
N:GEXP::OR7D2:162998:
N:GEXP::OR7D4:125958:
N:GEXP::OR7E156P:283491:
N:GEXP::OR7E24:26648:
N:GEXP::OR7E37P:26636:
N:GEXP::OR7E5P:219445:
N:GEXP::OR7E91P:79315:
N:GEXP::OR7G1:125962:
N:GEXP::OR7G2:390882:
N:GEXP::OR7G3:390883:
N:GEXP::OR8A1:390275:
N:GEXP::OR8B12:219858:
N:GEXP::OR8B2:26595:
N:GEXP::OR8B3:390271:
N:GEXP::OR8B4:283162:
N:GEXP::OR8B8:26493:
N:GEXP::OR8D1:283159:
N:GEXP::OR8D2:283160:
N:GEXP::OR8D4:338662:
N:GEXP::OR8G2:26492:
N:GEXP::OR8G5:219865:
N:GEXP::OR8H1:219469:
N:GEXP::OR8H2:390151:
N:GEXP::OR8H3:390152:
N:GEXP::OR8I2:120586:
N:GEXP::OR8J1:219477:
N:GEXP::OR8J3:81168:
N:GEXP::OR8K1:390157:
N:GEXP::OR8K3:219473:
N:GEXP::OR8K5:219453:
N:GEXP::OR8S1:341568:
N:GEXP::OR8U1:219417:
N:GEXP::OR9A2:135924:
N:GEXP::OR9A4:130075:
N:GEXP::OR9G4:283189:
N:GEXP::OR9G9:504191:
N:GEXP::OR9I1:219954:
N:GEXP::OR9K2:441639:
N:GEXP::OR9Q1:219956:
N:GEXP::OR9Q2:219957:
N:GEXP::ORAI1:84876:
N:GEXP::ORAI2:80228:
N:GEXP::ORAI3:93129:
N:GEXP::ORAOV1:220064:
N:GEXP::ORC1L:4998:
N:GEXP::ORC2L:4999:
N:GEXP::ORC3L:23595:
N:GEXP::ORC4L:5000:
N:GEXP::ORC5L:5001:
N:GEXP::ORC6L:23594:
N:GEXP::ORM1:5004:
N:GEXP::ORM2:5005:
N:GEXP::ORMDL1:94101:
N:GEXP::ORMDL2:29095:
N:GEXP::ORMDL3:94103:
N:GEXP::OS9:10956:
N:GEXP::OSBP2:23762:
N:GEXP::OSBP:5007:
N:GEXP::OSBPL10:114884:
N:GEXP::OSBPL11:114885:
N:GEXP::OSBPL1A:114876:
N:GEXP::OSBPL2:9885:
N:GEXP::OSBPL3:26031:
N:GEXP::OSBPL5:114879:
N:GEXP::OSBPL6:114880:
N:GEXP::OSBPL7:114881:
N:GEXP::OSBPL8:114882:
N:GEXP::OSBPL9:114883:
N:GEXP::OSCAR:126014:
N:GEXP::OSCP1:127700:
N:GEXP::OSGEP:55644:
N:GEXP::OSGEPL1:64172:
N:GEXP::OSGIN1:29948:
N:GEXP::OSGIN2:734:
N:GEXP::OSM:5008:
N:GEXP::OSMR:9180:
N:GEXP::OSR1:130497:
N:GEXP::OSR2:116039:
N:GEXP::OST4:100128731:
N:GEXP::OSTBETA:123264:
N:GEXP::OSTC:58505:
N:GEXP::OSTCL:202459:
N:GEXP::OSTF1:26578:
N:GEXP::OSTM1:28962:
N:GEXP::OSTN:344901:
N:GEXP::OSTalpha:200931:
N:GEXP::OTC:5009:
N:GEXP::OTOA:146183:
N:GEXP::OTOF:9381:
N:GEXP::OTOL1:131149:
N:GEXP::OTOP1:133060:
N:GEXP::OTOP2:92736:
N:GEXP::OTOP3:347741:
N:GEXP::OTOR:56914:
N:GEXP::OTOS:150677:
N:GEXP::OTP:23440:
N:GEXP::OTUB1:55611:
N:GEXP::OTUB2:78990:
N:GEXP::OTUD1:220213:
N:GEXP::OTUD3:23252:
N:GEXP::OTUD4:54726:
N:GEXP::OTUD5:55593:
N:GEXP::OTUD6A:139562:
N:GEXP::OTUD6B:51633:
N:GEXP::OTUD7A:161725:
N:GEXP::OTUD7B:56957:
N:GEXP::OTX1:5013:
N:GEXP::OTX2:5015:
N:GEXP::OVCA2:124641:
N:GEXP::OVCH1:341350:
N:GEXP::OVCH2:341277:
N:GEXP::OVGP1:5016:
N:GEXP::OVOL1:5017:
N:GEXP::OVOL2:58495:
N:GEXP::OXA1L:5018:
N:GEXP::OXCT1:5019:
N:GEXP::OXCT2:64064:
N:GEXP::OXER1:165140:
N:GEXP::OXGR1:27199:
N:GEXP::OXNAD1:92106:
N:GEXP::OXR1:55074:
N:GEXP::OXSM:54995:
N:GEXP::OXSR1:9943:
N:GEXP::OXT:5020:
N:GEXP::OXTR:5021:
N:GEXP::P2RX1:5023:
N:GEXP::P2RX2:22953:
N:GEXP::P2RX3:5024:
N:GEXP::P2RX4:5025:
N:GEXP::P2RX5:5026:
N:GEXP::P2RX6:9127:
N:GEXP::P2RX6P:440799:
N:GEXP::P2RX7:5027:
N:GEXP::P2RY10:27334:
N:GEXP::P2RY11:5032:
N:GEXP::P2RY12:64805:
N:GEXP::P2RY13:53829:
N:GEXP::P2RY14:9934:
N:GEXP::P2RY1:5028:
N:GEXP::P2RY2:5029:
N:GEXP::P2RY4:5030:
N:GEXP::P2RY6:5031:
N:GEXP::P2RY8:286530:
N:GEXP::P4HA1:5033:
N:GEXP::P4HA2:8974:
N:GEXP::P4HA3:283208:
N:GEXP::P4HB:5034:
N:GEXP::P4HTM:54681:
N:GEXP::P704P:641455:
N:GEXP::PA2G4:5036:
N:GEXP::PA2G4P4:647033:
N:GEXP::PAAF1:80227:
N:GEXP::PABPC1:26986:
N:GEXP::PABPC1L2A:340529:
N:GEXP::PABPC1L2B:645974:
N:GEXP::PABPC1L:80336:
N:GEXP::PABPC1P2:728773:
N:GEXP::PABPC3:5042:
N:GEXP::PABPC4:8761:
N:GEXP::PABPC4L:132430:
N:GEXP::PABPC5:140886:
N:GEXP::PABPN1:8106:
N:GEXP::PABPN1L:390748:
N:GEXP::PACRG:135138:
N:GEXP::PACRGL:133015:
N:GEXP::PACS1:55690:
N:GEXP::PACS2:23241:
N:GEXP::PACSIN1:29993:
N:GEXP::PACSIN2:11252:
N:GEXP::PACSIN3:29763:
N:GEXP::PADI1:29943:
N:GEXP::PADI2:11240:
N:GEXP::PADI3:51702:
N:GEXP::PADI4:23569:
N:GEXP::PADI6:353238:
N:GEXP::PAEP:5047:
N:GEXP::PAF1:54623:
N:GEXP::PAFAH1B1:5048:
N:GEXP::PAFAH1B2:5049:
N:GEXP::PAFAH1B3:5050:
N:GEXP::PAFAH2:5051:
N:GEXP::PAG1:55824:
N:GEXP::PAGE1:8712:
N:GEXP::PAGE2:203569:
N:GEXP::PAGE2B:389860:
N:GEXP::PAGE3:139793:
N:GEXP::PAGE4:9506:
N:GEXP::PAGE5:90737:
N:GEXP::PAH:5053:
N:GEXP::PAICS:10606:
N:GEXP::PAIP1:10605:
N:GEXP::PAIP2:51247:
N:GEXP::PAIP2B:400961:
N:GEXP::PAK1:5058:
N:GEXP::PAK1IP1:55003:
N:GEXP::PAK2:5062:
N:GEXP::PAK3:5063:
N:GEXP::PAK4:10298:
N:GEXP::PAK6:56924:
N:GEXP::PAK7:57144:
N:GEXP::PALB2:79728:
N:GEXP::PALLD:23022:
N:GEXP::PALM2-AKAP2:445815:
N:GEXP::PALM2:114299:
N:GEXP::PALM3:342979:
N:GEXP::PALM:5064:
N:GEXP::PALMD:54873:
N:GEXP::PAM:5066:
N:GEXP::PAMR1:25891:
N:GEXP::PAN2:9924:
N:GEXP::PAN3:255967:
N:GEXP::PANK1:53354:
N:GEXP::PANK2:80025:
N:GEXP::PANK3:79646:
N:GEXP::PANK4:55229:
N:GEXP::PANX1:24145:
N:GEXP::PANX2:56666:
N:GEXP::PANX3:116337:
N:GEXP::PAOX:196743:
N:GEXP::PAPD4:167153:
N:GEXP::PAPD5:64282:
N:GEXP::PAPD7:11044:
N:GEXP::PAPL:390928:
N:GEXP::PAPLN:89932:
N:GEXP::PAPOLA:10914:
N:GEXP::PAPOLB:56903:
N:GEXP::PAPOLG:64895:
N:GEXP::PAPPA2:60676:
N:GEXP::PAPPA:5069:
N:GEXP::PAPSS1:9061:
N:GEXP::PAPSS2:9060:
N:GEXP::PAQR3:152559:
N:GEXP::PAQR4:124222:
N:GEXP::PAQR5:54852:
N:GEXP::PAQR6:79957:
N:GEXP::PAQR7:164091:
N:GEXP::PAQR8:85315:
N:GEXP::PAQR9:344838:
N:GEXP::PAR-SN:347746:
N:GEXP::PAR1:145624:
N:GEXP::PAR4:347745:
N:GEXP::PAR5:8123:
N:GEXP::PARD3:56288:
N:GEXP::PARD3B:117583:
N:GEXP::PARD6A:50855:
N:GEXP::PARD6B:84612:
N:GEXP::PARD6G:84552:
N:GEXP::PARG:8505:
N:GEXP::PARK2:5071:
N:GEXP::PARK7:11315:
N:GEXP::PARL:55486:
N:GEXP::PARM1:25849:
N:GEXP::PARN:5073:
N:GEXP::PARP10:84875:
N:GEXP::PARP11:57097:
N:GEXP::PARP12:64761:
N:GEXP::PARP14:54625:
N:GEXP::PARP15:165631:
N:GEXP::PARP16:54956:
N:GEXP::PARP1:142:
N:GEXP::PARP2:10038:
N:GEXP::PARP3:10039:
N:GEXP::PARP4:143:
N:GEXP::PARP6:56965:
N:GEXP::PARP8:79668:
N:GEXP::PARP9:83666:
N:GEXP::PARS2:25973:
N:GEXP::PART1:25859:
N:GEXP::PARVA:55742:
N:GEXP::PARVB:29780:
N:GEXP::PARVG:64098:
N:GEXP::PASD1:139135:
N:GEXP::PASK:23178:
N:GEXP::PATE1:160065:
N:GEXP::PATE2:399967:
N:GEXP::PATE3:100169851:
N:GEXP::PATE4:399968:
N:GEXP::PATL1:219988:
N:GEXP::PATL2:197135:
N:GEXP::PATZ1:23598:
N:GEXP::PAWR:5074:
N:GEXP::PAX1:5075:
N:GEXP::PAX2:5076:
N:GEXP::PAX3:5077:
N:GEXP::PAX4:5078:
N:GEXP::PAX5:5079:
N:GEXP::PAX6:5080:
N:GEXP::PAX7:5081:
N:GEXP::PAX8:7849:
N:GEXP::PAX9:5083:
N:GEXP::PAXIP1:22976:
N:GEXP::PBK:55872:
N:GEXP::PBLD:64081:
N:GEXP::PBOV1:59351:
N:GEXP::PBRM1:55193:
N:GEXP::PBX1:5087:
N:GEXP::PBX2:5089:
N:GEXP::PBX3:5090:
N:GEXP::PBX4:80714:
N:GEXP::PBXIP1:57326:
N:GEXP::PC:5091:
N:GEXP::PCA3:50652:
N:GEXP::PCBD1:5092:
N:GEXP::PCBD2:84105:
N:GEXP::PCBP1:5093:
N:GEXP::PCBP2:5094:
N:GEXP::PCBP3:54039:
N:GEXP::PCBP4:57060:
N:GEXP::PCCA:5095:
N:GEXP::PCCB:5096:
N:GEXP::PCDH10:57575:
N:GEXP::PCDH11X:27328:
N:GEXP::PCDH11Y:83259:
N:GEXP::PCDH12:51294:
N:GEXP::PCDH15:65217:
N:GEXP::PCDH17:27253:
N:GEXP::PCDH18:54510:
N:GEXP::PCDH19:57526:
N:GEXP::PCDH1:5097:
N:GEXP::PCDH20:64881:
N:GEXP::PCDH7:5099:
N:GEXP::PCDH8:5100:
N:GEXP::PCDH9:5101:
N:GEXP::PCDHA10:56139:
N:GEXP::PCDHA11:56138:
N:GEXP::PCDHA12:56137:
N:GEXP::PCDHA13:56136:
N:GEXP::PCDHA1:56147:
N:GEXP::PCDHA2:56146:
N:GEXP::PCDHA3:56145:
N:GEXP::PCDHA4:56144:
N:GEXP::PCDHA5:56143:
N:GEXP::PCDHA6:56142:
N:GEXP::PCDHA7:56141:
N:GEXP::PCDHA8:56140:
N:GEXP::PCDHA9:9752:
N:GEXP::PCDHAC1:56135:
N:GEXP::PCDHAC2:56134:
N:GEXP::PCDHB10:56126:
N:GEXP::PCDHB11:56125:
N:GEXP::PCDHB12:56124:
N:GEXP::PCDHB13:56123:
N:GEXP::PCDHB14:56122:
N:GEXP::PCDHB15:56121:
N:GEXP::PCDHB16:57717:
N:GEXP::PCDHB17:54661:
N:GEXP::PCDHB18:54660:
N:GEXP::PCDHB19P:84054:
N:GEXP::PCDHB1:29930:
N:GEXP::PCDHB2:56133:
N:GEXP::PCDHB3:56132:
N:GEXP::PCDHB4:56131:
N:GEXP::PCDHB5:26167:
N:GEXP::PCDHB6:56130:
N:GEXP::PCDHB7:56129:
N:GEXP::PCDHB8:56128:
N:GEXP::PCDHB9:56127:
N:GEXP::PCDHGA10:56106:
N:GEXP::PCDHGA11:56105:
N:GEXP::PCDHGA12:26025:
N:GEXP::PCDHGA1:56114:
N:GEXP::PCDHGA2:56113:
N:GEXP::PCDHGA3:56112:
N:GEXP::PCDHGA4:56111:
N:GEXP::PCDHGA5:56110:
N:GEXP::PCDHGA6:56109:
N:GEXP::PCDHGA7:56108:
N:GEXP::PCDHGA8:9708:
N:GEXP::PCDHGA9:56107:
N:GEXP::PCDHGB1:56104:
N:GEXP::PCDHGB2:56103:
N:GEXP::PCDHGB3:56102:
N:GEXP::PCDHGB4:8641:
N:GEXP::PCDHGB5:56101:
N:GEXP::PCDHGB6:56100:
N:GEXP::PCDHGB7:56099:
N:GEXP::PCDHGB8P:56120:
N:GEXP::PCDHGC3:5098:
N:GEXP::PCDHGC4:56098:
N:GEXP::PCDHGC5:56097:
N:GEXP::PCDP1:200373:
N:GEXP::PCF11:51585:
N:GEXP::PCGEM1:64002:
N:GEXP::PCGF1:84759:
N:GEXP::PCGF2:7703:
N:GEXP::PCGF3:10336:
N:GEXP::PCGF5:84333:
N:GEXP::PCGF6:84108:
N:GEXP::PCID2:55795:
N:GEXP::PCIF1:63935:
N:GEXP::PCK1:5105:
N:GEXP::PCK2:5106:
N:GEXP::PCLO:27445:
N:GEXP::PCM1:5108:
N:GEXP::PCMT1:5110:
N:GEXP::PCMTD1:115294:
N:GEXP::PCMTD2:55251:
N:GEXP::PCNA:5111:
N:GEXP::PCNAP1:359806:
N:GEXP::PCNP:57092:
N:GEXP::PCNT:5116:
N:GEXP::PCNX:22990:
N:GEXP::PCNXL2:80003:
N:GEXP::PCNXL3:399909:
N:GEXP::PCOLCE2:26577:
N:GEXP::PCOLCE:5118:
N:GEXP::PCOTH:542767:
N:GEXP::PCP2:126006:
N:GEXP::PCP4:5121:
N:GEXP::PCP4L1:654790:
N:GEXP::PCSK1:5122:
N:GEXP::PCSK1N:27344:
N:GEXP::PCSK2:5126:
N:GEXP::PCSK4:54760:
N:GEXP::PCSK5:5125:
N:GEXP::PCSK6:5046:
N:GEXP::PCSK7:9159:
N:GEXP::PCSK9:255738:
N:GEXP::PCTP:58488:
N:GEXP::PCYOX1:51449:
N:GEXP::PCYOX1L:78991:
N:GEXP::PCYT1A:5130:
N:GEXP::PCYT1B:9468:
N:GEXP::PCYT2:5833:
N:GEXP::PDAP1:11333:
N:GEXP::PDC:5132:
N:GEXP::PDCD10:11235:
N:GEXP::PDCD11:22984:
N:GEXP::PDCD1:5133:
N:GEXP::PDCD1LG2:80380:
N:GEXP::PDCD2:5134:
N:GEXP::PDCD2L:84306:
N:GEXP::PDCD4:27250:
N:GEXP::PDCD5:9141:
N:GEXP::PDCD6:10016:
N:GEXP::PDCD6IP:10015:
N:GEXP::PDCD7:10081:
N:GEXP::PDCL2:132954:
N:GEXP::PDCL3:79031:
N:GEXP::PDCL:5082:
N:GEXP::PDDC1:347862:
N:GEXP::PDE10A:10846:
N:GEXP::PDE11A:50940:
N:GEXP::PDE12:201626:
N:GEXP::PDE1A:5136:
N:GEXP::PDE1B:5153:
N:GEXP::PDE1C:5137:
N:GEXP::PDE2A:5138:
N:GEXP::PDE3A:5139:
N:GEXP::PDE3B:5140:
N:GEXP::PDE4A:5141:
N:GEXP::PDE4B:5142:
N:GEXP::PDE4C:5143:
N:GEXP::PDE4D:5144:
N:GEXP::PDE4DIP:9659:
N:GEXP::PDE5A:8654:
N:GEXP::PDE6A:5145:
N:GEXP::PDE6B:5158:
N:GEXP::PDE6C:5146:
N:GEXP::PDE6D:5147:
N:GEXP::PDE6G:5148:
N:GEXP::PDE6H:5149:
N:GEXP::PDE7A:5150:
N:GEXP::PDE7B:27115:
N:GEXP::PDE8A:5151:
N:GEXP::PDE8B:8622:
N:GEXP::PDE9A:5152:
N:GEXP::PDF:64146:
N:GEXP::PDGFA:5154:
N:GEXP::PDGFB:5155:
N:GEXP::PDGFC:56034:
N:GEXP::PDGFD:80310:
N:GEXP::PDGFRA:5156:
N:GEXP::PDGFRB:5159:
N:GEXP::PDGFRL:5157:
N:GEXP::PDHA1:5160:
N:GEXP::PDHA2:5161:
N:GEXP::PDHB:5162:
N:GEXP::PDHX:8050:
N:GEXP::PDIA2:64714:
N:GEXP::PDIA3:2923:
N:GEXP::PDIA3P:171423:
N:GEXP::PDIA4:9601:
N:GEXP::PDIA5:10954:
N:GEXP::PDIA6:10130:
N:GEXP::PDIK1L:149420:
N:GEXP::PDILT:204474:
N:GEXP::PDK1:5163:
N:GEXP::PDK2:5164:
N:GEXP::PDK3:5165:
N:GEXP::PDK4:5166:
N:GEXP::PDLIM1:9124:
N:GEXP::PDLIM2:64236:
N:GEXP::PDLIM3:27295:
N:GEXP::PDLIM4:8572:
N:GEXP::PDLIM5:10611:
N:GEXP::PDLIM7:9260:
N:GEXP::PDP1:54704:
N:GEXP::PDP2:57546:
N:GEXP::PDPK1:5170:
N:GEXP::PDPN:10630:
N:GEXP::PDPR:55066:
N:GEXP::PDRG1:81572:
N:GEXP::PDS5A:23244:
N:GEXP::PDS5B:23047:
N:GEXP::PDSS1:23590:
N:GEXP::PDSS2:57107:
N:GEXP::PDX1:3651:
N:GEXP::PDXDC1:23042:
N:GEXP::PDXDC2:283970:
N:GEXP::PDXK:8566:
N:GEXP::PDXP:57026:
N:GEXP::PDYN:5173:
N:GEXP::PDZD11:51248:
N:GEXP::PDZD2:23037:
N:GEXP::PDZD3:79849:
N:GEXP::PDZD4:57595:
N:GEXP::PDZD7:79955:
N:GEXP::PDZD8:118987:
N:GEXP::PDZD9:255762:
N:GEXP::PDZK1:5174:
N:GEXP::PDZK1IP1:10158:
N:GEXP::PDZK1P1:728939:
N:GEXP::PDZRN3:23024:
N:GEXP::PDZRN4:29951:
N:GEXP::PEA15:8682:
N:GEXP::PEAR1:375033:
N:GEXP::PEBP1:5037:
N:GEXP::PEBP4:157310:
N:GEXP::PECAM1:5175:
N:GEXP::PECI:10455:
N:GEXP::PECR:55825:
N:GEXP::PEF1:553115:
N:GEXP::PEG10:23089:
N:GEXP::PEG3:5178:
N:GEXP::PEG3AS:100169890:
N:GEXP::PELI1:57162:
N:GEXP::PELI2:57161:
N:GEXP::PELI3:246330:
N:GEXP::PELO:53918:
N:GEXP::PELP1:27043:
N:GEXP::PEMT:10400:
N:GEXP::PENK:5179:
N:GEXP::PEPD:5184:
N:GEXP::PER1:5187:
N:GEXP::PER2:8864:
N:GEXP::PER3:8863:
N:GEXP::PER4:168741:
N:GEXP::PERP:64065:
N:GEXP::PES1:23481:
N:GEXP::PET112L:5188:
N:GEXP::PEX10:5192:
N:GEXP::PEX11A:8800:
N:GEXP::PEX11B:8799:
N:GEXP::PEX11G:92960:
N:GEXP::PEX12:5193:
N:GEXP::PEX13:5194:
N:GEXP::PEX14:5195:
N:GEXP::PEX16:9409:
N:GEXP::PEX19:5824:
N:GEXP::PEX1:5189:
N:GEXP::PEX26:55670:
N:GEXP::PEX2:5828:
N:GEXP::PEX3:8504:
N:GEXP::PEX5:5830:
N:GEXP::PEX5L:51555:
N:GEXP::PEX6:5190:
N:GEXP::PEX7:5191:
N:GEXP::PF4:5196:
N:GEXP::PF4V1:5197:
N:GEXP::PFAS:5198:
N:GEXP::PFDN1:5201:
N:GEXP::PFDN2:5202:
N:GEXP::PFDN4:5203:
N:GEXP::PFDN5:5204:
N:GEXP::PFDN6:10471:
N:GEXP::PFKFB1:5207:
N:GEXP::PFKFB2:5208:
N:GEXP::PFKFB3:5209:
N:GEXP::PFKFB4:5210:
N:GEXP::PFKL:5211:
N:GEXP::PFKM:5213:
N:GEXP::PFKP:5214:
N:GEXP::PFN1:5216:
N:GEXP::PFN2:5217:
N:GEXP::PFN3:345456:
N:GEXP::PFN4:375189:
N:GEXP::PGA3:643834:
N:GEXP::PGA4:643847:
N:GEXP::PGA5:5222:
N:GEXP::PGAM1:5223:
N:GEXP::PGAM2:5224:
N:GEXP::PGAM4:441531:
N:GEXP::PGAM5:192111:
N:GEXP::PGAP1:80055:
N:GEXP::PGAP2:27315:
N:GEXP::PGAP3:93210:
N:GEXP::PGBD1:84547:
N:GEXP::PGBD2:267002:
N:GEXP::PGBD3:267004:
N:GEXP::PGBD4:161779:
N:GEXP::PGBD5:79605:
N:GEXP::PGC:5225:
N:GEXP::PGCP:10404:
N:GEXP::PGD:5226:
N:GEXP::PGF:5228:
N:GEXP::PGGT1B:5229:
N:GEXP::PGK1:5230:
N:GEXP::PGK2:5232:
N:GEXP::PGLS:25796:
N:GEXP::PGLYRP1:8993:
N:GEXP::PGLYRP2:114770:
N:GEXP::PGLYRP3:114771:
N:GEXP::PGLYRP4:57115:
N:GEXP::PGM1:5236:
N:GEXP::PGM2:55276:
N:GEXP::PGM2L1:283209:
N:GEXP::PGM3:5238:
N:GEXP::PGM5:5239:
N:GEXP::PGM5P2:595135:
N:GEXP::PGP:283871:
N:GEXP::PGPEP1:54858:
N:GEXP::PGPEP1L:145814:
N:GEXP::PGR:5241:
N:GEXP::PGRMC1:10857:
N:GEXP::PGRMC2:10424:
N:GEXP::PGS1:9489:
N:GEXP::PHACTR1:221692:
N:GEXP::PHACTR2:9749:
N:GEXP::PHACTR3:116154:
N:GEXP::PHACTR4:65979:
N:GEXP::PHAX:51808:
N:GEXP::PHB2:11331:
N:GEXP::PHB:5245:
N:GEXP::PHC1:1911:
N:GEXP::PHC2:1912:
N:GEXP::PHC3:80012:
N:GEXP::PHEX:5251:
N:GEXP::PHF10:55274:
N:GEXP::PHF11:51131:
N:GEXP::PHF12:57649:
N:GEXP::PHF13:148479:
N:GEXP::PHF14:9678:
N:GEXP::PHF15:23338:
N:GEXP::PHF16:9767:
N:GEXP::PHF17:79960:
N:GEXP::PHF19:26147:
N:GEXP::PHF1:5252:
N:GEXP::PHF20:51230:
N:GEXP::PHF20L1:51105:
N:GEXP::PHF21A:51317:
N:GEXP::PHF21B:112885:
N:GEXP::PHF23:79142:
N:GEXP::PHF2:5253:
N:GEXP::PHF3:23469:
N:GEXP::PHF5A:84844:
N:GEXP::PHF6:84295:
N:GEXP::PHF7:51533:
N:GEXP::PHF8:23133:
N:GEXP::PHGDH:26227:
N:GEXP::PHGR1:644844:
N:GEXP::PHIP:55023:
N:GEXP::PHKA1:5255:
N:GEXP::PHKA2:5256:
N:GEXP::PHKB:5257:
N:GEXP::PHKG1:5260:
N:GEXP::PHKG2:5261:
N:GEXP::PHLDA1:22822:
N:GEXP::PHLDA2:7262:
N:GEXP::PHLDA3:23612:
N:GEXP::PHLDB1:23187:
N:GEXP::PHLDB2:90102:
N:GEXP::PHLDB3:653583:
N:GEXP::PHLPP1:23239:
N:GEXP::PHLPP2:23035:
N:GEXP::PHOSPHO1:162466:
N:GEXP::PHOSPHO2:493911:
N:GEXP::PHOX2A:401:
N:GEXP::PHOX2B:8929:
N:GEXP::PHPT1:29085:
N:GEXP::PHRF1:57661:
N:GEXP::PHTF1:10745:
N:GEXP::PHTF2:57157:
N:GEXP::PHYH:5264:
N:GEXP::PHYHD1:254295:
N:GEXP::PHYHIP:9796:
N:GEXP::PHYHIPL:84457:
N:GEXP::PI15:51050:
N:GEXP::PI16:221476:
N:GEXP::PI3:5266:
N:GEXP::PI4K2A:55361:
N:GEXP::PI4K2B:55300:
N:GEXP::PI4KA:5297:
N:GEXP::PI4KAP1:728233:
N:GEXP::PI4KAP2:375133:
N:GEXP::PI4KB:5298:
N:GEXP::PIAS1:8554:
N:GEXP::PIAS2:9063:
N:GEXP::PIAS3:10401:
N:GEXP::PIAS4:51588:
N:GEXP::PIBF1:10464:
N:GEXP::PICALM:8301:
N:GEXP::PICK1:9463:
N:GEXP::PID1:55022:
N:GEXP::PIF1:80119:
N:GEXP::PIGA:5277:
N:GEXP::PIGB:9488:
N:GEXP::PIGC:5279:
N:GEXP::PIGF:5281:
N:GEXP::PIGG:54872:
N:GEXP::PIGH:5283:
N:GEXP::PIGK:10026:
N:GEXP::PIGL:9487:
N:GEXP::PIGM:93183:
N:GEXP::PIGN:23556:
N:GEXP::PIGO:84720:
N:GEXP::PIGP:51227:
N:GEXP::PIGQ:9091:
N:GEXP::PIGR:5284:
N:GEXP::PIGS:94005:
N:GEXP::PIGT:51604:
N:GEXP::PIGU:128869:
N:GEXP::PIGV:55650:
N:GEXP::PIGW:284098:
N:GEXP::PIGX:54965:
N:GEXP::PIGY:84992:
N:GEXP::PIGZ:80235:
N:GEXP::PIH1D1:55011:
N:GEXP::PIH1D2:120379:
N:GEXP::PIK3AP1:118788:
N:GEXP::PIK3C2A:5286:
N:GEXP::PIK3C2B:5287:
N:GEXP::PIK3C2G:5288:
N:GEXP::PIK3C3:5289:
N:GEXP::PIK3CA:5290:
N:GEXP::PIK3CB:5291:
N:GEXP::PIK3CD:5293:
N:GEXP::PIK3CG:5294:
N:GEXP::PIK3IP1:113791:
N:GEXP::PIK3R1:5295:
N:GEXP::PIK3R2:5296:
N:GEXP::PIK3R3:8503:
N:GEXP::PIK3R4:30849:
N:GEXP::PIK3R5:23533:
N:GEXP::PIK3R6:146850:
N:GEXP::PIKFYVE:200576:
N:GEXP::PILRA:29992:
N:GEXP::PILRB:29990:
N:GEXP::PIM1:5292:
N:GEXP::PIM2:11040:
N:GEXP::PIM3:415116:
N:GEXP::PIN1:5300:
N:GEXP::PIN1L:5301:
N:GEXP::PIN4:5303:
N:GEXP::PINK1:65018:
N:GEXP::PINX1:54984:
N:GEXP::PION:54103:
N:GEXP::PIP4K2A:5305:
N:GEXP::PIP4K2B:8396:
N:GEXP::PIP4K2C:79837:
N:GEXP::PIP5K1A:8394:
N:GEXP::PIP5K1B:8395:
N:GEXP::PIP5K1C:23396:
N:GEXP::PIP5K1P1:206426:
N:GEXP::PIP5KL1:138429:
N:GEXP::PIP:5304:
N:GEXP::PIPOX:51268:
N:GEXP::PIPSL:266971:
N:GEXP::PIR:8544:
N:GEXP::PIRT:644139:
N:GEXP::PISD:23761:
N:GEXP::PISRT1:140464:
N:GEXP::PITPNA:5306:
N:GEXP::PITPNB:23760:
N:GEXP::PITPNC1:26207:
N:GEXP::PITPNM1:9600:
N:GEXP::PITPNM2:57605:
N:GEXP::PITPNM3:83394:
N:GEXP::PITRM1:10531:
N:GEXP::PITX1:5307:
N:GEXP::PITX2:5308:
N:GEXP::PITX3:5309:
N:GEXP::PIWIL1:9271:
N:GEXP::PIWIL2:55124:
N:GEXP::PIWIL3:440822:
N:GEXP::PIWIL4:143689:
N:GEXP::PJA1:64219:
N:GEXP::PJA2:9867:
N:GEXP::PKD1:5310:
N:GEXP::PKD1L1:168507:
N:GEXP::PKD1L2:114780:
N:GEXP::PKD1L3:342372:
N:GEXP::PKD2:5311:
N:GEXP::PKD2L1:9033:
N:GEXP::PKD2L2:27039:
N:GEXP::PKDCC:91461:
N:GEXP::PKDREJ:10343:
N:GEXP::PKHD1:5314:
N:GEXP::PKHD1L1:93035:
N:GEXP::PKIA:5569:
N:GEXP::PKIB:5570:
N:GEXP::PKIG:11142:
N:GEXP::PKLR:5313:
N:GEXP::PKM2:5315:
N:GEXP::PKMYT1:9088:
N:GEXP::PKN1:5585:
N:GEXP::PKN2:5586:
N:GEXP::PKN3:29941:
N:GEXP::PKNOX1:5316:
N:GEXP::PKNOX2:63876:
N:GEXP::PKP1:5317:
N:GEXP::PKP2:5318:
N:GEXP::PKP3:11187:
N:GEXP::PKP4:8502:
N:GEXP::PL-5283:647087:
N:GEXP::PLA1A:51365:
N:GEXP::PLA2G10:8399:
N:GEXP::PLA2G12A:81579:
N:GEXP::PLA2G12B:84647:
N:GEXP::PLA2G15:23659:
N:GEXP::PLA2G16:11145:
N:GEXP::PLA2G1B:5319:
N:GEXP::PLA2G2A:5320:
N:GEXP::PLA2G2C:391013:
N:GEXP::PLA2G2D:26279:
N:GEXP::PLA2G2E:30814:
N:GEXP::PLA2G2F:64600:
N:GEXP::PLA2G3:50487:
N:GEXP::PLA2G4A:5321:
N:GEXP::PLA2G4C:8605:
N:GEXP::PLA2G4D:283748:
N:GEXP::PLA2G4E:123745:
N:GEXP::PLA2G4F:255189:
N:GEXP::PLA2G5:5322:
N:GEXP::PLA2G6:8398:
N:GEXP::PLA2G7:7941:
N:GEXP::PLA2R1:22925:
N:GEXP::PLAA:9373:
N:GEXP::PLAC1:10761:
N:GEXP::PLAC1L:219990:
N:GEXP::PLAC2:257000:
N:GEXP::PLAC4:191585:
N:GEXP::PLAC8:51316:
N:GEXP::PLAC8L1:153770:
N:GEXP::PLAC9:219348:
N:GEXP::PLAG1:5324:
N:GEXP::PLAGL1:5325:
N:GEXP::PLAGL2:5326:
N:GEXP::PLAT:5327:
N:GEXP::PLAU:5328:
N:GEXP::PLAUR:5329:
N:GEXP::PLB1:151056:
N:GEXP::PLBD1:79887:
N:GEXP::PLBD2:196463:
N:GEXP::PLCB1:23236:
N:GEXP::PLCB2:5330:
N:GEXP::PLCB3:5331:
N:GEXP::PLCB4:5332:
N:GEXP::PLCD1:5333:
N:GEXP::PLCD3:113026:
N:GEXP::PLCD4:84812:
N:GEXP::PLCE1:51196:
N:GEXP::PLCG1:5335:
N:GEXP::PLCG2:5336:
N:GEXP::PLCH1:23007:
N:GEXP::PLCH2:9651:
N:GEXP::PLCL1:5334:
N:GEXP::PLCL2:23228:
N:GEXP::PLCXD1:55344:
N:GEXP::PLCXD2:257068:
N:GEXP::PLCXD3:345557:
N:GEXP::PLCZ1:89869:
N:GEXP::PLD1:5337:
N:GEXP::PLD2:5338:
N:GEXP::PLD3:23646:
N:GEXP::PLD4:122618:
N:GEXP::PLD5:200150:
N:GEXP::PLD6:201164:
N:GEXP::PLDN:26258:
N:GEXP::PLEC:5339:
N:GEXP::PLEK2:26499:
N:GEXP::PLEK:5341:
N:GEXP::PLEKHA1:59338:
N:GEXP::PLEKHA2:59339:
N:GEXP::PLEKHA3:65977:
N:GEXP::PLEKHA4:57664:
N:GEXP::PLEKHA5:54477:
N:GEXP::PLEKHA6:22874:
N:GEXP::PLEKHA7:144100:
N:GEXP::PLEKHA8:84725:
N:GEXP::PLEKHA9:51054:
N:GEXP::PLEKHB1:58473:
N:GEXP::PLEKHB2:55041:
N:GEXP::PLEKHF1:79156:
N:GEXP::PLEKHF2:79666:
N:GEXP::PLEKHG1:57480:
N:GEXP::PLEKHG2:64857:
N:GEXP::PLEKHG3:26030:
N:GEXP::PLEKHG4:25894:
N:GEXP::PLEKHG4B:153478:
N:GEXP::PLEKHG5:57449:
N:GEXP::PLEKHG6:55200:
N:GEXP::PLEKHG7:440107:
N:GEXP::PLEKHH1:57475:
N:GEXP::PLEKHH2:130271:
N:GEXP::PLEKHH3:79990:
N:GEXP::PLEKHJ1:55111:
N:GEXP::PLEKHM1:9842:
N:GEXP::PLEKHM1P:440456:
N:GEXP::PLEKHM2:23207:
N:GEXP::PLEKHM3:389072:
N:GEXP::PLEKHN1:84069:
N:GEXP::PLEKHO1:51177:
N:GEXP::PLEKHO2:80301:
N:GEXP::PLG:5340:
N:GEXP::PLGLA:285189:
N:GEXP::PLGLB2:5342:
N:GEXP::PLIN1:5346:
N:GEXP::PLIN2:123:
N:GEXP::PLIN3:10226:
N:GEXP::PLIN4:729359:
N:GEXP::PLIN5:440503:
N:GEXP::PLK1:5347:
N:GEXP::PLK1S1:55857:
N:GEXP::PLK2:10769:
N:GEXP::PLK3:1263:
N:GEXP::PLK4:10733:
N:GEXP::PLK5P:126520:
N:GEXP::PLLP:51090:
N:GEXP::PLN:5350:
N:GEXP::PLOD1:5351:
N:GEXP::PLOD2:5352:
N:GEXP::PLOD3:8985:
N:GEXP::PLP1:5354:
N:GEXP::PLP2:5355:
N:GEXP::PLRG1:5356:
N:GEXP::PLS1:5357:
N:GEXP::PLS3:5358:
N:GEXP::PLSCR1:5359:
N:GEXP::PLSCR2:57047:
N:GEXP::PLSCR3:57048:
N:GEXP::PLSCR4:57088:
N:GEXP::PLSCR5:389158:
N:GEXP::PLTP:5360:
N:GEXP::PLUNC:51297:
N:GEXP::PLVAP:83483:
N:GEXP::PLXDC1:57125:
N:GEXP::PLXDC2:84898:
N:GEXP::PLXNA1:5361:
N:GEXP::PLXNA2:5362:
N:GEXP::PLXNA3:55558:
N:GEXP::PLXNA4:91584:
N:GEXP::PLXNB1:5364:
N:GEXP::PLXNB2:23654:
N:GEXP::PLXNB3:5365:
N:GEXP::PLXNC1:10154:
N:GEXP::PLXND1:23129:
N:GEXP::PM20D1:148811:
N:GEXP::PM20D2:135293:
N:GEXP::PMAIP1:5366:
N:GEXP::PMCH:5367:
N:GEXP::PMCHL1:5369:
N:GEXP::PMCHL2:5370:
N:GEXP::PMEPA1:56937:
N:GEXP::PMF1:11243:
N:GEXP::PMFBP1:83449:
N:GEXP::PML:5371:
N:GEXP::PMM1:5372:
N:GEXP::PMM2:5373:
N:GEXP::PMP22:5376:
N:GEXP::PMP2:5375:
N:GEXP::PMPCA:23203:
N:GEXP::PMPCB:9512:
N:GEXP::PMS1:5378:
N:GEXP::PMS2:5395:
N:GEXP::PMS2CL:441194:
N:GEXP::PMS2L11:441263:
N:GEXP::PMS2L1:5379:
N:GEXP::PMS2L2:5380:
N:GEXP::PMS2L3:5387:
N:GEXP::PMS2L4:5382:
N:GEXP::PMS2L5:5383:
N:GEXP::PMVK:10654:
N:GEXP::PNCK:139728:
N:GEXP::PNKD:25953:
N:GEXP::PNKP:11284:
N:GEXP::PNLDC1:154197:
N:GEXP::PNLIP:5406:
N:GEXP::PNLIPRP1:5407:
N:GEXP::PNLIPRP2:5408:
N:GEXP::PNLIPRP3:119548:
N:GEXP::PNMA1:9240:
N:GEXP::PNMA2:10687:
N:GEXP::PNMA3:29944:
N:GEXP::PNMA5:114824:
N:GEXP::PNMA6A:84968:
N:GEXP::PNMAL1:55228:
N:GEXP::PNMAL2:57469:
N:GEXP::PNMT:5409:
N:GEXP::PNN:5411:
N:GEXP::PNO1:56902:
N:GEXP::PNOC:5368:
N:GEXP::PNP:4860:
N:GEXP::PNPLA1:285848:
N:GEXP::PNPLA2:57104:
N:GEXP::PNPLA3:80339:
N:GEXP::PNPLA4:8228:
N:GEXP::PNPLA5:150379:
N:GEXP::PNPLA6:10908:
N:GEXP::PNPLA7:375775:
N:GEXP::PNPLA8:50640:
N:GEXP::PNPO:55163:
N:GEXP::PNPT1:87178:
N:GEXP::PNRC1:10957:
N:GEXP::PNRC2:55629:
N:GEXP::POC1A:25886:
N:GEXP::POC1B:282809:
N:GEXP::POC5:134359:
N:GEXP::PODN:127435:
N:GEXP::PODNL1:79883:
N:GEXP::PODXL2:50512:
N:GEXP::PODXL:5420:
N:GEXP::POF1B:79983:
N:GEXP::POFUT1:23509:
N:GEXP::POFUT2:23275:
N:GEXP::POGK:57645:
N:GEXP::POGZ:23126:
N:GEXP::POLA1:5422:
N:GEXP::POLA2:23649:
N:GEXP::POLB:5423:
N:GEXP::POLD1:5424:
N:GEXP::POLD2:5425:
N:GEXP::POLD3:10714:
N:GEXP::POLD4:57804:
N:GEXP::POLDIP2:26073:
N:GEXP::POLDIP3:84271:
N:GEXP::POLE2:5427:
N:GEXP::POLE3:54107:
N:GEXP::POLE4:56655:
N:GEXP::POLE:5426:
N:GEXP::POLG2:11232:
N:GEXP::POLG:5428:
N:GEXP::POLH:5429:
N:GEXP::POLI:11201:
N:GEXP::POLK:51426:
N:GEXP::POLL:27343:
N:GEXP::POLM:27434:
N:GEXP::POLN:353497:
N:GEXP::POLQ:10721:
N:GEXP::POLR1A:25885:
N:GEXP::POLR1B:84172:
N:GEXP::POLR1C:9533:
N:GEXP::POLR1D:51082:
N:GEXP::POLR1E:64425:
N:GEXP::POLR2A:5430:
N:GEXP::POLR2B:5431:
N:GEXP::POLR2C:5432:
N:GEXP::POLR2D:5433:
N:GEXP::POLR2E:5434:
N:GEXP::POLR2F:5435:
N:GEXP::POLR2G:5436:
N:GEXP::POLR2H:5437:
N:GEXP::POLR2I:5438:
N:GEXP::POLR2J2:246721:
N:GEXP::POLR2J3:548644:
N:GEXP::POLR2J4:84820:
N:GEXP::POLR2J:5439:
N:GEXP::POLR2K:5440:
N:GEXP::POLR2L:5441:
N:GEXP::POLR3A:11128:
N:GEXP::POLR3B:55703:
N:GEXP::POLR3C:10623:
N:GEXP::POLR3D:661:
N:GEXP::POLR3E:55718:
N:GEXP::POLR3F:10621:
N:GEXP::POLR3G:10622:
N:GEXP::POLR3GL:84265:
N:GEXP::POLR3H:171568:
N:GEXP::POLR3K:51728:
N:GEXP::POLRMT:5442:
N:GEXP::POM121:9883:
N:GEXP::POM121C:100101267:
N:GEXP::POM121L10P:646074:
N:GEXP::POM121L12:285877:
N:GEXP::POM121L1P:25812:
N:GEXP::POM121L2:94026:
N:GEXP::POM121L4P:266697:
N:GEXP::POM121L8P:29797:
N:GEXP::POM121L9P:29774:
N:GEXP::POMC:5443:
N:GEXP::POMGNT1:55624:
N:GEXP::POMP:51371:
N:GEXP::POMT1:10585:
N:GEXP::POMT2:29954:
N:GEXP::POMZP3:22932:
N:GEXP::PON1:5444:
N:GEXP::PON2:5445:
N:GEXP::PON3:5446:
N:GEXP::POP1:10940:
N:GEXP::POP4:10775:
N:GEXP::POP5:51367:
N:GEXP::POP7:10248:
N:GEXP::POPDC2:64091:
N:GEXP::POPDC3:64208:
N:GEXP::POR:5447:
N:GEXP::PORCN:64840:
N:GEXP::POSTN:10631:
N:GEXP::POT1:25913:
N:GEXP::POTEA:340441:
N:GEXP::POTEB:339010:
N:GEXP::POTEC:388468:
N:GEXP::POTED:317754:
N:GEXP::POTEE:445582:
N:GEXP::POTEF:728378:
N:GEXP::POTEG:404785:
N:GEXP::POTEH:23784:
N:GEXP::POU1F1:5449:
N:GEXP::POU2AF1:5450:
N:GEXP::POU2F1:5451:
N:GEXP::POU2F2:5452:
N:GEXP::POU2F3:25833:
N:GEXP::POU3F1:5453:
N:GEXP::POU3F2:5454:
N:GEXP::POU3F3:5455:
N:GEXP::POU3F4:5456:
N:GEXP::POU4F1:5457:
N:GEXP::POU4F2:5458:
N:GEXP::POU4F3:5459:
N:GEXP::POU5F1:5460:
N:GEXP::POU5F1B:5462:
N:GEXP::POU5F2:134187:
N:GEXP::POU6F1:5463:
N:GEXP::POU6F2:11281:
N:GEXP::PP14571:100130449:
N:GEXP::PPA1:5464:
N:GEXP::PPA2:27068:
N:GEXP::PPAN-P2RY11:692312:
N:GEXP::PPAN:56342:
N:GEXP::PPAP2A:8611:
N:GEXP::PPAP2B:8613:
N:GEXP::PPAP2C:8612:
N:GEXP::PPAPDC1A:196051:
N:GEXP::PPAPDC1B:84513:
N:GEXP::PPAPDC2:403313:
N:GEXP::PPAPDC3:84814:
N:GEXP::PPARA:5465:
N:GEXP::PPARD:5467:
N:GEXP::PPARG:5468:
N:GEXP::PPARGC1A:10891:
N:GEXP::PPARGC1B:133522:
N:GEXP::PPAT:5471:
N:GEXP::PPBP:5473:
N:GEXP::PPBPL2:10895:
N:GEXP::PPCDC:60490:
N:GEXP::PPCS:79717:
N:GEXP::PPDPF:79144:
N:GEXP::PPEF1:5475:
N:GEXP::PPEF2:5470:
N:GEXP::PPFIA1:8500:
N:GEXP::PPFIA2:8499:
N:GEXP::PPFIA3:8541:
N:GEXP::PPFIA4:8497:
N:GEXP::PPFIBP1:8496:
N:GEXP::PPFIBP2:8495:
N:GEXP::PPHLN1:51535:
N:GEXP::PPIA:5478:
N:GEXP::PPIAL4B:653505:
N:GEXP::PPIAL4C:653598:
N:GEXP::PPIAL4D:645142:
N:GEXP::PPIAL4E:730262:
N:GEXP::PPIAL4G:644591:
N:GEXP::PPIB:5479:
N:GEXP::PPIC:5480:
N:GEXP::PPID:5481:
N:GEXP::PPIE:10450:
N:GEXP::PPIEL:728448:
N:GEXP::PPIF:10105:
N:GEXP::PPIG:9360:
N:GEXP::PPIH:10465:
N:GEXP::PPIL1:51645:
N:GEXP::PPIL2:23759:
N:GEXP::PPIL3:53938:
N:GEXP::PPIL4:85313:
N:GEXP::PPIL5:122769:
N:GEXP::PPIL6:285755:
N:GEXP::PPIP5K1:9677:
N:GEXP::PPIP5K2:23262:
N:GEXP::PPL:5493:
N:GEXP::PPM1A:5494:
N:GEXP::PPM1B:5495:
N:GEXP::PPM1D:8493:
N:GEXP::PPM1E:22843:
N:GEXP::PPM1F:9647:
N:GEXP::PPM1G:5496:
N:GEXP::PPM1H:57460:
N:GEXP::PPM1J:333926:
N:GEXP::PPM1K:152926:
N:GEXP::PPM1L:151742:
N:GEXP::PPM1M:132160:
N:GEXP::PPM1N:147699:
N:GEXP::PPME1:51400:
N:GEXP::PPOX:5498:
N:GEXP::PPP1CA:5499:
N:GEXP::PPP1CB:5500:
N:GEXP::PPP1CC:5501:
N:GEXP::PPP1R10:5514:
N:GEXP::PPP1R11:6992:
N:GEXP::PPP1R12A:4659:
N:GEXP::PPP1R12B:4660:
N:GEXP::PPP1R12C:54776:
N:GEXP::PPP1R13B:23368:
N:GEXP::PPP1R13L:10848:
N:GEXP::PPP1R14A:94274:
N:GEXP::PPP1R14B:26472:
N:GEXP::PPP1R14C:81706:
N:GEXP::PPP1R14D:54866:
N:GEXP::PPP1R15A:23645:
N:GEXP::PPP1R15B:84919:
N:GEXP::PPP1R16A:84988:
N:GEXP::PPP1R16B:26051:
N:GEXP::PPP1R1A:5502:
N:GEXP::PPP1R1B:84152:
N:GEXP::PPP1R1C:151242:
N:GEXP::PPP1R2:5504:
N:GEXP::PPP1R2P1:5505:
N:GEXP::PPP1R2P3:153743:
N:GEXP::PPP1R2P9:80316:
N:GEXP::PPP1R3A:5506:
N:GEXP::PPP1R3B:79660:
N:GEXP::PPP1R3C:5507:
N:GEXP::PPP1R3D:5509:
N:GEXP::PPP1R3E:90673:
N:GEXP::PPP1R3F:89801:
N:GEXP::PPP1R3G:648791:
N:GEXP::PPP1R7:5510:
N:GEXP::PPP1R8:5511:
N:GEXP::PPP1R9A:55607:
N:GEXP::PPP1R9B:84687:
N:GEXP::PPP2CA:5515:
N:GEXP::PPP2CB:5516:
N:GEXP::PPP2R1A:5518:
N:GEXP::PPP2R1B:5519:
N:GEXP::PPP2R2A:5520:
N:GEXP::PPP2R2B:5521:
N:GEXP::PPP2R2C:5522:
N:GEXP::PPP2R2D:55844:
N:GEXP::PPP2R3A:5523:
N:GEXP::PPP2R3B:28227:
N:GEXP::PPP2R3C:55012:
N:GEXP::PPP2R4:5524:
N:GEXP::PPP2R5A:5525:
N:GEXP::PPP2R5B:5526:
N:GEXP::PPP2R5C:5527:
N:GEXP::PPP2R5D:5528:
N:GEXP::PPP2R5E:5529:
N:GEXP::PPP3CA:5530:
N:GEXP::PPP3CB:5532:
N:GEXP::PPP3CC:5533:
N:GEXP::PPP3R1:5534:
N:GEXP::PPP3R2:5535:
N:GEXP::PPP4C:5531:
N:GEXP::PPP4R1:9989:
N:GEXP::PPP4R1L:55370:
N:GEXP::PPP4R2:151987:
N:GEXP::PPP4R4:57718:
N:GEXP::PPP5C:5536:
N:GEXP::PPP6C:5537:
N:GEXP::PPPDE1:51029:
N:GEXP::PPPDE2:27351:
N:GEXP::PPRC1:23082:
N:GEXP::PPT1:5538:
N:GEXP::PPT2:9374:
N:GEXP::PPTC7:160760:
N:GEXP::PPWD1:23398:
N:GEXP::PPY2:23614:
N:GEXP::PPY:5539:
N:GEXP::PPYR1:5540:
N:GEXP::PQBP1:10084:
N:GEXP::PQLC1:80148:
N:GEXP::PQLC2:54896:
N:GEXP::PQLC3:130814:
N:GEXP::PRAC:84366:
N:GEXP::PRAF2:11230:
N:GEXP::PRAM1:84106:
N:GEXP::PRAME:23532:
N:GEXP::PRAMEF10:343071:
N:GEXP::PRAMEF11:440560:
N:GEXP::PRAMEF12:390999:
N:GEXP::PRAMEF13:400736:
N:GEXP::PRAMEF14:729528:
N:GEXP::PRAMEF16:654348:
N:GEXP::PRAMEF17:391004:
N:GEXP::PRAMEF18:391003:
N:GEXP::PRAMEF1:65121:
N:GEXP::PRAMEF20:645425:
N:GEXP::PRAMEF22:653606:
N:GEXP::PRAMEF2:65122:
N:GEXP::PRAMEF3:401940:
N:GEXP::PRAMEF4:400735:
N:GEXP::PRAMEF5:343068:
N:GEXP::PRAMEF6:440561:
N:GEXP::PRAMEF8:391002:
N:GEXP::PRAMEF9:343070:
N:GEXP::PRAP1:118471:
N:GEXP::PRB1:5542:
N:GEXP::PRB2:653247:
N:GEXP::PRB3:5544:
N:GEXP::PRB4:5545:
N:GEXP::PRC1:9055:
N:GEXP::PRCC:5546:
N:GEXP::PRCD:768206:
N:GEXP::PRCP:5547:
N:GEXP::PRDM10:56980:
N:GEXP::PRDM11:56981:
N:GEXP::PRDM12:59335:
N:GEXP::PRDM13:59336:
N:GEXP::PRDM14:63978:
N:GEXP::PRDM15:63977:
N:GEXP::PRDM16:63976:
N:GEXP::PRDM1:639:
N:GEXP::PRDM2:7799:
N:GEXP::PRDM4:11108:
N:GEXP::PRDM5:11107:
N:GEXP::PRDM6:93166:
N:GEXP::PRDM7:11105:
N:GEXP::PRDM8:56978:
N:GEXP::PRDM9:56979:
N:GEXP::PRDX1:5052:
N:GEXP::PRDX2:7001:
N:GEXP::PRDX3:10935:
N:GEXP::PRDX4:10549:
N:GEXP::PRDX5:25824:
N:GEXP::PRDX6:9588:
N:GEXP::PRDXDD1P:344405:
N:GEXP::PREB:10113:
N:GEXP::PRELID1:27166:
N:GEXP::PRELID2:153768:
N:GEXP::PRELP:5549:
N:GEXP::PREP:5550:
N:GEXP::PREPL:9581:
N:GEXP::PREX1:57580:
N:GEXP::PREX2:80243:
N:GEXP::PRF1:5551:
N:GEXP::PRG1:23574:
N:GEXP::PRG2:5553:
N:GEXP::PRG3:10394:
N:GEXP::PRG4:10216:
N:GEXP::PRH1:5554:
N:GEXP::PRH2:5555:
N:GEXP::PRHOXNB:646625:
N:GEXP::PRIC285:85441:
N:GEXP::PRICKLE1:144165:
N:GEXP::PRICKLE2:166336:
N:GEXP::PRICKLE3:4007:
N:GEXP::PRICKLE4:29964:
N:GEXP::PRIM1:5557:
N:GEXP::PRIM2:5558:
N:GEXP::PRIMA1:145270:
N:GEXP::PRINS:100169750:
N:GEXP::PRKAA1:5562:
N:GEXP::PRKAA2:5563:
N:GEXP::PRKAB1:5564:
N:GEXP::PRKAB2:5565:
N:GEXP::PRKACA:5566:
N:GEXP::PRKACB:5567:
N:GEXP::PRKACG:5568:
N:GEXP::PRKAG1:5571:
N:GEXP::PRKAG2:51422:
N:GEXP::PRKAG3:53632:
N:GEXP::PRKAR1A:5573:
N:GEXP::PRKAR1B:5575:
N:GEXP::PRKAR2A:5576:
N:GEXP::PRKAR2B:5577:
N:GEXP::PRKCA:5578:
N:GEXP::PRKCB:5579:
N:GEXP::PRKCD:5580:
N:GEXP::PRKCDBP:112464:
N:GEXP::PRKCE:5581:
N:GEXP::PRKCG:5582:
N:GEXP::PRKCH:5583:
N:GEXP::PRKCI:5584:
N:GEXP::PRKCQ:5588:
N:GEXP::PRKCSH:5589:
N:GEXP::PRKCZ:5590:
N:GEXP::PRKD1:5587:
N:GEXP::PRKD2:25865:
N:GEXP::PRKD3:23683:
N:GEXP::PRKDC:5591:
N:GEXP::PRKG1:5592:
N:GEXP::PRKG2:5593:
N:GEXP::PRKRA:8575:
N:GEXP::PRKRIP1:79706:
N:GEXP::PRKRIR:5612:
N:GEXP::PRKX:5613:
N:GEXP::PRKY:5616:
N:GEXP::PRL:5617:
N:GEXP::PRLH:51052:
N:GEXP::PRLHR:2834:
N:GEXP::PRLR:5618:
N:GEXP::PRM1:5619:
N:GEXP::PRM2:5620:
N:GEXP::PRM3:58531:
N:GEXP::PRMT10:90826:
N:GEXP::PRMT1:3276:
N:GEXP::PRMT2:3275:
N:GEXP::PRMT3:10196:
N:GEXP::PRMT5:10419:
N:GEXP::PRMT6:55170:
N:GEXP::PRMT7:54496:
N:GEXP::PRMT8:56341:
N:GEXP::PRND:23627:
N:GEXP::PRNP:5621:
N:GEXP::PRNT:149830:
N:GEXP::PRO0611:28997:
N:GEXP::PRO0628:29053:
N:GEXP::PRO1768:29018:
N:GEXP::PROC:5624:
N:GEXP::PROCA1:147011:
N:GEXP::PROCR:10544:
N:GEXP::PRODH2:58510:
N:GEXP::PRODH:5625:
N:GEXP::PROK1:84432:
N:GEXP::PROK2:60675:
N:GEXP::PROKR1:10887:
N:GEXP::PROKR2:128674:
N:GEXP::PROL1:58503:
N:GEXP::PROM1:8842:
N:GEXP::PROM2:150696:
N:GEXP::PROP1:5626:
N:GEXP::PROS1:5627:
N:GEXP::PROSC:11212:
N:GEXP::PROX1:5629:
N:GEXP::PROX2:283571:
N:GEXP::PROZ:8858:
N:GEXP::PRPF18:8559:
N:GEXP::PRPF19:27339:
N:GEXP::PRPF31:26121:
N:GEXP::PRPF38A:84950:
N:GEXP::PRPF38B:55119:
N:GEXP::PRPF39:55015:
N:GEXP::PRPF3:9129:
N:GEXP::PRPF40A:55660:
N:GEXP::PRPF40B:25766:
N:GEXP::PRPF4:9128:
N:GEXP::PRPF4B:8899:
N:GEXP::PRPF6:24148:
N:GEXP::PRPF8:10594:
N:GEXP::PRPH2:5961:
N:GEXP::PRPH:5630:
N:GEXP::PRPS1:5631:
N:GEXP::PRPS1L1:221823:
N:GEXP::PRPS2:5634:
N:GEXP::PRPSAP1:5635:
N:GEXP::PRPSAP2:5636:
N:GEXP::PRR11:55771:
N:GEXP::PRR12:57479:
N:GEXP::PRR13:54458:
N:GEXP::PRR14:78994:
N:GEXP::PRR15:222171:
N:GEXP::PRR15L:79170:
N:GEXP::PRR16:51334:
N:GEXP::PRR18:285800:
N:GEXP::PRR19:284338:
N:GEXP::PRR20A:122183:
N:GEXP::PRR20B:729233:
N:GEXP::PRR20C:729240:
N:GEXP::PRR20D:729246:
N:GEXP::PRR21:643905:
N:GEXP::PRR22:163154:
N:GEXP::PRR23A:729627:
N:GEXP::PRR23B:389151:
N:GEXP::PRR23C:389152:
N:GEXP::PRR24:255783:
N:GEXP::PRR25:388199:
N:GEXP::PRR3:80742:
N:GEXP::PRR4:11272:
N:GEXP::PRR5-ARHGAP8:553158:
N:GEXP::PRR5:55615:
N:GEXP::PRR5L:79899:
N:GEXP::PRR7:80758:
N:GEXP::PRRC1:133619:
N:GEXP::PRRG1:5638:
N:GEXP::PRRG2:5639:
N:GEXP::PRRG3:79057:
N:GEXP::PRRG4:79056:
N:GEXP::PRRT1:80863:
N:GEXP::PRRT2:112476:
N:GEXP::PRRT3:285368:
N:GEXP::PRRT4:401399:
N:GEXP::PRRX1:5396:
N:GEXP::PRRX2:51450:
N:GEXP::PRSS12:8492:
N:GEXP::PRSS16:10279:
N:GEXP::PRSS1:5644:
N:GEXP::PRSS21:10942:
N:GEXP::PRSS22:64063:
N:GEXP::PRSS23:11098:
N:GEXP::PRSS27:83886:
N:GEXP::PRSS30P:124221:
N:GEXP::PRSS33:260429:
N:GEXP::PRSS35:167681:
N:GEXP::PRSS36:146547:
N:GEXP::PRSS37:136242:
N:GEXP::PRSS38:339501:
N:GEXP::PRSS3:5646:
N:GEXP::PRSS41:360226:
N:GEXP::PRSS42:339906:
N:GEXP::PRSS45:377047:
N:GEXP::PRSS48:345062:
N:GEXP::PRSS50:29122:
N:GEXP::PRSS53:339105:
N:GEXP::PRSS54:221191:
N:GEXP::PRSS55:203074:
N:GEXP::PRSS8:5652:
N:GEXP::PRSSL1:400668:
N:GEXP::PRTFDC1:56952:
N:GEXP::PRTG:283659:
N:GEXP::PRTN3:5657:
N:GEXP::PRUNE2:158471:
N:GEXP::PRUNE:58497:
N:GEXP::PRX:57716:
N:GEXP::PRY2:442862:
N:GEXP::PSAP:5660:
N:GEXP::PSAPL1:768239:
N:GEXP::PSAT1:29968:
N:GEXP::PSCA:8000:
N:GEXP::PSD2:84249:
N:GEXP::PSD3:23362:
N:GEXP::PSD4:23550:
N:GEXP::PSD:5662:
N:GEXP::PSEN1:5663:
N:GEXP::PSEN2:5664:
N:GEXP::PSENEN:55851:
N:GEXP::PSG10:653492:
N:GEXP::PSG11:5680:
N:GEXP::PSG1:5669:
N:GEXP::PSG2:5670:
N:GEXP::PSG3:5671:
N:GEXP::PSG4:5672:
N:GEXP::PSG5:5673:
N:GEXP::PSG6:5675:
N:GEXP::PSG7:5676:
N:GEXP::PSG8:440533:
N:GEXP::PSG9:5678:
N:GEXP::PSIMCT-1:100101490:
N:GEXP::PSIP1:11168:
N:GEXP::PSKH1:5681:
N:GEXP::PSKH2:85481:
N:GEXP::PSMA1:5682:
N:GEXP::PSMA2:5683:
N:GEXP::PSMA3:5684:
N:GEXP::PSMA4:5685:
N:GEXP::PSMA5:5686:
N:GEXP::PSMA6:5687:
N:GEXP::PSMA7:5688:
N:GEXP::PSMA8:143471:
N:GEXP::PSMB10:5699:
N:GEXP::PSMB11:122706:
N:GEXP::PSMB1:5689:
N:GEXP::PSMB2:5690:
N:GEXP::PSMB3:5691:
N:GEXP::PSMB4:5692:
N:GEXP::PSMB5:5693:
N:GEXP::PSMB6:5694:
N:GEXP::PSMB7:5695:
N:GEXP::PSMB8:5696:
N:GEXP::PSMB9:5698:
N:GEXP::PSMC1:5700:
N:GEXP::PSMC2:5701:
N:GEXP::PSMC3:5702:
N:GEXP::PSMC3IP:29893:
N:GEXP::PSMC4:5704:
N:GEXP::PSMC5:5705:
N:GEXP::PSMC6:5706:
N:GEXP::PSMD10:5716:
N:GEXP::PSMD11:5717:
N:GEXP::PSMD12:5718:
N:GEXP::PSMD13:5719:
N:GEXP::PSMD14:10213:
N:GEXP::PSMD1:5707:
N:GEXP::PSMD2:5708:
N:GEXP::PSMD3:5709:
N:GEXP::PSMD4:5710:
N:GEXP::PSMD5:5711:
N:GEXP::PSMD6:9861:
N:GEXP::PSMD7:5713:
N:GEXP::PSMD8:5714:
N:GEXP::PSMD9:5715:
N:GEXP::PSME1:5720:
N:GEXP::PSME2:5721:
N:GEXP::PSME3:10197:
N:GEXP::PSME4:23198:
N:GEXP::PSMF1:9491:
N:GEXP::PSMG1:8624:
N:GEXP::PSMG2:56984:
N:GEXP::PSMG3:84262:
N:GEXP::PSMG4:389362:
N:GEXP::PSORS1C1:170679:
N:GEXP::PSORS1C2:170680:
N:GEXP::PSORS1C3:100130889:
N:GEXP::PSPC1:55269:
N:GEXP::PSPH:5723:
N:GEXP::PSPN:5623:
N:GEXP::PSRC1:84722:
N:GEXP::PSTK:118672:
N:GEXP::PSTPIP1:9051:
N:GEXP::PSTPIP2:9050:
N:GEXP::PTAFR:5724:
N:GEXP::PTAR1:375743:
N:GEXP::PTBP1:5725:
N:GEXP::PTBP2:58155:
N:GEXP::PTCD1:26024:
N:GEXP::PTCD2:79810:
N:GEXP::PTCD3:55037:
N:GEXP::PTCH1:5727:
N:GEXP::PTCH2:8643:
N:GEXP::PTCHD1:139411:
N:GEXP::PTCHD2:57540:
N:GEXP::PTCHD3:374308:
N:GEXP::PTCRA:171558:
N:GEXP::PTDSS1:9791:
N:GEXP::PTDSS2:81490:
N:GEXP::PTEN:5728:
N:GEXP::PTENP1:11191:
N:GEXP::PTER:9317:
N:GEXP::PTF1A:256297:
N:GEXP::PTGDR:5729:
N:GEXP::PTGDS:5730:
N:GEXP::PTGER1:5731:
N:GEXP::PTGER2:5732:
N:GEXP::PTGER3:5733:
N:GEXP::PTGER4:5734:
N:GEXP::PTGES2:80142:
N:GEXP::PTGES3:10728:
N:GEXP::PTGES:9536:
N:GEXP::PTGFR:5737:
N:GEXP::PTGFRN:5738:
N:GEXP::PTGIR:5739:
N:GEXP::PTGIS:5740:
N:GEXP::PTGR1:22949:
N:GEXP::PTGR2:145482:
N:GEXP::PTGS1:5742:
N:GEXP::PTGS2:5743:
N:GEXP::PTH1R:5745:
N:GEXP::PTH2:113091:
N:GEXP::PTH2R:5746:
N:GEXP::PTH:5741:
N:GEXP::PTHLH:5744:
N:GEXP::PTK2:5747:
N:GEXP::PTK2B:2185:
N:GEXP::PTK6:5753:
N:GEXP::PTK7:5754:
N:GEXP::PTMA:5757:
N:GEXP::PTMS:5763:
N:GEXP::PTN:5764:
N:GEXP::PTOV1:53635:
N:GEXP::PTP4A1:7803:
N:GEXP::PTP4A2:8073:
N:GEXP::PTP4A3:11156:
N:GEXP::PTPDC1:138639:
N:GEXP::PTPLA:9200:
N:GEXP::PTPLAD1:51495:
N:GEXP::PTPLAD2:401494:
N:GEXP::PTPLB:201562:
N:GEXP::PTPMT1:114971:
N:GEXP::PTPN11:5781:
N:GEXP::PTPN12:5782:
N:GEXP::PTPN13:5783:
N:GEXP::PTPN14:5784:
N:GEXP::PTPN18:26469:
N:GEXP::PTPN1:5770:
N:GEXP::PTPN20A:653129:
N:GEXP::PTPN20B:26095:
N:GEXP::PTPN21:11099:
N:GEXP::PTPN22:26191:
N:GEXP::PTPN23:25930:
N:GEXP::PTPN2:5771:
N:GEXP::PTPN3:5774:
N:GEXP::PTPN4:5775:
N:GEXP::PTPN5:84867:
N:GEXP::PTPN6:5777:
N:GEXP::PTPN7:5778:
N:GEXP::PTPN9:5780:
N:GEXP::PTPRA:5786:
N:GEXP::PTPRB:5787:
N:GEXP::PTPRC:5788:
N:GEXP::PTPRCAP:5790:
N:GEXP::PTPRD:5789:
N:GEXP::PTPRE:5791:
N:GEXP::PTPRF:5792:
N:GEXP::PTPRG:5793:
N:GEXP::PTPRH:5794:
N:GEXP::PTPRJ:5795:
N:GEXP::PTPRK:5796:
N:GEXP::PTPRM:5797:
N:GEXP::PTPRN2:5799:
N:GEXP::PTPRN:5798:
N:GEXP::PTPRO:5800:
N:GEXP::PTPRQ:374462:
N:GEXP::PTPRR:5801:
N:GEXP::PTPRS:5802:
N:GEXP::PTPRT:11122:
N:GEXP::PTPRU:10076:
N:GEXP::PTPRVP:148713:
N:GEXP::PTPRZ1:5803:
N:GEXP::PTRF:284119:
N:GEXP::PTRH1:138428:
N:GEXP::PTRH2:51651:
N:GEXP::PTS:5805:
N:GEXP::PTTG1:9232:
N:GEXP::PTTG1IP:754:
N:GEXP::PTTG2:10744:
N:GEXP::PTTG3P:26255:
N:GEXP::PTX3:5806:
N:GEXP::PTX4:390667:
N:GEXP::PUF60:22827:
N:GEXP::PUM1:9698:
N:GEXP::PUM2:23369:
N:GEXP::PURA:5813:
N:GEXP::PURB:5814:
N:GEXP::PURG:29942:
N:GEXP::PUS10:150962:
N:GEXP::PUS1:80324:
N:GEXP::PUS3:83480:
N:GEXP::PUS7:54517:
N:GEXP::PUS7L:83448:
N:GEXP::PUSL1:126789:
N:GEXP::PVALB:5816:
N:GEXP::PVR:5817:
N:GEXP::PVRIG:79037:
N:GEXP::PVRL1:5818:
N:GEXP::PVRL2:5819:
N:GEXP::PVRL3:25945:
N:GEXP::PVRL4:81607:
N:GEXP::PVT1:5820:
N:GEXP::PWP1:11137:
N:GEXP::PWP2:5822:
N:GEXP::PWRN1:791114:
N:GEXP::PWRN2:791115:
N:GEXP::PWWP2A:114825:
N:GEXP::PWWP2B:170394:
N:GEXP::PXDN:7837:
N:GEXP::PXDNL:137902:
N:GEXP::PXK:54899:
N:GEXP::PXMP2:5827:
N:GEXP::PXMP4:11264:
N:GEXP::PXN:5829:
N:GEXP::PXT1:222659:
N:GEXP::PYCARD:29108:
N:GEXP::PYCR1:5831:
N:GEXP::PYCR2:29920:
N:GEXP::PYCRL:65263:
N:GEXP::PYDC1:260434:
N:GEXP::PYDC2:152138:
N:GEXP::PYGB:5834:
N:GEXP::PYGL:5836:
N:GEXP::PYGM:5837:
N:GEXP::PYGO1:26108:
N:GEXP::PYGO2:90780:
N:GEXP::PYHIN1:149628:
N:GEXP::PYROXD1:79912:
N:GEXP::PYROXD2:84795:
N:GEXP::PYY2:23615:
N:GEXP::PYY:5697:
N:GEXP::PZP:5858:
N:GEXP::ProSAPiP1:9762:
N:GEXP::QARS:5859:
N:GEXP::QDPR:5860:
N:GEXP::QKI:9444:
N:GEXP::QPCT:25797:
N:GEXP::QPCTL:54814:
N:GEXP::QPRT:23475:
N:GEXP::QRFP:347148:
N:GEXP::QRFPR:84109:
N:GEXP::QRICH1:54870:
N:GEXP::QRICH2:84074:
N:GEXP::QRSL1:55278:
N:GEXP::QSER1:79832:
N:GEXP::QSOX1:5768:
N:GEXP::QSOX2:169714:
N:GEXP::QTRT1:81890:
N:GEXP::QTRTD1:79691:
N:GEXP::R3HCC1:203069:
N:GEXP::R3HDM1:23518:
N:GEXP::R3HDM2:22864:
N:GEXP::R3HDML:140902:
N:GEXP::RAB10:10890:
N:GEXP::RAB11A:8766:
N:GEXP::RAB11B:9230:
N:GEXP::RAB11FIP1:80223:
N:GEXP::RAB11FIP2:22841:
N:GEXP::RAB11FIP3:9727:
N:GEXP::RAB11FIP4:84440:
N:GEXP::RAB11FIP5:26056:
N:GEXP::RAB12:201475:
N:GEXP::RAB13:5872:
N:GEXP::RAB14:51552:
N:GEXP::RAB15:376267:
N:GEXP::RAB17:64284:
N:GEXP::RAB18:22931:
N:GEXP::RAB19:401409:
N:GEXP::RAB1A:5861:
N:GEXP::RAB1B:81876:
N:GEXP::RAB20:55647:
N:GEXP::RAB21:23011:
N:GEXP::RAB22A:57403:
N:GEXP::RAB23:51715:
N:GEXP::RAB24:53917:
N:GEXP::RAB25:57111:
N:GEXP::RAB26:25837:
N:GEXP::RAB27A:5873:
N:GEXP::RAB27B:5874:
N:GEXP::RAB28:9364:
N:GEXP::RAB2A:5862:
N:GEXP::RAB2B:84932:
N:GEXP::RAB30:27314:
N:GEXP::RAB31:11031:
N:GEXP::RAB32:10981:
N:GEXP::RAB33A:9363:
N:GEXP::RAB33B:83452:
N:GEXP::RAB34:83871:
N:GEXP::RAB35:11021:
N:GEXP::RAB36:9609:
N:GEXP::RAB37:326624:
N:GEXP::RAB38:23682:
N:GEXP::RAB39:54734:
N:GEXP::RAB39B:116442:
N:GEXP::RAB3A:5864:
N:GEXP::RAB3B:5865:
N:GEXP::RAB3C:115827:
N:GEXP::RAB3D:9545:
N:GEXP::RAB3GAP1:22930:
N:GEXP::RAB3GAP2:25782:
N:GEXP::RAB3IL1:5866:
N:GEXP::RAB3IP:117177:
N:GEXP::RAB40A:142684:
N:GEXP::RAB40AL:282808:
N:GEXP::RAB40B:10966:
N:GEXP::RAB40C:57799:
N:GEXP::RAB41:347517:
N:GEXP::RAB42:115273:
N:GEXP::RAB43:339122:
N:GEXP::RAB4A:5867:
N:GEXP::RAB4B:53916:
N:GEXP::RAB5A:5868:
N:GEXP::RAB5B:5869:
N:GEXP::RAB5C:5878:
N:GEXP::RAB6A:5870:
N:GEXP::RAB6B:51560:
N:GEXP::RAB6C:84084:
N:GEXP::RAB7A:7879:
N:GEXP::RAB7L1:8934:
N:GEXP::RAB8A:4218:
N:GEXP::RAB8B:51762:
N:GEXP::RAB9A:9367:
N:GEXP::RAB9B:51209:
N:GEXP::RAB9BP1:9366:
N:GEXP::RABAC1:10567:
N:GEXP::RABEP1:9135:
N:GEXP::RABEP2:79874:
N:GEXP::RABEPK:10244:
N:GEXP::RABGAP1:23637:
N:GEXP::RABGAP1L:9910:
N:GEXP::RABGEF1:27342:
N:GEXP::RABGGTA:5875:
N:GEXP::RABGGTB:5876:
N:GEXP::RABIF:5877:
N:GEXP::RABL2A:11159:
N:GEXP::RABL2B:11158:
N:GEXP::RABL3:285282:
N:GEXP::RABL5:64792:
N:GEXP::RAC1:5879:
N:GEXP::RAC2:5880:
N:GEXP::RAC3:5881:
N:GEXP::RACGAP1:29127:
N:GEXP::RACGAP1P:83956:
N:GEXP::RAD17:5884:
N:GEXP::RAD18:56852:
N:GEXP::RAD1:5810:
N:GEXP::RAD21:5885:
N:GEXP::RAD21L1:642636:
N:GEXP::RAD23A:5886:
N:GEXP::RAD23B:5887:
N:GEXP::RAD50:10111:
N:GEXP::RAD51:5888:
N:GEXP::RAD51AP1:10635:
N:GEXP::RAD51AP2:729475:
N:GEXP::RAD51C:5889:
N:GEXP::RAD51L1:5890:
N:GEXP::RAD51L3:5892:
N:GEXP::RAD52:5893:
N:GEXP::RAD54B:25788:
N:GEXP::RAD54L2:23132:
N:GEXP::RAD54L:8438:
N:GEXP::RAD9A:5883:
N:GEXP::RAD9B:144715:
N:GEXP::RADIL:55698:
N:GEXP::RAE1:8480:
N:GEXP::RAET1E:135250:
N:GEXP::RAET1G:353091:
N:GEXP::RAET1K:646024:
N:GEXP::RAET1L:154064:
N:GEXP::RAF1:5894:
N:GEXP::RAG1:5896:
N:GEXP::RAG1AP1:55974:
N:GEXP::RAG2:5897:
N:GEXP::RAGE:5891:
N:GEXP::RAI14:26064:
N:GEXP::RAI1:10743:
N:GEXP::RAI2:10742:
N:GEXP::RALA:5898:
N:GEXP::RALB:5899:
N:GEXP::RALBP1:10928:
N:GEXP::RALGAPA1:253959:
N:GEXP::RALGAPA2:57186:
N:GEXP::RALGAPB:57148:
N:GEXP::RALGDS:5900:
N:GEXP::RALGPS1:9649:
N:GEXP::RALGPS2:55103:
N:GEXP::RALY:22913:
N:GEXP::RALYL:138046:
N:GEXP::RAMP1:10267:
N:GEXP::RAMP2:10266:
N:GEXP::RAMP3:10268:
N:GEXP::RAN:5901:
N:GEXP::RANBP10:57610:
N:GEXP::RANBP17:64901:
N:GEXP::RANBP1:5902:
N:GEXP::RANBP2:5903:
N:GEXP::RANBP3:8498:
N:GEXP::RANBP3L:202151:
N:GEXP::RANBP6:26953:
N:GEXP::RANBP9:10048:
N:GEXP::RANGAP1:5905:
N:GEXP::RANGRF:29098:
N:GEXP::RAP1A:5906:
N:GEXP::RAP1B:5908:
N:GEXP::RAP1GAP2:23108:
N:GEXP::RAP1GAP:5909:
N:GEXP::RAP1GDS1:5910:
N:GEXP::RAP2A:5911:
N:GEXP::RAP2B:5912:
N:GEXP::RAP2C:57826:
N:GEXP::RAPGEF1:2889:
N:GEXP::RAPGEF2:9693:
N:GEXP::RAPGEF3:10411:
N:GEXP::RAPGEF4:11069:
N:GEXP::RAPGEF5:9771:
N:GEXP::RAPGEF6:51735:
N:GEXP::RAPGEFL1:51195:
N:GEXP::RAPH1:65059:
N:GEXP::RAPSN:5913:
N:GEXP::RARA:5914:
N:GEXP::RARB:5915:
N:GEXP::RARG:5916:
N:GEXP::RARRES1:5918:
N:GEXP::RARRES2:5919:
N:GEXP::RARRES3:5920:
N:GEXP::RARS2:57038:
N:GEXP::RARS:5917:
N:GEXP::RASA1:5921:
N:GEXP::RASA2:5922:
N:GEXP::RASA3:22821:
N:GEXP::RASA4:10156:
N:GEXP::RASA4P:401331:
N:GEXP::RASAL1:8437:
N:GEXP::RASAL2:9462:
N:GEXP::RASAL3:64926:
N:GEXP::RASD1:51655:
N:GEXP::RASD2:23551:
N:GEXP::RASEF:158158:
N:GEXP::RASGEF1A:221002:
N:GEXP::RASGEF1B:153020:
N:GEXP::RASGEF1C:255426:
N:GEXP::RASGRF1:5923:
N:GEXP::RASGRF2:5924:
N:GEXP::RASGRP1:10125:
N:GEXP::RASGRP2:10235:
N:GEXP::RASGRP3:25780:
N:GEXP::RASGRP4:115727:
N:GEXP::RASIP1:54922:
N:GEXP::RASL10A:10633:
N:GEXP::RASL10B:91608:
N:GEXP::RASL11A:387496:
N:GEXP::RASL11B:65997:
N:GEXP::RASL12:51285:
N:GEXP::RASSF10:644943:
N:GEXP::RASSF1:11186:
N:GEXP::RASSF2:9770:
N:GEXP::RASSF3:283349:
N:GEXP::RASSF4:83937:
N:GEXP::RASSF5:83593:
N:GEXP::RASSF6:166824:
N:GEXP::RASSF7:8045:
N:GEXP::RASSF8:11228:
N:GEXP::RASSF9:9182:
N:GEXP::RAVER1:125950:
N:GEXP::RAVER2:55225:
N:GEXP::RAX2:84839:
N:GEXP::RAX:30062:
N:GEXP::RB1:5925:
N:GEXP::RB1CC1:9821:
N:GEXP::RBAK:57786:
N:GEXP::RBBP4:5928:
N:GEXP::RBBP5:5929:
N:GEXP::RBBP6:5930:
N:GEXP::RBBP7:5931:
N:GEXP::RBBP8:5932:
N:GEXP::RBBP9:10741:
N:GEXP::RBCK1:10616:
N:GEXP::RBKS:64080:
N:GEXP::RBL1:5933:
N:GEXP::RBL2:5934:
N:GEXP::RBM10:8241:
N:GEXP::RBM11:54033:
N:GEXP::RBM12:10137:
N:GEXP::RBM12B:389677:
N:GEXP::RBM14:10432:
N:GEXP::RBM15:64783:
N:GEXP::RBM15B:29890:
N:GEXP::RBM16:22828:
N:GEXP::RBM17:84991:
N:GEXP::RBM18:92400:
N:GEXP::RBM19:9904:
N:GEXP::RBM20:282996:
N:GEXP::RBM22:55696:
N:GEXP::RBM23:55147:
N:GEXP::RBM24:221662:
N:GEXP::RBM25:58517:
N:GEXP::RBM26:64062:
N:GEXP::RBM27:54439:
N:GEXP::RBM28:55131:
N:GEXP::RBM33:155435:
N:GEXP::RBM34:23029:
N:GEXP::RBM38:55544:
N:GEXP::RBM39:9584:
N:GEXP::RBM3:5935:
N:GEXP::RBM41:55285:
N:GEXP::RBM42:79171:
N:GEXP::RBM43:375287:
N:GEXP::RBM44:375316:
N:GEXP::RBM45:129831:
N:GEXP::RBM46:166863:
N:GEXP::RBM47:54502:
N:GEXP::RBM4:5936:
N:GEXP::RBM4B:83759:
N:GEXP::RBM5:10181:
N:GEXP::RBM6:10180:
N:GEXP::RBM7:10179:
N:GEXP::RBM8A:9939:
N:GEXP::RBM9:23543:
N:GEXP::RBMS1:5937:
N:GEXP::RBMS2:5939:
N:GEXP::RBMS3:27303:
N:GEXP::RBMX2:51634:
N:GEXP::RBMX:27316:
N:GEXP::RBMXL1:494115:
N:GEXP::RBMXL2:27288:
N:GEXP::RBMXL3:139804:
N:GEXP::RBMY1A1:5940:
N:GEXP::RBMY1A3P:286557:
N:GEXP::RBMY1B:378948:
N:GEXP::RBMY1E:378950:
N:GEXP::RBMY1F:159163:
N:GEXP::RBMY1J:378951:
N:GEXP::RBMY2EP:159125:
N:GEXP::RBMY2FP:159162:
N:GEXP::RBMY3AP:64593:
N:GEXP::RBP1:5947:
N:GEXP::RBP2:5948:
N:GEXP::RBP3:5949:
N:GEXP::RBP4:5950:
N:GEXP::RBP5:83758:
N:GEXP::RBP7:116362:
N:GEXP::RBPJ:3516:
N:GEXP::RBPJL:11317:
N:GEXP::RBPMS2:348093:
N:GEXP::RBPMS:11030:
N:GEXP::RBX1:9978:
N:GEXP::RC3H1:149041:
N:GEXP::RC3H2:54542:
N:GEXP::RCAN1:1827:
N:GEXP::RCAN2:10231:
N:GEXP::RCAN3:11123:
N:GEXP::RCBTB1:55213:
N:GEXP::RCBTB2:1102:
N:GEXP::RCC1:1104:
N:GEXP::RCC2:55920:
N:GEXP::RCCD1:91433:
N:GEXP::RCE1:9986:
N:GEXP::RCHY1:25898:
N:GEXP::RCL1:10171:
N:GEXP::RCN1:5954:
N:GEXP::RCN2:5955:
N:GEXP::RCN3:57333:
N:GEXP::RCOR1:23186:
N:GEXP::RCOR2:283248:
N:GEXP::RCOR3:55758:
N:GEXP::RCSD1:92241:
N:GEXP::RCVRN:5957:
N:GEXP::RD3:343035:
N:GEXP::RDBP:7936:
N:GEXP::RDH10:157506:
N:GEXP::RDH11:51109:
N:GEXP::RDH12:145226:
N:GEXP::RDH13:112724:
N:GEXP::RDH14:57665:
N:GEXP::RDH16:8608:
N:GEXP::RDH5:5959:
N:GEXP::RDH8:50700:
N:GEXP::RDM1:201299:
N:GEXP::RDX:5962:
N:GEXP::REC8:9985:
N:GEXP::RECK:8434:
N:GEXP::RECQL4:9401:
N:GEXP::RECQL5:9400:
N:GEXP::RECQL:5965:
N:GEXP::REEP1:65055:
N:GEXP::REEP2:51308:
N:GEXP::REEP3:221035:
N:GEXP::REEP4:80346:
N:GEXP::REEP5:7905:
N:GEXP::REEP6:92840:
N:GEXP::REG1A:5967:
N:GEXP::REG1B:5968:
N:GEXP::REG1P:5969:
N:GEXP::REG3A:5068:
N:GEXP::REG3G:130120:
N:GEXP::REG4:83998:
N:GEXP::REL:5966:
N:GEXP::RELA:5970:
N:GEXP::RELB:5971:
N:GEXP::RELL1:768211:
N:GEXP::RELL2:285613:
N:GEXP::RELN:5649:
N:GEXP::RELT:84957:
N:GEXP::REM1:28954:
N:GEXP::REM2:161253:
N:GEXP::REN:5972:
N:GEXP::RENBP:5973:
N:GEXP::REP15:387849:
N:GEXP::REPIN1:29803:
N:GEXP::REPS1:85021:
N:GEXP::REPS2:9185:
N:GEXP::RER1:11079:
N:GEXP::RERE:473:
N:GEXP::RERG:85004:
N:GEXP::RERGL:79785:
N:GEXP::RESP18:389075:
N:GEXP::REST:5978:
N:GEXP::RET:5979:
N:GEXP::RETN:56729:
N:GEXP::RETNLB:84666:
N:GEXP::RETSAT:54884:
N:GEXP::REV1:51455:
N:GEXP::REV3L:5980:
N:GEXP::REXO1:57455:
N:GEXP::REXO1L1:254958:
N:GEXP::REXO2:25996:
N:GEXP::REXO4:57109:
N:GEXP::RFC1:5981:
N:GEXP::RFC2:5982:
N:GEXP::RFC3:5983:
N:GEXP::RFC4:5984:
N:GEXP::RFC5:5985:
N:GEXP::RFESD:317671:
N:GEXP::RFFL:117584:
N:GEXP::RFK:55312:
N:GEXP::RFNG:5986:
N:GEXP::RFPL1:5988:
N:GEXP::RFPL1S:10740:
N:GEXP::RFPL2:10739:
N:GEXP::RFPL3:10738:
N:GEXP::RFPL3S:10737:
N:GEXP::RFPL4A:342931:
N:GEXP::RFPL4B:442247:
N:GEXP::RFT1:91869:
N:GEXP::RFTN1:23180:
N:GEXP::RFTN2:130132:
N:GEXP::RFWD2:64326:
N:GEXP::RFWD3:55159:
N:GEXP::RFX1:5989:
N:GEXP::RFX2:5990:
N:GEXP::RFX3:5991:
N:GEXP::RFX4:5992:
N:GEXP::RFX5:5993:
N:GEXP::RFX6:222546:
N:GEXP::RFX7:64864:
N:GEXP::RFX8:731220:
N:GEXP::RFXANK:8625:
N:GEXP::RFXAP:5994:
N:GEXP::RG9MTD1:54931:
N:GEXP::RG9MTD2:93587:
N:GEXP::RG9MTD3:158234:
N:GEXP::RGAG1:57529:
N:GEXP::RGAG4:340526:
N:GEXP::RGL1:23179:
N:GEXP::RGL2:5863:
N:GEXP::RGL3:57139:
N:GEXP::RGL4:266747:
N:GEXP::RGMA:56963:
N:GEXP::RGMB:285704:
N:GEXP::RGN:9104:
N:GEXP::RGNEF:64283:
N:GEXP::RGP1:9827:
N:GEXP::RGPD1:400966:
N:GEXP::RGPD3:653489:
N:GEXP::RGPD4:285190:
N:GEXP::RGPD5:84220:
N:GEXP::RGPD6:729540:
N:GEXP::RGPD8:727851:
N:GEXP::RGR:5995:
N:GEXP::RGS10:6001:
N:GEXP::RGS11:8786:
N:GEXP::RGS12:6002:
N:GEXP::RGS13:6003:
N:GEXP::RGS14:10636:
N:GEXP::RGS16:6004:
N:GEXP::RGS17:26575:
N:GEXP::RGS18:64407:
N:GEXP::RGS19:10287:
N:GEXP::RGS1:5996:
N:GEXP::RGS20:8601:
N:GEXP::RGS21:431704:
N:GEXP::RGS22:26166:
N:GEXP::RGS2:5997:
N:GEXP::RGS3:5998:
N:GEXP::RGS4:5999:
N:GEXP::RGS5:8490:
N:GEXP::RGS6:9628:
N:GEXP::RGS7:6000:
N:GEXP::RGS7BP:401190:
N:GEXP::RGS8:85397:
N:GEXP::RGS9:8787:
N:GEXP::RGS9BP:388531:
N:GEXP::RGSL1:353299:
N:GEXP::RHAG:6005:
N:GEXP::RHBDD1:84236:
N:GEXP::RHBDD2:57414:
N:GEXP::RHBDD3:25807:
N:GEXP::RHBDF1:64285:
N:GEXP::RHBDF2:79651:
N:GEXP::RHBDL1:9028:
N:GEXP::RHBDL2:54933:
N:GEXP::RHBDL3:162494:
N:GEXP::RHBG:57127:
N:GEXP::RHCE:6006:
N:GEXP::RHCG:51458:
N:GEXP::RHD:6007:
N:GEXP::RHEB:6009:
N:GEXP::RHEBL1:121268:
N:GEXP::RHO:6010:
N:GEXP::RHOA:387:
N:GEXP::RHOB:388:
N:GEXP::RHOBTB1:9886:
N:GEXP::RHOBTB2:23221:
N:GEXP::RHOBTB3:22836:
N:GEXP::RHOC:389:
N:GEXP::RHOD:29984:
N:GEXP::RHOF:54509:
N:GEXP::RHOG:391:
N:GEXP::RHOH:399:
N:GEXP::RHOJ:57381:
N:GEXP::RHOQ:23433:
N:GEXP::RHOT1:55288:
N:GEXP::RHOT2:89941:
N:GEXP::RHOU:58480:
N:GEXP::RHOV:171177:
N:GEXP::RHOXF1:158800:
N:GEXP::RHOXF2B:727940:
N:GEXP::RHPN1:114822:
N:GEXP::RHPN2:85415:
N:GEXP::RIBC1:158787:
N:GEXP::RIBC2:26150:
N:GEXP::RIC3:79608:
N:GEXP::RIC8A:60626:
N:GEXP::RIC8B:55188:
N:GEXP::RICH2:9912:
N:GEXP::RICTOR:253260:
N:GEXP::RIF1:55183:
N:GEXP::RILP:83547:
N:GEXP::RILPL1:353116:
N:GEXP::RILPL2:196383:
N:GEXP::RIMBP2:23504:
N:GEXP::RIMBP3:85376:
N:GEXP::RIMBP3C:150221:
N:GEXP::RIMKLA:284716:
N:GEXP::RIMKLB:57494:
N:GEXP::RIMS1:22999:
N:GEXP::RIMS2:9699:
N:GEXP::RIMS3:9783:
N:GEXP::RIMS4:140730:
N:GEXP::RIN1:9610:
N:GEXP::RIN2:54453:
N:GEXP::RIN3:79890:
N:GEXP::RING1:6015:
N:GEXP::RINL:126432:
N:GEXP::RINT1:60561:
N:GEXP::RIOK1:83732:
N:GEXP::RIOK2:55781:
N:GEXP::RIOK3:8780:
N:GEXP::RIPK1:8737:
N:GEXP::RIPK2:8767:
N:GEXP::RIPK3:11035:
N:GEXP::RIPK4:54101:
N:GEXP::RIPPLY1:92129:
N:GEXP::RIPPLY2:134701:
N:GEXP::RIT1:6016:
N:GEXP::RIT2:6014:
N:GEXP::RLBP1:6017:
N:GEXP::RLF:6018:
N:GEXP::RLIM:51132:
N:GEXP::RLN1:6013:
N:GEXP::RLN2:6019:
N:GEXP::RLN3:117579:
N:GEXP::RLTPR:146206:
N:GEXP::RMI1:80010:
N:GEXP::RMND1:55005:
N:GEXP::RMND5A:64795:
N:GEXP::RMND5B:64777:
N:GEXP::RMRP:6023:
N:GEXP::RMST:196475:
N:GEXP::RNASE10:338879:
N:GEXP::RNASE11:122651:
N:GEXP::RNASE12:493901:
N:GEXP::RNASE13:440163:
N:GEXP::RNASE1:6035:
N:GEXP::RNASE2:6036:
N:GEXP::RNASE3:6037:
N:GEXP::RNASE4:6038:
N:GEXP::RNASE6:6039:
N:GEXP::RNASE7:84659:
N:GEXP::RNASE8:122665:
N:GEXP::RNASE9:390443:
N:GEXP::RNASEH1:246243:
N:GEXP::RNASEH2A:10535:
N:GEXP::RNASEH2B:79621:
N:GEXP::RNASEH2C:84153:
N:GEXP::RNASEK:440400:
N:GEXP::RNASEL:6041:
N:GEXP::RNASEN:29102:
N:GEXP::RNASET2:8635:
N:GEXP::RND1:27289:
N:GEXP::RND2:8153:
N:GEXP::RND3:390:
N:GEXP::RNF103:7844:
N:GEXP::RNF10:9921:
N:GEXP::RNF111:54778:
N:GEXP::RNF112:7732:
N:GEXP::RNF113A:7737:
N:GEXP::RNF113B:140432:
N:GEXP::RNF114:55905:
N:GEXP::RNF115:27246:
N:GEXP::RNF11:26994:
N:GEXP::RNF121:55298:
N:GEXP::RNF122:79845:
N:GEXP::RNF123:63891:
N:GEXP::RNF125:54941:
N:GEXP::RNF126:55658:
N:GEXP::RNF126P1:376412:
N:GEXP::RNF128:79589:
N:GEXP::RNF130:55819:
N:GEXP::RNF133:168433:
N:GEXP::RNF135:84282:
N:GEXP::RNF138:51444:
N:GEXP::RNF138P1:379013:
N:GEXP::RNF139:11236:
N:GEXP::RNF13:11342:
N:GEXP::RNF141:50862:
N:GEXP::RNF144A:9781:
N:GEXP::RNF144B:255488:
N:GEXP::RNF145:153830:
N:GEXP::RNF146:81847:
N:GEXP::RNF148:378925:
N:GEXP::RNF149:284996:
N:GEXP::RNF14:9604:
N:GEXP::RNF150:57484:
N:GEXP::RNF151:146310:
N:GEXP::RNF152:220441:
N:GEXP::RNF157:114804:
N:GEXP::RNF160:26046:
N:GEXP::RNF165:494470:
N:GEXP::RNF166:115992:
N:GEXP::RNF167:26001:
N:GEXP::RNF168:165918:
N:GEXP::RNF169:254225:
N:GEXP::RNF170:81790:
N:GEXP::RNF175:285533:
N:GEXP::RNF17:56163:
N:GEXP::RNF180:285671:
N:GEXP::RNF181:51255:
N:GEXP::RNF182:221687:
N:GEXP::RNF183:138065:
N:GEXP::RNF185:91445:
N:GEXP::RNF186:54546:
N:GEXP::RNF187:149603:
N:GEXP::RNF19A:25897:
N:GEXP::RNF19B:127544:
N:GEXP::RNF207:388591:
N:GEXP::RNF208:727800:
N:GEXP::RNF20:56254:
N:GEXP::RNF212:285498:
N:GEXP::RNF213:57674:
N:GEXP::RNF214:257160:
N:GEXP::RNF215:200312:
N:GEXP::RNF216:54476:
N:GEXP::RNF216L:441191:
N:GEXP::RNF217:154214:
N:GEXP::RNF219:79596:
N:GEXP::RNF220:55182:
N:GEXP::RNF222:643904:
N:GEXP::RNF24:11237:
N:GEXP::RNF25:64320:
N:GEXP::RNF26:79102:
N:GEXP::RNF2:6045:
N:GEXP::RNF31:55072:
N:GEXP::RNF32:140545:
N:GEXP::RNF34:80196:
N:GEXP::RNF38:152006:
N:GEXP::RNF39:80352:
N:GEXP::RNF40:9810:
N:GEXP::RNF41:10193:
N:GEXP::RNF43:54894:
N:GEXP::RNF44:22838:
N:GEXP::RNF4:6047:
N:GEXP::RNF5:6048:
N:GEXP::RNF5P1:286140:
N:GEXP::RNF6:6049:
N:GEXP::RNF7:9616:
N:GEXP::RNF8:9025:
N:GEXP::RNFT1:51136:
N:GEXP::RNFT2:84900:
N:GEXP::RNGTT:8732:
N:GEXP::RNH1:6050:
N:GEXP::RNLS:55328:
N:GEXP::RNMT:8731:
N:GEXP::RNMTL1:55178:
N:GEXP::RNPC3:55599:
N:GEXP::RNPEP:6051:
N:GEXP::RNPEPL1:57140:
N:GEXP::RNPS1:10921:
N:GEXP::RNU11:26824:
N:GEXP::RNU4ATAC:100151683:
N:GEXP::RNU5E:26829:
N:GEXP::RNU6ATAC:100151684:
N:GEXP::RNY4:6086:
N:GEXP::RNY5:6090:
N:GEXP::ROBLD3:28956:
N:GEXP::ROBO1:6091:
N:GEXP::ROBO2:6092:
N:GEXP::ROBO3:64221:
N:GEXP::ROBO4:54538:
N:GEXP::ROCK1:6093:
N:GEXP::ROCK2:9475:
N:GEXP::ROD1:9991:
N:GEXP::ROGDI:79641:
N:GEXP::ROM1:6094:
N:GEXP::ROMO1:140823:
N:GEXP::ROPN1:54763:
N:GEXP::ROPN1B:152015:
N:GEXP::ROPN1L:83853:
N:GEXP::ROR1:4919:
N:GEXP::ROR2:4920:
N:GEXP::RORA:6095:
N:GEXP::RORB:6096:
N:GEXP::RORC:6097:
N:GEXP::ROS1:6098:
N:GEXP::RP1-177G6.2:286411:
N:GEXP::RP1:6101:
N:GEXP::RP1L1:94137:
N:GEXP::RP2:6102:
N:GEXP::RP9:6100:
N:GEXP::RP9P:441212:
N:GEXP::RPA1:6117:
N:GEXP::RPA2:6118:
N:GEXP::RPA3:6119:
N:GEXP::RPA4:29935:
N:GEXP::RPAIN:84268:
N:GEXP::RPAP1:26015:
N:GEXP::RPAP2:79871:
N:GEXP::RPAP3:79657:
N:GEXP::RPE65:6121:
N:GEXP::RPE:6120:
N:GEXP::RPF1:80135:
N:GEXP::RPF2:84154:
N:GEXP::RPGR:6103:
N:GEXP::RPGRIP1:57096:
N:GEXP::RPGRIP1L:23322:
N:GEXP::RPH3A:22895:
N:GEXP::RPH3AL:9501:
N:GEXP::RPIA:22934:
N:GEXP::RPL10:6134:
N:GEXP::RPL10A:4736:
N:GEXP::RPL10L:140801:
N:GEXP::RPL11:6135:
N:GEXP::RPL12:6136:
N:GEXP::RPL13:6137:
N:GEXP::RPL13A:23521:
N:GEXP::RPL13AP17:399670:
N:GEXP::RPL13AP20:387841:
N:GEXP::RPL13AP3:645683:
N:GEXP::RPL13AP6:644511:
N:GEXP::RPL13P5:283345:
N:GEXP::RPL14:9045:
N:GEXP::RPL15:6138:
N:GEXP::RPL17:6139:
N:GEXP::RPL18:6141:
N:GEXP::RPL18A:6142:
N:GEXP::RPL19:6143:
N:GEXP::RPL19P12:100129424:
N:GEXP::RPL21:6144:
N:GEXP::RPL21P44:402176:
N:GEXP::RPL22:6146:
N:GEXP::RPL22L1:200916:
N:GEXP::RPL23:9349:
N:GEXP::RPL23A:6147:
N:GEXP::RPL23AP32:56969:
N:GEXP::RPL23AP53:644128:
N:GEXP::RPL23AP64:649946:
N:GEXP::RPL23AP7:118433:
N:GEXP::RPL23AP82:284942:
N:GEXP::RPL23P8:222901:
N:GEXP::RPL24:6152:
N:GEXP::RPL26:6154:
N:GEXP::RPL26L1:51121:
N:GEXP::RPL27:6155:
N:GEXP::RPL27A:6157:
N:GEXP::RPL28:6158:
N:GEXP::RPL29:6159:
N:GEXP::RPL29P2:118432:
N:GEXP::RPL30:6156:
N:GEXP::RPL31:6160:
N:GEXP::RPL31P11:641311:
N:GEXP::RPL32:6161:
N:GEXP::RPL32P3:132241:
N:GEXP::RPL34:6164:
N:GEXP::RPL35:11224:
N:GEXP::RPL35A:6165:
N:GEXP::RPL36:25873:
N:GEXP::RPL36A:6173:
N:GEXP::RPL36AL:6166:
N:GEXP::RPL37:6167:
N:GEXP::RPL37A:6168:
N:GEXP::RPL38:6169:
N:GEXP::RPL39:6170:
N:GEXP::RPL39L:116832:
N:GEXP::RPL3:6122:
N:GEXP::RPL3L:6123:
N:GEXP::RPL41:6171:
N:GEXP::RPL4:6124:
N:GEXP::RPL5:6125:
N:GEXP::RPL6:6128:
N:GEXP::RPL7:6129:
N:GEXP::RPL7A:6130:
N:GEXP::RPL7L1:285855:
N:GEXP::RPL8:6132:
N:GEXP::RPL9:6133:
N:GEXP::RPLP0:6175:
N:GEXP::RPLP0P2:113157:
N:GEXP::RPLP1:6176:
N:GEXP::RPLP2:6181:
N:GEXP::RPN1:6184:
N:GEXP::RPN2:6185:
N:GEXP::RPP14:11102:
N:GEXP::RPP21:79897:
N:GEXP::RPP25:54913:
N:GEXP::RPP30:10556:
N:GEXP::RPP38:10557:
N:GEXP::RPP40:10799:
N:GEXP::RPPH1:85495:
N:GEXP::RPRD1A:55197:
N:GEXP::RPRD1B:58490:
N:GEXP::RPRD2:23248:
N:GEXP::RPRM:56475:
N:GEXP::RPRML:388394:
N:GEXP::RPS10:6204:
N:GEXP::RPS10P7:376693:
N:GEXP::RPS11:6205:
N:GEXP::RPS12:6206:
N:GEXP::RPS13:6207:
N:GEXP::RPS14:6208:
N:GEXP::RPS15:6209:
N:GEXP::RPS15A:6210:
N:GEXP::RPS15AP10:728963:
N:GEXP::RPS16:6217:
N:GEXP::RPS17:6218:
N:GEXP::RPS18:6222:
N:GEXP::RPS19:6223:
N:GEXP::RPS19BP1:91582:
N:GEXP::RPS20:6224:
N:GEXP::RPS21:6227:
N:GEXP::RPS23:6228:
N:GEXP::RPS24:6229:
N:GEXP::RPS25:6230:
N:GEXP::RPS26:6231:
N:GEXP::RPS26P11:441502:
N:GEXP::RPS27:6232:
N:GEXP::RPS27A:6233:
N:GEXP::RPS27L:51065:
N:GEXP::RPS28:6234:
N:GEXP::RPS29:6235:
N:GEXP::RPS2:6187:
N:GEXP::RPS2P32:256355:
N:GEXP::RPS3:6188:
N:GEXP::RPS3A:6189:
N:GEXP::RPS4X:6191:
N:GEXP::RPS4Y1:6192:
N:GEXP::RPS4Y2:140032:
N:GEXP::RPS5:6193:
N:GEXP::RPS6:6194:
N:GEXP::RPS6KA1:6195:
N:GEXP::RPS6KA2:6196:
N:GEXP::RPS6KA3:6197:
N:GEXP::RPS6KA4:8986:
N:GEXP::RPS6KA5:9252:
N:GEXP::RPS6KA6:27330:
N:GEXP::RPS6KB1:6198:
N:GEXP::RPS6KB2:6199:
N:GEXP::RPS6KC1:26750:
N:GEXP::RPS6KL1:83694:
N:GEXP::RPS7:6201:
N:GEXP::RPS8:6202:
N:GEXP::RPS9:6203:
N:GEXP::RPSA:3921:
N:GEXP::RPSAP52:204010:
N:GEXP::RPSAP58:388524:
N:GEXP::RPSAP9:653162:
N:GEXP::RPTN:126638:
N:GEXP::RPTOR:57521:
N:GEXP::RPUSD1:113000:
N:GEXP::RPUSD2:27079:
N:GEXP::RPUSD3:285367:
N:GEXP::RPUSD4:84881:
N:GEXP::RQCD1:9125:
N:GEXP::RRAD:6236:
N:GEXP::RRAGA:10670:
N:GEXP::RRAGB:10325:
N:GEXP::RRAGC:64121:
N:GEXP::RRAGD:58528:
N:GEXP::RRAS2:22800:
N:GEXP::RRAS:6237:
N:GEXP::RRBP1:6238:
N:GEXP::RREB1:6239:
N:GEXP::RRH:10692:
N:GEXP::RRM1:6240:
N:GEXP::RRM2:6241:
N:GEXP::RRM2B:50484:
N:GEXP::RRN3:54700:
N:GEXP::RRN3P1:730092:
N:GEXP::RRN3P2:653390:
N:GEXP::RRN3P3:100131998:
N:GEXP::RRP12:23223:
N:GEXP::RRP15:51018:
N:GEXP::RRP1:8568:
N:GEXP::RRP1B:23076:
N:GEXP::RRP7A:27341:
N:GEXP::RRP7B:91695:
N:GEXP::RRP8:23378:
N:GEXP::RRP9:9136:
N:GEXP::RRS1:23212:
N:GEXP::RS1:6247:
N:GEXP::RSAD1:55316:
N:GEXP::RSAD2:91543:
N:GEXP::RSBN1:54665:
N:GEXP::RSBN1L:222194:
N:GEXP::RSC1A1:6248:
N:GEXP::RSF1:51773:
N:GEXP::RSL1D1:26156:
N:GEXP::RSL24D1:51187:
N:GEXP::RSPH10B2:728194:
N:GEXP::RSPH1:89765:
N:GEXP::RSPH3:83861:
N:GEXP::RSPH4A:345895:
N:GEXP::RSPH6A:81492:
N:GEXP::RSPH9:221421:
N:GEXP::RSPO1:284654:
N:GEXP::RSPO2:340419:
N:GEXP::RSPO3:84870:
N:GEXP::RSPO4:343637:
N:GEXP::RSPRY1:89970:
N:GEXP::RSRC1:51319:
N:GEXP::RSRC2:65117:
N:GEXP::RSU1:6251:
N:GEXP::RTBDN:83546:
N:GEXP::RTCD1:8634:
N:GEXP::RTDR1:27156:
N:GEXP::RTEL1:51750:
N:GEXP::RTF1:23168:
N:GEXP::RTKN2:219790:
N:GEXP::RTKN:6242:
N:GEXP::RTL1:388015:
N:GEXP::RTN1:6252:
N:GEXP::RTN2:6253:
N:GEXP::RTN3:10313:
N:GEXP::RTN4:57142:
N:GEXP::RTN4IP1:84816:
N:GEXP::RTN4R:65078:
N:GEXP::RTN4RL1:146760:
N:GEXP::RTN4RL2:349667:
N:GEXP::RTP1:132112:
N:GEXP::RTP2:344892:
N:GEXP::RTP3:83597:
N:GEXP::RTP4:64108:
N:GEXP::RTTN:25914:
N:GEXP::RUFY1:80230:
N:GEXP::RUFY2:55680:
N:GEXP::RUFY3:22902:
N:GEXP::RUFY4:285180:
N:GEXP::RUNDC1:146923:
N:GEXP::RUNDC2A:84127:
N:GEXP::RUNDC2C:440352:
N:GEXP::RUNDC3A:10900:
N:GEXP::RUNDC3B:154661:
N:GEXP::RUNX1:861:
N:GEXP::RUNX1T1:862:
N:GEXP::RUNX2:860:
N:GEXP::RUNX3:864:
N:GEXP::RUSC1:23623:
N:GEXP::RUSC2:9853:
N:GEXP::RUVBL1:8607:
N:GEXP::RUVBL2:10856:
N:GEXP::RWDD1:51389:
N:GEXP::RWDD2A:112611:
N:GEXP::RWDD2B:10069:
N:GEXP::RWDD3:25950:
N:GEXP::RWDD4A:201965:
N:GEXP::RXFP1:59350:
N:GEXP::RXFP2:122042:
N:GEXP::RXFP3:51289:
N:GEXP::RXFP4:339403:
N:GEXP::RXRA:6256:
N:GEXP::RXRB:6257:
N:GEXP::RXRG:6258:
N:GEXP::RYBP:23429:
N:GEXP::RYK:6259:
N:GEXP::RYR1:6261:
N:GEXP::RYR2:6262:
N:GEXP::RYR3:6263:
N:GEXP::S100A10:6281:
N:GEXP::S100A11:6282:
N:GEXP::S100A12:6283:
N:GEXP::S100A13:6284:
N:GEXP::S100A14:57402:
N:GEXP::S100A16:140576:
N:GEXP::S100A1:6271:
N:GEXP::S100A2:6273:
N:GEXP::S100A3:6274:
N:GEXP::S100A4:6275:
N:GEXP::S100A5:6276:
N:GEXP::S100A6:6277:
N:GEXP::S100A7:6278:
N:GEXP::S100A7A:338324:
N:GEXP::S100A7L2:645922:
N:GEXP::S100A8:6279:
N:GEXP::S100A9:6280:
N:GEXP::S100B:6285:
N:GEXP::S100G:795:
N:GEXP::S100P:6286:
N:GEXP::S100PBP:64766:
N:GEXP::S100Z:170591:
N:GEXP::S1PR1:1901:
N:GEXP::S1PR2:9294:
N:GEXP::S1PR3:1903:
N:GEXP::S1PR4:8698:
N:GEXP::S1PR5:53637:
N:GEXP::SAA1:6288:
N:GEXP::SAA2:6289:
N:GEXP::SAA3P:6290:
N:GEXP::SAA4:6291:
N:GEXP::SAAL1:113174:
N:GEXP::SAC3D1:29901:
N:GEXP::SACM1L:22908:
N:GEXP::SACS:26278:
N:GEXP::SAE1:10055:
N:GEXP::SAFB2:9667:
N:GEXP::SAFB:6294:
N:GEXP::SAG:6295:
N:GEXP::SAGE1:55511:
N:GEXP::SALL1:6299:
N:GEXP::SALL2:6297:
N:GEXP::SALL3:27164:
N:GEXP::SALL4:57167:
N:GEXP::SAMD10:140700:
N:GEXP::SAMD11:148398:
N:GEXP::SAMD12:401474:
N:GEXP::SAMD13:148418:
N:GEXP::SAMD14:201191:
N:GEXP::SAMD1:90378:
N:GEXP::SAMD3:154075:
N:GEXP::SAMD4A:23034:
N:GEXP::SAMD4B:55095:
N:GEXP::SAMD5:389432:
N:GEXP::SAMD7:344658:
N:GEXP::SAMD8:142891:
N:GEXP::SAMD9:54809:
N:GEXP::SAMD9L:219285:
N:GEXP::SAMHD1:25939:
N:GEXP::SAMM50:25813:
N:GEXP::SAMSN1:64092:
N:GEXP::SAP130:79595:
N:GEXP::SAP18:10284:
N:GEXP::SAP30:8819:
N:GEXP::SAP30BP:29115:
N:GEXP::SAP30L:79685:
N:GEXP::SAPS1:22870:
N:GEXP::SAPS2:9701:
N:GEXP::SAPS3:55291:
N:GEXP::SAR1A:56681:
N:GEXP::SAR1B:51128:
N:GEXP::SARDH:1757:
N:GEXP::SARM1:23098:
N:GEXP::SARNP:84324:
N:GEXP::SARS2:54938:
N:GEXP::SARS:6301:
N:GEXP::SART1:9092:
N:GEXP::SART3:9733:
N:GEXP::SASH1:23328:
N:GEXP::SASH3:54440:
N:GEXP::SASS6:163786:
N:GEXP::SAT1:6303:
N:GEXP::SAT2:112483:
N:GEXP::SATB1:6304:
N:GEXP::SATB2:23314:
N:GEXP::SATL1:340562:
N:GEXP::SAV1:60485:
N:GEXP::SBDS:51119:
N:GEXP::SBDSP1:155370:
N:GEXP::SBF1:6305:
N:GEXP::SBF1P1:100133234:
N:GEXP::SBF2:81846:
N:GEXP::SBK1:388228:
N:GEXP::SBK2:646643:
N:GEXP::SBNO1:55206:
N:GEXP::SBNO2:22904:
N:GEXP::SBSN:374897:
N:GEXP::SC4MOL:6307:
N:GEXP::SC5DL:6309:
N:GEXP::SC65:10609:
N:GEXP::SCAF1:58506:
N:GEXP::SCAI:286205:
N:GEXP::SCAMP1:9522:
N:GEXP::SCAMP2:10066:
N:GEXP::SCAMP3:10067:
N:GEXP::SCAMP4:113178:
N:GEXP::SCAMP5:192683:
N:GEXP::SCAND1:51282:
N:GEXP::SCAND2:54581:
N:GEXP::SCAND3:114821:
N:GEXP::SCAP:22937:
N:GEXP::SCAPER:49855:
N:GEXP::SCARA3:51435:
N:GEXP::SCARA5:286133:
N:GEXP::SCARB1:949:
N:GEXP::SCARB2:950:
N:GEXP::SCARF1:8578:
N:GEXP::SCARF2:91179:
N:GEXP::SCARNA10:692148:
N:GEXP::SCARNA11:677780:
N:GEXP::SCARNA12:677777:
N:GEXP::SCARNA14:692149:
N:GEXP::SCARNA15:677778:
N:GEXP::SCARNA16:677781:
N:GEXP::SCARNA17:677769:
N:GEXP::SCARNA18:677765:
N:GEXP::SCARNA1:677774:
N:GEXP::SCARNA20:677681:
N:GEXP::SCARNA21:677763:
N:GEXP::SCARNA22:677770:
N:GEXP::SCARNA23:677773:
N:GEXP::SCARNA27:100124533:
N:GEXP::SCARNA2:677766:
N:GEXP::SCARNA3:677679:
N:GEXP::SCARNA4:677771:
N:GEXP::SCARNA5:677775:
N:GEXP::SCARNA6:677772:
N:GEXP::SCARNA7:677767:
N:GEXP::SCARNA8:677776:
N:GEXP::SCARNA9:619383:
N:GEXP::SCARNA9L:100158262:
N:GEXP::SCCPDH:51097:
N:GEXP::SCD5:79966:
N:GEXP::SCD:6319:
N:GEXP::SCEL:8796:
N:GEXP::SCFD1:23256:
N:GEXP::SCFD2:152579:
N:GEXP::SCG2:7857:
N:GEXP::SCG3:29106:
N:GEXP::SCG5:6447:
N:GEXP::SCGB1A1:7356:
N:GEXP::SCGB1C1:147199:
N:GEXP::SCGB1D1:10648:
N:GEXP::SCGB1D2:10647:
N:GEXP::SCGB1D4:404552:
N:GEXP::SCGB2A1:4246:
N:GEXP::SCGB2A2:4250:
N:GEXP::SCGB3A1:92304:
N:GEXP::SCGB3A2:117156:
N:GEXP::SCGBL:284402:
N:GEXP::SCGN:10590:
N:GEXP::SCHIP1:29970:
N:GEXP::SCIN:85477:
N:GEXP::SCLT1:132320:
N:GEXP::SCLY:51540:
N:GEXP::SCMH1:22955:
N:GEXP::SCML1:6322:
N:GEXP::SCML2:10389:
N:GEXP::SCML4:256380:
N:GEXP::SCN10A:6336:
N:GEXP::SCN11A:11280:
N:GEXP::SCN1A:6323:
N:GEXP::SCN1B:6324:
N:GEXP::SCN2A:6326:
N:GEXP::SCN2B:6327:
N:GEXP::SCN3A:6328:
N:GEXP::SCN3B:55800:
N:GEXP::SCN4A:6329:
N:GEXP::SCN4B:6330:
N:GEXP::SCN5A:6331:
N:GEXP::SCN7A:6332:
N:GEXP::SCN8A:6334:
N:GEXP::SCN9A:6335:
N:GEXP::SCNM1:79005:
N:GEXP::SCNN1A:6337:
N:GEXP::SCNN1B:6338:
N:GEXP::SCNN1D:6339:
N:GEXP::SCNN1G:6340:
N:GEXP::SCO1:6341:
N:GEXP::SCO2:9997:
N:GEXP::SCOC:60592:
N:GEXP::SCP2:6342:
N:GEXP::SCPEP1:59342:
N:GEXP::SCRG1:11341:
N:GEXP::SCRIB:23513:
N:GEXP::SCRN1:9805:
N:GEXP::SCRN2:90507:
N:GEXP::SCRN3:79634:
N:GEXP::SCRT1:83482:
N:GEXP::SCRT2:85508:
N:GEXP::SCT:6343:
N:GEXP::SCTR:6344:
N:GEXP::SCUBE1:80274:
N:GEXP::SCUBE2:57758:
N:GEXP::SCUBE3:222663:
N:GEXP::SCXB:642658:
N:GEXP::SCYL1:57410:
N:GEXP::SCYL2:55681:
N:GEXP::SCYL3:57147:
N:GEXP::SDAD1:55153:
N:GEXP::SDC1:6382:
N:GEXP::SDC2:6383:
N:GEXP::SDC3:9672:
N:GEXP::SDC4:6385:
N:GEXP::SDC4P:376844:
N:GEXP::SDCBP2:27111:
N:GEXP::SDCBP:6386:
N:GEXP::SDCCAG1:9147:
N:GEXP::SDCCAG3:10807:
N:GEXP::SDCCAG8:10806:
N:GEXP::SDF2:6388:
N:GEXP::SDF2L1:23753:
N:GEXP::SDF4:51150:
N:GEXP::SDHA:6389:
N:GEXP::SDHAF1:644096:
N:GEXP::SDHAF2:54949:
N:GEXP::SDHAP1:255812:
N:GEXP::SDHAP2:727956:
N:GEXP::SDHAP3:728609:
N:GEXP::SDHB:6390:
N:GEXP::SDHC:6391:
N:GEXP::SDHD:6392:
N:GEXP::SDK1:221935:
N:GEXP::SDK2:54549:
N:GEXP::SDPR:8436:
N:GEXP::SDR16C5:195814:
N:GEXP::SDR39U1:56948:
N:GEXP::SDR42E1:93517:
N:GEXP::SDR9C7:121214:
N:GEXP::SDS:10993:
N:GEXP::SDSL:113675:
N:GEXP::SEBOX:645832:
N:GEXP::SEC11A:23478:
N:GEXP::SEC11C:90701:
N:GEXP::SEC13:6396:
N:GEXP::SEC14L1:6397:
N:GEXP::SEC14L2:23541:
N:GEXP::SEC14L3:266629:
N:GEXP::SEC14L4:284904:
N:GEXP::SEC14L5:9717:
N:GEXP::SEC16A:9919:
N:GEXP::SEC16B:89866:
N:GEXP::SEC1:653677:
N:GEXP::SEC22A:26984:
N:GEXP::SEC22B:9554:
N:GEXP::SEC22C:9117:
N:GEXP::SEC23A:10484:
N:GEXP::SEC23B:10483:
N:GEXP::SEC23IP:11196:
N:GEXP::SEC24A:10802:
N:GEXP::SEC24B:10427:
N:GEXP::SEC24C:9632:
N:GEXP::SEC24D:9871:
N:GEXP::SEC31A:22872:
N:GEXP::SEC31B:25956:
N:GEXP::SEC61A1:29927:
N:GEXP::SEC61A2:55176:
N:GEXP::SEC61B:10952:
N:GEXP::SEC61G:23480:
N:GEXP::SEC62:7095:
N:GEXP::SEC63:11231:
N:GEXP::SECISBP2:79048:
N:GEXP::SECISBP2L:9728:
N:GEXP::SECTM1:6398:
N:GEXP::SEH1L:81929:
N:GEXP::SEL1L2:80343:
N:GEXP::SEL1L3:23231:
N:GEXP::SEL1L:6400:
N:GEXP::SELE:6401:
N:GEXP::SELENBP1:8991:
N:GEXP::SELK:58515:
N:GEXP::SELL:6402:
N:GEXP::SELM:140606:
N:GEXP::SELO:83642:
N:GEXP::SELP:6403:
N:GEXP::SELPLG:6404:
N:GEXP::SELS:55829:
N:GEXP::SELT:51714:
N:GEXP::SELV:348303:
N:GEXP::SEMA3A:10371:
N:GEXP::SEMA3B:7869:
N:GEXP::SEMA3C:10512:
N:GEXP::SEMA3D:223117:
N:GEXP::SEMA3E:9723:
N:GEXP::SEMA3F:6405:
N:GEXP::SEMA3G:56920:
N:GEXP::SEMA4A:64218:
N:GEXP::SEMA4B:10509:
N:GEXP::SEMA4C:54910:
N:GEXP::SEMA4D:10507:
N:GEXP::SEMA4F:10505:
N:GEXP::SEMA4G:57715:
N:GEXP::SEMA5A:9037:
N:GEXP::SEMA5B:54437:
N:GEXP::SEMA6A:57556:
N:GEXP::SEMA6B:10501:
N:GEXP::SEMA6C:10500:
N:GEXP::SEMA6D:80031:
N:GEXP::SEMA7A:8482:
N:GEXP::SEMG1:6406:
N:GEXP::SEMG2:6407:
N:GEXP::SENP1:29843:
N:GEXP::SENP2:59343:
N:GEXP::SENP3:26168:
N:GEXP::SENP5:205564:
N:GEXP::SENP6:26054:
N:GEXP::SENP7:57337:
N:GEXP::SENP8:123228:
N:GEXP::SEP15:9403:
N:GEXP::SEPHS1:22929:
N:GEXP::SEPHS2:22928:
N:GEXP::SEPN1:57190:
N:GEXP::SEPP1:6414:
N:GEXP::SEPSECS:51091:
N:GEXP::SEPT10:151011:
N:GEXP::SEPT11:55752:
N:GEXP::SEPT12:124404:
N:GEXP::SEPT14:346288:
N:GEXP::SEPT1:1731:
N:GEXP::SEPT2:4735:
N:GEXP::SEPT3:55964:
N:GEXP::SEPT4:5414:
N:GEXP::SEPT5:5413:
N:GEXP::SEPT6:23157:
N:GEXP::SEPT7:989:
N:GEXP::SEPT7L:285961:
N:GEXP::SEPT7P2:641977:
N:GEXP::SEPT8:23176:
N:GEXP::SEPT9:10801:
N:GEXP::SEPW1:6415:
N:GEXP::SEPX1:51734:
N:GEXP::SERAC1:84947:
N:GEXP::SERBP1:26135:
N:GEXP::SERF1A:8293:
N:GEXP::SERF2:10169:
N:GEXP::SERGEF:26297:
N:GEXP::SERHL2:253190:
N:GEXP::SERHL:94009:
N:GEXP::SERINC1:57515:
N:GEXP::SERINC2:347735:
N:GEXP::SERINC3:10955:
N:GEXP::SERINC4:619189:
N:GEXP::SERINC5:256987:
N:GEXP::SERP1:27230:
N:GEXP::SERP2:387923:
N:GEXP::SERPINA10:51156:
N:GEXP::SERPINA11:256394:
N:GEXP::SERPINA12:145264:
N:GEXP::SERPINA13:388007:
N:GEXP::SERPINA1:5265:
N:GEXP::SERPINA3:12:
N:GEXP::SERPINA4:5267:
N:GEXP::SERPINA5:5104:
N:GEXP::SERPINA6:866:
N:GEXP::SERPINA7:6906:
N:GEXP::SERPINA9:327657:
N:GEXP::SERPINB10:5273:
N:GEXP::SERPINB11:89778:
N:GEXP::SERPINB12:89777:
N:GEXP::SERPINB13:5275:
N:GEXP::SERPINB1:1992:
N:GEXP::SERPINB2:5055:
N:GEXP::SERPINB3:6317:
N:GEXP::SERPINB4:6318:
N:GEXP::SERPINB5:5268:
N:GEXP::SERPINB6:5269:
N:GEXP::SERPINB7:8710:
N:GEXP::SERPINB8:5271:
N:GEXP::SERPINB9:5272:
N:GEXP::SERPINC1:462:
N:GEXP::SERPIND1:3053:
N:GEXP::SERPINE1:5054:
N:GEXP::SERPINE2:5270:
N:GEXP::SERPINE3:647174:
N:GEXP::SERPINF1:5176:
N:GEXP::SERPINF2:5345:
N:GEXP::SERPING1:710:
N:GEXP::SERPINH1:871:
N:GEXP::SERPINI1:5274:
N:GEXP::SERPINI2:5276:
N:GEXP::SERTAD1:29950:
N:GEXP::SERTAD2:9792:
N:GEXP::SERTAD3:29946:
N:GEXP::SERTAD4:56256:
N:GEXP::SESN1:27244:
N:GEXP::SESN2:83667:
N:GEXP::SESN3:143686:
N:GEXP::SESTD1:91404:
N:GEXP::SET:6418:
N:GEXP::SETBP1:26040:
N:GEXP::SETD1A:9739:
N:GEXP::SETD1B:23067:
N:GEXP::SETD2:29072:
N:GEXP::SETD3:84193:
N:GEXP::SETD4:54093:
N:GEXP::SETD5:55209:
N:GEXP::SETD6:79918:
N:GEXP::SETD7:80854:
N:GEXP::SETD8:387893:
N:GEXP::SETDB1:9869:
N:GEXP::SETDB2:83852:
N:GEXP::SETMAR:6419:
N:GEXP::SETX:23064:
N:GEXP::SEZ6:124925:
N:GEXP::SEZ6L2:26470:
N:GEXP::SEZ6L:23544:
N:GEXP::SF1:7536:
N:GEXP::SF3A1:10291:
N:GEXP::SF3A2:8175:
N:GEXP::SF3A3:10946:
N:GEXP::SF3B14:51639:
N:GEXP::SF3B1:23451:
N:GEXP::SF3B2:10992:
N:GEXP::SF3B3:23450:
N:GEXP::SF3B4:10262:
N:GEXP::SF3B5:83443:
N:GEXP::SF4:57794:
N:GEXP::SFI1:9814:
N:GEXP::SFMBT1:51460:
N:GEXP::SFMBT2:57713:
N:GEXP::SFN:2810:
N:GEXP::SFPQ:6421:
N:GEXP::SFRP1:6422:
N:GEXP::SFRP2:6423:
N:GEXP::SFRP4:6424:
N:GEXP::SFRP5:6425:
N:GEXP::SFRS11:9295:
N:GEXP::SFRS12:140890:
N:GEXP::SFRS12IP1:285672:
N:GEXP::SFRS13A:10772:
N:GEXP::SFRS13B:135295:
N:GEXP::SFRS14:10147:
N:GEXP::SFRS15:57466:
N:GEXP::SFRS16:11129:
N:GEXP::SFRS17A:8227:
N:GEXP::SFRS18:25957:
N:GEXP::SFRS1:6426:
N:GEXP::SFRS2:6427:
N:GEXP::SFRS2B:10929:
N:GEXP::SFRS2IP:9169:
N:GEXP::SFRS3:6428:
N:GEXP::SFRS4:6429:
N:GEXP::SFRS5:6430:
N:GEXP::SFRS6:6431:
N:GEXP::SFRS7:6432:
N:GEXP::SFRS8:6433:
N:GEXP::SFRS9:8683:
N:GEXP::SFT2D1:113402:
N:GEXP::SFT2D2:375035:
N:GEXP::SFT2D3:84826:
N:GEXP::SFTA1P:207107:
N:GEXP::SFTA2:389376:
N:GEXP::SFTA3:253970:
N:GEXP::SFTPA1:653509:
N:GEXP::SFTPA2:729238:
N:GEXP::SFTPB:6439:
N:GEXP::SFTPC:6440:
N:GEXP::SFTPD:6441:
N:GEXP::SFXN1:94081:
N:GEXP::SFXN2:118980:
N:GEXP::SFXN3:81855:
N:GEXP::SFXN4:119559:
N:GEXP::SFXN5:94097:
N:GEXP::SGCA:6442:
N:GEXP::SGCB:6443:
N:GEXP::SGCD:6444:
N:GEXP::SGCE:8910:
N:GEXP::SGCG:6445:
N:GEXP::SGCZ:137868:
N:GEXP::SGEF:26084:
N:GEXP::SGIP1:84251:
N:GEXP::SGK196:84197:
N:GEXP::SGK1:6446:
N:GEXP::SGK223:157285:
N:GEXP::SGK269:79834:
N:GEXP::SGK2:10110:
N:GEXP::SGK3:23678:
N:GEXP::SGK494:124923:
N:GEXP::SGMS1:259230:
N:GEXP::SGMS2:166929:
N:GEXP::SGOL1:151648:
N:GEXP::SGOL2:151246:
N:GEXP::SGPL1:8879:
N:GEXP::SGPP1:81537:
N:GEXP::SGPP2:130367:
N:GEXP::SGSH:6448:
N:GEXP::SGSM1:129049:
N:GEXP::SGSM2:9905:
N:GEXP::SGSM3:27352:
N:GEXP::SGTA:6449:
N:GEXP::SGTB:54557:
N:GEXP::SH2B1:25970:
N:GEXP::SH2B2:10603:
N:GEXP::SH2B3:10019:
N:GEXP::SH2D1A:4068:
N:GEXP::SH2D1B:117157:
N:GEXP::SH2D2A:9047:
N:GEXP::SH2D3A:10045:
N:GEXP::SH2D3C:10044:
N:GEXP::SH2D4A:63898:
N:GEXP::SH2D4B:387694:
N:GEXP::SH2D5:400745:
N:GEXP::SH2D6:284948:
N:GEXP::SH2D7:646892:
N:GEXP::SH3BGR:6450:
N:GEXP::SH3BGRL2:83699:
N:GEXP::SH3BGRL3:83442:
N:GEXP::SH3BGRL:6451:
N:GEXP::SH3BP1:23616:
N:GEXP::SH3BP2:6452:
N:GEXP::SH3BP4:23677:
N:GEXP::SH3BP5:9467:
N:GEXP::SH3BP5L:80851:
N:GEXP::SH3D19:152503:
N:GEXP::SH3D20:201175:
N:GEXP::SH3GL1:6455:
N:GEXP::SH3GL2:6456:
N:GEXP::SH3GL3:6457:
N:GEXP::SH3GLB1:51100:
N:GEXP::SH3GLB2:56904:
N:GEXP::SH3KBP1:30011:
N:GEXP::SH3PXD2A:9644:
N:GEXP::SH3PXD2B:285590:
N:GEXP::SH3RF1:57630:
N:GEXP::SH3RF2:153769:
N:GEXP::SH3RF3:344558:
N:GEXP::SH3TC1:54436:
N:GEXP::SH3TC2:79628:
N:GEXP::SH3YL1:26751:
N:GEXP::SHANK1:50944:
N:GEXP::SHANK2:22941:
N:GEXP::SHANK3:85358:
N:GEXP::SHARPIN:81858:
N:GEXP::SHB:6461:
N:GEXP::SHBG:6462:
N:GEXP::SHC1:6464:
N:GEXP::SHC2:25759:
N:GEXP::SHC3:53358:
N:GEXP::SHC4:399694:
N:GEXP::SHCBP1:79801:
N:GEXP::SHD:56961:
N:GEXP::SHE:126669:
N:GEXP::SHF:90525:
N:GEXP::SHFM1:7979:
N:GEXP::SHH:6469:
N:GEXP::SHISA2:387914:
N:GEXP::SHISA3:152573:
N:GEXP::SHISA4:149345:
N:GEXP::SHISA5:51246:
N:GEXP::SHISA6:388336:
N:GEXP::SHISA7:729956:
N:GEXP::SHISA9:729993:
N:GEXP::SHKBP1:92799:
N:GEXP::SHMT1:6470:
N:GEXP::SHMT2:6472:
N:GEXP::SHOC2:8036:
N:GEXP::SHOX2:6474:
N:GEXP::SHOX:6473:
N:GEXP::SHPK:23729:
N:GEXP::SHPRH:257218:
N:GEXP::SHQ1:55164:
N:GEXP::SHROOM1:134549:
N:GEXP::SHROOM2:357:
N:GEXP::SHROOM3:57619:
N:GEXP::SHROOM4:57477:
N:GEXP::SI:6476:
N:GEXP::SIAE:54414:
N:GEXP::SIAH1:6477:
N:GEXP::SIAH2:6478:
N:GEXP::SIAH3:283514:
N:GEXP::SIDT1:54847:
N:GEXP::SIDT2:51092:
N:GEXP::SIGIRR:59307:
N:GEXP::SIGLEC10:89790:
N:GEXP::SIGLEC11:114132:
N:GEXP::SIGLEC12:89858:
N:GEXP::SIGLEC14:100049587:
N:GEXP::SIGLEC15:284266:
N:GEXP::SIGLEC16:400709:
N:GEXP::SIGLEC1:6614:
N:GEXP::SIGLEC5:8778:
N:GEXP::SIGLEC6:946:
N:GEXP::SIGLEC7:27036:
N:GEXP::SIGLEC8:27181:
N:GEXP::SIGLEC9:27180:
N:GEXP::SIGLECP3:284367:
N:GEXP::SIGMAR1:10280:
N:GEXP::SIK1:150094:
N:GEXP::SIK2:23235:
N:GEXP::SIK3:23387:
N:GEXP::SIKE1:80143:
N:GEXP::SIL1:64374:
N:GEXP::SILV:6490:
N:GEXP::SIM1:6492:
N:GEXP::SIM2:6493:
N:GEXP::SIN3A:25942:
N:GEXP::SIN3B:23309:
N:GEXP::SIP1:8487:
N:GEXP::SIPA1:6494:
N:GEXP::SIPA1L1:26037:
N:GEXP::SIPA1L2:57568:
N:GEXP::SIPA1L3:23094:
N:GEXP::SIRPA:140885:
N:GEXP::SIRPB1:10326:
N:GEXP::SIRPB2:284759:
N:GEXP::SIRPD:128646:
N:GEXP::SIRPG:55423:
N:GEXP::SIRT1:23411:
N:GEXP::SIRT2:22933:
N:GEXP::SIRT3:23410:
N:GEXP::SIRT4:23409:
N:GEXP::SIRT5:23408:
N:GEXP::SIRT6:51548:
N:GEXP::SIRT7:51547:
N:GEXP::SIT1:27240:
N:GEXP::SIVA1:10572:
N:GEXP::SIX1:6495:
N:GEXP::SIX2:10736:
N:GEXP::SIX3:6496:
N:GEXP::SIX4:51804:
N:GEXP::SIX5:147912:
N:GEXP::SIX6:4990:
N:GEXP::SKA1:220134:
N:GEXP::SKA2:348235:
N:GEXP::SKA3:221150:
N:GEXP::SKAP1:8631:
N:GEXP::SKAP2:8935:
N:GEXP::SKI:6497:
N:GEXP::SKIL:6498:
N:GEXP::SKINTL:391037:
N:GEXP::SKIV2L2:23517:
N:GEXP::SKIV2L:6499:
N:GEXP::SKP1:6500:
N:GEXP::SKP2:6502:
N:GEXP::SLA2:84174:
N:GEXP::SLA:6503:
N:GEXP::SLAIN1:122060:
N:GEXP::SLAIN2:57606:
N:GEXP::SLAMF1:6504:
N:GEXP::SLAMF6:114836:
N:GEXP::SLAMF7:57823:
N:GEXP::SLAMF8:56833:
N:GEXP::SLAMF9:89886:
N:GEXP::SLBP:7884:
N:GEXP::SLC10A1:6554:
N:GEXP::SLC10A2:6555:
N:GEXP::SLC10A3:8273:
N:GEXP::SLC10A4:201780:
N:GEXP::SLC10A5:347051:
N:GEXP::SLC10A6:345274:
N:GEXP::SLC10A7:84068:
N:GEXP::SLC11A1:6556:
N:GEXP::SLC11A2:4891:
N:GEXP::SLC12A1:6557:
N:GEXP::SLC12A2:6558:
N:GEXP::SLC12A3:6559:
N:GEXP::SLC12A4:6560:
N:GEXP::SLC12A5:57468:
N:GEXP::SLC12A6:9990:
N:GEXP::SLC12A7:10723:
N:GEXP::SLC12A8:84561:
N:GEXP::SLC12A9:56996:
N:GEXP::SLC13A1:6561:
N:GEXP::SLC13A2:9058:
N:GEXP::SLC13A3:64849:
N:GEXP::SLC13A4:26266:
N:GEXP::SLC13A5:284111:
N:GEXP::SLC14A1:6563:
N:GEXP::SLC14A2:8170:
N:GEXP::SLC15A1:6564:
N:GEXP::SLC15A2:6565:
N:GEXP::SLC15A3:51296:
N:GEXP::SLC15A4:121260:
N:GEXP::SLC16A10:117247:
N:GEXP::SLC16A11:162515:
N:GEXP::SLC16A12:387700:
N:GEXP::SLC16A13:201232:
N:GEXP::SLC16A14:151473:
N:GEXP::SLC16A1:6566:
N:GEXP::SLC16A2:6567:
N:GEXP::SLC16A3:9123:
N:GEXP::SLC16A4:9122:
N:GEXP::SLC16A5:9121:
N:GEXP::SLC16A6:9120:
N:GEXP::SLC16A7:9194:
N:GEXP::SLC16A8:23539:
N:GEXP::SLC16A9:220963:
N:GEXP::SLC17A1:6568:
N:GEXP::SLC17A2:10246:
N:GEXP::SLC17A3:10786:
N:GEXP::SLC17A4:10050:
N:GEXP::SLC17A5:26503:
N:GEXP::SLC17A6:57084:
N:GEXP::SLC17A7:57030:
N:GEXP::SLC17A8:246213:
N:GEXP::SLC17A9:63910:
N:GEXP::SLC18A1:6570:
N:GEXP::SLC18A2:6571:
N:GEXP::SLC18A3:6572:
N:GEXP::SLC19A1:6573:
N:GEXP::SLC19A2:10560:
N:GEXP::SLC19A3:80704:
N:GEXP::SLC1A1:6505:
N:GEXP::SLC1A2:6506:
N:GEXP::SLC1A3:6507:
N:GEXP::SLC1A4:6509:
N:GEXP::SLC1A5:6510:
N:GEXP::SLC1A6:6511:
N:GEXP::SLC1A7:6512:
N:GEXP::SLC20A1:6574:
N:GEXP::SLC20A2:6575:
N:GEXP::SLC22A10:387775:
N:GEXP::SLC22A11:55867:
N:GEXP::SLC22A12:116085:
N:GEXP::SLC22A13:9390:
N:GEXP::SLC22A14:9389:
N:GEXP::SLC22A15:55356:
N:GEXP::SLC22A16:85413:
N:GEXP::SLC22A17:51310:
N:GEXP::SLC22A18:5002:
N:GEXP::SLC22A18AS:5003:
N:GEXP::SLC22A1:6580:
N:GEXP::SLC22A20:440044:
N:GEXP::SLC22A23:63027:
N:GEXP::SLC22A24:283238:
N:GEXP::SLC22A25:387601:
N:GEXP::SLC22A2:6582:
N:GEXP::SLC22A3:6581:
N:GEXP::SLC22A4:6583:
N:GEXP::SLC22A5:6584:
N:GEXP::SLC22A6:9356:
N:GEXP::SLC22A7:10864:
N:GEXP::SLC22A8:9376:
N:GEXP::SLC22A9:114571:
N:GEXP::SLC23A1:9963:
N:GEXP::SLC23A2:9962:
N:GEXP::SLC23A3:151295:
N:GEXP::SLC24A1:9187:
N:GEXP::SLC24A2:25769:
N:GEXP::SLC24A3:57419:
N:GEXP::SLC24A4:123041:
N:GEXP::SLC24A5:283652:
N:GEXP::SLC24A6:80024:
N:GEXP::SLC25A10:1468:
N:GEXP::SLC25A11:8402:
N:GEXP::SLC25A12:8604:
N:GEXP::SLC25A13:10165:
N:GEXP::SLC25A14:9016:
N:GEXP::SLC25A15:10166:
N:GEXP::SLC25A16:8034:
N:GEXP::SLC25A17:10478:
N:GEXP::SLC25A18:83733:
N:GEXP::SLC25A19:60386:
N:GEXP::SLC25A1:6576:
N:GEXP::SLC25A20:788:
N:GEXP::SLC25A21:89874:
N:GEXP::SLC25A22:79751:
N:GEXP::SLC25A23:79085:
N:GEXP::SLC25A24:29957:
N:GEXP::SLC25A25:114789:
N:GEXP::SLC25A26:115286:
N:GEXP::SLC25A27:9481:
N:GEXP::SLC25A28:81894:
N:GEXP::SLC25A29:123096:
N:GEXP::SLC25A2:83884:
N:GEXP::SLC25A30:253512:
N:GEXP::SLC25A31:83447:
N:GEXP::SLC25A32:81034:
N:GEXP::SLC25A33:84275:
N:GEXP::SLC25A34:284723:
N:GEXP::SLC25A35:399512:
N:GEXP::SLC25A36:55186:
N:GEXP::SLC25A37:51312:
N:GEXP::SLC25A38:54977:
N:GEXP::SLC25A39:51629:
N:GEXP::SLC25A3:5250:
N:GEXP::SLC25A40:55972:
N:GEXP::SLC25A41:284427:
N:GEXP::SLC25A42:284439:
N:GEXP::SLC25A43:203427:
N:GEXP::SLC25A44:9673:
N:GEXP::SLC25A45:283130:
N:GEXP::SLC25A46:91137:
N:GEXP::SLC25A4:291:
N:GEXP::SLC25A5:292:
N:GEXP::SLC25A6:293:
N:GEXP::SLC26A10:65012:
N:GEXP::SLC26A11:284129:
N:GEXP::SLC26A1:10861:
N:GEXP::SLC26A2:1836:
N:GEXP::SLC26A3:1811:
N:GEXP::SLC26A4:5172:
N:GEXP::SLC26A5:375611:
N:GEXP::SLC26A6:65010:
N:GEXP::SLC26A7:115111:
N:GEXP::SLC26A8:116369:
N:GEXP::SLC26A9:115019:
N:GEXP::SLC27A1:376497:
N:GEXP::SLC27A2:11001:
N:GEXP::SLC27A3:11000:
N:GEXP::SLC27A4:10999:
N:GEXP::SLC27A5:10998:
N:GEXP::SLC27A6:28965:
N:GEXP::SLC28A1:9154:
N:GEXP::SLC28A2:9153:
N:GEXP::SLC28A3:64078:
N:GEXP::SLC29A1:2030:
N:GEXP::SLC29A2:3177:
N:GEXP::SLC29A3:55315:
N:GEXP::SLC29A4:222962:
N:GEXP::SLC2A10:81031:
N:GEXP::SLC2A11:66035:
N:GEXP::SLC2A12:154091:
N:GEXP::SLC2A13:114134:
N:GEXP::SLC2A14:144195:
N:GEXP::SLC2A1:6513:
N:GEXP::SLC2A2:6514:
N:GEXP::SLC2A3:6515:
N:GEXP::SLC2A4:6517:
N:GEXP::SLC2A4RG:56731:
N:GEXP::SLC2A5:6518:
N:GEXP::SLC2A6:11182:
N:GEXP::SLC2A7:155184:
N:GEXP::SLC2A8:29988:
N:GEXP::SLC2A9:56606:
N:GEXP::SLC30A10:55532:
N:GEXP::SLC30A1:7779:
N:GEXP::SLC30A2:7780:
N:GEXP::SLC30A3:7781:
N:GEXP::SLC30A4:7782:
N:GEXP::SLC30A5:64924:
N:GEXP::SLC30A6:55676:
N:GEXP::SLC30A7:148867:
N:GEXP::SLC30A8:169026:
N:GEXP::SLC30A9:10463:
N:GEXP::SLC31A1:1317:
N:GEXP::SLC31A2:1318:
N:GEXP::SLC32A1:140679:
N:GEXP::SLC33A1:9197:
N:GEXP::SLC34A1:6569:
N:GEXP::SLC34A2:10568:
N:GEXP::SLC34A3:142680:
N:GEXP::SLC35A1:10559:
N:GEXP::SLC35A2:7355:
N:GEXP::SLC35A3:23443:
N:GEXP::SLC35A4:113829:
N:GEXP::SLC35A5:55032:
N:GEXP::SLC35B1:10237:
N:GEXP::SLC35B2:347734:
N:GEXP::SLC35B3:51000:
N:GEXP::SLC35B4:84912:
N:GEXP::SLC35C1:55343:
N:GEXP::SLC35C2:51006:
N:GEXP::SLC35D1:23169:
N:GEXP::SLC35D2:11046:
N:GEXP::SLC35D3:340146:
N:GEXP::SLC35E1:79939:
N:GEXP::SLC35E2:728661:
N:GEXP::SLC35E2:9906:
N:GEXP::SLC35E3:55508:
N:GEXP::SLC35E4:339665:
N:GEXP::SLC35F1:222553:
N:GEXP::SLC35F2:54733:
N:GEXP::SLC35F3:148641:
N:GEXP::SLC35F4:341880:
N:GEXP::SLC35F5:80255:
N:GEXP::SLC36A1:206358:
N:GEXP::SLC36A2:153201:
N:GEXP::SLC36A3:285641:
N:GEXP::SLC36A4:120103:
N:GEXP::SLC37A1:54020:
N:GEXP::SLC37A2:219855:
N:GEXP::SLC37A3:84255:
N:GEXP::SLC37A4:2542:
N:GEXP::SLC38A10:124565:
N:GEXP::SLC38A11:151258:
N:GEXP::SLC38A1:81539:
N:GEXP::SLC38A2:54407:
N:GEXP::SLC38A3:10991:
N:GEXP::SLC38A4:55089:
N:GEXP::SLC38A5:92745:
N:GEXP::SLC38A6:145389:
N:GEXP::SLC38A7:55238:
N:GEXP::SLC38A8:146167:
N:GEXP::SLC38A9:153129:
N:GEXP::SLC39A10:57181:
N:GEXP::SLC39A11:201266:
N:GEXP::SLC39A12:221074:
N:GEXP::SLC39A13:91252:
N:GEXP::SLC39A14:23516:
N:GEXP::SLC39A1:27173:
N:GEXP::SLC39A2:29986:
N:GEXP::SLC39A3:29985:
N:GEXP::SLC39A4:55630:
N:GEXP::SLC39A5:283375:
N:GEXP::SLC39A6:25800:
N:GEXP::SLC39A7:7922:
N:GEXP::SLC39A8:64116:
N:GEXP::SLC39A9:55334:
N:GEXP::SLC3A1:6519:
N:GEXP::SLC3A2:6520:
N:GEXP::SLC40A1:30061:
N:GEXP::SLC41A1:254428:
N:GEXP::SLC41A2:84102:
N:GEXP::SLC41A3:54946:
N:GEXP::SLC43A1:8501:
N:GEXP::SLC43A2:124935:
N:GEXP::SLC43A3:29015:
N:GEXP::SLC44A1:23446:
N:GEXP::SLC44A2:57153:
N:GEXP::SLC44A3:126969:
N:GEXP::SLC44A4:80736:
N:GEXP::SLC44A5:204962:
N:GEXP::SLC45A1:50651:
N:GEXP::SLC45A2:51151:
N:GEXP::SLC45A3:85414:
N:GEXP::SLC45A4:57210:
N:GEXP::SLC46A1:113235:
N:GEXP::SLC46A2:57864:
N:GEXP::SLC46A3:283537:
N:GEXP::SLC47A1:55244:
N:GEXP::SLC47A2:146802:
N:GEXP::SLC48A1:55652:
N:GEXP::SLC4A10:57282:
N:GEXP::SLC4A11:83959:
N:GEXP::SLC4A1:6521:
N:GEXP::SLC4A1AP:22950:
N:GEXP::SLC4A2:6522:
N:GEXP::SLC4A3:6508:
N:GEXP::SLC4A4:8671:
N:GEXP::SLC4A5:57835:
N:GEXP::SLC4A7:9497:
N:GEXP::SLC4A8:9498:
N:GEXP::SLC4A9:83697:
N:GEXP::SLC5A10:125206:
N:GEXP::SLC5A11:115584:
N:GEXP::SLC5A12:159963:
N:GEXP::SLC5A1:6523:
N:GEXP::SLC5A2:6524:
N:GEXP::SLC5A3:6526:
N:GEXP::SLC5A4:6527:
N:GEXP::SLC5A5:6528:
N:GEXP::SLC5A6:8884:
N:GEXP::SLC5A7:60482:
N:GEXP::SLC5A8:160728:
N:GEXP::SLC5A9:200010:
N:GEXP::SLC6A10P:386757:
N:GEXP::SLC6A11:6538:
N:GEXP::SLC6A12:6539:
N:GEXP::SLC6A13:6540:
N:GEXP::SLC6A14:11254:
N:GEXP::SLC6A15:55117:
N:GEXP::SLC6A16:28968:
N:GEXP::SLC6A17:388662:
N:GEXP::SLC6A18:348932:
N:GEXP::SLC6A19:340024:
N:GEXP::SLC6A1:6529:
N:GEXP::SLC6A20:54716:
N:GEXP::SLC6A2:6530:
N:GEXP::SLC6A3:6531:
N:GEXP::SLC6A4:6532:
N:GEXP::SLC6A5:9152:
N:GEXP::SLC6A6:6533:
N:GEXP::SLC6A7:6534:
N:GEXP::SLC6A8:6535:
N:GEXP::SLC6A9:6536:
N:GEXP::SLC7A10:56301:
N:GEXP::SLC7A11:23657:
N:GEXP::SLC7A13:157724:
N:GEXP::SLC7A14:57709:
N:GEXP::SLC7A1:6541:
N:GEXP::SLC7A2:6542:
N:GEXP::SLC7A3:84889:
N:GEXP::SLC7A4:6545:
N:GEXP::SLC7A5:8140:
N:GEXP::SLC7A5P1:81893:
N:GEXP::SLC7A5P2:387254:
N:GEXP::SLC7A6:9057:
N:GEXP::SLC7A6OS:84138:
N:GEXP::SLC7A7:9056:
N:GEXP::SLC7A8:23428:
N:GEXP::SLC7A9:11136:
N:GEXP::SLC8A1:6546:
N:GEXP::SLC8A2:6543:
N:GEXP::SLC8A3:6547:
N:GEXP::SLC9A10:285335:
N:GEXP::SLC9A11:284525:
N:GEXP::SLC9A1:6548:
N:GEXP::SLC9A2:6549:
N:GEXP::SLC9A3:6550:
N:GEXP::SLC9A3R1:9368:
N:GEXP::SLC9A3R2:9351:
N:GEXP::SLC9A4:389015:
N:GEXP::SLC9A5:6553:
N:GEXP::SLC9A6:10479:
N:GEXP::SLC9A7:84679:
N:GEXP::SLC9A8:23315:
N:GEXP::SLC9A9:285195:
N:GEXP::SLCO1A2:6579:
N:GEXP::SLCO1B1:10599:
N:GEXP::SLCO1B3:28234:
N:GEXP::SLCO1C1:53919:
N:GEXP::SLCO2A1:6578:
N:GEXP::SLCO2B1:11309:
N:GEXP::SLCO3A1:28232:
N:GEXP::SLCO4A1:28231:
N:GEXP::SLCO4C1:353189:
N:GEXP::SLCO5A1:81796:
N:GEXP::SLCO6A1:133482:
N:GEXP::SLED1:643036:
N:GEXP::SLFN11:91607:
N:GEXP::SLFN12:55106:
N:GEXP::SLFN12L:342615:
N:GEXP::SLFN13:146857:
N:GEXP::SLFN14:342618:
N:GEXP::SLFN5:162394:
N:GEXP::SLFNL1:200172:
N:GEXP::SLIT1:6585:
N:GEXP::SLIT2:9353:
N:GEXP::SLIT3:6586:
N:GEXP::SLITRK1:114798:
N:GEXP::SLITRK2:84631:
N:GEXP::SLITRK3:22865:
N:GEXP::SLITRK4:139065:
N:GEXP::SLITRK5:26050:
N:GEXP::SLITRK6:84189:
N:GEXP::SLK:9748:
N:GEXP::SLMAP:7871:
N:GEXP::SLMO1:10650:
N:GEXP::SLMO2:51012:
N:GEXP::SLN:6588:
N:GEXP::SLPI:6590:
N:GEXP::SLTM:79811:
N:GEXP::SLU7:10569:
N:GEXP::SLURP1:57152:
N:GEXP::SMAD1:4086:
N:GEXP::SMAD2:4087:
N:GEXP::SMAD3:4088:
N:GEXP::SMAD4:4089:
N:GEXP::SMAD5:4090:
N:GEXP::SMAD5OS:9597:
N:GEXP::SMAD6:4091:
N:GEXP::SMAD7:4092:
N:GEXP::SMAD9:4093:
N:GEXP::SMAGP:57228:
N:GEXP::SMAP1:60682:
N:GEXP::SMAP2:64744:
N:GEXP::SMARCA1:6594:
N:GEXP::SMARCA2:6595:
N:GEXP::SMARCA4:6597:
N:GEXP::SMARCA5:8467:
N:GEXP::SMARCAD1:56916:
N:GEXP::SMARCAL1:50485:
N:GEXP::SMARCB1:6598:
N:GEXP::SMARCC1:6599:
N:GEXP::SMARCC2:6601:
N:GEXP::SMARCD1:6602:
N:GEXP::SMARCD2:6603:
N:GEXP::SMARCD3:6604:
N:GEXP::SMARCE1:6605:
N:GEXP::SMC1A:8243:
N:GEXP::SMC1B:27127:
N:GEXP::SMC2:10592:
N:GEXP::SMC3:9126:
N:GEXP::SMC4:10051:
N:GEXP::SMC5:23137:
N:GEXP::SMC6:79677:
N:GEXP::SMCHD1:23347:
N:GEXP::SMCP:4184:
N:GEXP::SMCR5:140771:
N:GEXP::SMCR7:125170:
N:GEXP::SMCR7L:54471:
N:GEXP::SMCR8:140775:
N:GEXP::SMEK1:55671:
N:GEXP::SMEK2:57223:
N:GEXP::SMEK3P:139420:
N:GEXP::SMG1:23049:
N:GEXP::SMG5:23381:
N:GEXP::SMG6:23293:
N:GEXP::SMG7:9887:
N:GEXP::SMN1:6606:
N:GEXP::SMN2:6607:
N:GEXP::SMNDC1:10285:
N:GEXP::SMO:6608:
N:GEXP::SMOC1:64093:
N:GEXP::SMOC2:64094:
N:GEXP::SMOX:54498:
N:GEXP::SMPD1:6609:
N:GEXP::SMPD2:6610:
N:GEXP::SMPD3:55512:
N:GEXP::SMPD4:55627:
N:GEXP::SMPDL3A:10924:
N:GEXP::SMPDL3B:27293:
N:GEXP::SMPX:23676:
N:GEXP::SMR3A:26952:
N:GEXP::SMR3B:10879:
N:GEXP::SMS:6611:
N:GEXP::SMTN:6525:
N:GEXP::SMTNL1:219537:
N:GEXP::SMTNL2:342527:
N:GEXP::SMU1:55234:
N:GEXP::SMUG1:23583:
N:GEXP::SMURF1:57154:
N:GEXP::SMURF2:64750:
N:GEXP::SMYD1:150572:
N:GEXP::SMYD2:56950:
N:GEXP::SMYD3:64754:
N:GEXP::SMYD4:114826:
N:GEXP::SMYD5:10322:
N:GEXP::SNAI1:6615:
N:GEXP::SNAI2:6591:
N:GEXP::SNAI3:333929:
N:GEXP::SNAP23:8773:
N:GEXP::SNAP25:6616:
N:GEXP::SNAP29:9342:
N:GEXP::SNAP47:116841:
N:GEXP::SNAP91:9892:
N:GEXP::SNAPC1:6617:
N:GEXP::SNAPC2:6618:
N:GEXP::SNAPC3:6619:
N:GEXP::SNAPC4:6621:
N:GEXP::SNAPC5:10302:
N:GEXP::SNAPIN:23557:
N:GEXP::SNAR-A13:100169959:
N:GEXP::SNAR-A2:100126799:
N:GEXP::SNAR-A3:100169951:
N:GEXP::SNAR-A4:100169956:
N:GEXP::SNAR-B2:100170217:
N:GEXP::SNAR-C2:100170218:
N:GEXP::SNAR-C3:100170226:
N:GEXP::SNAR-C4:100170219:
N:GEXP::SNAR-D:100170227:
N:GEXP::SNAR-E:100170220:
N:GEXP::SNAR-F:100126781:
N:GEXP::SNAR-G1:100126780:
N:GEXP::SNAR-G2:100170228:
N:GEXP::SNAR-H:100170221:
N:GEXP::SNAR-I:100170222:
N:GEXP::SNCA:6622:
N:GEXP::SNCAIP:9627:
N:GEXP::SNCB:6620:
N:GEXP::SNCG:6623:
N:GEXP::SND1:27044:
N:GEXP::SNED1:25992:
N:GEXP::SNF8:11267:
N:GEXP::SNHG10:283596:
N:GEXP::SNHG11:128439:
N:GEXP::SNHG12:85028:
N:GEXP::SNHG1:23642:
N:GEXP::SNHG3-RCC1:751867:
N:GEXP::SNHG3:8420:
N:GEXP::SNHG4:724102:
N:GEXP::SNHG5:387066:
N:GEXP::SNHG6:641638:
N:GEXP::SNHG7:84973:
N:GEXP::SNHG8:100093630:
N:GEXP::SNHG9:735301:
N:GEXP::SNIP1:79753:
N:GEXP::SNN:8303:
N:GEXP::SNORA10:574042:
N:GEXP::SNORA11:677799:
N:GEXP::SNORA11B:100124539:
N:GEXP::SNORA11C:100124540:
N:GEXP::SNORA11D:100124541:
N:GEXP::SNORA11E:100124542:
N:GEXP::SNORA12:677800:
N:GEXP::SNORA13:654322:
N:GEXP::SNORA14A:677801:
N:GEXP::SNORA14B:677802:
N:GEXP::SNORA15:677803:
N:GEXP::SNORA16A:692073:
N:GEXP::SNORA16B:692157:
N:GEXP::SNORA18:677805:
N:GEXP::SNORA19:641451:
N:GEXP::SNORA1:677792:
N:GEXP::SNORA20:677806:
N:GEXP::SNORA21:619505:
N:GEXP::SNORA22:677807:
N:GEXP::SNORA23:677808:
N:GEXP::SNORA24:677809:
N:GEXP::SNORA25:684959:
N:GEXP::SNORA26:677810:
N:GEXP::SNORA27:619499:
N:GEXP::SNORA28:677811:
N:GEXP::SNORA29:677812:
N:GEXP::SNORA2A:677793:
N:GEXP::SNORA2B:677794:
N:GEXP::SNORA30:677813:
N:GEXP::SNORA31:677814:
N:GEXP::SNORA32:692063:
N:GEXP::SNORA34:677815:
N:GEXP::SNORA35:677816:
N:GEXP::SNORA36A:677817:
N:GEXP::SNORA36B:677818:
N:GEXP::SNORA36C:100124535:
N:GEXP::SNORA37:677819:
N:GEXP::SNORA38:677820:
N:GEXP::SNORA38B:100124536:
N:GEXP::SNORA39:677821:
N:GEXP::SNORA3:619562:
N:GEXP::SNORA40:677822:
N:GEXP::SNORA41:619569:
N:GEXP::SNORA42:677823:
N:GEXP::SNORA44:677825:
N:GEXP::SNORA45:677826:
N:GEXP::SNORA46:677827:
N:GEXP::SNORA47:677828:
N:GEXP::SNORA48:652965:
N:GEXP::SNORA49:677829:
N:GEXP::SNORA4:619568:
N:GEXP::SNORA50:677830:
N:GEXP::SNORA51:677831:
N:GEXP::SNORA52:619565:
N:GEXP::SNORA53:677832:
N:GEXP::SNORA54:677833:
N:GEXP::SNORA55:677834:
N:GEXP::SNORA56:677835:
N:GEXP::SNORA57:692158:
N:GEXP::SNORA58:677836:
N:GEXP::SNORA59B:677882:
N:GEXP::SNORA5A:654319:
N:GEXP::SNORA5B:677795:
N:GEXP::SNORA5C:677796:
N:GEXP::SNORA61:677838:
N:GEXP::SNORA62:6044:
N:GEXP::SNORA63:6043:
N:GEXP::SNORA64:26784:
N:GEXP::SNORA65:26783:
N:GEXP::SNORA66:26782:
N:GEXP::SNORA67:26781:
N:GEXP::SNORA68:26780:
N:GEXP::SNORA69:26779:
N:GEXP::SNORA6:574040:
N:GEXP::SNORA70:26778:
N:GEXP::SNORA70B:100124537:
N:GEXP::SNORA70C:100124538:
N:GEXP::SNORA71A:26777:
N:GEXP::SNORA71B:26776:
N:GEXP::SNORA71C:677839:
N:GEXP::SNORA71D:677840:
N:GEXP::SNORA72:26775:
N:GEXP::SNORA74A:26821:
N:GEXP::SNORA74B:677841:
N:GEXP::SNORA75:654321:
N:GEXP::SNORA76:677842:
N:GEXP::SNORA77:677843:
N:GEXP::SNORA78:677844:
N:GEXP::SNORA79:677845:
N:GEXP::SNORA7B:677797:
N:GEXP::SNORA80:677846:
N:GEXP::SNORA81:677847:
N:GEXP::SNORA84:100124534:
N:GEXP::SNORA8:654320:
N:GEXP::SNORA9:677798:
N:GEXP::SNORD102:26771:
N:GEXP::SNORD103A:692234:
N:GEXP::SNORD104:692227:
N:GEXP::SNORD105:692229:
N:GEXP::SNORD105B:100113382:
N:GEXP::SNORD109B:338429:
N:GEXP::SNORD10:652966:
N:GEXP::SNORD110:692213:
N:GEXP::SNORD111:692214:
N:GEXP::SNORD111B:100113402:
N:GEXP::SNORD113-1:767561:
N:GEXP::SNORD113-2:767562:
N:GEXP::SNORD113-4:767564:
N:GEXP::SNORD113-5:767565:
N:GEXP::SNORD113-6:767566:
N:GEXP::SNORD113-7:767567:
N:GEXP::SNORD113-9:767569:
N:GEXP::SNORD114-10:767588:
N:GEXP::SNORD114-11:767589:
N:GEXP::SNORD114-12:767590:
N:GEXP::SNORD114-13:767591:
N:GEXP::SNORD114-14:767592:
N:GEXP::SNORD114-15:767593:
N:GEXP::SNORD114-16:767594:
N:GEXP::SNORD114-17:767595:
N:GEXP::SNORD114-18:767596:
N:GEXP::SNORD114-19:767597:
N:GEXP::SNORD114-1:767577:
N:GEXP::SNORD114-20:767598:
N:GEXP::SNORD114-21:767599:
N:GEXP::SNORD114-22:767600:
N:GEXP::SNORD114-23:767603:
N:GEXP::SNORD114-24:767604:
N:GEXP::SNORD114-25:767605:
N:GEXP::SNORD114-26:767606:
N:GEXP::SNORD114-27:767608:
N:GEXP::SNORD114-28:767609:
N:GEXP::SNORD114-29:767610:
N:GEXP::SNORD114-2:767578:
N:GEXP::SNORD114-30:767611:
N:GEXP::SNORD114-31:767612:
N:GEXP::SNORD114-3:767579:
N:GEXP::SNORD114-4:767580:
N:GEXP::SNORD114-5:767581:
N:GEXP::SNORD114-6:767582:
N:GEXP::SNORD114-7:767583:
N:GEXP::SNORD114-8:767584:
N:GEXP::SNORD114-9:767585:
N:GEXP::SNORD115-10:100033447:
N:GEXP::SNORD115-11:100033448:
N:GEXP::SNORD115-13:100033450:
N:GEXP::SNORD115-14:100033451:
N:GEXP::SNORD115-16:100033454:
N:GEXP::SNORD115-17:100033455:
N:GEXP::SNORD115-1:338433:
N:GEXP::SNORD115-20:100033460:
N:GEXP::SNORD115-22:100033799:
N:GEXP::SNORD115-25:100033801:
N:GEXP::SNORD115-26:100033802:
N:GEXP::SNORD115-2:100033437:
N:GEXP::SNORD115-30:100033804:
N:GEXP::SNORD115-31:100033805:
N:GEXP::SNORD115-32:100033806:
N:GEXP::SNORD115-33:100033807:
N:GEXP::SNORD115-35:100033809:
N:GEXP::SNORD115-37:100033811:
N:GEXP::SNORD115-38:100033812:
N:GEXP::SNORD115-39:100033813:
N:GEXP::SNORD115-3:100033440:
N:GEXP::SNORD115-40:100033814:
N:GEXP::SNORD115-41:100033815:
N:GEXP::SNORD115-44:100033818:
N:GEXP::SNORD115-48:100033822:
N:GEXP::SNORD115-4:100033441:
N:GEXP::SNORD115-5:100033442:
N:GEXP::SNORD115-6:100033443:
N:GEXP::SNORD115-7:100033444:
N:GEXP::SNORD115-8:100033445:
N:GEXP::SNORD115-9:100033446:
N:GEXP::SNORD116-10:100033422:
N:GEXP::SNORD116-11:100033423:
N:GEXP::SNORD116-12:100033424:
N:GEXP::SNORD116-13:100033425:
N:GEXP::SNORD116-14:100033426:
N:GEXP::SNORD116-15:100033427:
N:GEXP::SNORD116-16:100033428:
N:GEXP::SNORD116-18:100033430:
N:GEXP::SNORD116-19:727708:
N:GEXP::SNORD116-1:100033413:
N:GEXP::SNORD116-20:100033431:
N:GEXP::SNORD116-22:100033433:
N:GEXP::SNORD116-23:100033434:
N:GEXP::SNORD116-24:100033435:
N:GEXP::SNORD116-25:100033436:
N:GEXP::SNORD116-26:100033438:
N:GEXP::SNORD116-27:100033439:
N:GEXP::SNORD116-28:100033820:
N:GEXP::SNORD116-29:100033821:
N:GEXP::SNORD116-2:100033414:
N:GEXP::SNORD116-3:100033415:
N:GEXP::SNORD116-4:100033416:
N:GEXP::SNORD116-5:100033417:
N:GEXP::SNORD116-8:100033420:
N:GEXP::SNORD117:692233:
N:GEXP::SNORD119:100113378:
N:GEXP::SNORD11:692058:
N:GEXP::SNORD11B:100113392:
N:GEXP::SNORD121A:100113379:
N:GEXP::SNORD121B:100113385:
N:GEXP::SNORD123:100113384:
N:GEXP::SNORD124:100113390:
N:GEXP::SNORD125:100113380:
N:GEXP::SNORD126:100113391:
N:GEXP::SNORD127:100113389:
N:GEXP::SNORD12:692057:
N:GEXP::SNORD12B:100113393:
N:GEXP::SNORD12C:26765:
N:GEXP::SNORD15A:6079:
N:GEXP::SNORD15B:114599:
N:GEXP::SNORD16:595097:
N:GEXP::SNORD17:692086:
N:GEXP::SNORD18A:595098:
N:GEXP::SNORD18B:595099:
N:GEXP::SNORD18C:595100:
N:GEXP::SNORD19:692089:
N:GEXP::SNORD19B:100113381:
N:GEXP::SNORD1A:677848:
N:GEXP::SNORD1B:677849:
N:GEXP::SNORD1C:677850:
N:GEXP::SNORD20:6082:
N:GEXP::SNORD21:6083:
N:GEXP::SNORD22:9304:
N:GEXP::SNORD23:692091:
N:GEXP::SNORD24:26820:
N:GEXP::SNORD25:9303:
N:GEXP::SNORD26:9302:
N:GEXP::SNORD27:9301:
N:GEXP::SNORD28:9300:
N:GEXP::SNORD29:9297:
N:GEXP::SNORD2:619567:
N:GEXP::SNORD30:9299:
N:GEXP::SNORD31:9298:
N:GEXP::SNORD32A:26819:
N:GEXP::SNORD32B:692092:
N:GEXP::SNORD33:26818:
N:GEXP::SNORD34:26817:
N:GEXP::SNORD35A:26816:
N:GEXP::SNORD35B:84546:
N:GEXP::SNORD36A:26815:
N:GEXP::SNORD36B:26814:
N:GEXP::SNORD36C:26813:
N:GEXP::SNORD37:26812:
N:GEXP::SNORD38A:94162:
N:GEXP::SNORD38B:94163:
N:GEXP::SNORD41:26810:
N:GEXP::SNORD42A:26809:
N:GEXP::SNORD42B:26808:
N:GEXP::SNORD43:26807:
N:GEXP::SNORD44:26806:
N:GEXP::SNORD45A:26805:
N:GEXP::SNORD45B:26804:
N:GEXP::SNORD45C:692085:
N:GEXP::SNORD46:94161:
N:GEXP::SNORD47:26802:
N:GEXP::SNORD48:26801:
N:GEXP::SNORD49A:26800:
N:GEXP::SNORD49B:692087:
N:GEXP::SNORD4A:26773:
N:GEXP::SNORD4B:26772:
N:GEXP::SNORD50A:26799:
N:GEXP::SNORD50B:692088:
N:GEXP::SNORD51:26798:
N:GEXP::SNORD52:26797:
N:GEXP::SNORD53:26796:
N:GEXP::SNORD54:26795:
N:GEXP::SNORD55:26811:
N:GEXP::SNORD56:26793:
N:GEXP::SNORD56B:319139:
N:GEXP::SNORD57:26792:
N:GEXP::SNORD58A:26791:
N:GEXP::SNORD58C:100124516:
N:GEXP::SNORD59A:26789:
N:GEXP::SNORD59B:692090:
N:GEXP::SNORD5:692072:
N:GEXP::SNORD60:26788:
N:GEXP::SNORD61:26787:
N:GEXP::SNORD62A:26786:
N:GEXP::SNORD63:26785:
N:GEXP::SNORD65:692106:
N:GEXP::SNORD66:692107:
N:GEXP::SNORD67:692108:
N:GEXP::SNORD68:606500:
N:GEXP::SNORD69:692109:
N:GEXP::SNORD6:692075:
N:GEXP::SNORD70:692110:
N:GEXP::SNORD71:692111:
N:GEXP::SNORD72:619564:
N:GEXP::SNORD73A:8944:
N:GEXP::SNORD74:619498:
N:GEXP::SNORD75:692195:
N:GEXP::SNORD76:692196:
N:GEXP::SNORD77:692197:
N:GEXP::SNORD78:692198:
N:GEXP::SNORD79:26770:
N:GEXP::SNORD7:692076:
N:GEXP::SNORD80:26774:
N:GEXP::SNORD81:26769:
N:GEXP::SNORD82:25826:
N:GEXP::SNORD84:692199:
N:GEXP::SNORD85:692200:
N:GEXP::SNORD86:692201:
N:GEXP::SNORD87:641648:
N:GEXP::SNORD88A:692202:
N:GEXP::SNORD88B:692203:
N:GEXP::SNORD88C:692204:
N:GEXP::SNORD89:692205:
N:GEXP::SNORD8:319103:
N:GEXP::SNORD90:692206:
N:GEXP::SNORD91A:692207:
N:GEXP::SNORD91B:692208:
N:GEXP::SNORD92:692209:
N:GEXP::SNORD93:692210:
N:GEXP::SNORD94:692225:
N:GEXP::SNORD95:619570:
N:GEXP::SNORD96A:619571:
N:GEXP::SNORD96B:692226:
N:GEXP::SNORD97:692223:
N:GEXP::SNORD98:692211:
N:GEXP::SNORD99:692212:
N:GEXP::SNORD9:692053:
N:GEXP::SNPH:9751:
N:GEXP::SNRK:54861:
N:GEXP::SNRNP200:23020:
N:GEXP::SNRNP25:79622:
N:GEXP::SNRNP27:11017:
N:GEXP::SNRNP35:11066:
N:GEXP::SNRNP40:9410:
N:GEXP::SNRNP48:154007:
N:GEXP::SNRNP70:6625:
N:GEXP::SNRPA1:6627:
N:GEXP::SNRPA:6626:
N:GEXP::SNRPB2:6629:
N:GEXP::SNRPB:6628:
N:GEXP::SNRPC:6631:
N:GEXP::SNRPD1:6632:
N:GEXP::SNRPD2:6633:
N:GEXP::SNRPD3:6634:
N:GEXP::SNRPE:6635:
N:GEXP::SNRPF:6636:
N:GEXP::SNRPG:6637:
N:GEXP::SNRPN:6638:
N:GEXP::SNTA1:6640:
N:GEXP::SNTB1:6641:
N:GEXP::SNTB2:6645:
N:GEXP::SNTG1:54212:
N:GEXP::SNTG2:54221:
N:GEXP::SNTN:132203:
N:GEXP::SNUPN:10073:
N:GEXP::SNURF:8926:
N:GEXP::SNW1:22938:
N:GEXP::SNX10:29887:
N:GEXP::SNX11:29916:
N:GEXP::SNX12:29934:
N:GEXP::SNX13:23161:
N:GEXP::SNX14:57231:
N:GEXP::SNX15:29907:
N:GEXP::SNX16:64089:
N:GEXP::SNX17:9784:
N:GEXP::SNX18:112574:
N:GEXP::SNX19:399979:
N:GEXP::SNX1:6642:
N:GEXP::SNX20:124460:
N:GEXP::SNX21:90203:
N:GEXP::SNX22:79856:
N:GEXP::SNX24:28966:
N:GEXP::SNX25:83891:
N:GEXP::SNX27:81609:
N:GEXP::SNX29:92017:
N:GEXP::SNX2:6643:
N:GEXP::SNX30:401548:
N:GEXP::SNX31:169166:
N:GEXP::SNX32:254122:
N:GEXP::SNX33:257364:
N:GEXP::SNX3:8724:
N:GEXP::SNX4:8723:
N:GEXP::SNX5:27131:
N:GEXP::SNX6:58533:
N:GEXP::SNX7:51375:
N:GEXP::SNX8:29886:
N:GEXP::SNX9:51429:
N:GEXP::SOAT1:6646:
N:GEXP::SOAT2:8435:
N:GEXP::SOBP:55084:
N:GEXP::SOCS1:8651:
N:GEXP::SOCS2:8835:
N:GEXP::SOCS3:9021:
N:GEXP::SOCS4:122809:
N:GEXP::SOCS5:9655:
N:GEXP::SOCS6:9306:
N:GEXP::SOCS7:30837:
N:GEXP::SOD1:6647:
N:GEXP::SOD2:6648:
N:GEXP::SOD3:6649:
N:GEXP::SOHLH1:402381:
N:GEXP::SOHLH2:54937:
N:GEXP::SOLH:6650:
N:GEXP::SON:6651:
N:GEXP::SORBS1:10580:
N:GEXP::SORBS2:8470:
N:GEXP::SORBS3:10174:
N:GEXP::SORCS1:114815:
N:GEXP::SORCS2:57537:
N:GEXP::SORCS3:22986:
N:GEXP::SORD:6652:
N:GEXP::SORL1:6653:
N:GEXP::SORT1:6272:
N:GEXP::SOS1:6654:
N:GEXP::SOS2:6655:
N:GEXP::SOST:50964:
N:GEXP::SOSTDC1:25928:
N:GEXP::SOX10:6663:
N:GEXP::SOX11:6664:
N:GEXP::SOX12:6666:
N:GEXP::SOX13:9580:
N:GEXP::SOX14:8403:
N:GEXP::SOX15:6665:
N:GEXP::SOX17:64321:
N:GEXP::SOX18:54345:
N:GEXP::SOX1:6656:
N:GEXP::SOX21:11166:
N:GEXP::SOX2:6657:
N:GEXP::SOX2OT:347689:
N:GEXP::SOX30:11063:
N:GEXP::SOX3:6658:
N:GEXP::SOX4:6659:
N:GEXP::SOX5:6660:
N:GEXP::SOX6:55553:
N:GEXP::SOX7:83595:
N:GEXP::SOX8:30812:
N:GEXP::SOX9:6662:
N:GEXP::SP100:6672:
N:GEXP::SP110:3431:
N:GEXP::SP140:11262:
N:GEXP::SP140L:93349:
N:GEXP::SP1:6667:
N:GEXP::SP2:6668:
N:GEXP::SP3:6670:
N:GEXP::SP4:6671:
N:GEXP::SP5:389058:
N:GEXP::SP6:80320:
N:GEXP::SP7:121340:
N:GEXP::SP8:221833:
N:GEXP::SP9:100131390:
N:GEXP::SPA17:53340:
N:GEXP::SPACA1:81833:
N:GEXP::SPACA3:124912:
N:GEXP::SPACA4:171169:
N:GEXP::SPACA5:389852:
N:GEXP::SPAG11A:653423:
N:GEXP::SPAG11B:10407:
N:GEXP::SPAG16:79582:
N:GEXP::SPAG17:200162:
N:GEXP::SPAG1:6674:
N:GEXP::SPAG4:6676:
N:GEXP::SPAG5:10615:
N:GEXP::SPAG6:9576:
N:GEXP::SPAG7:9552:
N:GEXP::SPAG8:26206:
N:GEXP::SPAG9:9043:
N:GEXP::SPAM1:6677:
N:GEXP::SPANXA2:728712:
N:GEXP::SPANXB2:100133171:
N:GEXP::SPANXC:64663:
N:GEXP::SPANXE:171489:
N:GEXP::SPANXN1:494118:
N:GEXP::SPANXN2:494119:
N:GEXP::SPANXN3:139067:
N:GEXP::SPANXN4:441525:
N:GEXP::SPANXN5:494197:
N:GEXP::SPARC:6678:
N:GEXP::SPARCL1:8404:
N:GEXP::SPAST:6683:
N:GEXP::SPATA12:353324:
N:GEXP::SPATA13:221178:
N:GEXP::SPATA16:83893:
N:GEXP::SPATA17:128153:
N:GEXP::SPATA18:132671:
N:GEXP::SPATA19:219938:
N:GEXP::SPATA1:64173:
N:GEXP::SPATA20:64847:
N:GEXP::SPATA21:374955:
N:GEXP::SPATA22:84690:
N:GEXP::SPATA24:202051:
N:GEXP::SPATA2:9825:
N:GEXP::SPATA2L:124044:
N:GEXP::SPATA3:130560:
N:GEXP::SPATA4:132851:
N:GEXP::SPATA5:166378:
N:GEXP::SPATA5L1:79029:
N:GEXP::SPATA6:54558:
N:GEXP::SPATA7:55812:
N:GEXP::SPATA8:145946:
N:GEXP::SPATA9:83890:
N:GEXP::SPATC1:375686:
N:GEXP::SPATS1:221409:
N:GEXP::SPATS2:65244:
N:GEXP::SPATS2L:26010:
N:GEXP::SPC24:147841:
N:GEXP::SPC25:57405:
N:GEXP::SPCS1:28972:
N:GEXP::SPCS2:9789:
N:GEXP::SPCS3:60559:
N:GEXP::SPDEF:25803:
N:GEXP::SPDYA:245711:
N:GEXP::SPDYC:387778:
N:GEXP::SPDYE1:285955:
N:GEXP::SPDYE2:441273:
N:GEXP::SPDYE3:441272:
N:GEXP::SPDYE4:388333:
N:GEXP::SPDYE5:442590:
N:GEXP::SPDYE6:729597:
N:GEXP::SPDYE7P:441251:
N:GEXP::SPDYE8P:389517:
N:GEXP::SPEF1:25876:
N:GEXP::SPEF2:79925:
N:GEXP::SPEG:10290:
N:GEXP::SPEM1:374768:
N:GEXP::SPEN:23013:
N:GEXP::SPERT:220082:
N:GEXP::SPESP1:246777:
N:GEXP::SPG11:80208:
N:GEXP::SPG20:23111:
N:GEXP::SPG21:51324:
N:GEXP::SPG7:6687:
N:GEXP::SPHAR:10638:
N:GEXP::SPHK1:8877:
N:GEXP::SPHK2:56848:
N:GEXP::SPHKAP:80309:
N:GEXP::SPI1:6688:
N:GEXP::SPIB:6689:
N:GEXP::SPIC:121599:
N:GEXP::SPIN1:10927:
N:GEXP::SPIN2A:54466:
N:GEXP::SPIN2B:474343:
N:GEXP::SPIN3:169981:
N:GEXP::SPIN4:139886:
N:GEXP::SPINK13:153218:
N:GEXP::SPINK14:408187:
N:GEXP::SPINK1:6690:
N:GEXP::SPINK2:6691:
N:GEXP::SPINK4:27290:
N:GEXP::SPINK5:11005:
N:GEXP::SPINK6:404203:
N:GEXP::SPINK7:84651:
N:GEXP::SPINK8:646424:
N:GEXP::SPINK9:643394:
N:GEXP::SPINLW1:57119:
N:GEXP::SPINT1:6692:
N:GEXP::SPINT2:10653:
N:GEXP::SPINT3:10816:
N:GEXP::SPINT4:391253:
N:GEXP::SPIRE1:56907:
N:GEXP::SPIRE2:84501:
N:GEXP::SPN:6693:
N:GEXP::SPNS1:83985:
N:GEXP::SPNS2:124976:
N:GEXP::SPNS3:201305:
N:GEXP::SPO11:23626:
N:GEXP::SPOCD1:90853:
N:GEXP::SPOCK1:6695:
N:GEXP::SPOCK2:9806:
N:GEXP::SPOCK3:50859:
N:GEXP::SPON1:10418:
N:GEXP::SPON2:10417:
N:GEXP::SPOP:8405:
N:GEXP::SPOPL:339745:
N:GEXP::SPP1:6696:
N:GEXP::SPP2:6694:
N:GEXP::SPPL2A:84888:
N:GEXP::SPPL2B:56928:
N:GEXP::SPPL3:121665:
N:GEXP::SPR:6697:
N:GEXP::SPRED1:161742:
N:GEXP::SPRED2:200734:
N:GEXP::SPRED3:399473:
N:GEXP::SPRN:503542:
N:GEXP::SPRR1A:6698:
N:GEXP::SPRR1B:6699:
N:GEXP::SPRR2A:6700:
N:GEXP::SPRR2B:6701:
N:GEXP::SPRR2C:6702:
N:GEXP::SPRR2D:6703:
N:GEXP::SPRR2E:6704:
N:GEXP::SPRR2F:6705:
N:GEXP::SPRR2G:6706:
N:GEXP::SPRR3:6707:
N:GEXP::SPRR4:163778:
N:GEXP::SPRY1:10252:
N:GEXP::SPRY2:10253:
N:GEXP::SPRY3:10251:
N:GEXP::SPRY4:81848:
N:GEXP::SPRYD3:84926:
N:GEXP::SPRYD4:283377:
N:GEXP::SPRYD5:84767:
N:GEXP::SPSB1:80176:
N:GEXP::SPSB2:84727:
N:GEXP::SPSB3:90864:
N:GEXP::SPSB4:92369:
N:GEXP::SPTA1:6708:
N:GEXP::SPTAN1:6709:
N:GEXP::SPTB:6710:
N:GEXP::SPTBN1:6711:
N:GEXP::SPTBN2:6712:
N:GEXP::SPTBN4:57731:
N:GEXP::SPTBN5:51332:
N:GEXP::SPTLC1:10558:
N:GEXP::SPTLC2:9517:
N:GEXP::SPTLC3:55304:
N:GEXP::SPTY2D1:144108:
N:GEXP::SPZ1:84654:
N:GEXP::SQLE:6713:
N:GEXP::SQRDL:58472:
N:GEXP::SQSTM1:8878:
N:GEXP::SR140:23350:
N:GEXP::SRA1:10011:
N:GEXP::SRBD1:55133:
N:GEXP::SRC:6714:
N:GEXP::SRCAP:10847:
N:GEXP::SRCIN1:80725:
N:GEXP::SRCRB4D:136853:
N:GEXP::SRD5A1:6715:
N:GEXP::SRD5A2:6716:
N:GEXP::SRD5A3:79644:
N:GEXP::SREBF1:6720:
N:GEXP::SREBF2:6721:
N:GEXP::SRF:6722:
N:GEXP::SRFBP1:153443:
N:GEXP::SRGAP1:57522:
N:GEXP::SRGAP2:23380:
N:GEXP::SRGAP3:9901:
N:GEXP::SRGN:5552:
N:GEXP::SRI:6717:
N:GEXP::SRL:6345:
N:GEXP::SRM:6723:
N:GEXP::SRMS:6725:
N:GEXP::SRP14:6727:
N:GEXP::SRP19:6728:
N:GEXP::SRP54:6729:
N:GEXP::SRP68:6730:
N:GEXP::SRP72:6731:
N:GEXP::SRP9:6726:
N:GEXP::SRPK1:6732:
N:GEXP::SRPK2:6733:
N:GEXP::SRPK3:26576:
N:GEXP::SRPR:6734:
N:GEXP::SRPRB:58477:
N:GEXP::SRPX2:27286:
N:GEXP::SRPX:8406:
N:GEXP::SRR:63826:
N:GEXP::SRRD:402055:
N:GEXP::SRRM1:10250:
N:GEXP::SRRM2:23524:
N:GEXP::SRRM3:222183:
N:GEXP::SRRM4:84530:
N:GEXP::SRRM5:100170229:
N:GEXP::SRRT:51593:
N:GEXP::SRXN1:140809:
N:GEXP::SRY:6736:
N:GEXP::SS18:6760:
N:GEXP::SS18L1:26039:
N:GEXP::SS18L2:51188:
N:GEXP::SSB:6741:
N:GEXP::SSBP1:6742:
N:GEXP::SSBP2:23635:
N:GEXP::SSBP3:23648:
N:GEXP::SSBP4:170463:
N:GEXP::SSC5D:284297:
N:GEXP::SSFA2:6744:
N:GEXP::SSH1:54434:
N:GEXP::SSH2:85464:
N:GEXP::SSH3:54961:
N:GEXP::SSNA1:8636:
N:GEXP::SSPN:8082:
N:GEXP::SSPO:23145:
N:GEXP::SSR1:6745:
N:GEXP::SSR2:6746:
N:GEXP::SSR3:6747:
N:GEXP::SSR4:6748:
N:GEXP::SSRP1:6749:
N:GEXP::SSSCA1:10534:
N:GEXP::SST:6750:
N:GEXP::SSTR1:6751:
N:GEXP::SSTR2:6752:
N:GEXP::SSTR3:6753:
N:GEXP::SSTR4:6754:
N:GEXP::SSTR5:6755:
N:GEXP::SSU72:29101:
N:GEXP::SSX1:6756:
N:GEXP::SSX2:6757:
N:GEXP::SSX2IP:117178:
N:GEXP::SSX3:10214:
N:GEXP::SSX4:6759:
N:GEXP::SSX5:6758:
N:GEXP::SSX6:280657:
N:GEXP::SSX7:280658:
N:GEXP::SSX8:280659:
N:GEXP::ST13:6767:
N:GEXP::ST14:6768:
N:GEXP::ST18:9705:
N:GEXP::ST20:400410:
N:GEXP::ST3GAL1:6482:
N:GEXP::ST3GAL2:6483:
N:GEXP::ST3GAL3:6487:
N:GEXP::ST3GAL4:6484:
N:GEXP::ST3GAL5:8869:
N:GEXP::ST3GAL6:10402:
N:GEXP::ST5:6764:
N:GEXP::ST6GAL1:6480:
N:GEXP::ST6GAL2:84620:
N:GEXP::ST6GALNAC1:55808:
N:GEXP::ST6GALNAC2:10610:
N:GEXP::ST6GALNAC3:256435:
N:GEXP::ST6GALNAC4:27090:
N:GEXP::ST6GALNAC5:81849:
N:GEXP::ST6GALNAC6:30815:
N:GEXP::ST7:7982:
N:GEXP::ST7L:54879:
N:GEXP::ST7OT1:93653:
N:GEXP::ST7OT2:93654:
N:GEXP::ST7OT3:93655:
N:GEXP::ST7OT4:338069:
N:GEXP::ST8SIA1:6489:
N:GEXP::ST8SIA2:8128:
N:GEXP::ST8SIA3:51046:
N:GEXP::ST8SIA4:7903:
N:GEXP::ST8SIA5:29906:
N:GEXP::ST8SIA6:338596:
N:GEXP::STAB1:23166:
N:GEXP::STAB2:55576:
N:GEXP::STAC2:342667:
N:GEXP::STAC3:246329:
N:GEXP::STAC:6769:
N:GEXP::STAG1:10274:
N:GEXP::STAG2:10735:
N:GEXP::STAG3:10734:
N:GEXP::STAG3L1:54441:
N:GEXP::STAG3L2:442582:
N:GEXP::STAG3L3:442578:
N:GEXP::STAG3L4:64940:
N:GEXP::STAM2:10254:
N:GEXP::STAM:8027:
N:GEXP::STAMBP:10617:
N:GEXP::STAMBPL1:57559:
N:GEXP::STAP1:26228:
N:GEXP::STAP2:55620:
N:GEXP::STAR:6770:
N:GEXP::STARD10:10809:
N:GEXP::STARD13:90627:
N:GEXP::STARD3:10948:
N:GEXP::STARD3NL:83930:
N:GEXP::STARD4:134429:
N:GEXP::STARD5:80765:
N:GEXP::STARD6:147323:
N:GEXP::STARD7:56910:
N:GEXP::STARD8:9754:
N:GEXP::STAT1:6772:
N:GEXP::STAT2:6773:
N:GEXP::STAT3:6774:
N:GEXP::STAT4:6775:
N:GEXP::STAT5A:6776:
N:GEXP::STAT5B:6777:
N:GEXP::STAT6:6778:
N:GEXP::STATH:6779:
N:GEXP::STAU1:6780:
N:GEXP::STAU2:27067:
N:GEXP::STBD1:8987:
N:GEXP::STC1:6781:
N:GEXP::STC2:8614:
N:GEXP::STEAP1:26872:
N:GEXP::STEAP2:261729:
N:GEXP::STEAP3:55240:
N:GEXP::STEAP4:79689:
N:GEXP::STH:246744:
N:GEXP::STIL:6491:
N:GEXP::STIM1:6786:
N:GEXP::STIM2:57620:
N:GEXP::STIP1:10963:
N:GEXP::STK10:6793:
N:GEXP::STK11:6794:
N:GEXP::STK11IP:114790:
N:GEXP::STK16:8576:
N:GEXP::STK17A:9263:
N:GEXP::STK17B:9262:
N:GEXP::STK19:8859:
N:GEXP::STK24:8428:
N:GEXP::STK25:10494:
N:GEXP::STK31:56164:
N:GEXP::STK32A:202374:
N:GEXP::STK32B:55351:
N:GEXP::STK32C:282974:
N:GEXP::STK33:65975:
N:GEXP::STK35:140901:
N:GEXP::STK36:27148:
N:GEXP::STK38:11329:
N:GEXP::STK38L:23012:
N:GEXP::STK39:27347:
N:GEXP::STK3:6788:
N:GEXP::STK40:83931:
N:GEXP::STK4:6789:
N:GEXP::STL:7955:
N:GEXP::STMN1:3925:
N:GEXP::STMN2:11075:
N:GEXP::STMN3:50861:
N:GEXP::STMN4:81551:
N:GEXP::STOM:2040:
N:GEXP::STOML1:9399:
N:GEXP::STOML2:30968:
N:GEXP::STOML3:161003:
N:GEXP::STON1-GTF2A1L:286749:
N:GEXP::STON1:11037:
N:GEXP::STON2:85439:
N:GEXP::STOX1:219736:
N:GEXP::STOX2:56977:
N:GEXP::STRA13:201254:
N:GEXP::STRA6:64220:
N:GEXP::STRA8:346673:
N:GEXP::STRADA:92335:
N:GEXP::STRADB:55437:
N:GEXP::STRAP:11171:
N:GEXP::STRBP:55342:
N:GEXP::STRC:161497:
N:GEXP::STRN3:29966:
N:GEXP::STRN4:29888:
N:GEXP::STRN:6801:
N:GEXP::STS:412:
N:GEXP::STT3A:3703:
N:GEXP::STT3B:201595:
N:GEXP::STUB1:10273:
N:GEXP::STX10:8677:
N:GEXP::STX11:8676:
N:GEXP::STX12:23673:
N:GEXP::STX16:8675:
N:GEXP::STX17:55014:
N:GEXP::STX18:53407:
N:GEXP::STX19:415117:
N:GEXP::STX1A:6804:
N:GEXP::STX1B:112755:
N:GEXP::STX2:2054:
N:GEXP::STX3:6809:
N:GEXP::STX4:6810:
N:GEXP::STX5:6811:
N:GEXP::STX6:10228:
N:GEXP::STX7:8417:
N:GEXP::STX8:9482:
N:GEXP::STXBP1:6812:
N:GEXP::STXBP2:6813:
N:GEXP::STXBP3:6814:
N:GEXP::STXBP4:252983:
N:GEXP::STXBP5:134957:
N:GEXP::STXBP5L:9515:
N:GEXP::STXBP6:29091:
N:GEXP::STYK1:55359:
N:GEXP::STYX:6815:
N:GEXP::STYXL1:51657:
N:GEXP::SUB1:10923:
N:GEXP::SUCLA2:8803:
N:GEXP::SUCLG1:8802:
N:GEXP::SUCLG2:8801:
N:GEXP::SUCNR1:56670:
N:GEXP::SUDS3:64426:
N:GEXP::SUFU:51684:
N:GEXP::SUGT1:10910:
N:GEXP::SUGT1L1:283507:
N:GEXP::SUGT1P1:441394:
N:GEXP::SULF1:23213:
N:GEXP::SULF2:55959:
N:GEXP::SULT1A1:6817:
N:GEXP::SULT1A2:6799:
N:GEXP::SULT1A3:6818:
N:GEXP::SULT1B1:27284:
N:GEXP::SULT1C2:6819:
N:GEXP::SULT1C3:442038:
N:GEXP::SULT1C4:27233:
N:GEXP::SULT1E1:6783:
N:GEXP::SULT2A1:6822:
N:GEXP::SULT2B1:6820:
N:GEXP::SULT4A1:25830:
N:GEXP::SULT6B1:391365:
N:GEXP::SUMF1:285362:
N:GEXP::SUMF2:25870:
N:GEXP::SUMO1:7341:
N:GEXP::SUMO1P1:391257:
N:GEXP::SUMO1P3:474338:
N:GEXP::SUMO2:6613:
N:GEXP::SUMO3:6612:
N:GEXP::SUMO4:387082:
N:GEXP::SUN1:23353:
N:GEXP::SUN2:25777:
N:GEXP::SUN3:256979:
N:GEXP::SUN5:140732:
N:GEXP::SUOX:6821:
N:GEXP::SUPT16H:11198:
N:GEXP::SUPT3H:8464:
N:GEXP::SUPT4H1:6827:
N:GEXP::SUPT5H:6829:
N:GEXP::SUPT6H:6830:
N:GEXP::SUPT7L:9913:
N:GEXP::SUPV3L1:6832:
N:GEXP::SURF1:6834:
N:GEXP::SURF2:6835:
N:GEXP::SURF4:6836:
N:GEXP::SURF6:6838:
N:GEXP::SUSD1:64420:
N:GEXP::SUSD2:56241:
N:GEXP::SUSD3:203328:
N:GEXP::SUSD4:55061:
N:GEXP::SUSD5:26032:
N:GEXP::SUV39H1:6839:
N:GEXP::SUV39H2:79723:
N:GEXP::SUV420H1:51111:
N:GEXP::SUV420H2:84787:
N:GEXP::SUZ12:23512:
N:GEXP::SUZ12P:440423:
N:GEXP::SV2A:9900:
N:GEXP::SV2B:9899:
N:GEXP::SV2C:22987:
N:GEXP::SVEP1:79987:
N:GEXP::SVIL:6840:
N:GEXP::SVIP:258010:
N:GEXP::SVOP:55530:
N:GEXP::SVOPL:136306:
N:GEXP::SWAP70:23075:
N:GEXP::SYAP1:94056:
N:GEXP::SYBU:55638:
N:GEXP::SYCE1:93426:
N:GEXP::SYCE1L:100130958:
N:GEXP::SYCE2:256126:
N:GEXP::SYCN:342898:
N:GEXP::SYCP1:6847:
N:GEXP::SYCP2:10388:
N:GEXP::SYCP2L:221711:
N:GEXP::SYCP3:50511:
N:GEXP::SYDE1:85360:
N:GEXP::SYDE2:84144:
N:GEXP::SYF2:25949:
N:GEXP::SYK:6850:
N:GEXP::SYMPK:8189:
N:GEXP::SYN1:6853:
N:GEXP::SYN2:6854:
N:GEXP::SYN3:8224:
N:GEXP::SYNC:81493:
N:GEXP::SYNCRIP:10492:
N:GEXP::SYNE1:23345:
N:GEXP::SYNE2:23224:
N:GEXP::SYNGAP1:8831:
N:GEXP::SYNGR1:9145:
N:GEXP::SYNGR2:9144:
N:GEXP::SYNGR3:9143:
N:GEXP::SYNGR4:23546:
N:GEXP::SYNJ1:8867:
N:GEXP::SYNJ2:8871:
N:GEXP::SYNJ2BP:55333:
N:GEXP::SYNM:23336:
N:GEXP::SYNPO2:171024:
N:GEXP::SYNPO2L:79933:
N:GEXP::SYNPO:11346:
N:GEXP::SYNPR:132204:
N:GEXP::SYNRG:11276:
N:GEXP::SYP:6855:
N:GEXP::SYPL1:6856:
N:GEXP::SYPL2:284612:
N:GEXP::SYS1-DBNDD2:767557:
N:GEXP::SYS1:90196:
N:GEXP::SYT10:341359:
N:GEXP::SYT11:23208:
N:GEXP::SYT12:91683:
N:GEXP::SYT13:57586:
N:GEXP::SYT14:255928:
N:GEXP::SYT14L:401135:
N:GEXP::SYT15:83849:
N:GEXP::SYT16:83851:
N:GEXP::SYT17:51760:
N:GEXP::SYT1:6857:
N:GEXP::SYT2:127833:
N:GEXP::SYT3:84258:
N:GEXP::SYT4:6860:
N:GEXP::SYT5:6861:
N:GEXP::SYT6:148281:
N:GEXP::SYT7:9066:
N:GEXP::SYT8:90019:
N:GEXP::SYT9:143425:
N:GEXP::SYTL1:84958:
N:GEXP::SYTL2:54843:
N:GEXP::SYTL3:94120:
N:GEXP::SYTL4:94121:
N:GEXP::SYTL5:94122:
N:GEXP::SYVN1:84447:
N:GEXP::T:6862:
N:GEXP::TAAR1:134864:
N:GEXP::TAAR2:9287:
N:GEXP::TAAR5:9038:
N:GEXP::TAAR6:319100:
N:GEXP::TAAR8:83551:
N:GEXP::TAAR9:134860:
N:GEXP::TAB1:10454:
N:GEXP::TAB2:23118:
N:GEXP::TAB3:257397:
N:GEXP::TAC1:6863:
N:GEXP::TAC3:6866:
N:GEXP::TAC4:255061:
N:GEXP::TACC1:6867:
N:GEXP::TACC2:10579:
N:GEXP::TACC3:10460:
N:GEXP::TACO1:51204:
N:GEXP::TACR1:6869:
N:GEXP::TACR2:6865:
N:GEXP::TACR3:6870:
N:GEXP::TACSTD2:4070:
N:GEXP::TADA1:117143:
N:GEXP::TADA2A:6871:
N:GEXP::TADA2B:93624:
N:GEXP::TADA3:10474:
N:GEXP::TAF10:6881:
N:GEXP::TAF11:6882:
N:GEXP::TAF12:6883:
N:GEXP::TAF13:6884:
N:GEXP::TAF15:8148:
N:GEXP::TAF1:6872:
N:GEXP::TAF1A:9015:
N:GEXP::TAF1B:9014:
N:GEXP::TAF1C:9013:
N:GEXP::TAF1D:79101:
N:GEXP::TAF1L:138474:
N:GEXP::TAF2:6873:
N:GEXP::TAF3:83860:
N:GEXP::TAF4:6874:
N:GEXP::TAF4B:6875:
N:GEXP::TAF5:6877:
N:GEXP::TAF5L:27097:
N:GEXP::TAF6:6878:
N:GEXP::TAF6L:10629:
N:GEXP::TAF7:6879:
N:GEXP::TAF7L:54457:
N:GEXP::TAF8:129685:
N:GEXP::TAF9:6880:
N:GEXP::TAF9B:51616:
N:GEXP::TAGAP:117289:
N:GEXP::TAGLN2:8407:
N:GEXP::TAGLN3:29114:
N:GEXP::TAGLN:6876:
N:GEXP::TAL1:6886:
N:GEXP::TAL2:6887:
N:GEXP::TALDO1:6888:
N:GEXP::TANC1:85461:
N:GEXP::TANC2:26115:
N:GEXP::TANK:10010:
N:GEXP::TAOK1:57551:
N:GEXP::TAOK2:9344:
N:GEXP::TAOK3:51347:
N:GEXP::TAP1:6890:
N:GEXP::TAP2:6891:
N:GEXP::TAPBP:6892:
N:GEXP::TAPBPL:55080:
N:GEXP::TAPT1:202018:
N:GEXP::TARBP1:6894:
N:GEXP::TARBP2:6895:
N:GEXP::TARDBP:23435:
N:GEXP::TARM1:441864:
N:GEXP::TARP:445347:
N:GEXP::TARS2:80222:
N:GEXP::TARS:6897:
N:GEXP::TARSL2:123283:
N:GEXP::TAS1R1:80835:
N:GEXP::TAS1R2:80834:
N:GEXP::TAS1R3:83756:
N:GEXP::TAS2R10:50839:
N:GEXP::TAS2R13:50838:
N:GEXP::TAS2R14:50840:
N:GEXP::TAS2R16:50833:
N:GEXP::TAS2R19:259294:
N:GEXP::TAS2R1:50834:
N:GEXP::TAS2R20:259295:
N:GEXP::TAS2R30:259293:
N:GEXP::TAS2R31:259290:
N:GEXP::TAS2R38:5726:
N:GEXP::TAS2R39:259285:
N:GEXP::TAS2R3:50831:
N:GEXP::TAS2R40:259286:
N:GEXP::TAS2R41:259287:
N:GEXP::TAS2R42:353164:
N:GEXP::TAS2R43:259289:
N:GEXP::TAS2R46:259292:
N:GEXP::TAS2R4:50832:
N:GEXP::TAS2R50:259296:
N:GEXP::TAS2R5:54429:
N:GEXP::TAS2R60:338398:
N:GEXP::TAS2R7:50837:
N:GEXP::TAS2R8:50836:
N:GEXP::TAS2R9:50835:
N:GEXP::TASP1:55617:
N:GEXP::TAT:6898:
N:GEXP::TATDN1:83940:
N:GEXP::TATDN2:9797:
N:GEXP::TATDN3:128387:
N:GEXP::TAX1BP1:8887:
N:GEXP::TAX1BP3:30851:
N:GEXP::TAZ:6901:
N:GEXP::TBC1D10A:83874:
N:GEXP::TBC1D10B:26000:
N:GEXP::TBC1D10C:374403:
N:GEXP::TBC1D12:23232:
N:GEXP::TBC1D13:54662:
N:GEXP::TBC1D14:57533:
N:GEXP::TBC1D15:64786:
N:GEXP::TBC1D16:125058:
N:GEXP::TBC1D17:79735:
N:GEXP::TBC1D19:55296:
N:GEXP::TBC1D1:23216:
N:GEXP::TBC1D20:128637:
N:GEXP::TBC1D21:161514:
N:GEXP::TBC1D22A:25771:
N:GEXP::TBC1D22B:55633:
N:GEXP::TBC1D23:55773:
N:GEXP::TBC1D24:57465:
N:GEXP::TBC1D25:4943:
N:GEXP::TBC1D26:353149:
N:GEXP::TBC1D28:254272:
N:GEXP::TBC1D29:26083:
N:GEXP::TBC1D2:55357:
N:GEXP::TBC1D2B:23102:
N:GEXP::TBC1D3:729873:
N:GEXP::TBC1D3B:414059:
N:GEXP::TBC1D3C:414060:
N:GEXP::TBC1D3G:654341:
N:GEXP::TBC1D3H:729877:
N:GEXP::TBC1D3P2:440452:
N:GEXP::TBC1D4:9882:
N:GEXP::TBC1D5:9779:
N:GEXP::TBC1D7:51256:
N:GEXP::TBC1D8:11138:
N:GEXP::TBC1D8B:54885:
N:GEXP::TBC1D9:23158:
N:GEXP::TBC1D9B:23061:
N:GEXP::TBCA:6902:
N:GEXP::TBCB:1155:
N:GEXP::TBCC:6903:
N:GEXP::TBCCD1:55171:
N:GEXP::TBCD:6904:
N:GEXP::TBCE:6905:
N:GEXP::TBCEL:219899:
N:GEXP::TBCK:93627:
N:GEXP::TBK1:29110:
N:GEXP::TBKBP1:9755:
N:GEXP::TBL1X:6907:
N:GEXP::TBL1XR1:79718:
N:GEXP::TBL1Y:90665:
N:GEXP::TBL2:26608:
N:GEXP::TBL3:10607:
N:GEXP::TBP:6908:
N:GEXP::TBPL1:9519:
N:GEXP::TBPL2:387332:
N:GEXP::TBR1:10716:
N:GEXP::TBRG1:84897:
N:GEXP::TBRG4:9238:
N:GEXP::TBX10:347853:
N:GEXP::TBX15:6913:
N:GEXP::TBX18:9096:
N:GEXP::TBX19:9095:
N:GEXP::TBX1:6899:
N:GEXP::TBX20:57057:
N:GEXP::TBX21:30009:
N:GEXP::TBX22:50945:
N:GEXP::TBX2:6909:
N:GEXP::TBX3:6926:
N:GEXP::TBX4:9496:
N:GEXP::TBX5:6910:
N:GEXP::TBX6:6911:
N:GEXP::TBXA2R:6915:
N:GEXP::TBXAS1:6916:
N:GEXP::TC2N:123036:
N:GEXP::TCAM1P:146771:
N:GEXP::TCAP:8557:
N:GEXP::TCEA1:6917:
N:GEXP::TCEA2:6919:
N:GEXP::TCEA3:6920:
N:GEXP::TCEAL1:9338:
N:GEXP::TCEAL2:140597:
N:GEXP::TCEAL3:85012:
N:GEXP::TCEAL4:79921:
N:GEXP::TCEAL5:340543:
N:GEXP::TCEAL6:158931:
N:GEXP::TCEAL7:56849:
N:GEXP::TCEAL8:90843:
N:GEXP::TCEANC:170082:
N:GEXP::TCEB1:6921:
N:GEXP::TCEB2:6923:
N:GEXP::TCEB3:6924:
N:GEXP::TCEB3B:51224:
N:GEXP::TCEB3C:162699:
N:GEXP::TCERG1:10915:
N:GEXP::TCERG1L:256536:
N:GEXP::TCF12:6938:
N:GEXP::TCF15:6939:
N:GEXP::TCF19:6941:
N:GEXP::TCF20:6942:
N:GEXP::TCF21:6943:
N:GEXP::TCF23:150921:
N:GEXP::TCF25:22980:
N:GEXP::TCF3:6929:
N:GEXP::TCF4:6925:
N:GEXP::TCF7:6932:
N:GEXP::TCF7L1:83439:
N:GEXP::TCF7L2:6934:
N:GEXP::TCFL5:10732:
N:GEXP::TCHH:7062:
N:GEXP::TCHHL1:126637:
N:GEXP::TCHP:84260:
N:GEXP::TCIRG1:10312:
N:GEXP::TCL1A:8115:
N:GEXP::TCL1B:9623:
N:GEXP::TCL6:27004:
N:GEXP::TCN1:6947:
N:GEXP::TCN2:6948:
N:GEXP::TCOF1:6949:
N:GEXP::TCP10:6953:
N:GEXP::TCP10L2:401285:
N:GEXP::TCP10L:140290:
N:GEXP::TCP11:6954:
N:GEXP::TCP11L1:55346:
N:GEXP::TCP11L2:255394:
N:GEXP::TCP1:6950:
N:GEXP::TCTA:6988:
N:GEXP::TCTE1:202500:
N:GEXP::TCTE3:6991:
N:GEXP::TCTEX1D1:200132:
N:GEXP::TCTEX1D2:255758:
N:GEXP::TCTEX1D4:343521:
N:GEXP::TCTN1:79600:
N:GEXP::TCTN2:79867:
N:GEXP::TCTN3:26123:
N:GEXP::TDG:6996:
N:GEXP::TDGF1:6997:
N:GEXP::TDGF3:6998:
N:GEXP::TDH:157739:
N:GEXP::TDO2:6999:
N:GEXP::TDP1:55775:
N:GEXP::TDP2:51567:
N:GEXP::TDRD10:126668:
N:GEXP::TDRD12:91646:
N:GEXP::TDRD1:56165:
N:GEXP::TDRD3:81550:
N:GEXP::TDRD5:163589:
N:GEXP::TDRD6:221400:
N:GEXP::TDRD7:23424:
N:GEXP::TDRD9:122402:
N:GEXP::TDRG1:732253:
N:GEXP::TDRKH:11022:
N:GEXP::TEAD1:7003:
N:GEXP::TEAD2:8463:
N:GEXP::TEAD3:7005:
N:GEXP::TEAD4:7004:
N:GEXP::TEC:7006:
N:GEXP::TECPR1:25851:
N:GEXP::TECPR2:9895:
N:GEXP::TECR:9524:
N:GEXP::TECRL:253017:
N:GEXP::TECTA:7007:
N:GEXP::TECTB:6975:
N:GEXP::TEDDM1:127670:
N:GEXP::TEF:7008:
N:GEXP::TEK:7010:
N:GEXP::TEKT1:83659:
N:GEXP::TEKT2:27285:
N:GEXP::TEKT3:64518:
N:GEXP::TEKT4:150483:
N:GEXP::TEKT5:146279:
N:GEXP::TELO2:9894:
N:GEXP::TENC1:23371:
N:GEXP::TEP1:7011:
N:GEXP::TEPP:374739:
N:GEXP::TERC:7012:
N:GEXP::TERF1:7013:
N:GEXP::TERF2:7014:
N:GEXP::TERF2IP:54386:
N:GEXP::TERT:7015:
N:GEXP::TES:26136:
N:GEXP::TESC:54997:
N:GEXP::TESK1:7016:
N:GEXP::TESK2:10420:
N:GEXP::TET1:80312:
N:GEXP::TET2:54790:
N:GEXP::TET3:200424:
N:GEXP::TEX101:83639:
N:GEXP::TEX10:54881:
N:GEXP::TEX11:56159:
N:GEXP::TEX12:56158:
N:GEXP::TEX13A:56157:
N:GEXP::TEX13B:56156:
N:GEXP::TEX14:56155:
N:GEXP::TEX15:56154:
N:GEXP::TEX19:400629:
N:GEXP::TEX261:113419:
N:GEXP::TEX264:51368:
N:GEXP::TEX28:1527:
N:GEXP::TEX2:55852:
N:GEXP::TEX9:374618:
N:GEXP::TF:7018:
N:GEXP::TFAM:7019:
N:GEXP::TFAMP1:260341:
N:GEXP::TFAP2A:7020:
N:GEXP::TFAP2B:7021:
N:GEXP::TFAP2C:7022:
N:GEXP::TFAP2D:83741:
N:GEXP::TFAP2E:339488:
N:GEXP::TFAP4:7023:
N:GEXP::TFB1M:51106:
N:GEXP::TFB2M:64216:
N:GEXP::TFCP2:7024:
N:GEXP::TFCP2L1:29842:
N:GEXP::TFDP1:7027:
N:GEXP::TFDP2:7029:
N:GEXP::TFDP3:51270:
N:GEXP::TFE3:7030:
N:GEXP::TFEB:7942:
N:GEXP::TFEC:22797:
N:GEXP::TFF1:7031:
N:GEXP::TFF2:7032:
N:GEXP::TFF3:7033:
N:GEXP::TFG:10342:
N:GEXP::TFIP11:24144:
N:GEXP::TFPI2:7980:
N:GEXP::TFPI:7035:
N:GEXP::TFPT:29844:
N:GEXP::TFR2:7036:
N:GEXP::TFRC:7037:
N:GEXP::TG:7038:
N:GEXP::TGDS:23483:
N:GEXP::TGFA:7039:
N:GEXP::TGFB1:7040:
N:GEXP::TGFB1I1:7041:
N:GEXP::TGFB2:7042:
N:GEXP::TGFB3:7043:
N:GEXP::TGFBI:7045:
N:GEXP::TGFBR1:7046:
N:GEXP::TGFBR2:7048:
N:GEXP::TGFBR3:7049:
N:GEXP::TGFBRAP1:9392:
N:GEXP::TGIF1:7050:
N:GEXP::TGIF2:60436:
N:GEXP::TGIF2LX:90316:
N:GEXP::TGIF2LY:90655:
N:GEXP::TGM1:7051:
N:GEXP::TGM2:7052:
N:GEXP::TGM3:7053:
N:GEXP::TGM4:7047:
N:GEXP::TGM5:9333:
N:GEXP::TGM6:343641:
N:GEXP::TGM7:116179:
N:GEXP::TGOLN2:10618:
N:GEXP::TGS1:96764:
N:GEXP::TH1L:51497:
N:GEXP::TH:7054:
N:GEXP::THADA:63892:
N:GEXP::THAP10:56906:
N:GEXP::THAP11:57215:
N:GEXP::THAP1:55145:
N:GEXP::THAP2:83591:
N:GEXP::THAP3:90326:
N:GEXP::THAP4:51078:
N:GEXP::THAP5:168451:
N:GEXP::THAP6:152815:
N:GEXP::THAP7:80764:
N:GEXP::THAP8:199745:
N:GEXP::THAP9:79725:
N:GEXP::THBD:7056:
N:GEXP::THBS1:7057:
N:GEXP::THBS2:7058:
N:GEXP::THBS3:7059:
N:GEXP::THBS4:7060:
N:GEXP::THEG:51298:
N:GEXP::THEM4:117145:
N:GEXP::THEM5:284486:
N:GEXP::THEMIS:387357:
N:GEXP::THG1L:54974:
N:GEXP::THNSL1:79896:
N:GEXP::THNSL2:55258:
N:GEXP::THOC1:9984:
N:GEXP::THOC2:57187:
N:GEXP::THOC3:84321:
N:GEXP::THOC4:10189:
N:GEXP::THOC5:8563:
N:GEXP::THOC6:79228:
N:GEXP::THOC7:80145:
N:GEXP::THOP1:7064:
N:GEXP::THPO:7066:
N:GEXP::THRA:7067:
N:GEXP::THRAP3:9967:
N:GEXP::THRB:7068:
N:GEXP::THRSP:7069:
N:GEXP::THSD1:55901:
N:GEXP::THSD1P1:374500:
N:GEXP::THSD4:79875:
N:GEXP::THSD7A:221981:
N:GEXP::THSD7B:80731:
N:GEXP::THTPA:79178:
N:GEXP::THUMPD1:55623:
N:GEXP::THUMPD2:80745:
N:GEXP::THUMPD3:25917:
N:GEXP::THY1:7070:
N:GEXP::THYN1:29087:
N:GEXP::TIA1:7072:
N:GEXP::TIAF1:9220:
N:GEXP::TIAL1:7073:
N:GEXP::TIAM1:7074:
N:GEXP::TIAM2:26230:
N:GEXP::TICAM1:148022:
N:GEXP::TICAM2:353376:
N:GEXP::TIE1:7075:
N:GEXP::TIFA:92610:
N:GEXP::TIFAB:497189:
N:GEXP::TIGD1:200765:
N:GEXP::TIGD2:166815:
N:GEXP::TIGD3:220359:
N:GEXP::TIGD4:201798:
N:GEXP::TIGD5:84948:
N:GEXP::TIGD6:81789:
N:GEXP::TIGD7:91151:
N:GEXP::TIGIT:201633:
N:GEXP::TIMD4:91937:
N:GEXP::TIMELESS:8914:
N:GEXP::TIMM10:26519:
N:GEXP::TIMM13:26517:
N:GEXP::TIMM16:51025:
N:GEXP::TIMM17A:10440:
N:GEXP::TIMM17B:10245:
N:GEXP::TIMM22:29928:
N:GEXP::TIMM44:10469:
N:GEXP::TIMM50:92609:
N:GEXP::TIMM8A:1678:
N:GEXP::TIMM8B:26521:
N:GEXP::TIMM9:26520:
N:GEXP::TIMP1:7076:
N:GEXP::TIMP2:7077:
N:GEXP::TIMP3:7078:
N:GEXP::TIMP4:7079:
N:GEXP::TINAG:27283:
N:GEXP::TINAGL1:64129:
N:GEXP::TINF2:26277:
N:GEXP::TIPARP:25976:
N:GEXP::TIPIN:54962:
N:GEXP::TIPRL:261726:
N:GEXP::TIRAP:114609:
N:GEXP::TJAP1:93643:
N:GEXP::TJP1:7082:
N:GEXP::TJP2:9414:
N:GEXP::TJP3:27134:
N:GEXP::TK1:7083:
N:GEXP::TK2:7084:
N:GEXP::TKT:7086:
N:GEXP::TKTL1:8277:
N:GEXP::TKTL2:84076:
N:GEXP::TLCD1:116238:
N:GEXP::TLE1:7088:
N:GEXP::TLE2:7089:
N:GEXP::TLE3:7090:
N:GEXP::TLE4:7091:
N:GEXP::TLE6:79816:
N:GEXP::TLK1:9874:
N:GEXP::TLK2:11011:
N:GEXP::TLL1:7092:
N:GEXP::TLL2:7093:
N:GEXP::TLN1:7094:
N:GEXP::TLN2:83660:
N:GEXP::TLR10:81793:
N:GEXP::TLR1:7096:
N:GEXP::TLR2:7097:
N:GEXP::TLR3:7098:
N:GEXP::TLR4:7099:
N:GEXP::TLR5:7100:
N:GEXP::TLR6:10333:
N:GEXP::TLR7:51284:
N:GEXP::TLR8:51311:
N:GEXP::TLR9:54106:
N:GEXP::TLX1:3195:
N:GEXP::TLX1NB:100038246:
N:GEXP::TLX2:3196:
N:GEXP::TLX3:30012:
N:GEXP::TM2D1:83941:
N:GEXP::TM2D2:83877:
N:GEXP::TM2D3:80213:
N:GEXP::TM4SF18:116441:
N:GEXP::TM4SF19:116211:
N:GEXP::TM4SF1:4071:
N:GEXP::TM4SF20:79853:
N:GEXP::TM4SF4:7104:
N:GEXP::TM4SF5:9032:
N:GEXP::TM6SF1:53346:
N:GEXP::TM6SF2:53345:
N:GEXP::TM7SF2:7108:
N:GEXP::TM7SF3:51768:
N:GEXP::TM7SF4:81501:
N:GEXP::TM9SF1:10548:
N:GEXP::TM9SF2:9375:
N:GEXP::TM9SF3:56889:
N:GEXP::TM9SF4:9777:
N:GEXP::TMBIM1:64114:
N:GEXP::TMBIM4:51643:
N:GEXP::TMBIM6:7009:
N:GEXP::TMC1:117531:
N:GEXP::TMC2:117532:
N:GEXP::TMC3:342125:
N:GEXP::TMC4:147798:
N:GEXP::TMC5:79838:
N:GEXP::TMC6:11322:
N:GEXP::TMC7:79905:
N:GEXP::TMC8:147138:
N:GEXP::TMCC1:23023:
N:GEXP::TMCC2:9911:
N:GEXP::TMCC3:57458:
N:GEXP::TMCO1:54499:
N:GEXP::TMCO2:127391:
N:GEXP::TMCO3:55002:
N:GEXP::TMCO4:255104:
N:GEXP::TMCO5A:145942:
N:GEXP::TMCO6:55374:
N:GEXP::TMCO7:79613:
N:GEXP::TMED10:10972:
N:GEXP::TMED10P1:286102:
N:GEXP::TMED1:11018:
N:GEXP::TMED2:10959:
N:GEXP::TMED3:23423:
N:GEXP::TMED4:222068:
N:GEXP::TMED5:50999:
N:GEXP::TMED6:146456:
N:GEXP::TMED7-TICAM2:100302736:
N:GEXP::TMED7:51014:
N:GEXP::TMED8:283578:
N:GEXP::TMED9:54732:
N:GEXP::TMEFF1:8577:
N:GEXP::TMEFF2:23671:
N:GEXP::TMEM100:55273:
N:GEXP::TMEM101:84336:
N:GEXP::TMEM102:284114:
N:GEXP::TMEM104:54868:
N:GEXP::TMEM105:284186:
N:GEXP::TMEM106A:113277:
N:GEXP::TMEM106B:54664:
N:GEXP::TMEM106C:79022:
N:GEXP::TMEM107:84314:
N:GEXP::TMEM108:66000:
N:GEXP::TMEM109:79073:
N:GEXP::TMEM110:375346:
N:GEXP::TMEM111:55831:
N:GEXP::TMEM114:283953:
N:GEXP::TMEM115:11070:
N:GEXP::TMEM116:89894:
N:GEXP::TMEM117:84216:
N:GEXP::TMEM119:338773:
N:GEXP::TMEM11:8834:
N:GEXP::TMEM120A:83862:
N:GEXP::TMEM120B:144404:
N:GEXP::TMEM121:80757:
N:GEXP::TMEM123:114908:
N:GEXP::TMEM125:128218:
N:GEXP::TMEM126A:84233:
N:GEXP::TMEM126B:55863:
N:GEXP::TMEM127:55654:
N:GEXP::TMEM128:85013:
N:GEXP::TMEM129:92305:
N:GEXP::TMEM130:222865:
N:GEXP::TMEM131:23505:
N:GEXP::TMEM132A:54972:
N:GEXP::TMEM132B:114795:
N:GEXP::TMEM132C:92293:
N:GEXP::TMEM132D:121256:
N:GEXP::TMEM132E:124842:
N:GEXP::TMEM133:83935:
N:GEXP::TMEM134:80194:
N:GEXP::TMEM135:65084:
N:GEXP::TMEM136:219902:
N:GEXP::TMEM138:51524:
N:GEXP::TMEM139:135932:
N:GEXP::TMEM140:55281:
N:GEXP::TMEM141:85014:
N:GEXP::TMEM143:55260:
N:GEXP::TMEM144:55314:
N:GEXP::TMEM145:284339:
N:GEXP::TMEM146:257062:
N:GEXP::TMEM147:10430:
N:GEXP::TMEM149:79713:
N:GEXP::TMEM14A:28978:
N:GEXP::TMEM14B:81853:
N:GEXP::TMEM14C:51522:
N:GEXP::TMEM14E:645843:
N:GEXP::TMEM150A:129303:
N:GEXP::TMEM150B:284417:
N:GEXP::TMEM150C:441027:
N:GEXP::TMEM151A:256472:
N:GEXP::TMEM151B:441151:
N:GEXP::TMEM154:201799:
N:GEXP::TMEM155:132332:
N:GEXP::TMEM156:80008:
N:GEXP::TMEM158:25907:
N:GEXP::TMEM159:57146:
N:GEXP::TMEM160:54958:
N:GEXP::TMEM161A:54929:
N:GEXP::TMEM161B:153396:
N:GEXP::TMEM163:81615:
N:GEXP::TMEM164:84187:
N:GEXP::TMEM165:55858:
N:GEXP::TMEM167A:153339:
N:GEXP::TMEM167B:56900:
N:GEXP::TMEM168:64418:
N:GEXP::TMEM169:92691:
N:GEXP::TMEM170A:124491:
N:GEXP::TMEM170B:100113407:
N:GEXP::TMEM171:134285:
N:GEXP::TMEM173:340061:
N:GEXP::TMEM174:134288:
N:GEXP::TMEM175:84286:
N:GEXP::TMEM176A:55365:
N:GEXP::TMEM176B:28959:
N:GEXP::TMEM177:80775:
N:GEXP::TMEM178:130733:
N:GEXP::TMEM179:388021:
N:GEXP::TMEM179B:374395:
N:GEXP::TMEM17:200728:
N:GEXP::TMEM180:79847:
N:GEXP::TMEM181:57583:
N:GEXP::TMEM182:130827:
N:GEXP::TMEM183A:92703:
N:GEXP::TMEM184A:202915:
N:GEXP::TMEM184B:25829:
N:GEXP::TMEM184C:55751:
N:GEXP::TMEM185A:84548:
N:GEXP::TMEM185B:79134:
N:GEXP::TMEM186:25880:
N:GEXP::TMEM187:8269:
N:GEXP::TMEM188:255919:
N:GEXP::TMEM189-UBE2V1:387522:
N:GEXP::TMEM189:387521:
N:GEXP::TMEM18:129787:
N:GEXP::TMEM190:147744:
N:GEXP::TMEM191A:84222:
N:GEXP::TMEM192:201931:
N:GEXP::TMEM194A:23306:
N:GEXP::TMEM194B:100131211:
N:GEXP::TMEM195:392636:
N:GEXP::TMEM196:256130:
N:GEXP::TMEM198:130612:
N:GEXP::TMEM199:147007:
N:GEXP::TMEM19:55266:
N:GEXP::TMEM200A:114801:
N:GEXP::TMEM200B:399474:
N:GEXP::TMEM200C:645369:
N:GEXP::TMEM201:199953:
N:GEXP::TMEM202:338949:
N:GEXP::TMEM203:94107:
N:GEXP::TMEM204:79652:
N:GEXP::TMEM205:374882:
N:GEXP::TMEM206:55248:
N:GEXP::TMEM207:131920:
N:GEXP::TMEM208:29100:
N:GEXP::TMEM209:84928:
N:GEXP::TMEM20:159371:
N:GEXP::TMEM211:255349:
N:GEXP::TMEM212:389177:
N:GEXP::TMEM213:155006:
N:GEXP::TMEM214:54867:
N:GEXP::TMEM215:401498:
N:GEXP::TMEM216:51259:
N:GEXP::TMEM217:221468:
N:GEXP::TMEM218:219854:
N:GEXP::TMEM219:124446:
N:GEXP::TMEM220:388335:
N:GEXP::TMEM222:84065:
N:GEXP::TMEM223:79064:
N:GEXP::TMEM225:338661:
N:GEXP::TMEM229A:730130:
N:GEXP::TMEM229B:161145:
N:GEXP::TMEM22:80723:
N:GEXP::TMEM231:79583:
N:GEXP::TMEM232:642987:
N:GEXP::TMEM233:387890:
N:GEXP::TMEM25:84866:
N:GEXP::TMEM26:219623:
N:GEXP::TMEM27:57393:
N:GEXP::TMEM2:23670:
N:GEXP::TMEM30A:55754:
N:GEXP::TMEM30B:161291:
N:GEXP::TMEM30C:644444:
N:GEXP::TMEM31:203562:
N:GEXP::TMEM33:55161:
N:GEXP::TMEM35:59353:
N:GEXP::TMEM37:140738:
N:GEXP::TMEM38A:79041:
N:GEXP::TMEM38B:55151:
N:GEXP::TMEM39A:55254:
N:GEXP::TMEM39B:55116:
N:GEXP::TMEM40:55287:
N:GEXP::TMEM41A:90407:
N:GEXP::TMEM41B:440026:
N:GEXP::TMEM42:131616:
N:GEXP::TMEM43:79188:
N:GEXP::TMEM44:93109:
N:GEXP::TMEM45A:55076:
N:GEXP::TMEM45B:120224:
N:GEXP::TMEM47:83604:
N:GEXP::TMEM48:55706:
N:GEXP::TMEM49:81671:
N:GEXP::TMEM50A:23585:
N:GEXP::TMEM50B:757:
N:GEXP::TMEM51:55092:
N:GEXP::TMEM52:339456:
N:GEXP::TMEM53:79639:
N:GEXP::TMEM54:113452:
N:GEXP::TMEM55A:55529:
N:GEXP::TMEM55B:90809:
N:GEXP::TMEM56:148534:
N:GEXP::TMEM57:55219:
N:GEXP::TMEM59:9528:
N:GEXP::TMEM59L:25789:
N:GEXP::TMEM5:10329:
N:GEXP::TMEM60:85025:
N:GEXP::TMEM61:199964:
N:GEXP::TMEM62:80021:
N:GEXP::TMEM63A:9725:
N:GEXP::TMEM63B:55362:
N:GEXP::TMEM63C:57156:
N:GEXP::TMEM64:169200:
N:GEXP::TMEM65:157378:
N:GEXP::TMEM66:51669:
N:GEXP::TMEM67:91147:
N:GEXP::TMEM68:137695:
N:GEXP::TMEM69:51249:
N:GEXP::TMEM70:54968:
N:GEXP::TMEM71:137835:
N:GEXP::TMEM72:643236:
N:GEXP::TMEM74:157753:
N:GEXP::TMEM79:84283:
N:GEXP::TMEM80:283232:
N:GEXP::TMEM81:388730:
N:GEXP::TMEM82:388595:
N:GEXP::TMEM84:283673:
N:GEXP::TMEM85:51234:
N:GEXP::TMEM86A:144110:
N:GEXP::TMEM86B:255043:
N:GEXP::TMEM87A:25963:
N:GEXP::TMEM87B:84910:
N:GEXP::TMEM88:92162:
N:GEXP::TMEM88B:643965:
N:GEXP::TMEM89:440955:
N:GEXP::TMEM8A:58986:
N:GEXP::TMEM8B:51754:
N:GEXP::TMEM8C:389827:
N:GEXP::TMEM90A:646658:
N:GEXP::TMEM90B:79953:
N:GEXP::TMEM91:641649:
N:GEXP::TMEM92:162461:
N:GEXP::TMEM93:83460:
N:GEXP::TMEM95:339168:
N:GEXP::TMEM97:27346:
N:GEXP::TMEM98:26022:
N:GEXP::TMEM99:147184:
N:GEXP::TMEM9:252839:
N:GEXP::TMEM9B:56674:
N:GEXP::TMF1:7110:
N:GEXP::TMIE:259236:
N:GEXP::TMIGD1:388364:
N:GEXP::TMIGD2:126259:
N:GEXP::TMLHE:55217:
N:GEXP::TMOD1:7111:
N:GEXP::TMOD2:29767:
N:GEXP::TMOD3:29766:
N:GEXP::TMOD4:29765:
N:GEXP::TMPO:7112:
N:GEXP::TMPPE:643853:
N:GEXP::TMPRSS11A:339967:
N:GEXP::TMPRSS11B:132724:
N:GEXP::TMPRSS11BNL:401136:
N:GEXP::TMPRSS11D:9407:
N:GEXP::TMPRSS11F:389208:
N:GEXP::TMPRSS12:283471:
N:GEXP::TMPRSS13:84000:
N:GEXP::TMPRSS15:5651:
N:GEXP::TMPRSS2:7113:
N:GEXP::TMPRSS3:64699:
N:GEXP::TMPRSS4:56649:
N:GEXP::TMPRSS5:80975:
N:GEXP::TMPRSS6:164656:
N:GEXP::TMPRSS7:344805:
N:GEXP::TMPRSS9:360200:
N:GEXP::TMSB10:9168:
N:GEXP::TMSB15A:11013:
N:GEXP::TMSB15B:286527:
N:GEXP::TMSB4Y:9087:
N:GEXP::TMSL3:7117:
N:GEXP::TMTC1:83857:
N:GEXP::TMTC2:160335:
N:GEXP::TMTC3:160418:
N:GEXP::TMTC4:84899:
N:GEXP::TMUB1:83590:
N:GEXP::TMUB2:79089:
N:GEXP::TMX1:81542:
N:GEXP::TMX2:51075:
N:GEXP::TMX3:54495:
N:GEXP::TMX4:56255:
N:GEXP::TNC:3371:
N:GEXP::TNF:7124:
N:GEXP::TNFAIP1:7126:
N:GEXP::TNFAIP2:7127:
N:GEXP::TNFAIP3:7128:
N:GEXP::TNFAIP6:7130:
N:GEXP::TNFAIP8:25816:
N:GEXP::TNFAIP8L1:126282:
N:GEXP::TNFAIP8L2:79626:
N:GEXP::TNFAIP8L3:388121:
N:GEXP::TNFRSF10A:8797:
N:GEXP::TNFRSF10B:8795:
[truncated: 45,481 more chars]
