# Supplementary material for: Protocol for obtaining cancer type and subtype predictions using subSCOPE
Source: STAR Protoc. 2025 Apr 10;6(2):103705. doi: 10.1016/j.xpro.2025.103705 (PMC12013717; doi:10.1016/j.xpro.2025.103705)
Supplement: Data S1. Supplemental gzip file with 5 feature lists, each corresponding to each DATA TYPE, related to step 1 (a) and "before you begin" step 3 (a) [file mmc2.zip › featurelists/CNVR.txt]

I:CNVR::A1BG-AS1:503538:
I:CNVR::A1CF:29974:
I:CNVR::A2M-AS1:144571:
I:CNVR::A2M:2:
I:CNVR::A2ML1:144568:
I:CNVR::A2MP1:3:
I:CNVR::A3GALT2:127550:
I:CNVR::A4GALT:53947:
I:CNVR::A4GNT:51146:
I:CNVR::AA06:100506677:
I:CNVR::AAA1:404744:
I:CNVR::AAAS:8086:
I:CNVR::AACS:65985:
I:CNVR::AACSP1:729522:
I:CNVR::AADAC:13:
I:CNVR::AADACL2:344752:
I:CNVR::AADACL3:126767:
I:CNVR::AADACL4:343066:
I:CNVR::AADAT:51166:
I:CNVR::AAED1:195827:
I:CNVR::AAGAB:79719:
I:CNVR::AAK1:22848:
I:CNVR::AAMDC:28971:
I:CNVR::AAMP:14:
I:CNVR::AANAT:15:
I:CNVR::AAR2:25980:
I:CNVR::AARD:441376:
I:CNVR::AARS2:57505:
I:CNVR::AARS:16:
I:CNVR::AARSD1:80755:
I:CNVR::AASDH:132949:
I:CNVR::AASDHPPT:60496:
I:CNVR::AASS:10157:
I:CNVR::AATF:26574:
I:CNVR::AATK-AS1:388428:
I:CNVR::AATK:9625:
I:CNVR::ABAT:18:
I:CNVR::ABCA10:10349:
I:CNVR::ABCA12:26154:
I:CNVR::ABCA13:154664:
I:CNVR::ABCA17P:650655:
I:CNVR::ABCA1:19:
I:CNVR::ABCA2:20:
I:CNVR::ABCA3:21:
I:CNVR::ABCA4:24:
I:CNVR::ABCA5:23461:
I:CNVR::ABCA6:23460:
I:CNVR::ABCA7:10347:
I:CNVR::ABCA8:10351:
I:CNVR::ABCA9:10350:
I:CNVR::ABCB10:23456:
I:CNVR::ABCB11:8647:
I:CNVR::ABCB1:5243:
I:CNVR::ABCB4:5244:
I:CNVR::ABCB5:340273:
I:CNVR::ABCB6:10058:
I:CNVR::ABCB7:22:
I:CNVR::ABCB8:11194:
I:CNVR::ABCB9:23457:
I:CNVR::ABCC10:89845:
I:CNVR::ABCC11:85320:
I:CNVR::ABCC12:94160:
I:CNVR::ABCC13:150000:
I:CNVR::ABCC1:4363:
I:CNVR::ABCC2:1244:
I:CNVR::ABCC3:8714:
I:CNVR::ABCC4:10257:
I:CNVR::ABCC5-AS1:100873982:
I:CNVR::ABCC5:10057:
I:CNVR::ABCC6P1:653190:
I:CNVR::ABCC8:6833:
I:CNVR::ABCC9:10060:
I:CNVR::ABCD1:215:
I:CNVR::ABCD2:225:
I:CNVR::ABCD3:5825:
I:CNVR::ABCD4:5826:
I:CNVR::ABCE1:6059:
I:CNVR::ABCF1:23:
I:CNVR::ABCF2:10061:
I:CNVR::ABCF3:55324:
I:CNVR::ABCG1:9619:
I:CNVR::ABCG2:9429:
I:CNVR::ABCG4:64137:
I:CNVR::ABCG5:64240:
I:CNVR::ABCG8:64241:
I:CNVR::ABHD10:55347:
I:CNVR::ABHD11:83451:
I:CNVR::ABHD12:26090:
I:CNVR::ABHD12B:145447:
I:CNVR::ABHD13:84945:
I:CNVR::ABHD14A-ACY1:100526760:
I:CNVR::ABHD14A:25864:
I:CNVR::ABHD14B:84836:
I:CNVR::ABHD15:116236:
I:CNVR::ABHD16A:7920:
I:CNVR::ABHD17A:81926:
I:CNVR::ABHD17B:51104:
I:CNVR::ABHD17C:58489:
I:CNVR::ABHD1:84696:
I:CNVR::ABHD2:11057:
I:CNVR::ABHD3:171586:
I:CNVR::ABHD4:63874:
I:CNVR::ABHD5:51099:
I:CNVR::ABHD6:57406:
I:CNVR::ABHD8:79575:
I:CNVR::ABI1:10006:
I:CNVR::ABI2:10152:
I:CNVR::ABI3:51225:
I:CNVR::ABI3BP:25890:
I:CNVR::ABL1:25:
I:CNVR::ABL2:27:
I:CNVR::ABLIM1:3983:
I:CNVR::ABLIM2:84448:
I:CNVR::ABLIM3:22885:
I:CNVR::ABO:28:
I:CNVR::ABR:29:
I:CNVR::ABRA:137735:
I:CNVR::ABRACL:58527:
I:CNVR::ABT1:29777:
I:CNVR::ABTB1:80325:
I:CNVR::ABTB2:25841:
I:CNVR::AC000099.1:101928333:
I:CNVR::AC000124.1:100506682:
I:CNVR::AC002115.5:102723617:
I:CNVR::AC002398.5:644050:
I:CNVR::AC002454.1:101927497:
I:CNVR::AC002463.3:101928012:
I:CNVR::AC002480.3:100506178:
I:CNVR::AC002511.1:100128682:
I:CNVR::AC003051.1:101928122:
I:CNVR::AC003102.3:101926996:
I:CNVR::AC003665.1:100506325:
I:CNVR::AC003958.2:100505782:
I:CNVR::AC003984.1:101927378:
I:CNVR::AC004019.13:101929372:
I:CNVR::AC004562.1:102723487:
I:CNVR::AC004603.4:100289650:
I:CNVR::AC004862.6:101927269:
I:CNVR::AC004893.11:101927550:
I:CNVR::AC005022.1:101928773:
I:CNVR::AC005029.1:101928744:
I:CNVR::AC005062.2:101927668:
I:CNVR::AC005152.3:102723505:
I:CNVR::AC005235.1:101927619:
I:CNVR::AC005264.2:100996351:
I:CNVR::AC005358.3:101928418:
I:CNVR::AC005550.4:101927524:
I:CNVR::AC005592.1:101926975:
I:CNVR::AC005594.3:100131094:
I:CNVR::AC006004.1:101928700:
I:CNVR::AC006115.3:101929059:
I:CNVR::AC006129.4:101927931:
I:CNVR::AC006145.4:101927356:
I:CNVR::AC006196.1:101927431:
I:CNVR::AC006372.4:101927914:
I:CNVR::AC007038.7:101928020:
I:CNVR::AC007040.7:101927750:
I:CNVR::AC007099.1:101927884:
I:CNVR::AC007131.1:101927285:
I:CNVR::AC007163.3:100507140:
I:CNVR::AC007163.6:101927795:
I:CNVR::AC007182.6:102724153:
I:CNVR::AC007246.3:728730:
I:CNVR::AC007249.3:101929715:
I:CNVR::AC007365.1:339807:
I:CNVR::AC007386.2:400958:
I:CNVR::AC007392.3:100507073:
I:CNVR::AC007392.4:101927577:
I:CNVR::AC007403.1:102724321:
I:CNVR::AC007403.2:101060019:
I:CNVR::AC007403.3:101927661:
I:CNVR::AC007405.4:101926913:
I:CNVR::AC007461.2:101928205:
I:CNVR::AC007463.2:101929551:
I:CNVR::AC007740.1:101929570:
I:CNVR::AC007750.5:101929532:
I:CNVR::AC007773.2:400684:
I:CNVR::AC007879.2:101927865:
I:CNVR::AC007880.1:101927438:
I:CNVR::AC007966.1:101927196:
I:CNVR::AC007970.1:102724820:
I:CNVR::AC008697.1:285626:
I:CNVR::AC008703.1:285627:
I:CNVR::AC009120.4:101928035:
I:CNVR::AC009227.2:100144595:
I:CNVR::AC009264.1:349160:
I:CNVR::AC009299.2:101929512:
I:CNVR::AC009299.3:100996579:
I:CNVR::AC009473.1:100505921:
I:CNVR::AC009501.4:100132215:
I:CNVR::AC009518.4:101928782:
I:CNVR::AC009948.5:101927027:
I:CNVR::AC010090.1:101928455:
I:CNVR::AC010127.3:101929680:
I:CNVR::AC010226.4:101927100:
I:CNVR::AC010524.2:101928295:
I:CNVR::AC010731.4:200726:
I:CNVR::AC010884.1:102724691:
I:CNVR::AC010890.1:101928161:
I:CNVR::AC010975.1:101927987:
I:CNVR::AC010987.6:101927701:
I:CNVR::AC011343.1:101927766:
I:CNVR::AC011518.1:101927411:
I:CNVR::AC011609.3:101927193:
I:CNVR::AC011738.4:100506895:
I:CNVR::AC011747.4:101929567:
I:CNVR::AC011747.7:100506299:
I:CNVR::AC011899.9:100506585:
I:CNVR::AC012075.2:100507201:
I:CNVR::AC012309.5:101927667:
I:CNVR::AC012462.2:102724849:
I:CNVR::AC012494.1:101927948:
I:CNVR::AC012507.3:151484:
I:CNVR::AC012594.1:101929753:
I:CNVR::AC015922.6:101928567:
I:CNVR::AC016582.2:100631378:
I:CNVR::AC016735.2:102723854:
I:CNVR::AC016738.3:101927142:
I:CNVR::AC016910.1:101928386:
I:CNVR::AC016995.3:101929596:
I:CNVR::AC017048.4:102724224:
I:CNVR::AC017060.1:101927630:
I:CNVR::AC018464.3:101928036:
I:CNVR::AC018470.4:285084:
I:CNVR::AC018647.3:100506725:
I:CNVR::AC018705.5:100129427:
I:CNVR::AC018742.1:645949:
I:CNVR::AC018766.5:101928378:
I:CNVR::AC018799.1:101927406:
I:CNVR::AC019048.1:101929452:
I:CNVR::AC019117.1:102659288:
I:CNVR::AC019118.2:101927554:
I:CNVR::AC019181.2:101929633:
I:CNVR::AC020571.3:101927482:
I:CNVR::AC022007.5:401052:
I:CNVR::AC022173.2:100130880:
I:CNVR::AC022311.1:727982:
I:CNVR::AC024592.9:101928844:
I:CNVR::AC027269.2:101928795:
I:CNVR::AC068831.10:101926911:
I:CNVR::AC068858.1:221122:
I:CNVR::AC069277.1:101927347:
I:CNVR::AC072062.1:101928103:
I:CNVR::AC073128.10:101928537:
I:CNVR::AC073133.1:285889:
I:CNVR::AC073283.4:101927043:
I:CNVR::AC073321.3:101928232:
I:CNVR::AC073628.1:101927926:
I:CNVR::AC074138.3:101927621:
I:CNVR::AC074286.1:100130691:
I:CNVR::AC078941.1:644838:
I:CNVR::AC079117.1:101927907:
I:CNVR::AC079145.4:101928222:
I:CNVR::AC079610.2:100130451:
I:CNVR::AC079776.3:101927924:
I:CNVR::AC083949.1:102723824:
I:CNVR::AC087859.1:101927394:
I:CNVR::AC090044.1:101927215:
I:CNVR::AC090505.6:100507391:
I:CNVR::AC091729.9:101927021:
I:CNVR::AC091814.2:100506159:
I:CNVR::AC091878.1:285696:
I:CNVR::AC091969.1:101927134:
I:CNVR::AC092295.7:101927599:
I:CNVR::AC093375.1:101929378:
I:CNVR::AC093391.2:101928243:
I:CNVR::AC093590.1:101927641:
I:CNVR::AC093627.10:100507642:
I:CNVR::AC093642.3:102723927:
I:CNVR::AC093690.1:100505716:
I:CNVR::AC095067.1:101929086:
I:CNVR::AC096559.1:100506457:
I:CNVR::AC096570.1:102723362:
I:CNVR::AC097500.2:101927217:
I:CNVR::AC097662.2:654841:
I:CNVR::AC098823.3:151475:
I:CNVR::AC099342.1:101927769:
I:CNVR::AC104134.2:101928371:
I:CNVR::AC104653.1:101060091:
I:CNVR::AC104654.1:388942:
I:CNVR::AC104654.2:101929723:
I:CNVR::AC104655.2:101927492:
I:CNVR::AC104777.2:101929260:
I:CNVR::AC104777.4:101929282:
I:CNVR::AC105053.3:284950:
I:CNVR::AC105253.1:101929390:
I:CNVR::AC105339.1:338963:
I:CNVR::AC107070.1:100505964:
I:CNVR::AC107622.1:101927829:
I:CNVR::AC108025.2:102723818:
I:CNVR::AC109828.1:100505624:
I:CNVR::AC113607.2:101060385:
I:CNVR::AC125421.1:400620:
I:CNVR::AC137932.6:100287036:
I:CNVR::AC144449.1:101929231:
I:CNVR::AC147651.4:101926963:
I:CNVR::AC159540.1:100506076:
I:CNVR::AC226118.1:442497:
I:CNVR::ACAA1:30:
I:CNVR::ACAA2:10449:
I:CNVR::ACACA:31:
I:CNVR::ACACB:32:
I:CNVR::ACAD10:80724:
I:CNVR::ACAD11:84129:
I:CNVR::ACAD8:27034:
I:CNVR::ACAD9:28976:
I:CNVR::ACADL:33:
I:CNVR::ACADM:34:
I:CNVR::ACADS:35:
I:CNVR::ACADSB:36:
I:CNVR::ACADVL:37:
I:CNVR::ACAN:176:
I:CNVR::ACAP1:9744:
I:CNVR::ACAP2:23527:
I:CNVR::ACAP3:116983:
I:CNVR::ACAT1:38:
I:CNVR::ACAT2:39:
I:CNVR::ACBD3:64746:
I:CNVR::ACBD4:79777:
I:CNVR::ACBD5:91452:
I:CNVR::ACBD6:84320:
I:CNVR::ACBD7:414149:
I:CNVR::ACCN1:40:
I:CNVR::ACCN2:41:
I:CNVR::ACCN4:55515:
I:CNVR::ACCN5:51802:
I:CNVR::ACCS:84680:
I:CNVR::ACCSL:390110:
I:CNVR::ACD:65057:
I:CNVR::ACE2:59272:
I:CNVR::ACE:1636:
I:CNVR::ACER1:125981:
I:CNVR::ACER2:340485:
I:CNVR::ACER3:55331:
I:CNVR::ACHE:43:
I:CNVR::ACIN1:22985:
I:CNVR::ACKR2:1238:
I:CNVR::ACKR3:57007:
I:CNVR::ACKR4:51554:
I:CNVR::ACLY:47:
I:CNVR::ACMSD:130013:
I:CNVR::ACN9:57001:
I:CNVR::ACO1:48:
I:CNVR::ACO2:50:
I:CNVR::ACOT11:26027:
I:CNVR::ACOT12:134526:
I:CNVR::ACOT13:55856:
I:CNVR::ACOT1:641371:
I:CNVR::ACOT2:10965:
I:CNVR::ACOT4:122970:
I:CNVR::ACOT6:641372:
I:CNVR::ACOT7:11332:
I:CNVR::ACOT8:10005:
I:CNVR::ACOT9:23597:
I:CNVR::ACOX1:51:
I:CNVR::ACOX2:8309:
I:CNVR::ACOX3:8310:
I:CNVR::ACOXL:55289:
I:CNVR::ACP1:52:
I:CNVR::ACP2:53:
I:CNVR::ACP5:54:
I:CNVR::ACPL2:92370:
I:CNVR::ACPP:55:
I:CNVR::ACPT:93650:
I:CNVR::ACR:49:
I:CNVR::ACRBP:84519:
I:CNVR::ACRC:93953:
I:CNVR::ACRV1:56:
I:CNVR::ACSBG1:23205:
I:CNVR::ACSBG2:81616:
I:CNVR::ACSF2:80221:
I:CNVR::ACSL1:2180:
I:CNVR::ACSL3:2181:
I:CNVR::ACSL4:2182:
I:CNVR::ACSL5:51703:
I:CNVR::ACSL6:23305:
I:CNVR::ACSM1:116285:
I:CNVR::ACSM2A:123876:
I:CNVR::ACSM2B:348158:
I:CNVR::ACSM3:6296:
I:CNVR::ACSM4:341392:
I:CNVR::ACSM5:54988:
I:CNVR::ACSS1:84532:
I:CNVR::ACSS2:55902:
I:CNVR::ACSS3:79611:
I:CNVR::ACTA1:58:
I:CNVR::ACTA2:59:
I:CNVR::ACTB:60:
I:CNVR::ACTBL2:345651:
I:CNVR::ACTC1:70:
I:CNVR::ACTG1:71:
I:CNVR::ACTG1P4:648740:
I:CNVR::ACTG2:72:
I:CNVR::ACTL10:170487:
I:CNVR::ACTL6A:86:
I:CNVR::ACTL6B:51412:
I:CNVR::ACTL7A:10881:
I:CNVR::ACTL7B:10880:
I:CNVR::ACTL8:81569:
I:CNVR::ACTL9:284382:
I:CNVR::ACTN1-AS1:161159:
I:CNVR::ACTN1:87:
I:CNVR::ACTN2:88:
I:CNVR::ACTN3:89:
I:CNVR::ACTN4:81:
I:CNVR::ACTR10:55860:
I:CNVR::ACTR1A:10121:
I:CNVR::ACTR1B:10120:
I:CNVR::ACTR2:10097:
I:CNVR::ACTR3:10096:
I:CNVR::ACTR3B:57180:
I:CNVR::ACTR3BP2:440888:
I:CNVR::ACTR3BP5:399746:
I:CNVR::ACTR3C:653857:
I:CNVR::ACTR5:79913:
I:CNVR::ACTR6:64431:
I:CNVR::ACTR8:93973:
I:CNVR::ACTRT1:139741:
I:CNVR::ACTRT2:140625:
I:CNVR::ACVR1:90:
I:CNVR::ACVR1B:91:
I:CNVR::ACVR1C:130399:
I:CNVR::ACVR2A:92:
I:CNVR::ACVR2B-AS1:100128640:
I:CNVR::ACVR2B:93:
I:CNVR::ACVRL1:94:
I:CNVR::ACY1:95:
I:CNVR::ACY3:91703:
I:CNVR::ACYP1:97:
I:CNVR::ACYP2:98:
I:CNVR::AD000090.2:100506469:
I:CNVR::ADA:100:
I:CNVR::ADAD1:132612:
I:CNVR::ADAD2:161931:
I:CNVR::ADAL:161823:
I:CNVR::ADAM10:102:
I:CNVR::ADAM11:4185:
I:CNVR::ADAM12:8038:
I:CNVR::ADAM15:8751:
I:CNVR::ADAM17:6868:
I:CNVR::ADAM18:8749:
I:CNVR::ADAM19:8728:
I:CNVR::ADAM1:8759:
I:CNVR::ADAM1A:8759:
I:CNVR::ADAM20:8748:
I:CNVR::ADAM20P1:317760:
I:CNVR::ADAM21:8747:
I:CNVR::ADAM21P1:145241:
I:CNVR::ADAM22:53616:
I:CNVR::ADAM23:8745:
I:CNVR::ADAM28:10863:
I:CNVR::ADAM29:11086:
I:CNVR::ADAM2:2515:
I:CNVR::ADAM30:11085:
I:CNVR::ADAM32:203102:
I:CNVR::ADAM33:80332:
I:CNVR::ADAM3A:1587:
I:CNVR::ADAM5:255926:
I:CNVR::ADAM5P:255926:
I:CNVR::ADAM6:8755:
I:CNVR::ADAM7:8756:
I:CNVR::ADAM8:101:
I:CNVR::ADAM9:8754:
I:CNVR::ADAMDEC1:27299:
I:CNVR::ADAMTS10:81794:
I:CNVR::ADAMTS12:81792:
I:CNVR::ADAMTS13:11093:
I:CNVR::ADAMTS14:140766:
I:CNVR::ADAMTS15:170689:
I:CNVR::ADAMTS16:170690:
I:CNVR::ADAMTS17:170691:
I:CNVR::ADAMTS18:170692:
I:CNVR::ADAMTS19:171019:
I:CNVR::ADAMTS1:9510:
I:CNVR::ADAMTS20:80070:
I:CNVR::ADAMTS2:9509:
I:CNVR::ADAMTS3:9508:
I:CNVR::ADAMTS4:9507:
I:CNVR::ADAMTS5:11096:
I:CNVR::ADAMTS6:11174:
I:CNVR::ADAMTS7:11173:
I:CNVR::ADAMTS7P1:390660:
I:CNVR::ADAMTS8:11095:
I:CNVR::ADAMTS9-AS2:100507098:
I:CNVR::ADAMTS9:56999:
I:CNVR::ADAMTSL1:92949:
I:CNVR::ADAMTSL2:9719:
I:CNVR::ADAMTSL3:57188:
I:CNVR::ADAMTSL4:54507:
I:CNVR::ADAMTSL5:339366:
I:CNVR::ADAP1:11033:
I:CNVR::ADAP2:55803:
I:CNVR::ADAR:103:
I:CNVR::ADARB1:104:
I:CNVR::ADARB2-AS1:642394:
I:CNVR::ADARB2:105:
I:CNVR::ADAT1:23536:
I:CNVR::ADAT2:134637:
I:CNVR::ADAT3:113179:
I:CNVR::ADC:113451:
I:CNVR::ADCK1:57143:
I:CNVR::ADCK2:90956:
I:CNVR::ADCK3:56997:
I:CNVR::ADCK4:79934:
I:CNVR::ADCK5:203054:
I:CNVR::ADCY10:55811:
I:CNVR::ADCY10P1:221442:
I:CNVR::ADCY1:107:
I:CNVR::ADCY2:108:
I:CNVR::ADCY3:109:
I:CNVR::ADCY4:196883:
I:CNVR::ADCY5:111:
I:CNVR::ADCY6:112:
I:CNVR::ADCY7:113:
I:CNVR::ADCY8:114:
I:CNVR::ADCY9:115:
I:CNVR::ADCYAP1:116:
I:CNVR::ADCYAP1R1:117:
I:CNVR::ADD1:118:
I:CNVR::ADD2:119:
I:CNVR::ADD3-AS1:100505933:
I:CNVR::ADD3:120:
I:CNVR::ADGB:79747:
I:CNVR::ADH1A:124:
I:CNVR::ADH1B:125:
I:CNVR::ADH1C:126:
I:CNVR::ADH4:127:
I:CNVR::ADH5:128:
I:CNVR::ADH6:130:
I:CNVR::ADH7:131:
I:CNVR::ADHFE1:137872:
I:CNVR::ADI1:55256:
I:CNVR::ADIG:149685:
I:CNVR::ADIPOQ-AS1:100874095:
I:CNVR::ADIPOQ:9370:
I:CNVR::ADIPOR1:51094:
I:CNVR::ADIPOR2:79602:
I:CNVR::ADIRF:10974:
I:CNVR::ADK:132:
I:CNVR::ADM5:199800:
I:CNVR::ADM:133:
I:CNVR::ADNP2:22850:
I:CNVR::ADNP:23394:
I:CNVR::ADO:84890:
I:CNVR::ADORA1:134:
I:CNVR::ADORA2A-AS1:646023:
I:CNVR::ADORA2A:135:
I:CNVR::ADORA2B:136:
I:CNVR::ADORA3:140:
I:CNVR::ADPGK-AS1:100287559:
I:CNVR::ADPGK:83440:
I:CNVR::ADPRH:141:
I:CNVR::ADPRHL1:113622:
I:CNVR::ADPRHL2:54936:
I:CNVR::ADPRM:56985:
I:CNVR::ADRA1A:148:
I:CNVR::ADRA1B:147:
I:CNVR::ADRA1D:146:
I:CNVR::ADRA2A:150:
I:CNVR::ADRA2B:151:
I:CNVR::ADRA2C:152:
I:CNVR::ADRB1:153:
I:CNVR::ADRB2:154:
I:CNVR::ADRB3:155:
I:CNVR::ADRBK1:156:
I:CNVR::ADRBK2:157:
I:CNVR::ADRM1:11047:
I:CNVR::ADSL:158:
I:CNVR::ADSS:159:
I:CNVR::ADSSL1:122622:
I:CNVR::ADTRP:84830:
I:CNVR::AEBP1:165:
I:CNVR::AEBP2:121536:
I:CNVR::AEN:64782:
I:CNVR::AES:166:
I:CNVR::AF064858.7:101928435:
I:CNVR::AFAP1-AS1:84740:
I:CNVR::AFAP1:60312:
I:CNVR::AFAP1L1:134265:
I:CNVR::AFAP1L2:84632:
I:CNVR::AFF1:4299:
I:CNVR::AFF2:2334:
I:CNVR::AFF3:3899:
I:CNVR::AFF4:27125:
I:CNVR::AFG3L2:10939:
I:CNVR::AFM:173:
I:CNVR::AFMID:125061:
I:CNVR::AFP:174:
I:CNVR::AFTPH:54812:
I:CNVR::AGA:175:
I:CNVR::AGAP11:119385:
I:CNVR::AGAP1:116987:
I:CNVR::AGAP2-AS1:100130776:
I:CNVR::AGAP2:116986:
I:CNVR::AGAP3:116988:
I:CNVR::AGAP4:119016:
I:CNVR::AGAP5:729092:
I:CNVR::AGAP6:414189:
I:CNVR::AGAP7:653268:
I:CNVR::AGAP8:728404:
I:CNVR::AGBL1-AS1:727915:
I:CNVR::AGBL1:123624:
I:CNVR::AGBL2:79841:
I:CNVR::AGBL3:340351:
I:CNVR::AGBL4-IT1:100874313:
I:CNVR::AGBL4:84871:
I:CNVR::AGBL5-AS1:100874031:
I:CNVR::AGBL5:60509:
I:CNVR::AGER:177:
I:CNVR::AGFG1:3267:
I:CNVR::AGFG2:3268:
I:CNVR::AGGF1:55109:
I:CNVR::AGK:55750:
I:CNVR::AGL:178:
I:CNVR::AGMAT:79814:
I:CNVR::AGMO:392636:
I:CNVR::AGO1:26523:
I:CNVR::AGO2:27161:
I:CNVR::AGO3:192669:
I:CNVR::AGO4:192670:
I:CNVR::AGPAT1:10554:
I:CNVR::AGPAT2:10555:
I:CNVR::AGPAT3:56894:
I:CNVR::AGPAT4-IT1:79992:
I:CNVR::AGPAT4:56895:
I:CNVR::AGPAT5:55326:
I:CNVR::AGPAT6:137964:
I:CNVR::AGPAT9:84803:
I:CNVR::AGPS:8540:
I:CNVR::AGR2:10551:
I:CNVR::AGR3:155465:
I:CNVR::AGRP:181:
I:CNVR::AGT:183:
I:CNVR::AGTPBP1:23287:
I:CNVR::AGTR1:185:
I:CNVR::AGTR2:186:
I:CNVR::AGTRAP:57085:
I:CNVR::AGXT2:64902:
I:CNVR::AGXT2L1:64850:
I:CNVR::AGXT2L2:85007:
I:CNVR::AGXT:189:
I:CNVR::AHCTF1:25909:
I:CNVR::AHCTF1P1:285116:
I:CNVR::AHCY:191:
I:CNVR::AHCYL1:10768:
I:CNVR::AHCYL2:23382:
I:CNVR::AHDC1:27245:
I:CNVR::AHI1:54806:
I:CNVR::AHNAK2:113146:
I:CNVR::AHNAK:79026:
I:CNVR::AHR:196:
I:CNVR::AHSA1:10598:
I:CNVR::AHSA2:130872:
I:CNVR::AHSG:197:
I:CNVR::AHSP:51327:
I:CNVR::AICDA:57379:
I:CNVR::AIDA:64853:
I:CNVR::AIF1:199:
I:CNVR::AIF1L:83543:
I:CNVR::AIFM1:9131:
I:CNVR::AIFM2:84883:
I:CNVR::AIG1:51390:
I:CNVR::AIM1:202:
I:CNVR::AIM1L:55057:
I:CNVR::AIM2:9447:
I:CNVR::AIMP1:9255:
I:CNVR::AIMP2:7965:
I:CNVR::AIP:9049:
I:CNVR::AIPL1:23746:
I:CNVR::AIRE:326:
I:CNVR::AIRN:100271873:
I:CNVR::AJAP1:55966:
I:CNVR::AJUBA:84962:
I:CNVR::AK1:203:
I:CNVR::AK2:204:
I:CNVR::AK3:50808:
I:CNVR::AK4:205:
I:CNVR::AK5:26289:
I:CNVR::AK6:102157402:
I:CNVR::AK7:122481:
I:CNVR::AK8:158067:
I:CNVR::AK9:221264:
I:CNVR::AKAP10:11216:
I:CNVR::AKAP11:11215:
I:CNVR::AKAP12:9590:
I:CNVR::AKAP13:11214:
I:CNVR::AKAP14:158798:
I:CNVR::AKAP1:8165:
I:CNVR::AKAP2:11217:
I:CNVR::AKAP3:10566:
I:CNVR::AKAP4:8852:
I:CNVR::AKAP5:9495:
I:CNVR::AKAP6:9472:
I:CNVR::AKAP7:9465:
I:CNVR::AKAP8:10270:
I:CNVR::AKAP8L:26993:
I:CNVR::AKAP9:10142:
I:CNVR::AKD1:221264:
I:CNVR::AKIP1:56672:
I:CNVR::AKIRIN1:79647:
I:CNVR::AKIRIN2-AS1:55389:
I:CNVR::AKIRIN2:55122:
I:CNVR::AKNA:80709:
I:CNVR::AKNAD1:254268:
I:CNVR::AKR1A1:10327:
I:CNVR::AKR1B10:57016:
I:CNVR::AKR1B15:441282:
I:CNVR::AKR1B1:231:
I:CNVR::AKR1C1:1645:
I:CNVR::AKR1C2:1646:
I:CNVR::AKR1C3:8644:
I:CNVR::AKR1C4:1109:
I:CNVR::AKR1C6P:389932:
I:CNVR::AKR1CL1:340811:
I:CNVR::AKR1D1:6718:
I:CNVR::AKR1E2:83592:
I:CNVR::AKR7A2:8574:
I:CNVR::AKR7A2P1:246182:
I:CNVR::AKR7A3:22977:
I:CNVR::AKR7L:246181:
I:CNVR::AKT1:207:
I:CNVR::AKT1S1:84335:
I:CNVR::AKT2:208:
I:CNVR::AKT3:10000:
I:CNVR::AKTIP:64400:
I:CNVR::AL109763.2:101927797:
I:CNVR::AL121656.5:100271832:
I:CNVR::AL592528.1:100129027:
I:CNVR::ALAD:210:
I:CNVR::ALAS1:211:
I:CNVR::ALAS2:212:
I:CNVR::ALB:213:
I:CNVR::ALCAM:214:
I:CNVR::ALDH16A1:126133:
I:CNVR::ALDH18A1:5832:
I:CNVR::ALDH1A1:216:
I:CNVR::ALDH1A2:8854:
I:CNVR::ALDH1A3:220:
I:CNVR::ALDH1B1:219:
I:CNVR::ALDH1L1-AS1:100874204:
I:CNVR::ALDH1L1-AS2:100862662:
I:CNVR::ALDH1L1:10840:
I:CNVR::ALDH1L2:160428:
I:CNVR::ALDH2:217:
I:CNVR::ALDH3A1:218:
I:CNVR::ALDH3A2:224:
I:CNVR::ALDH3B1:221:
I:CNVR::ALDH3B2:222:
I:CNVR::ALDH4A1:8659:
I:CNVR::ALDH5A1:7915:
I:CNVR::ALDH6A1:4329:
I:CNVR::ALDH7A1:501:
I:CNVR::ALDH8A1:64577:
I:CNVR::ALDH9A1:223:
I:CNVR::ALDOA:226:
I:CNVR::ALDOB:229:
I:CNVR::ALDOC:230:
I:CNVR::ALG10:84920:
I:CNVR::ALG10B:144245:
I:CNVR::ALG11:440138:
I:CNVR::ALG13:79868:
I:CNVR::ALG14:199857:
I:CNVR::ALG1:56052:
I:CNVR::ALG1L2:644974:
I:CNVR::ALG1L9P:285407:
I:CNVR::ALG1L:200810:
I:CNVR::ALG2:85365:
I:CNVR::ALG3:10195:
I:CNVR::ALG5:29880:
I:CNVR::ALG6:29929:
I:CNVR::ALG8:79053:
I:CNVR::ALG9:79796:
I:CNVR::ALK:238:
I:CNVR::ALKBH1:8846:
I:CNVR::ALKBH2:121642:
I:CNVR::ALKBH3-AS1:100507300:
I:CNVR::ALKBH3:221120:
I:CNVR::ALKBH4:54784:
I:CNVR::ALKBH5:54890:
I:CNVR::ALKBH6:84964:
I:CNVR::ALKBH7:84266:
I:CNVR::ALKBH8:91801:
I:CNVR::ALLC:55821:
I:CNVR::ALMS1-IT1:100874291:
I:CNVR::ALMS1:7840:
I:CNVR::ALMS1P:200420:
I:CNVR::ALOX12:239:
I:CNVR::ALOX12B:242:
I:CNVR::ALOX12P2:245:
I:CNVR::ALOX15:246:
I:CNVR::ALOX15B:247:
I:CNVR::ALOX15P1:100652883:
I:CNVR::ALOX5:240:
I:CNVR::ALOX5AP:241:
I:CNVR::ALOXE3:59344:
I:CNVR::ALPI:248:
I:CNVR::ALPK1:80216:
I:CNVR::ALPK2:115701:
I:CNVR::ALPK3:57538:
I:CNVR::ALPL:249:
I:CNVR::ALPP:250:
I:CNVR::ALPPL2:251:
I:CNVR::ALS2:57679:
I:CNVR::ALS2CL:259173:
I:CNVR::ALS2CR11:151254:
I:CNVR::ALS2CR12:130540:
I:CNVR::ALX1:8092:
I:CNVR::ALX3:257:
I:CNVR::ALX4:60529:
I:CNVR::ALYREF:10189:
I:CNVR::AMACR:23600:
I:CNVR::AMBN:258:
I:CNVR::AMBP:259:
I:CNVR::AMBRA1:55626:
I:CNVR::AMD1:262:
I:CNVR::AMDHD1:144193:
I:CNVR::AMDHD2:51005:
I:CNVR::AMELX:265:
I:CNVR::AMER1:139285:
I:CNVR::AMER2:219287:
I:CNVR::AMER3:205147:
I:CNVR::AMFR:267:
I:CNVR::AMH:268:
I:CNVR::AMHR2:269:
I:CNVR::AMICA1:120425:
I:CNVR::AMIGO1:57463:
I:CNVR::AMIGO2:347902:
I:CNVR::AMIGO3:386724:
I:CNVR::AMMECR1:9949:
I:CNVR::AMMECR1L:83607:
I:CNVR::AMN1:196394:
I:CNVR::AMN:81693:
I:CNVR::AMOT:154796:
I:CNVR::AMOTL1:154810:
I:CNVR::AMOTL2:51421:
I:CNVR::AMPD1:270:
I:CNVR::AMPD2:271:
I:CNVR::AMPD3:272:
I:CNVR::AMPH:273:
I:CNVR::AMT:275:
I:CNVR::AMTN:401138:
I:CNVR::AMY1A:276:
I:CNVR::AMY1B:277:
I:CNVR::AMY1C:278:
I:CNVR::AMY2A:279:
I:CNVR::AMY2B:280:
I:CNVR::AMZ1:155185:
I:CNVR::AMZ2:51321:
I:CNVR::AMZ2P1:201283:
I:CNVR::ANAPC10:10393:
I:CNVR::ANAPC11:51529:
I:CNVR::ANAPC13:25847:
I:CNVR::ANAPC15:25906:
I:CNVR::ANAPC16:119504:
I:CNVR::ANAPC1:64682:
I:CNVR::ANAPC1P1:100286979:
I:CNVR::ANAPC4:29945:
I:CNVR::ANAPC5:51433:
I:CNVR::ANAPC7:51434:
I:CNVR::ANG:283:
I:CNVR::ANGEL1:23357:
I:CNVR::ANGEL2:90806:
I:CNVR::ANGPT1:284:
I:CNVR::ANGPT2:285:
I:CNVR::ANGPT4:51378:
I:CNVR::ANGPTL1:9068:
I:CNVR::ANGPTL2:23452:
I:CNVR::ANGPTL3:27329:
I:CNVR::ANGPTL4:51129:
I:CNVR::ANGPTL5:253935:
I:CNVR::ANGPTL6:83854:
I:CNVR::ANGPTL7:10218:
I:CNVR::ANHX:647589:
I:CNVR::ANK1:286:
I:CNVR::ANK2:287:
I:CNVR::ANK3:288:
I:CNVR::ANKAR:150709:
I:CNVR::ANKDD1A:348094:
I:CNVR::ANKDD1B:728780:
I:CNVR::ANKEF1:63926:
I:CNVR::ANKFN1:162282:
I:CNVR::ANKFY1:51479:
I:CNVR::ANKH:56172:
I:CNVR::ANKHD1-EIF4EBP3:404734:
I:CNVR::ANKHD1:54882:
I:CNVR::ANKIB1:54467:
I:CNVR::ANKK1:255239:
I:CNVR::ANKLE1:126549:
I:CNVR::ANKLE2:23141:
I:CNVR::ANKMY1:51281:
I:CNVR::ANKMY2:57037:
I:CNVR::ANKRA2:57763:
I:CNVR::ANKRD10:55608:
I:CNVR::ANKRD11:29123:
I:CNVR::ANKRD12:23253:
I:CNVR::ANKRD13A:88455:
I:CNVR::ANKRD13B:124930:
I:CNVR::ANKRD13C:81573:
I:CNVR::ANKRD13D:338692:
I:CNVR::ANKRD16:54522:
I:CNVR::ANKRD17:26057:
I:CNVR::ANKRD18A:253650:
I:CNVR::ANKRD18B:441459:
I:CNVR::ANKRD18DP:348840:
I:CNVR::ANKRD19P:138649:
I:CNVR::ANKRD1:27063:
I:CNVR::ANKRD20A11P:391267:
I:CNVR::ANKRD20A12P:100874392:
I:CNVR::ANKRD20A19P:400110:
I:CNVR::ANKRD20A1:84210:
I:CNVR::ANKRD20A2:441430:
I:CNVR::ANKRD20A3:441425:
I:CNVR::ANKRD20A4:728747:
I:CNVR::ANKRD20A5P:440482:
I:CNVR::ANKRD20A8P:729171:
I:CNVR::ANKRD20A9P:284232:
I:CNVR::ANKRD22:118932:
I:CNVR::ANKRD23:200539:
I:CNVR::ANKRD24:170961:
I:CNVR::ANKRD26:22852:
I:CNVR::ANKRD26P1:124149:
I:CNVR::ANKRD26P3:100101938:
I:CNVR::ANKRD27:84079:
I:CNVR::ANKRD28:23243:
I:CNVR::ANKRD29:147463:
I:CNVR::ANKRD2:26287:
I:CNVR::ANKRD30A:91074:
I:CNVR::ANKRD30B:374860:
I:CNVR::ANKRD30BL:554226:
I:CNVR::ANKRD30BP2:149992:
I:CNVR::ANKRD30BP3:338579:
I:CNVR::ANKRD31:256006:
I:CNVR::ANKRD32:84250:
I:CNVR::ANKRD33:341405:
I:CNVR::ANKRD33B:651746:
I:CNVR::ANKRD34A:284615:
I:CNVR::ANKRD34B:340120:
I:CNVR::ANKRD34C:390616:
I:CNVR::ANKRD35:148741:
I:CNVR::ANKRD36:375248:
I:CNVR::ANKRD36B:57730:
I:CNVR::ANKRD36BP1:84832:
I:CNVR::ANKRD36BP2:645784:
I:CNVR::ANKRD37:353322:
I:CNVR::ANKRD39:51239:
I:CNVR::ANKRD40:91369:
I:CNVR::ANKRD42:338699:
I:CNVR::ANKRD44-IT1:101927547:
I:CNVR::ANKRD44:91526:
I:CNVR::ANKRD45:339416:
I:CNVR::ANKRD46:157567:
I:CNVR::ANKRD49:54851:
I:CNVR::ANKRD50:57182:
I:CNVR::ANKRD52:283373:
I:CNVR::ANKRD53:79998:
I:CNVR::ANKRD54:129138:
I:CNVR::ANKRD55:79722:
I:CNVR::ANKRD5:63926:
I:CNVR::ANKRD61:100310846:
I:CNVR::ANKRD62:342850:
I:CNVR::ANKRD62P1-PARP4P3:23783:
I:CNVR::ANKRD63:100131244:
I:CNVR::ANKRD66:100287718:
I:CNVR::ANKRD6:22881:
I:CNVR::ANKRD7:56311:
I:CNVR::ANKRD9:122416:
I:CNVR::ANKS1A:23294:
I:CNVR::ANKS1B:56899:
I:CNVR::ANKS3:124401:
I:CNVR::ANKS4B:257629:
I:CNVR::ANKS6:203286:
I:CNVR::ANKUB1:389161:
I:CNVR::ANKZF1:55139:
I:CNVR::ANLN:54443:
I:CNVR::ANO1-AS2:100009613:
I:CNVR::ANO10:55129:
I:CNVR::ANO1:55107:
I:CNVR::ANO2:57101:
I:CNVR::ANO3:63982:
I:CNVR::ANO4:121601:
I:CNVR::ANO5:203859:
I:CNVR::ANO6:196527:
I:CNVR::ANO7:50636:
I:CNVR::ANO8:57719:
I:CNVR::ANO9:338440:
I:CNVR::ANP32A-IT1:80035:
I:CNVR::ANP32A:8125:
I:CNVR::ANP32AP1:723972:
I:CNVR::ANP32B:10541:
I:CNVR::ANP32C:23520:
I:CNVR::ANP32D:23519:
I:CNVR::ANP32E:81611:
I:CNVR::ANPEP:290:
I:CNVR::ANTXR1:84168:
I:CNVR::ANTXR2:118429:
I:CNVR::ANXA10:11199:
I:CNVR::ANXA13:312:
I:CNVR::ANXA1:301:
I:CNVR::ANXA2:302:
I:CNVR::ANXA2P1:303:
I:CNVR::ANXA2P2:304:
I:CNVR::ANXA2P3:305:
I:CNVR::ANXA2R:389289:
I:CNVR::ANXA3:306:
I:CNVR::ANXA4:307:
I:CNVR::ANXA5:308:
I:CNVR::ANXA6:309:
I:CNVR::ANXA7:310:
I:CNVR::ANXA8:653145:
I:CNVR::ANXA8L2:244:
I:CNVR::ANXA9:8416:
I:CNVR::AOAH-IT1:100874264:
I:CNVR::AOAH:313:
I:CNVR::AOC1:26:
I:CNVR::AOC2:314:
I:CNVR::AOC3:8639:
I:CNVR::AOC4P:90586:
I:CNVR::AOX1:316:
I:CNVR::AOX2P:344454:
I:CNVR::AP000289.6:101928107:
I:CNVR::AP000330.8:100506385:
I:CNVR::AP000344.3:101929374:
I:CNVR::AP000345.1:388882:
I:CNVR::AP000469.2:101927869:
I:CNVR::AP000472.2:101927843:
I:CNVR::AP000475.2:101927821:
I:CNVR::AP000479.1:101927120:
I:CNVR::AP000688.14:100133286:
I:CNVR::AP000688.8:100996609:
I:CNVR::AP001258.4:101927204:
I:CNVR::AP001422.3:102724678:
I:CNVR::AP001465.5:102724188:
I:CNVR::AP003025.2:101929653:
I:CNVR::AP1AR:55435:
I:CNVR::AP1B1:162:
I:CNVR::AP1B1P1:23782:
I:CNVR::AP1G1:164:
I:CNVR::AP1G2:8906:
I:CNVR::AP1M1:8907:
I:CNVR::AP1M2:10053:
I:CNVR::AP1S1:1174:
I:CNVR::AP1S2:8905:
I:CNVR::AP1S3:130340:
I:CNVR::AP2A1:160:
I:CNVR::AP2A2:161:
I:CNVR::AP2B1:163:
I:CNVR::AP2M1:1173:
I:CNVR::AP2S1:1175:
I:CNVR::AP3B1:8546:
I:CNVR::AP3B2:8120:
I:CNVR::AP3D1:8943:
I:CNVR::AP3M1:26985:
I:CNVR::AP3M2:10947:
I:CNVR::AP3S1:1176:
I:CNVR::AP3S2:10239:
I:CNVR::AP4B1-AS1:100287722:
I:CNVR::AP4B1:10717:
I:CNVR::AP4E1:23431:
I:CNVR::AP4M1:9179:
I:CNVR::AP4S1:11154:
I:CNVR::AP5B1:91056:
I:CNVR::AP5M1:55745:
I:CNVR::AP5S1:55317:
I:CNVR::AP5Z1:9907:
I:CNVR::APAF1:317:
I:CNVR::APBA1:320:
I:CNVR::APBA2:321:
I:CNVR::APBA3:9546:
I:CNVR::APBB1:322:
I:CNVR::APBB1IP:54518:
I:CNVR::APBB2:323:
I:CNVR::APBB3:10307:
I:CNVR::APC2:10297:
I:CNVR::APC:324:
I:CNVR::APCDD1:147495:
I:CNVR::APCDD1L-AS1:149773:
I:CNVR::APCDD1L:164284:
I:CNVR::APCS:325:
I:CNVR::APEH:327:
I:CNVR::APELA:100506013:
I:CNVR::APEX1:328:
I:CNVR::APEX2:27301:
I:CNVR::APH1A:51107:
I:CNVR::APH1B:83464:
I:CNVR::API5:8539:
I:CNVR::APIP:51074:
I:CNVR::APITD1-CORT:100526739:
I:CNVR::APITD1:378708:
I:CNVR::APLF:200558:
I:CNVR::APLN:8862:
I:CNVR::APLNR:187:
I:CNVR::APLP1:333:
I:CNVR::APLP2:334:
I:CNVR::APMAP:57136:
I:CNVR::APOA1:335:
I:CNVR::APOA1BP:128240:
I:CNVR::APOA4:337:
I:CNVR::APOA5:116519:
I:CNVR::APOB:338:
I:CNVR::APOBEC1:339:
I:CNVR::APOBEC2:10930:
I:CNVR::APOBEC3A:B_100913187:
I:CNVR::APOBEC3B-AS1:100874530:
I:CNVR::APOBEC3B:9582:
I:CNVR::APOBEC3C:27350:
I:CNVR::APOBEC3D:140564:
I:CNVR::APOBEC3F:200316:
I:CNVR::APOBEC3G:60489:
I:CNVR::APOBEC3H:164668:
I:CNVR::APOBEC4:403314:
I:CNVR::APOBR:55911:
I:CNVR::APOC1:341:
I:CNVR::APOC1P1:342:
I:CNVR::APOC2:344:
I:CNVR::APOC3:345:
I:CNVR::APOC4-APOC2:100533990:
I:CNVR::APOC4:346:
I:CNVR::APOE:348:
I:CNVR::APOF:319:
I:CNVR::APOH:350:
I:CNVR::APOL1:8542:
I:CNVR::APOL2:23780:
I:CNVR::APOL3:80833:
I:CNVR::APOL4:80832:
I:CNVR::APOL5:80831:
I:CNVR::APOL6:80830:
I:CNVR::APOLD1:81575:
I:CNVR::APOM:55937:
I:CNVR::APOO:79135:
I:CNVR::APOOL:139322:
I:CNVR::APOOP5:644649:
I:CNVR::APOPT1:84334:
I:CNVR::APP:351:
I:CNVR::APPBP2:10513:
I:CNVR::APPL1:26060:
I:CNVR::APPL2:55198:
I:CNVR::APTX:54840:
I:CNVR::AQP10:89872:
I:CNVR::AQP11:282679:
I:CNVR::AQP12A:375318:
I:CNVR::AQP12B:653437:
I:CNVR::AQP1:358:
I:CNVR::AQP2:359:
I:CNVR::AQP3:360:
I:CNVR::AQP4-AS1:147429:
I:CNVR::AQP4:361:
I:CNVR::AQP5:362:
I:CNVR::AQP6:363:
I:CNVR::AQP7:364:
I:CNVR::AQP7P1:375719:
I:CNVR::AQP7P3:441432:
I:CNVR::AQP8:343:
I:CNVR::AQP9:366:
I:CNVR::AQPEP:206338:
I:CNVR::AQR:9716:
I:CNVR::AR:367:
I:CNVR::ARAF:369:
I:CNVR::ARAP1:116985:
I:CNVR::ARAP2:116984:
I:CNVR::ARAP3:64411:
I:CNVR::ARC:23237:
I:CNVR::ARCN1:372:
I:CNVR::AREG:374:
I:CNVR::AREL1:9870:
I:CNVR::ARF1:375:
I:CNVR::ARF3:377:
I:CNVR::ARF4:378:
I:CNVR::ARF5:381:
I:CNVR::ARF6:382:
I:CNVR::ARFGAP1:55738:
I:CNVR::ARFGAP2:84364:
I:CNVR::ARFGAP3:26286:
I:CNVR::ARFGEF1:10565:
I:CNVR::ARFGEF2:10564:
I:CNVR::ARFIP1:27236:
I:CNVR::ARFIP2:23647:
I:CNVR::ARFRP1:10139:
I:CNVR::ARG1:383:
I:CNVR::ARG2:384:
I:CNVR::ARGFX:503582:
I:CNVR::ARGFXP2:503640:
I:CNVR::ARGLU1:55082:
I:CNVR::ARHGAP10:79658:
I:CNVR::ARHGAP11A:9824:
I:CNVR::ARHGAP11B:89839:
I:CNVR::ARHGAP12:94134:
I:CNVR::ARHGAP15:55843:
I:CNVR::ARHGAP17:55114:
I:CNVR::ARHGAP18:93663:
I:CNVR::ARHGAP19-SLIT1:100533184:
I:CNVR::ARHGAP19:84986:
I:CNVR::ARHGAP1:392:
I:CNVR::ARHGAP20:57569:
I:CNVR::ARHGAP21:57584:
I:CNVR::ARHGAP22:58504:
I:CNVR::ARHGAP23:57636:
I:CNVR::ARHGAP24:83478:
I:CNVR::ARHGAP25:9938:
I:CNVR::ARHGAP26-AS1:100874239:
I:CNVR::ARHGAP26:23092:
I:CNVR::ARHGAP27:201176:
I:CNVR::ARHGAP28:79822:
I:CNVR::ARHGAP29:9411:
I:CNVR::ARHGAP30:257106:
I:CNVR::ARHGAP31:57514:
I:CNVR::ARHGAP32:9743:
I:CNVR::ARHGAP33:115703:
I:CNVR::ARHGAP35:2909:
I:CNVR::ARHGAP36:158763:
I:CNVR::ARHGAP39:80728:
I:CNVR::ARHGAP40:343578:
I:CNVR::ARHGAP42:143872:
I:CNVR::ARHGAP44:9912:
I:CNVR::ARHGAP4:393:
I:CNVR::ARHGAP5-AS1:84837:
I:CNVR::ARHGAP5:394:
I:CNVR::ARHGAP6:395:
I:CNVR::ARHGAP8:23779:
I:CNVR::ARHGAP9:64333:
I:CNVR::ARHGDIA:396:
I:CNVR::ARHGDIB:397:
I:CNVR::ARHGEF10:9639:
I:CNVR::ARHGEF10L:55160:
I:CNVR::ARHGEF11:9826:
I:CNVR::ARHGEF12:23365:
I:CNVR::ARHGEF15:22899:
I:CNVR::ARHGEF16:27237:
I:CNVR::ARHGEF17:9828:
I:CNVR::ARHGEF18:23370:
I:CNVR::ARHGEF19:128272:
I:CNVR::ARHGEF1:9138:
I:CNVR::ARHGEF25:115557:
I:CNVR::ARHGEF26-AS1:100507524:
I:CNVR::ARHGEF26:26084:
I:CNVR::ARHGEF28:64283:
I:CNVR::ARHGEF2:9181:
I:CNVR::ARHGEF3-AS1:100874200:
I:CNVR::ARHGEF33:100271715:
I:CNVR::ARHGEF34P:728377:
I:CNVR::ARHGEF35:445328:
I:CNVR::ARHGEF37:389337:
I:CNVR::ARHGEF38-IT1:100874374:
I:CNVR::ARHGEF38:54848:
I:CNVR::ARHGEF39:84904:
I:CNVR::ARHGEF3:50650:
I:CNVR::ARHGEF40:55701:
I:CNVR::ARHGEF4:50649:
I:CNVR::ARHGEF5:7984:
I:CNVR::ARHGEF6:9459:
I:CNVR::ARHGEF7:8874:
I:CNVR::ARHGEF9-IT1:100874355:
I:CNVR::ARHGEF9:23229:
I:CNVR::ARID1A:8289:
I:CNVR::ARID1B:57492:
I:CNVR::ARID2:196528:
I:CNVR::ARID3A:1820:
I:CNVR::ARID3B:10620:
I:CNVR::ARID3C:138715:
I:CNVR::ARID4A:5926:
I:CNVR::ARID4B:51742:
I:CNVR::ARID5A:10865:
I:CNVR::ARID5B:84159:
I:CNVR::ARIH1:25820:
I:CNVR::ARIH2:10425:
I:CNVR::ARIH2OS:646450:
I:CNVR::ARL10:285598:
I:CNVR::ARL11:115761:
I:CNVR::ARL13A:392509:
I:CNVR::ARL13B:200894:
I:CNVR::ARL14:80117:
I:CNVR::ARL14EP:120534:
I:CNVR::ARL14EPL:644100:
I:CNVR::ARL15:54622:
I:CNVR::ARL16:339231:
I:CNVR::ARL17A:51326:
I:CNVR::ARL17B:100506084:
I:CNVR::ARL1:400:
I:CNVR::ARL2-SNX15:100528018:
I:CNVR::ARL2BP:23568:
I:CNVR::ARL3:403:
I:CNVR::ARL4A:10124:
I:CNVR::ARL4C:10123:
I:CNVR::ARL4D:379:
I:CNVR::ARL5A:26225:
I:CNVR::ARL5B:221079:
I:CNVR::ARL5C:390790:
I:CNVR::ARL6:84100:
I:CNVR::ARL6IP1:23204:
I:CNVR::ARL6IP4:51329:
I:CNVR::ARL6IP5:10550:
I:CNVR::ARL6IP6:151188:
I:CNVR::ARL8A:127829:
I:CNVR::ARL8B:55207:
I:CNVR::ARL9:132946:
I:CNVR::ARMC10:83787:
I:CNVR::ARMC12:221481:
I:CNVR::ARMC1:55156:
I:CNVR::ARMC2-AS1:101929716:
I:CNVR::ARMC2:84071:
I:CNVR::ARMC3:219681:
I:CNVR::ARMC4:55130:
I:CNVR::ARMC5:79798:
I:CNVR::ARMC6:93436:
I:CNVR::ARMC7:79637:
I:CNVR::ARMC8:25852:
I:CNVR::ARMC9:80210:
I:CNVR::ARMCX1:51309:
I:CNVR::ARMCX2:9823:
I:CNVR::ARMCX3:51566:
I:CNVR::ARMCX4:100131755:
I:CNVR::ARMCX5-GPRASP2:100528062:
I:CNVR::ARMCX5:64860:
I:CNVR::ARMCX6:54470:
I:CNVR::ARMS2:387715:
I:CNVR::ARNT2:9915:
I:CNVR::ARNT:405:
I:CNVR::ARNTL2:56938:
I:CNVR::ARNTL:406:
I:CNVR::ARPC1A:10552:
I:CNVR::ARPC1B:10095:
I:CNVR::ARPC2:10109:
I:CNVR::ARPC3:10094:
I:CNVR::ARPC4-TTLL3:100526693:
I:CNVR::ARPC4:10093:
I:CNVR::ARPC5:10092:
I:CNVR::ARPC5L:81873:
I:CNVR::ARPP19:10776:
I:CNVR::ARPP21:10777:
I:CNVR::ARRB1:408:
I:CNVR::ARRB2:409:
I:CNVR::ARRDC1:92714:
I:CNVR::ARRDC2:27106:
I:CNVR::ARRDC3-AS1:100129716:
I:CNVR::ARRDC3:57561:
I:CNVR::ARRDC4:91947:
I:CNVR::ARRDC5:645432:
I:CNVR::ARSB:411:
I:CNVR::ARSD:414:
I:CNVR::ARSF:416:
I:CNVR::ARSG:22901:
I:CNVR::ARSI:340075:
I:CNVR::ARSJ:79642:
I:CNVR::ARSK:153642:
I:CNVR::ART1:417:
I:CNVR::ART3:419:
I:CNVR::ART4:420:
I:CNVR::ART5:116969:
I:CNVR::ARTN:9048:
I:CNVR::ARV1:64801:
I:CNVR::ARX:170302:
I:CNVR::AS3MT:57412:
I:CNVR::ASAH1:427:
I:CNVR::ASAH2:56624:
I:CNVR::ASAH2B:653308:
I:CNVR::ASAP1-IT1:29065:
I:CNVR::ASAP1-IT2:100507117:
I:CNVR::ASAP1:50807:
I:CNVR::ASAP2:8853:
I:CNVR::ASAP3:55616:
I:CNVR::ASB10:136371:
I:CNVR::ASB12:142689:
I:CNVR::ASB13:79754:
I:CNVR::ASB14:142686:
I:CNVR::ASB15:142685:
I:CNVR::ASB16-AS1:339201:
I:CNVR::ASB16:92591:
I:CNVR::ASB17:127247:
I:CNVR::ASB18:401036:
I:CNVR::ASB1:51665:
I:CNVR::ASB2:51676:
I:CNVR::ASB3:51130:
I:CNVR::ASB4:51666:
I:CNVR::ASB5:140458:
I:CNVR::ASB6:140459:
I:CNVR::ASB7:140460:
I:CNVR::ASB8:140461:
I:CNVR::ASB9:140462:
I:CNVR::ASB9P1:728619:
I:CNVR::ASCC1:51008:
I:CNVR::ASCC2:84164:
I:CNVR::ASCC3:10973:
I:CNVR::ASCL1:429:
I:CNVR::ASCL2:430:
I:CNVR::ASCL3:56676:
I:CNVR::ASCL4:121549:
I:CNVR::ASCL5:647219:
I:CNVR::ASF1A:25842:
I:CNVR::ASF1B:55723:
I:CNVR::ASGR1:432:
I:CNVR::ASGR2:433:
I:CNVR::ASH1L-AS1:645676:
I:CNVR::ASH1L:55870:
I:CNVR::ASH2L:9070:
I:CNVR::ASIC1:41:
I:CNVR::ASIC2:40:
I:CNVR::ASIC3:9311:
I:CNVR::ASIC4:55515:
I:CNVR::ASIC5:51802:
I:CNVR::ASIP:434:
I:CNVR::ASL:435:
I:CNVR::ASMTL-AS1:chrX_80161:
I:CNVR::ASNA1:439:
I:CNVR::ASNS:440:
I:CNVR::ASNSD1:54529:
I:CNVR::ASPA:443:
I:CNVR::ASPDH:554235:
I:CNVR::ASPG:374569:
I:CNVR::ASPH:444:
I:CNVR::ASPHD2:57168:
I:CNVR::ASPM:259266:
I:CNVR::ASPN:54829:
I:CNVR::ASPRV1:151516:
I:CNVR::ASPSCR1:79058:
I:CNVR::ASRGL1:80150:
I:CNVR::ASS1:445:
I:CNVR::ASTE1:28990:
I:CNVR::ASTL:431705:
I:CNVR::ASTN1:460:
I:CNVR::ASTN2:23245:
I:CNVR::ASUN:55726:
I:CNVR::ASXL1:171023:
I:CNVR::ASXL2:55252:
I:CNVR::ASXL3:80816:
I:CNVR::ASZ1:136991:
I:CNVR::ATAD1:84896:
I:CNVR::ATAD2:29028:
I:CNVR::ATAD2B:54454:
I:CNVR::ATAD3A:55210:
I:CNVR::ATAD5:79915:
I:CNVR::ATAT1:79969:
I:CNVR::ATCAY:85300:
I:CNVR::ATE1:11101:
I:CNVR::ATF1:466:
I:CNVR::ATF2:1386:
I:CNVR::ATF3:467:
I:CNVR::ATF4:468:
I:CNVR::ATF5:22809:
I:CNVR::ATF6:22926:
I:CNVR::ATF6B:1388:
I:CNVR::ATF7:11016:
I:CNVR::ATF7IP2:80063:
I:CNVR::ATF7IP:55729:
I:CNVR::ATG101:60673:
I:CNVR::ATG10:83734:
I:CNVR::ATG12:9140:
I:CNVR::ATG13:9776:
I:CNVR::ATG14:22863:
I:CNVR::ATG16L1:55054:
I:CNVR::ATG16L2:89849:
I:CNVR::ATG2B:55102:
I:CNVR::ATG3:64422:
I:CNVR::ATG4A:115201:
I:CNVR::ATG4C:84938:
I:CNVR::ATG4D:84971:
I:CNVR::ATG5:9474:
I:CNVR::ATG7:10533:
I:CNVR::ATG9A:79065:
I:CNVR::ATG9B:285973:
I:CNVR::ATHL1:80162:
I:CNVR::ATIC:471:
I:CNVR::ATL1:51062:
I:CNVR::ATL2:64225:
I:CNVR::ATL3:25923:
I:CNVR::ATM:472:
I:CNVR::ATMIN:23300:
I:CNVR::ATN1:1822:
I:CNVR::ATOH1:474:
I:CNVR::ATOH7:220202:
I:CNVR::ATOH8:84913:
I:CNVR::ATOX1:475:
I:CNVR::ATP10A:57194:
I:CNVR::ATP10B:23120:
I:CNVR::ATP10D:57205:
I:CNVR::ATP11A-AS1:100874205:
I:CNVR::ATP11A:23250:
I:CNVR::ATP11AUN:400165:
I:CNVR::ATP11B:23200:
I:CNVR::ATP11C:286410:
I:CNVR::ATP12A:479:
I:CNVR::ATP13A1:57130:
I:CNVR::ATP13A2:23400:
I:CNVR::ATP13A3:79572:
I:CNVR::ATP13A4:84239:
I:CNVR::ATP13A5:344905:
I:CNVR::ATP1A1:476:
I:CNVR::ATP1A1OS:84852:
I:CNVR::ATP1A2:477:
I:CNVR::ATP1A3:478:
I:CNVR::ATP1A4:480:
I:CNVR::ATP1B1:481:
I:CNVR::ATP1B2:482:
I:CNVR::ATP1B3:483:
I:CNVR::ATP1B4:23439:
I:CNVR::ATP2A1:487:
I:CNVR::ATP2A2:488:
I:CNVR::ATP2A3:489:
I:CNVR::ATP2B1:490:
I:CNVR::ATP2B2:491:
I:CNVR::ATP2B3:492:
I:CNVR::ATP2B4:493:
I:CNVR::ATP2C1:27032:
I:CNVR::ATP2C2:9914:
I:CNVR::ATP4A:495:
I:CNVR::ATP4B:496:
I:CNVR::ATP5A1:498:
I:CNVR::ATP5B:506:
I:CNVR::ATP5C1:509:
I:CNVR::ATP5D:513:
I:CNVR::ATP5E:514:
I:CNVR::ATP5EP2:432369:
I:CNVR::ATP5F1:515:
I:CNVR::ATP5G1:516:
I:CNVR::ATP5G2:517:
I:CNVR::ATP5G3:518:
I:CNVR::ATP5H:10476:
I:CNVR::ATP5J2-PTCD1:100526740:
I:CNVR::ATP5J2:9551:
I:CNVR::ATP5J:522:
I:CNVR::ATP5L2:267020:
I:CNVR::ATP5L:10632:
I:CNVR::ATP5O:539:
I:CNVR::ATP5S:27109:
I:CNVR::ATP5SL:55101:
I:CNVR::ATP6AP1:537:
I:CNVR::ATP6AP1L:92270:
I:CNVR::ATP6AP2:10159:
I:CNVR::ATP6V0A1:535:
I:CNVR::ATP6V0A2:23545:
I:CNVR::ATP6V0A4:50617:
I:CNVR::ATP6V0B:533:
I:CNVR::ATP6V0C:527:
I:CNVR::ATP6V0CP3:442211:
I:CNVR::ATP6V0D1:9114:
I:CNVR::ATP6V0D2:245972:
I:CNVR::ATP6V0E1:8992:
I:CNVR::ATP6V0E2-AS1:401431:
I:CNVR::ATP6V0E2:155066:
I:CNVR::ATP6V1A:523:
I:CNVR::ATP6V1B1:525:
I:CNVR::ATP6V1B2:526:
I:CNVR::ATP6V1C1:528:
I:CNVR::ATP6V1C2:245973:
I:CNVR::ATP6V1D:51382:
I:CNVR::ATP6V1E1:529:
I:CNVR::ATP6V1E2:90423:
I:CNVR::ATP6V1F:9296:
I:CNVR::ATP6V1G1:9550:
I:CNVR::ATP6V1G2:534:
I:CNVR::ATP6V1G3:127124:
I:CNVR::ATP6V1H:51606:
I:CNVR::ATP7A:538:
I:CNVR::ATP7B:540:
I:CNVR::ATP8A1:10396:
I:CNVR::ATP8A2:51761:
I:CNVR::ATP8B1:5205:
I:CNVR::ATP8B2:57198:
I:CNVR::ATP8B3:148229:
I:CNVR::ATP8B4:79895:
I:CNVR::ATP8B5P:158381:
I:CNVR::ATP9A:10079:
I:CNVR::ATP9B:374868:
I:CNVR::ATPAF1:64756:
I:CNVR::ATPAF2:91647:
I:CNVR::ATPBD4:89978:
I:CNVR::ATPIF1:93974:
I:CNVR::ATR:545:
I:CNVR::ATRAID:51374:
I:CNVR::ATRIP:84126:
I:CNVR::ATRN:8455:
I:CNVR::ATRNL1:26033:
I:CNVR::ATRX:546:
I:CNVR::ATXN10:25814:
I:CNVR::ATXN1:6310:
I:CNVR::ATXN1L:342371:
I:CNVR::ATXN2:6311:
I:CNVR::ATXN2L:11273:
I:CNVR::ATXN3:4287:
I:CNVR::ATXN3L:92552:
I:CNVR::ATXN7:6314:
I:CNVR::ATXN7L1:222255:
I:CNVR::ATXN7L2:127002:
I:CNVR::ATXN7L3:56970:
I:CNVR::ATXN7L3B:552889:
I:CNVR::ATXN8OS:6315:
I:CNVR::AUH:549:
I:CNVR::AUNIP:79000:
I:CNVR::AUP1:550:
I:CNVR::AURKA:6790:
I:CNVR::AURKAIP1:54998:
I:CNVR::AURKAPS1:6791:
I:CNVR::AURKB:9212:
I:CNVR::AURKC:6795:
I:CNVR::AUTS2:26053:
I:CNVR::AVEN:57099:
I:CNVR::AVIL:10677:
I:CNVR::AVL9:23080:
I:CNVR::AVP:551:
I:CNVR::AVPI1:60370:
I:CNVR::AVPR1A:552:
I:CNVR::AVPR1B:553:
I:CNVR::AVPR2:554:
I:CNVR::AWAT1:158833:
I:CNVR::AWAT2:158835:
I:CNVR::AXDND1:126859:
I:CNVR::AXIN1:8312:
I:CNVR::AXIN2:8313:
I:CNVR::AXL:558:
I:CNVR::AY269186.1:102723448:
I:CNVR::AZGP1:563:
I:CNVR::AZGP1P1:646282:
I:CNVR::AZI1:22994:
I:CNVR::AZI2:64343:
I:CNVR::AZIN1:51582:
I:CNVR::AZU1:566:
I:CNVR::B2M:567:
I:CNVR::B3GALNT1:8706:
I:CNVR::B3GALNT2:148789:
I:CNVR::B3GALT1:8708:
I:CNVR::B3GALT2:8707:
I:CNVR::B3GALT4:8705:
I:CNVR::B3GALT5:10317:
I:CNVR::B3GALTL:145173:
I:CNVR::B3GAT1:27087:
I:CNVR::B3GAT2:135152:
I:CNVR::B3GAT3:26229:
I:CNVR::B3GNT1:11041:
I:CNVR::B3GNT2:10678:
I:CNVR::B3GNT3:10331:
I:CNVR::B3GNT4:79369:
I:CNVR::B3GNT5:84002:
I:CNVR::B3GNT6:192134:
I:CNVR::B3GNT7:93010:
I:CNVR::B3GNT8:374907:
I:CNVR::B3GNT9:84752:
I:CNVR::B3GNTL1:146712:
I:CNVR::B4GALNT1:2583:
I:CNVR::B4GALNT2:124872:
I:CNVR::B4GALT1:2683:
I:CNVR::B4GALT2:8704:
I:CNVR::B4GALT3:8703:
I:CNVR::B4GALT4:8702:
I:CNVR::B4GALT5:9334:
I:CNVR::B4GALT6:9331:
I:CNVR::B4GALT7:11285:
I:CNVR::B7H6:374383:
I:CNVR::B9D1:27077:
I:CNVR::B9D2:80776:
I:CNVR::BAALC:79870:
I:CNVR::BAALCOS:157556:
I:CNVR::BAAT:570:
I:CNVR::BABAM1:29086:
I:CNVR::BACE1-AS:100379571:
I:CNVR::BACE1:23621:
I:CNVR::BACE2:25825:
I:CNVR::BACH1-IT2:100874322:
I:CNVR::BACH1:571:
I:CNVR::BACH2:60468:
I:CNVR::BAD:572:
I:CNVR::BAG1:573:
I:CNVR::BAG2:9532:
I:CNVR::BAG3:9531:
I:CNVR::BAG4:9530:
I:CNVR::BAG5:9529:
I:CNVR::BAG6:7917:
I:CNVR::BAGE2:85319:
I:CNVR::BAGE3:85318:
I:CNVR::BAGE4:85317:
I:CNVR::BAGE:574:
I:CNVR::BAHCC1:57597:
I:CNVR::BAHD1:22893:
I:CNVR::BAI1:575:
I:CNVR::BAI2:576:
I:CNVR::BAI3:577:
I:CNVR::BAIAP2-AS1:440465:
I:CNVR::BAIAP2:10458:
I:CNVR::BAIAP2L1:55971:
I:CNVR::BAIAP2L2:80115:
I:CNVR::BAIAP3:8938:
I:CNVR::BAK1:578:
I:CNVR::BAMBI:25805:
I:CNVR::BANCR:100885775:
I:CNVR::BANF1:8815:
I:CNVR::BANF2:140836:
I:CNVR::BANK1:55024:
I:CNVR::BANP:54971:
I:CNVR::BAP1:8314:
I:CNVR::BARD1:580:
I:CNVR::BARHL1:56751:
I:CNVR::BARHL2:343472:
I:CNVR::BARX1:56033:
I:CNVR::BARX2:8538:
I:CNVR::BASP1:10409:
I:CNVR::BASP1P1:646201:
I:CNVR::BATF2:116071:
I:CNVR::BATF3:55509:
I:CNVR::BATF:10538:
I:CNVR::BAX:581:
I:CNVR::BAZ1A:11177:
I:CNVR::BAZ1B:9031:
I:CNVR::BAZ2A:11176:
I:CNVR::BAZ2B:29994:
I:CNVR::BBC3:27113:
I:CNVR::BBIP1:92482:
I:CNVR::BBOX1:8424:
I:CNVR::BBS10:79738:
I:CNVR::BBS12:166379:
I:CNVR::BBS1:582:
I:CNVR::BBS2:583:
I:CNVR::BBS4:585:
I:CNVR::BBS5:129880:
I:CNVR::BBS7:55212:
I:CNVR::BBS9:27241:
I:CNVR::BBX:56987:
I:CNVR::BCAM:4059:
I:CNVR::BCAN:63827:
I:CNVR::BCAP29:55973:
I:CNVR::BCAP31:10134:
I:CNVR::BCAR1:9564:
I:CNVR::BCAR3:8412:
I:CNVR::BCAR4:400500:
I:CNVR::BCAS1:8537:
I:CNVR::BCAS2:10286:
I:CNVR::BCAS3:54828:
I:CNVR::BCAS4:55653:
I:CNVR::BCAT1:586:
I:CNVR::BCAT2:587:
I:CNVR::BCCIP:56647:
I:CNVR::BCDIN3D-AS1:100286844:
I:CNVR::BCDIN3D:144233:
I:CNVR::BCHE:590:
I:CNVR::BCKDHA:593:
I:CNVR::BCKDHB:594:
I:CNVR::BCKDK:10295:
I:CNVR::BCL10:8915:
I:CNVR::BCL11A:53335:
I:CNVR::BCL11B:64919:
I:CNVR::BCL2:596:
I:CNVR::BCL2A1:597:
I:CNVR::BCL2L10:10017:
I:CNVR::BCL2L11:10018:
I:CNVR::BCL2L12:83596:
I:CNVR::BCL2L13:23786:
I:CNVR::BCL2L14:79370:
I:CNVR::BCL2L15:440603:
I:CNVR::BCL2L1:598:
I:CNVR::BCL2L2-PABPN1:100529063:
I:CNVR::BCL2L2:599:
I:CNVR::BCL3:602:
I:CNVR::BCL6:604:
I:CNVR::BCL6B:255877:
I:CNVR::BCL7A:605:
I:CNVR::BCL7B:9275:
I:CNVR::BCL7C:9274:
I:CNVR::BCL9:607:
I:CNVR::BCL9L:283149:
I:CNVR::BCLAF1:9774:
I:CNVR::BCMO1:53630:
I:CNVR::BCO2:83875:
I:CNVR::BCOR:54880:
I:CNVR::BCORL1:63035:
I:CNVR::BCR:613:
I:CNVR::BCRP3:644165:
I:CNVR::BCS1L:617:
I:CNVR::BCYRN1:618:
I:CNVR::BDH1:622:
I:CNVR::BDH2:56898:
I:CNVR::BDKRB1:623:
I:CNVR::BDKRB2:624:
I:CNVR::BDNF-AS:497258:
I:CNVR::BDNF:627:
I:CNVR::BDP1:55814:
I:CNVR::BEAN1:146227:
I:CNVR::BECN1:8678:
I:CNVR::BEGAIN:57596:
I:CNVR::BEND2:139105:
I:CNVR::BEND3:57673:
I:CNVR::BEND4:389206:
I:CNVR::BEND5:79656:
I:CNVR::BEND6:221336:
I:CNVR::BEND7:222389:
I:CNVR::BEST1:7439:
I:CNVR::BEST2:54831:
I:CNVR::BEST3:144453:
I:CNVR::BEST4:266675:
I:CNVR::BET1:10282:
I:CNVR::BET1L:51272:
I:CNVR::BEX1:55859:
I:CNVR::BEX2:84707:
I:CNVR::BEX4:56271:
I:CNVR::BEX5:340542:
I:CNVR::BFAR:51283:
I:CNVR::BFSP1:631:
I:CNVR::BFSP2:8419:
I:CNVR::BGLAP:632:
I:CNVR::BGN:633:
I:CNVR::BHLHA15:168620:
I:CNVR::BHLHA9:727857:
I:CNVR::BHLHB9:80823:
I:CNVR::BHLHE22:27319:
I:CNVR::BHLHE23:128408:
I:CNVR::BHLHE40-AS1:100507582:
I:CNVR::BHLHE40:8553:
I:CNVR::BHLHE41:79365:
I:CNVR::BHMT2:23743:
I:CNVR::BHMT:635:
I:CNVR::BICC1:80114:
I:CNVR::BICD1:636:
I:CNVR::BICD2:23299:
I:CNVR::BID:637:
I:CNVR::BIK:638:
I:CNVR::BIN1:274:
I:CNVR::BIN2:51411:
I:CNVR::BIN3-IT1:80094:
I:CNVR::BIN3:55909:
I:CNVR::BIRC2:329:
I:CNVR::BIRC3:330:
I:CNVR::BIRC5:332:
I:CNVR::BIRC6:57448:
I:CNVR::BIRC7:79444:
I:CNVR::BIRC8:112401:
I:CNVR::BIVM-ERCC5:100533467:
I:CNVR::BIVM:54841:
I:CNVR::BLACAT1:101669762:
I:CNVR::BLACE:338436:
I:CNVR::BLCAP:10904:
I:CNVR::BLID:414899:
I:CNVR::BLK:640:
I:CNVR::BLM:641:
I:CNVR::BLMH:642:
I:CNVR::BLNK:29760:
I:CNVR::BLOC1S1-RDH5:100528022:
I:CNVR::BLOC1S1:2647:
I:CNVR::BLOC1S2:282991:
I:CNVR::BLOC1S3:388552:
I:CNVR::BLOC1S4:55330:
I:CNVR::BLOC1S5-TXNDC5:100526836:
I:CNVR::BLOC1S5:63915:
I:CNVR::BLOC1S6:26258:
I:CNVR::BLVRA:644:
I:CNVR::BLVRB:645:
I:CNVR::BLZF1:8548:
I:CNVR::BMF:90427:
I:CNVR::BMI1:648:
I:CNVR::BMP10:27302:
I:CNVR::BMP15:9210:
I:CNVR::BMP1:649:
I:CNVR::BMP2:650:
I:CNVR::BMP2K:55589:
I:CNVR::BMP3:651:
I:CNVR::BMP4:652:
I:CNVR::BMP5:653:
I:CNVR::BMP6:654:
I:CNVR::BMP7:655:
I:CNVR::BMP8A:353500:
I:CNVR::BMP8B:656:
I:CNVR::BMPER:168667:
I:CNVR::BMPR1A:657:
I:CNVR::BMPR1B:658:
I:CNVR::BMPR2:659:
I:CNVR::BMS1:9790:
I:CNVR::BMS1P17:chr22_101101776:
I:CNVR::BMS1P1:728053:
I:CNVR::BMS1P20:96610:
I:CNVR::BMS1P2:414216:
I:CNVR::BMS1P4:729096:
I:CNVR::BMX:660:
I:CNVR::BNC1:646:
I:CNVR::BNC2:54796:
I:CNVR::BNIP1:662:
I:CNVR::BNIP2:663:
I:CNVR::BNIP3:664:
I:CNVR::BNIP3L:665:
I:CNVR::BOC:91653:
I:CNVR::BOD1:91272:
I:CNVR::BOD1L1:259282:
I:CNVR::BOD1L2:284257:
I:CNVR::BOD1L:259282:
I:CNVR::BOK-AS1:100379249:
I:CNVR::BOLA1:51027:
I:CNVR::BOLA3-AS1:100507171:
I:CNVR::BOLA3:388962:
I:CNVR::BOLL:66037:
I:CNVR::BORA:79866:
I:CNVR::BPESC1:60467:
I:CNVR::BPGM:669:
I:CNVR::BPHL:670:
I:CNVR::BPI:671:
I:CNVR::BPIFA1:51297:
I:CNVR::BPIFA2:140683:
I:CNVR::BPIFA3:128861:
I:CNVR::BPIFA4P:317716:
I:CNVR::BPIFB1:92747:
I:CNVR::BPIFB2:80341:
I:CNVR::BPIFB3:359710:
I:CNVR::BPIFB4:149954:
I:CNVR::BPIFB6:128859:
I:CNVR::BPIFC:254240:
I:CNVR::BPNT1:10380:
I:CNVR::BPTF:2186:
I:CNVR::BRAF:673:
I:CNVR::BRAP:8315:
I:CNVR::BRAT1:221927:
I:CNVR::BRCA1:672:
I:CNVR::BRCA2:675:
I:CNVR::BRCC3:79184:
I:CNVR::BRD2:6046:
I:CNVR::BRD3:8019:
I:CNVR::BRD4:23476:
I:CNVR::BRD7:29117:
I:CNVR::BRD7P3:23629:
I:CNVR::BRD8:10902:
I:CNVR::BRD9:65980:
I:CNVR::BRDT:676:
I:CNVR::BRE-AS1:100302650:
I:CNVR::BRE:9577:
I:CNVR::BREA2:286076:
I:CNVR::BRF1:2972:
I:CNVR::BRF2:55290:
I:CNVR::BRI3:25798:
I:CNVR::BRI3BP:140707:
I:CNVR::BRICD5:283870:
I:CNVR::BRINP1:1620:
I:CNVR::BRINP2:57795:
I:CNVR::BRINP3:339479:
I:CNVR::BRIP1:83990:
I:CNVR::BRIX1:55299:
I:CNVR::BRK1:55845:
I:CNVR::BRMS1:25855:
I:CNVR::BRMS1L:84312:
I:CNVR::BROX:148362:
I:CNVR::BRPF1:7862:
I:CNVR::BRPF3:27154:
I:CNVR::BRS3:680:
I:CNVR::BRSK1:84446:
I:CNVR::BRSK2:9024:
I:CNVR::BRWD1-AS1:100874093:
I:CNVR::BRWD1-IT2:257357:
I:CNVR::BRWD1:54014:
I:CNVR::BRWD3:254065:
I:CNVR::BSCL2:26580:
I:CNVR::BSDC1:55108:
I:CNVR::BSG:682:
I:CNVR::BSN-AS2:100132677:
I:CNVR::BSN:8927:
I:CNVR::BSND:7809:
I:CNVR::BSPH1:100131137:
I:CNVR::BSPRY:54836:
I:CNVR::BST1:683:
I:CNVR::BST2:684:
I:CNVR::BSX:390259:
I:CNVR::BTAF1:9044:
I:CNVR::BTBD10:84280:
I:CNVR::BTBD11:121551:
I:CNVR::BTBD16:118663:
I:CNVR::BTBD18:643376:
I:CNVR::BTBD19:149478:
I:CNVR::BTBD1:53339:
I:CNVR::BTBD2:55643:
I:CNVR::BTBD3:22903:
I:CNVR::BTBD6:90135:
I:CNVR::BTBD7:55727:
I:CNVR::BTBD8:284697:
I:CNVR::BTBD9:114781:
I:CNVR::BTC:685:
I:CNVR::BTD:686:
I:CNVR::BTF3:689:
I:CNVR::BTF3L4:91408:
I:CNVR::BTF3P11:690:
I:CNVR::BTG1:694:
I:CNVR::BTG2:7832:
I:CNVR::BTG3:10950:
I:CNVR::BTG4:54766:
I:CNVR::BTK:695:
I:CNVR::BTLA:151888:
I:CNVR::BTN1A1:696:
I:CNVR::BTN2A1:11120:
I:CNVR::BTN2A2:10385:
I:CNVR::BTN2A3P:54718:
I:CNVR::BTN3A1:11119:
I:CNVR::BTN3A2:11118:
I:CNVR::BTN3A3:10384:
I:CNVR::BTNL10:100129094:
I:CNVR::BTNL2:56244:
I:CNVR::BTNL8:79908:
I:CNVR::BTRC:8945:
I:CNVR::BUB1:699:
I:CNVR::BUB1B:701:
I:CNVR::BUB3:9184:
I:CNVR::BUD13:84811:
I:CNVR::BUD31:8896:
I:CNVR::BVES-AS1:154442:
I:CNVR::BVES:11149:
I:CNVR::BX255923.3:440896:
I:CNVR::BYSL:705:
I:CNVR::BZRAP1-AS1:100506779:
I:CNVR::BZRAP1:9256:
I:CNVR::BZW1:9689:
I:CNVR::BZW2:28969:
I:CNVR::C10orf103:414245:
I:CNVR::C10orf105:414152:
I:CNVR::C10orf107:219621:
I:CNVR::C10orf108:414235:
I:CNVR::C10orf10:11067:
I:CNVR::C10orf111:221060:
I:CNVR::C10orf113:387638:
I:CNVR::C10orf115:387642:
I:CNVR::C10orf118:55088:
I:CNVR::C10orf11:83938:
I:CNVR::C10orf120:399814:
I:CNVR::C10orf126:283080:
I:CNVR::C10orf128:170371:
I:CNVR::C10orf129:142827:
I:CNVR::C10orf12:26148:
I:CNVR::C10orf131:100127889:
I:CNVR::C10orf25:220979:
I:CNVR::C10orf28:27291:
I:CNVR::C10orf2:56652:
I:CNVR::C10orf32-ASMT:100528007:
I:CNVR::C10orf32:119032:
I:CNVR::C10orf35:219738:
I:CNVR::C10orf40:283025:
I:CNVR::C10orf53:282966:
I:CNVR::C10orf54:64115:
I:CNVR::C10orf55:414236:
I:CNVR::C10orf58:84293:
I:CNVR::C10orf62:414157:
I:CNVR::C10orf67:256815:
I:CNVR::C10orf68:79741:
I:CNVR::C10orf71-AS1:100506769:
I:CNVR::C10orf71:118461:
I:CNVR::C10orf76:79591:
I:CNVR::C10orf82:143379:
I:CNVR::C10orf85:404216:
I:CNVR::C10orf88:80007:
I:CNVR::C10orf90:118611:
I:CNVR::C10orf91:170393:
I:CNVR::C10orf95:79946:
I:CNVR::C10orf99:387695:
I:CNVR::C11orf16:56673:
I:CNVR::C11orf1:64776:
I:CNVR::C11orf21:29125:
I:CNVR::C11orf24:53838:
I:CNVR::C11orf30:56946:
I:CNVR::C11orf31:280636:
I:CNVR::C11orf35:256329:
I:CNVR::C11orf36:283303:
I:CNVR::C11orf40:143501:
I:CNVR::C11orf41:25758:
I:CNVR::C11orf42:160298:
I:CNVR::C11orf44:283171:
I:CNVR::C11orf45:219833:
I:CNVR::C11orf48:79081:
I:CNVR::C11orf49:79096:
I:CNVR::C11orf52:91894:
I:CNVR::C11orf53:341032:
I:CNVR::C11orf54:28970:
I:CNVR::C11orf57:55216:
I:CNVR::C11orf58:10944:
I:CNVR::C11orf63:79864:
I:CNVR::C11orf65:160140:
I:CNVR::C11orf67:28971:
I:CNVR::C11orf68:83638:
I:CNVR::C11orf70:85016:
I:CNVR::C11orf71:54494:
I:CNVR::C11orf73:51501:
I:CNVR::C11orf74:119710:
I:CNVR::C11orf75:56935:
I:CNVR::C11orf80:79703:
I:CNVR::C11orf82:220042:
I:CNVR::C11orf83:790955:
I:CNVR::C11orf84:144097:
I:CNVR::C11orf85:283129:
I:CNVR::C11orf86:254439:
I:CNVR::C11orf87:399947:
I:CNVR::C11orf88:399949:
I:CNVR::C11orf91:100131378:
I:CNVR::C11orf94:143678:
I:CNVR::C11orf95:65998:
I:CNVR::C11orf96:387763:
I:CNVR::C11orf97:643037:
I:CNVR::C12orf10:60314:
I:CNVR::C12orf23:90488:
I:CNVR::C12orf26:84190:
I:CNVR::C12orf29:91298:
I:CNVR::C12orf35:55196:
I:CNVR::C12orf36:283422:
I:CNVR::C12orf39:80763:
I:CNVR::C12orf40:283461:
I:CNVR::C12orf42:374470:
I:CNVR::C12orf43:64897:
I:CNVR::C12orf45:121053:
I:CNVR::C12orf49:79794:
I:CNVR::C12orf4:57102:
I:CNVR::C12orf50:160419:
I:CNVR::C12orf51:283450:
I:CNVR::C12orf52:84934:
I:CNVR::C12orf54:121273:
I:CNVR::C12orf56:115749:
I:CNVR::C12orf57:113246:
I:CNVR::C12orf5:57103:
I:CNVR::C12orf60:144608:
I:CNVR::C12orf61:283416:
I:CNVR::C12orf62:84987:
I:CNVR::C12orf65:91574:
I:CNVR::C12orf66:144577:
I:CNVR::C12orf68:387856:
I:CNVR::C12orf70:341346:
I:CNVR::C12orf71:728858:
I:CNVR::C12orf73:728568:
I:CNVR::C12orf74:338809:
I:CNVR::C12orf75:387882:
I:CNVR::C12orf76:400073:
I:CNVR::C12orf77:196415:
I:CNVR::C12orf79:256021:
I:CNVR::C12orf80:283403:
I:CNVR::C13orf15:28984:
I:CNVR::C13orf35:400165:
I:CNVR::C13orf45:729420:
I:CNVR::C14orf105:55195:
I:CNVR::C14orf118:55668:
I:CNVR::C14orf119:55017:
I:CNVR::C14orf126:112487:
I:CNVR::C14orf132:56967:
I:CNVR::C14orf135:64430:
I:CNVR::C14orf142:84520:
I:CNVR::C14orf149:112849:
I:CNVR::C14orf159:80017:
I:CNVR::C14orf162:56936:
I:CNVR::C14orf164:100507650:
I:CNVR::C14orf166:51637:
I:CNVR::C14orf169:79697:
I:CNVR::C14orf176:643382:
I:CNVR::C14orf177:283598:
I:CNVR::C14orf178:283579:
I:CNVR::C14orf180:400258:
I:CNVR::C14orf182:283551:
I:CNVR::C14orf183:196913:
I:CNVR::C14orf1:11161:
I:CNVR::C14orf21:161424:
I:CNVR::C14orf23:387978:
I:CNVR::C14orf28:122525:
I:CNVR::C14orf2:9556:
I:CNVR::C14orf37:145407:
I:CNVR::C14orf39:317761:
I:CNVR::C14orf64:388011:
I:CNVR::C14orf79:122616:
I:CNVR::C14orf80:283643:
I:CNVR::C14orf93:60686:
I:CNVR::C15orf17:57184:
I:CNVR::C15orf24:56851:
I:CNVR::C15orf26:161502:
I:CNVR::C15orf27:123591:
I:CNVR::C15orf2:23742:
I:CNVR::C15orf32:145858:
I:CNVR::C15orf33:196951:
I:CNVR::C15orf37:283687:
I:CNVR::C15orf38-AP3S2:100526783:
I:CNVR::C15orf38:348110:
I:CNVR::C15orf39:56905:
I:CNVR::C15orf40:123207:
I:CNVR::C15orf41:84529:
I:CNVR::C15orf43:145645:
I:CNVR::C15orf44:81556:
I:CNVR::C15orf48:84419:
I:CNVR::C15orf50:414926:
I:CNVR::C15orf52:388115:
I:CNVR::C15orf53:400359:
I:CNVR::C15orf54:400360:
I:CNVR::C15orf55:256646:
I:CNVR::C15orf56:644809:
I:CNVR::C15orf57:90416:
I:CNVR::C15orf59:388135:
I:CNVR::C15orf5:81698:
I:CNVR::C15orf60:283677:
I:CNVR::C15orf61:145853:
I:CNVR::C15orf62:643338:
I:CNVR::C15orf65:145788:
I:CNVR::C16orf11:146325:
I:CNVR::C16orf13:84326:
I:CNVR::C16orf46:123775:
I:CNVR::C16orf47:388289:
I:CNVR::C16orf52:730094:
I:CNVR::C16orf58:64755:
I:CNVR::C16orf59:80178:
I:CNVR::C16orf61:56942:
I:CNVR::C16orf62:57020:
I:CNVR::C16orf70:80262:
I:CNVR::C16orf71:146562:
I:CNVR::C16orf72:29035:
I:CNVR::C16orf73:254528:
I:CNVR::C16orf74:404550:
I:CNVR::C16orf78:123970:
I:CNVR::C16orf80:29105:
I:CNVR::C16orf82:162083:
I:CNVR::C16orf86:388284:
I:CNVR::C16orf87:388272:
I:CNVR::C16orf89:146556:
I:CNVR::C16orf90:646174:
I:CNVR::C16orf91:283951:
I:CNVR::C16orf93:90835:
I:CNVR::C16orf95:100506581:
I:CNVR::C16orf96:342346:
I:CNVR::C16orf97:388276:
I:CNVR::C16orf98:100652740:
I:CNVR::C17orf100:388327:
I:CNVR::C17orf101:79701:
I:CNVR::C17orf102:400591:
I:CNVR::C17orf103:256302:
I:CNVR::C17orf104:284071:
I:CNVR::C17orf105:284067:
I:CNVR::C17orf107:100130311:
I:CNVR::C17orf112:100506650:
I:CNVR::C17orf39:79018:
I:CNVR::C17orf47:284083:
I:CNVR::C17orf49:124944:
I:CNVR::C17orf50:146853:
I:CNVR::C17orf51:339263:
I:CNVR::C17orf53:78995:
I:CNVR::C17orf57:124989:
I:CNVR::C17orf58:284018:
I:CNVR::C17orf59:54785:
I:CNVR::C17orf62:79415:
I:CNVR::C17orf63:55731:
I:CNVR::C17orf64:124773:
I:CNVR::C17orf66:256957:
I:CNVR::C17orf67:339210:
I:CNVR::C17orf70:80233:
I:CNVR::C17orf72:92340:
I:CNVR::C17orf74:201243:
I:CNVR::C17orf75:64149:
I:CNVR::C17orf77:146723:
I:CNVR::C17orf78:284099:
I:CNVR::C17orf79:55352:
I:CNVR::C17orf80:55028:
I:CNVR::C17orf82:388407:
I:CNVR::C17orf85:55421:
I:CNVR::C17orf89:284184:
I:CNVR::C17orf96:100170841:
I:CNVR::C17orf97:400566:
I:CNVR::C17orf98:388381:
I:CNVR::C17orf99:100141515:
I:CNVR::C18orf1:753:
I:CNVR::C18orf21:83608:
I:CNVR::C18orf25:147339:
I:CNVR::C18orf32:497661:
I:CNVR::C18orf34:374864:
I:CNVR::C18orf42:642597:
I:CNVR::C18orf54:162681:
I:CNVR::C18orf56:494514:
I:CNVR::C18orf61:497259:
I:CNVR::C18orf62:284274:
I:CNVR::C18orf63:644041:
I:CNVR::C18orf64:100130480:
I:CNVR::C18orf8:29919:
I:CNVR::C19orf10:56005:
I:CNVR::C19orf12:83636:
I:CNVR::C19orf18:147685:
I:CNVR::C19orf24:55009:
I:CNVR::C19orf25:148223:
I:CNVR::C19orf26:255057:
I:CNVR::C19orf29:58509:
I:CNVR::C19orf33:64073:
I:CNVR::C19orf35:374872:
I:CNVR::C19orf38:255809:
I:CNVR::C19orf40:91442:
I:CNVR::C19orf42:79086:
I:CNVR::C19orf43:79002:
I:CNVR::C19orf44:84167:
I:CNVR::C19orf45:374877:
I:CNVR::C19orf47:126526:
I:CNVR::C19orf48:84798:
I:CNVR::C19orf51:352909:
I:CNVR::C19orf52:90580:
I:CNVR::C19orf53:28974:
I:CNVR::C19orf54:284325:
I:CNVR::C19orf55:148137:
I:CNVR::C19orf57:79173:
I:CNVR::C19orf59:199675:
I:CNVR::C19orf60:55049:
I:CNVR::C19orf66:55337:
I:CNVR::C19orf67:646457:
I:CNVR::C19orf68:374920:
I:CNVR::C19orf69:100170765:
I:CNVR::C19orf70:125988:
I:CNVR::C19orf71:100128569:
I:CNVR::C19orf73:55150:
I:CNVR::C19orf77:284422:
I:CNVR::C19orf80:55908:
I:CNVR::C19orf81:342918:
I:CNVR::C19orf82:284385:
I:CNVR::C19orf83:100287177:
I:CNVR::C19orf84:147646:
I:CNVR::C1D:10438:
I:CNVR::C1GALT1:56913:
I:CNVR::C1GALT1C1:29071:
I:CNVR::C1QA:712:
I:CNVR::C1QB:713:
I:CNVR::C1QBP:708:
I:CNVR::C1QC:714:
I:CNVR::C1QL1:10882:
I:CNVR::C1QL2:165257:
I:CNVR::C1QL3:389941:
I:CNVR::C1QL4:338761:
I:CNVR::C1QTNF1-AS1:100507410:
I:CNVR::C1QTNF1:114897:
I:CNVR::C1QTNF2:114898:
I:CNVR::C1QTNF3:114899:
I:CNVR::C1QTNF4:114900:
I:CNVR::C1QTNF5:114902:
I:CNVR::C1QTNF6:114904:
I:CNVR::C1QTNF7:114905:
I:CNVR::C1QTNF8:390664:
I:CNVR::C1QTNF9:338872:
I:CNVR::C1QTNF9B-AS1:542767:
I:CNVR::C1QTNF9B:387911:
I:CNVR::C1R:715:
I:CNVR::C1RL-AS1:283314:
I:CNVR::C1RL:51279:
I:CNVR::C1S:716:
I:CNVR::C1orf100:200159:
I:CNVR::C1orf101:257044:
I:CNVR::C1orf105:92346:
I:CNVR::C1orf106:55765:
I:CNVR::C1orf109:54955:
I:CNVR::C1orf110:339512:
I:CNVR::C1orf111:284680:
I:CNVR::C1orf112:55732:
I:CNVR::C1orf115:79762:
I:CNVR::C1orf116:79098:
I:CNVR::C1orf122:127687:
I:CNVR::C1orf123:54987:
I:CNVR::C1orf127:148345:
I:CNVR::C1orf130:400746:
I:CNVR::C1orf131:128061:
I:CNVR::C1orf137:388667:
I:CNVR::C1orf140:400804:
I:CNVR::C1orf141:400757:
I:CNVR::C1orf144:26099:
I:CNVR::C1orf145:574407:
I:CNVR::C1orf146:388649:
I:CNVR::C1orf151-NBL1:100532736:
I:CNVR::C1orf158:93190:
I:CNVR::C1orf162:128346:
I:CNVR::C1orf168:199920:
I:CNVR::C1orf172:126695:
I:CNVR::C1orf173:127254:
I:CNVR::C1orf174:339448:
I:CNVR::C1orf177:163747:
I:CNVR::C1orf180:439927:
I:CNVR::C1orf185:284546:
I:CNVR::C1orf186:440712:
I:CNVR::C1orf189:388701:
I:CNVR::C1orf192:257177:
I:CNVR::C1orf194:127003:
I:CNVR::C1orf195:727684:
I:CNVR::C1orf198:84886:
I:CNVR::C1orf200:644997:
I:CNVR::C1orf204:284677:
I:CNVR::C1orf210:149466:
I:CNVR::C1orf213:148898:
I:CNVR::C1orf216:127703:
I:CNVR::C1orf21:81563:
I:CNVR::C1orf220:400798:
I:CNVR::C1orf226:400793:
I:CNVR::C1orf228:339541:
I:CNVR::C1orf229:388759:
I:CNVR::C1orf234:729059:
I:CNVR::C1orf27:54953:
I:CNVR::C1orf31:388753:
I:CNVR::C1orf43:25912:
I:CNVR::C1orf50:79078:
I:CNVR::C1orf52:148423:
I:CNVR::C1orf53:388722:
I:CNVR::C1orf54:79630:
I:CNVR::C1orf56:54964:
I:CNVR::C1orf61:10485:
I:CNVR::C1orf64:149563:
I:CNVR::C1orf65:164127:
I:CNVR::C1orf68:100129271:
I:CNVR::C1orf74:148304:
I:CNVR::C1orf85:112770:
I:CNVR::C1orf86:199990:
I:CNVR::C1orf87:127795:
I:CNVR::C1orf88:128344:
I:CNVR::C1orf94:84970:
I:CNVR::C1orf95:375057:
I:CNVR::C1orf96:126731:
I:CNVR::C20orf111:51526:
I:CNVR::C20orf112:140688:
I:CNVR::C20orf123:128506:
I:CNVR::C20orf132:140699:
I:CNVR::C20orf141:128653:
I:CNVR::C20orf144:128864:
I:CNVR::C20orf152:140894:
I:CNVR::C20orf166-AS1:253868:
I:CNVR::C20orf166:128826:
I:CNVR::C20orf173:140873:
I:CNVR::C20orf194:25943:
I:CNVR::C20orf195:79025:
I:CNVR::C20orf196:149840:
I:CNVR::C20orf197:284756:
I:CNVR::C20orf202:400831:
I:CNVR::C20orf203:284805:
I:CNVR::C20orf20:55257:
I:CNVR::C20orf24:55969:
I:CNVR::C20orf26:26074:
I:CNVR::C20orf27:54976:
I:CNVR::C20orf29:55317:
I:CNVR::C20orf30:29058:
I:CNVR::C20orf54:113278:
I:CNVR::C20orf62:140834:
I:CNVR::C20orf78:100128496:
I:CNVR::C20orf7:79133:
I:CNVR::C20orf85:128602:
I:CNVR::C21orf119:84996:
I:CNVR::C21orf128:150147:
I:CNVR::C21orf140:101928147:
I:CNVR::C21orf15:54094:
I:CNVR::C21orf2:755:
I:CNVR::C21orf33:8209:
I:CNVR::C21orf37:100505929:
I:CNVR::C21orf49:54067:
I:CNVR::C21orf54:728409:
I:CNVR::C21orf58:54058:
I:CNVR::C21orf59:56683:
I:CNVR::C21orf62:56245:
I:CNVR::C21orf67:84536:
I:CNVR::C21orf88:114041:
I:CNVR::C21orf90:114043:
I:CNVR::C21orf91-OT1:246312:
I:CNVR::C21orf91:54149:
I:CNVR::C22orf13:83606:
I:CNVR::C22orf15:150248:
I:CNVR::C22orf23:84645:
I:CNVR::C22orf24:25775:
I:CNVR::C22orf26:55267:
I:CNVR::C22orf31:25770:
I:CNVR::C22orf34:348645:
I:CNVR::C22orf42:150297:
I:CNVR::C22orf43:51233:
I:CNVR::C22orf46:79640:
I:CNVR::C2CD2:25966:
I:CNVR::C2CD2L:9854:
I:CNVR::C2CD3:26005:
I:CNVR::C2CD4A:145741:
I:CNVR::C2CD4B:388125:
I:CNVR::C2CD4C:126567:
I:CNVR::C2CD4D:100191040:
I:CNVR::C2CD5:9847:
I:CNVR::C2orf15:150590:
I:CNVR::C2orf16:84226:
I:CNVR::C2orf18:54978:
I:CNVR::C2orf27A:29798:
I:CNVR::C2orf27B:408029:
I:CNVR::C2orf40:84417:
I:CNVR::C2orf42:54980:
I:CNVR::C2orf43:60526:
I:CNVR::C2orf44:80304:
I:CNVR::C2orf47:79568:
I:CNVR::C2orf48:348738:
I:CNVR::C2orf49:79074:
I:CNVR::C2orf50:130813:
I:CNVR::C2orf51:200523:
I:CNVR::C2orf53:339779:
I:CNVR::C2orf54:79919:
I:CNVR::C2orf57:165100:
I:CNVR::C2orf61:285051:
I:CNVR::C2orf66:401027:
I:CNVR::C2orf67:151050:
I:CNVR::C2orf68:388969:
I:CNVR::C2orf69:205327:
I:CNVR::C2orf70:339778:
I:CNVR::C2orf71:388939:
I:CNVR::C2orf72:257407:
I:CNVR::C2orf73:129852:
I:CNVR::C2orf74:339804:
I:CNVR::C2orf76:130355:
I:CNVR::C2orf78:388960:
I:CNVR::C2orf80:389073:
I:CNVR::C2orf81:388963:
I:CNVR::C2orf82:389084:
I:CNVR::C2orf83:56918:
I:CNVR::C2orf88:84281:
I:CNVR::C2orf89:129293:
I:CNVR::C2orf91:400950:
I:CNVR::C3:718:
I:CNVR::C3AR1:719:
I:CNVR::C3P1:388503:
I:CNVR::C3orf14:57415:
I:CNVR::C3orf17:25871:
I:CNVR::C3orf18:51161:
I:CNVR::C3orf20:84077:
I:CNVR::C3orf22:152065:
I:CNVR::C3orf27:23434:
I:CNVR::C3orf30:152405:
I:CNVR::C3orf32:51066:
I:CNVR::C3orf33:285315:
I:CNVR::C3orf35:339883:
I:CNVR::C3orf36:80111:
I:CNVR::C3orf38:285237:
I:CNVR::C3orf39:84892:
I:CNVR::C3orf43:255798:
I:CNVR::C3orf49:132200:
I:CNVR::C3orf51:711:
I:CNVR::C3orf52:79669:
I:CNVR::C3orf55:152078:
I:CNVR::C3orf56:285311:
I:CNVR::C3orf58:205428:
I:CNVR::C3orf62:375341:
I:CNVR::C3orf65:646600:
I:CNVR::C3orf67:200844:
I:CNVR::C3orf70:285382:
I:CNVR::C3orf72:401089:
I:CNVR::C3orf79:152118:
I:CNVR::C3orf80:401097:
I:CNVR::C3orf83:100129480:
I:CNVR::C3orf84:646498:
I:CNVR::C4A:720:
I:CNVR::C4BPA:722:
I:CNVR::C4BPB:725:
I:CNVR::C4orf17:84103:
I:CNVR::C4orf19:55286:
I:CNVR::C4orf22:255119:
I:CNVR::C4orf26:152816:
I:CNVR::C4orf27:54969:
I:CNVR::C4orf29:80167:
I:CNVR::C4orf32:132720:
I:CNVR::C4orf33:132321:
I:CNVR::C4orf36:132989:
I:CNVR::C4orf37:285555:
I:CNVR::C4orf38:152641:
I:CNVR::C4orf3:401152:
I:CNVR::C4orf44:345222:
I:CNVR::C4orf45:152940:
I:CNVR::C4orf46:201725:
I:CNVR::C4orf47:441054:
I:CNVR::C4orf48:401115:
I:CNVR::C4orf49:84709:
I:CNVR::C4orf51:646603:
I:CNVR::C4orf52:389203:
I:CNVR::C4orf6:10141:
I:CNVR::C5:727:
I:CNVR::C5AR1:728:
I:CNVR::C5AR2:27202:
I:CNVR::C5orf15:56951:
I:CNVR::C5orf20:140947:
I:CNVR::C5orf22:55322:
I:CNVR::C5orf24:134553:
I:CNVR::C5orf25:375484:
I:CNVR::C5orf27:202299:
I:CNVR::C5orf28:64417:
I:CNVR::C5orf30:90355:
I:CNVR::C5orf32:84418:
I:CNVR::C5orf34:375444:
I:CNVR::C5orf35:133383:
I:CNVR::C5orf38:153571:
I:CNVR::C5orf39:389289:
I:CNVR::C5orf41:153222:
I:CNVR::C5orf42:65250:
I:CNVR::C5orf45:51149:
I:CNVR::C5orf46:389336:
I:CNVR::C5orf47:133491:
I:CNVR::C5orf48:389320:
I:CNVR::C5orf49:134121:
I:CNVR::C5orf51:285636:
I:CNVR::C5orf52:100190949:
I:CNVR::C5orf54:63920:
I:CNVR::C5orf56:441108:
I:CNVR::C5orf58:133874:
I:CNVR::C5orf60:285679:
I:CNVR::C5orf62:85027:
I:CNVR::C5orf63:401207:
I:CNVR::C5orf64:285668:
I:CNVR::C5orf66-AS1:101927953:
I:CNVR::C5orf66-AS2:340073:
I:CNVR::C5orf66:100996485:
I:CNVR::C6:729:
I:CNVR::C6orf100:729583:
I:CNVR::C6orf106:64771:
I:CNVR::C6orf108:10591:
I:CNVR::C6orf10:10665:
I:CNVR::C6orf118:168090:
I:CNVR::C6orf120:387263:
I:CNVR::C6orf123:26238:
I:CNVR::C6orf130:221443:
I:CNVR::C6orf132:647024:
I:CNVR::C6orf136:221545:
I:CNVR::C6orf141:135398:
I:CNVR::C6orf147:387097:
I:CNVR::C6orf15:29113:
I:CNVR::C6orf162:57150:
I:CNVR::C6orf163:206412:
I:CNVR::C6orf164:63914:
I:CNVR::C6orf165:154313:
I:CNVR::C6orf170:221322:
I:CNVR::C6orf174:387104:
I:CNVR::C6orf186:728464:
I:CNVR::C6orf195:154386:
I:CNVR::C6orf1:221491:
I:CNVR::C6orf201:404220:
I:CNVR::C6orf203:51250:
I:CNVR::C6orf211:79624:
I:CNVR::C6orf222:389384:
I:CNVR::C6orf223:221416:
I:CNVR::C6orf226:441150:
I:CNVR::C6orf229:101928603:
I:CNVR::C6orf48:50854:
I:CNVR::C6orf52:347744:
I:CNVR::C6orf57:135154:
I:CNVR::C6orf58:352999:
I:CNVR::C6orf62:81688:
I:CNVR::C6orf7:89758:
I:CNVR::C6orf89:221477:
I:CNVR::C6orf97:80129:
I:CNVR::C6orf99:100130967:
I:CNVR::C7:730:
I:CNVR::C7orf10:79783:
I:CNVR::C7orf13:129790:
I:CNVR::C7orf25:79020:
I:CNVR::C7orf26:79034:
I:CNVR::C7orf30:115416:
I:CNVR::C7orf31:136895:
I:CNVR::C7orf33:202865:
I:CNVR::C7orf34:135927:
I:CNVR::C7orf43:55262:
I:CNVR::C7orf44:55744:
I:CNVR::C7orf46:340277:
I:CNVR::C7orf49:78996:
I:CNVR::C7orf55:154791:
I:CNVR::C7orf57:136288:
I:CNVR::C7orf58:79974:
I:CNVR::C7orf60:154743:
I:CNVR::C7orf61:402573:
I:CNVR::C7orf62:219557:
I:CNVR::C7orf63:79846:
I:CNVR::C7orf65:401335:
I:CNVR::C7orf66:154907:
I:CNVR::C7orf69:80099:
I:CNVR::C7orf70:84792:
I:CNVR::C7orf71:285941:
I:CNVR::C7orf72:100130988:
I:CNVR::C7orf73:647087:
I:CNVR::C7orf76:401388:
I:CNVR::C8A:731:
I:CNVR::C8B:732:
I:CNVR::C8G:733:
I:CNVR::C8orf12:83656:
I:CNVR::C8orf22:492307:
I:CNVR::C8orf31:286122:
I:CNVR::C8orf34:116328:
I:CNVR::C8orf37:157657:
I:CNVR::C8orf42:157695:
I:CNVR::C8orf44-SGK3:100533105:
I:CNVR::C8orf44:56260:
I:CNVR::C8orf45:157777:
I:CNVR::C8orf46:254778:
I:CNVR::C8orf47:203111:
I:CNVR::C8orf48:157773:
I:CNVR::C8orf49:606553:
I:CNVR::C8orf4:56892:
I:CNVR::C8orf58:541565:
I:CNVR::C8orf59:401466:
I:CNVR::C8orf69:619344:
I:CNVR::C8orf71:26138:
I:CNVR::C8orf74:203076:
I:CNVR::C8orf76:84933:
I:CNVR::C8orf83:286144:
I:CNVR::C8orf84:157869:
I:CNVR::C8orf86:389649:
I:CNVR::C8orf87:389676:
I:CNVR::C8orf88:100127983:
I:CNVR::C9:735:
I:CNVR::C9orf106:414318:
I:CNVR::C9orf114:51490:
I:CNVR::C9orf116:138162:
I:CNVR::C9orf117:286207:
I:CNVR::C9orf123:90871:
I:CNVR::C9orf125:84302:
I:CNVR::C9orf129:445577:
I:CNVR::C9orf131:138724:
I:CNVR::C9orf135-AS1:494558:
I:CNVR::C9orf135:138255:
I:CNVR::C9orf139:401563:
I:CNVR::C9orf142:286257:
I:CNVR::C9orf146:100113404:
I:CNVR::C9orf152:401546:
I:CNVR::C9orf153:389766:
I:CNVR::C9orf156:51531:
I:CNVR::C9orf163:158055:
I:CNVR::C9orf169:375791:
I:CNVR::C9orf16:79095:
I:CNVR::C9orf170:401535:
I:CNVR::C9orf171:389799:
I:CNVR::C9orf172:389813:
I:CNVR::C9orf173:441476:
I:CNVR::C9orf24:84688:
I:CNVR::C9orf30-TMEFF1:100526694:
I:CNVR::C9orf37:85026:
I:CNVR::C9orf3:84909:
I:CNVR::C9orf40:55071:
I:CNVR::C9orf41:138199:
I:CNVR::C9orf43:257169:
I:CNVR::C9orf47:286223:
I:CNVR::C9orf50:375759:
I:CNVR::C9orf53:51198:
I:CNVR::C9orf57:138240:
I:CNVR::C9orf5:23731:
I:CNVR::C9orf62:157927:
I:CNVR::C9orf64:84267:
I:CNVR::C9orf66:157983:
I:CNVR::C9orf68:55064:
I:CNVR::C9orf69:90120:
I:CNVR::C9orf71:169693:
I:CNVR::C9orf72:203228:
I:CNVR::C9orf78:51759:
I:CNVR::C9orf79:286234:
I:CNVR::C9orf82:79886:
I:CNVR::C9orf84:158401:
I:CNVR::C9orf85:138241:
I:CNVR::C9orf89:84270:
I:CNVR::C9orf91:203197:
I:CNVR::C9orf92:100129385:
I:CNVR::C9orf93:203238:
I:CNVR::C9orf95:54981:
I:CNVR::C9orf96:169436:
I:CNVR::C9orf9:11092:
I:CNVR::CA10:56934:
I:CNVR::CA11:770:
I:CNVR::CA12:771:
I:CNVR::CA13:377677:
I:CNVR::CA14:23632:
I:CNVR::CA1:759:
I:CNVR::CA2:760:
I:CNVR::CA3:761:
I:CNVR::CA4:762:
I:CNVR::CA5A:763:
I:CNVR::CA5B:11238:
I:CNVR::CA5BP1:340591:
I:CNVR::CA6:765:
I:CNVR::CA7:766:
I:CNVR::CA8:767:
I:CNVR::CA9:768:
I:CNVR::CAAP1:79886:
I:CNVR::CAB39:51719:
I:CNVR::CAB39L:81617:
I:CNVR::CABIN1:23523:
I:CNVR::CABLES1:91768:
I:CNVR::CABLES2:81928:
I:CNVR::CABP1:9478:
I:CNVR::CABP2:51475:
I:CNVR::CABP4:57010:
I:CNVR::CABP5:56344:
I:CNVR::CABP7:164633:
I:CNVR::CABS1:85438:
I:CNVR::CABYR:26256:
I:CNVR::CACFD1:11094:
I:CNVR::CACHD1:57685:
I:CNVR::CACNA1A:773:
I:CNVR::CACNA1B:774:
I:CNVR::CACNA1C-AS1:100652846:
I:CNVR::CACNA1C-AS4:100874234:
I:CNVR::CACNA1C-IT3:100874370:
I:CNVR::CACNA1C:775:
I:CNVR::CACNA1D:776:
I:CNVR::CACNA1E:777:
I:CNVR::CACNA1F:778:
I:CNVR::CACNA1G-AS1:253962:
I:CNVR::CACNA1G:8913:
I:CNVR::CACNA1H:8912:
I:CNVR::CACNA1I:8911:
I:CNVR::CACNA1S:779:
I:CNVR::CACNA2D1:781:
I:CNVR::CACNA2D2:9254:
I:CNVR::CACNA2D3-AS1:100874237:
I:CNVR::CACNA2D3:55799:
I:CNVR::CACNA2D4:93589:
I:CNVR::CACNB1:782:
I:CNVR::CACNB2:783:
I:CNVR::CACNB3:784:
I:CNVR::CACNB4:785:
I:CNVR::CACNG1:786:
I:CNVR::CACNG2:10369:
I:CNVR::CACNG3:10368:
I:CNVR::CACNG4:27092:
I:CNVR::CACNG5:27091:
I:CNVR::CACNG6:59285:
I:CNVR::CACNG7:59284:
I:CNVR::CACNG8:59283:
I:CNVR::CACTIN-AS1:404665:
I:CNVR::CACTIN:58509:
I:CNVR::CACUL1:143384:
I:CNVR::CACYBP:27101:
I:CNVR::CAD:790:
I:CNVR::CADM1:23705:
I:CNVR::CADM2-AS2:100874037:
I:CNVR::CADM2:253559:
I:CNVR::CADM3-AS1:100131825:
I:CNVR::CADM3:57863:
I:CNVR::CADM4:199731:
I:CNVR::CADPS2:93664:
I:CNVR::CADPS:8618:
I:CNVR::CAGE1:285782:
I:CNVR::CAHM:100526820:
I:CNVR::CALB1:793:
I:CNVR::CALB2:794:
I:CNVR::CALCA:796:
I:CNVR::CALCB:797:
I:CNVR::CALCOCO1:57658:
I:CNVR::CALCOCO2:10241:
I:CNVR::CALCR:799:
I:CNVR::CALCRL:10203:
I:CNVR::CALD1:800:
I:CNVR::CALHM1:255022:
I:CNVR::CALHM2:51063:
I:CNVR::CALHM3:119395:
I:CNVR::CALM1:801:
I:CNVR::CALM2:805:
I:CNVR::CALM3:808:
I:CNVR::CALML3:810:
I:CNVR::CALML4:91860:
I:CNVR::CALML5:51806:
I:CNVR::CALML6:163688:
I:CNVR::CALN1:83698:
I:CNVR::CALR3:125972:
I:CNVR::CALR:811:
I:CNVR::CALU:813:
I:CNVR::CALY:50632:
I:CNVR::CAMK1:8536:
I:CNVR::CAMK1D:57118:
I:CNVR::CAMK1G:57172:
I:CNVR::CAMK2A:815:
I:CNVR::CAMK2B:816:
I:CNVR::CAMK2D:817:
I:CNVR::CAMK2G:818:
I:CNVR::CAMK2N1:55450:
I:CNVR::CAMK2N2:94032:
I:CNVR::CAMK4:814:
I:CNVR::CAMKK1:84254:
I:CNVR::CAMKK2:10645:
I:CNVR::CAMKMT:79823:
I:CNVR::CAMKV:79012:
I:CNVR::CAMLG:819:
I:CNVR::CAMP:820:
I:CNVR::CAMSAP1:157922:
I:CNVR::CAMSAP2:23271:
I:CNVR::CAMSAP3:57662:
I:CNVR::CAMTA1:23261:
I:CNVR::CAMTA2:23125:
I:CNVR::CAND1.11:100130460:
I:CNVR::CAND1:55832:
I:CNVR::CAND2:23066:
I:CNVR::CANT1:124583:
I:CNVR::CANX:821:
I:CNVR::CAP1:10487:
I:CNVR::CAP2:10486:
I:CNVR::CAPG:822:
I:CNVR::CAPN10-AS1:101752400:
I:CNVR::CAPN10:11132:
I:CNVR::CAPN11:11131:
I:CNVR::CAPN12:147968:
I:CNVR::CAPN13:92291:
I:CNVR::CAPN14:440854:
I:CNVR::CAPN2:824:
I:CNVR::CAPN3:825:
I:CNVR::CAPN5:726:
I:CNVR::CAPN6:827:
I:CNVR::CAPN7:23473:
I:CNVR::CAPN8:388743:
I:CNVR::CAPN9:10753:
I:CNVR::CAPNS1:826:
I:CNVR::CAPNS2:84290:
I:CNVR::CAPRIN1:4076:
I:CNVR::CAPRIN2:65981:
I:CNVR::CAPS2:84698:
I:CNVR::CAPS:828:
I:CNVR::CAPSL:133690:
I:CNVR::CAPZA1:829:
I:CNVR::CAPZA2:830:
I:CNVR::CAPZA3:93661:
I:CNVR::CAPZB:832:
I:CNVR::CARD10:29775:
I:CNVR::CARD11:84433:
I:CNVR::CARD14:79092:
I:CNVR::CARD16:114769:
I:CNVR::CARD17:440068:
I:CNVR::CARD18:59082:
I:CNVR::CARD6:84674:
I:CNVR::CARD8:22900:
I:CNVR::CARD9:64170:
I:CNVR::CARF:79800:
I:CNVR::CARHSP1:23589:
I:CNVR::CARKD:55739:
I:CNVR::CARM1:10498:
I:CNVR::CARNS1:57571:
I:CNVR::CARS2:79587:
I:CNVR::CARS:833:
I:CNVR::CARTPT:9607:
I:CNVR::CASC10:399726:
I:CNVR::CASC14:729177:
I:CNVR::CASC15:401237:
I:CNVR::CASC16:643714:
I:CNVR::CASC17:101928165:
I:CNVR::CASC18:101929110:
I:CNVR::CASC1:55259:
I:CNVR::CASC20:101929244:
I:CNVR::CASC2:255082:
I:CNVR::CASC3:22794:
I:CNVR::CASC4:113201:
I:CNVR::CASC5:57082:
I:CNVR::CASC6:101929083:
I:CNVR::CASC8:727677:
I:CNVR::CASC9:101805492:
I:CNVR::CASD1:64921:
I:CNVR::CASK:8573:
I:CNVR::CASKIN1:57524:
I:CNVR::CASKIN2:57513:
I:CNVR::CASP10:843:
I:CNVR::CASP12:100506742:
I:CNVR::CASP14:23581:
I:CNVR::CASP1:834:
I:CNVR::CASP2:835:
I:CNVR::CASP3:836:
I:CNVR::CASP4:837:
I:CNVR::CASP5:838:
I:CNVR::CASP6:839:
I:CNVR::CASP7:840:
I:CNVR::CASP8:841:
I:CNVR::CASP8AP2:9994:
I:CNVR::CASP9:842:
I:CNVR::CASQ1:844:
I:CNVR::CASQ2:845:
I:CNVR::CASR:846:
I:CNVR::CASS4:57091:
I:CNVR::CAST:831:
I:CNVR::CASZ1:54897:
I:CNVR::CAT:847:
I:CNVR::CATIP-AS1:101928513:
I:CNVR::CATIP:375307:
I:CNVR::CATSPER1:117144:
I:CNVR::CATSPER2:117155:
I:CNVR::CATSPER2P1:440278:
I:CNVR::CATSPER3:347732:
I:CNVR::CATSPER4:378807:
I:CNVR::CATSPERB:79820:
I:CNVR::CATSPERD:257062:
I:CNVR::CATSPERG:57828:
I:CNVR::CAV1:857:
I:CNVR::CAV2:858:
I:CNVR::CAV3:859:
I:CNVR::CBFA2T2:9139:
I:CNVR::CBFB:865:
I:CNVR::CBL:867:
I:CNVR::CBLB:868:
I:CNVR::CBLC:23624:
I:CNVR::CBLL1:79872:
I:CNVR::CBLN1:869:
I:CNVR::CBLN3:643866:
I:CNVR::CBLN4:140689:
I:CNVR::CBR1:873:
I:CNVR::CBR3-AS1:100506428:
I:CNVR::CBR3:874:
I:CNVR::CBR4:84869:
I:CNVR::CBS:875:
I:CNVR::CBWD1:55871:
I:CNVR::CBWD2:150472:
I:CNVR::CBWD5:220869:
I:CNVR::CBWD6:644019:
I:CNVR::CBX1:10951:
I:CNVR::CBX2:84733:
I:CNVR::CBX3:11335:
I:CNVR::CBX3P2:645158:
I:CNVR::CBX4:8535:
I:CNVR::CBX5:23468:
I:CNVR::CBX6:23466:
I:CNVR::CBX7:23492:
I:CNVR::CBX8:57332:
I:CNVR::CBY1:25776:
I:CNVR::CBY3:646019:
I:CNVR::CC2D1A:54862:
I:CNVR::CC2D1B:200014:
I:CNVR::CC2D2A:57545:
I:CNVR::CC2D2B:387707:
I:CNVR::CCAR1:55749:
I:CNVR::CCAR2:57805:
I:CNVR::CCAT1:100507056:
I:CNVR::CCAT2:101805488:
I:CNVR::CCBE1:147372:
I:CNVR::CCBL1:883:
I:CNVR::CCBL2:56267:
I:CNVR::CCDC101:112869:
I:CNVR::CCDC102A:92922:
I:CNVR::CCDC102B:79839:
I:CNVR::CCDC103:388389:
I:CNVR::CCDC104:112942:
I:CNVR::CCDC105:126402:
I:CNVR::CCDC106:29903:
I:CNVR::CCDC107:203260:
I:CNVR::CCDC108:255101:
I:CNVR::CCDC109B:55013:
I:CNVR::CCDC112:153733:
I:CNVR::CCDC113:29070:
I:CNVR::CCDC114:93233:
I:CNVR::CCDC115:84317:
I:CNVR::CCDC117:150275:
I:CNVR::CCDC11:220136:
I:CNVR::CCDC120:90060:
I:CNVR::CCDC121:79635:
I:CNVR::CCDC122:160857:
I:CNVR::CCDC124:115098:
I:CNVR::CCDC125:202243:
I:CNVR::CCDC126:90693:
I:CNVR::CCDC127:133957:
I:CNVR::CCDC129:223075:
I:CNVR::CCDC12:151903:
I:CNVR::CCDC13-AS1:100874114:
I:CNVR::CCDC130:81576:
I:CNVR::CCDC132:55610:
I:CNVR::CCDC134:79879:
I:CNVR::CCDC135:84229:
I:CNVR::CCDC136:64753:
I:CNVR::CCDC137:339230:
I:CNVR::CCDC138:165055:
I:CNVR::CCDC13:152206:
I:CNVR::CCDC140:151278:
I:CNVR::CCDC141:285025:
I:CNVR::CCDC142:84865:
I:CNVR::CCDC144A:9720:
I:CNVR::CCDC144B:284047:
I:CNVR::CCDC144C:348254:
I:CNVR::CCDC144CP:348254:
I:CNVR::CCDC144NL:339184:
I:CNVR::CCDC146:57639:
I:CNVR::CCDC147-AS1:100505869:
I:CNVR::CCDC147:159686:
I:CNVR::CCDC148-AS1:554201:
I:CNVR::CCDC148:130940:
I:CNVR::CCDC149:91050:
I:CNVR::CCDC14:64770:
I:CNVR::CCDC150:284992:
I:CNVR::CCDC151:115948:
I:CNVR::CCDC152:100129792:
I:CNVR::CCDC153:283152:
I:CNVR::CCDC154:645811:
I:CNVR::CCDC155:147872:
I:CNVR::CCDC157:550631:
I:CNVR::CCDC158:339965:
I:CNVR::CCDC159:126075:
I:CNVR::CCDC15:80071:
I:CNVR::CCDC160:347475:
I:CNVR::CCDC162P:221262:
I:CNVR::CCDC163P:126661:
I:CNVR::CCDC165:23255:
I:CNVR::CCDC166:100130274:
I:CNVR::CCDC167:154467:
I:CNVR::CCDC168:643677:
I:CNVR::CCDC169-SOHLH2:100526761:
I:CNVR::CCDC169:728591:
I:CNVR::CCDC170:80129:
I:CNVR::CCDC171:203238:
I:CNVR::CCDC172:374355:
I:CNVR::CCDC173:129881:
I:CNVR::CCDC174:51244:
I:CNVR::CCDC175:729665:
I:CNVR::CCDC176:80127:
I:CNVR::CCDC177:56936:
I:CNVR::CCDC178:374864:
I:CNVR::CCDC179:100500938:
I:CNVR::CCDC17:149483:
I:CNVR::CCDC180:100499483:
I:CNVR::CCDC181:57821:
I:CNVR::CCDC182:101927581:
I:CNVR::CCDC183-AS1:100131193:
I:CNVR::CCDC183:84960:
I:CNVR::CCDC18:343099:
I:CNVR::CCDC19:25790:
I:CNVR::CCDC22:28952:
I:CNVR::CCDC23:374969:
I:CNVR::CCDC24:149473:
I:CNVR::CCDC25:55246:
I:CNVR::CCDC27:148870:
I:CNVR::CCDC28A:25901:
I:CNVR::CCDC28B:79140:
I:CNVR::CCDC30:728621:
I:CNVR::CCDC33:80125:
I:CNVR::CCDC34:91057:
I:CNVR::CCDC36:339834:
I:CNVR::CCDC37-AS1:100506907:
I:CNVR::CCDC37:348807:
I:CNVR::CCDC38:120935:
I:CNVR::CCDC39:339829:
I:CNVR::CCDC3:83643:
I:CNVR::CCDC40:55036:
I:CNVR::CCDC41-AS1:144486:
I:CNVR::CCDC41:51134:
I:CNVR::CCDC42:146849:
I:CNVR::CCDC42B:387885:
I:CNVR::CCDC43:124808:
I:CNVR::CCDC47:57003:
I:CNVR::CCDC48:79825:
I:CNVR::CCDC50:152137:
I:CNVR::CCDC51:79714:
I:CNVR::CCDC53:51019:
I:CNVR::CCDC54:84692:
I:CNVR::CCDC57:284001:
I:CNVR::CCDC58:131076:
I:CNVR::CCDC59:29080:
I:CNVR::CCDC60:160777:
I:CNVR::CCDC61:729440:
I:CNVR::CCDC62:84660:
I:CNVR::CCDC63:160762:
I:CNVR::CCDC64:92558:
I:CNVR::CCDC64B:146439:
I:CNVR::CCDC65:85478:
I:CNVR::CCDC66:285331:
I:CNVR::CCDC67:159989:
I:CNVR::CCDC68:80323:
I:CNVR::CCDC69:26112:
I:CNVR::CCDC6:8030:
I:CNVR::CCDC70:83446:
I:CNVR::CCDC71:64925:
I:CNVR::CCDC71L:168455:
I:CNVR::CCDC73:493860:
I:CNVR::CCDC74A:90557:
I:CNVR::CCDC75:253635:
I:CNVR::CCDC76:54482:
I:CNVR::CCDC78:124093:
I:CNVR::CCDC79:283847:
I:CNVR::CCDC7:221016:
I:CNVR::CCDC7:79741:
I:CNVR::CCDC80:151887:
I:CNVR::CCDC81:60494:
I:CNVR::CCDC82:79780:
I:CNVR::CCDC83:220047:
I:CNVR::CCDC84:338657:
I:CNVR::CCDC85A:114800:
I:CNVR::CCDC85B:11007:
I:CNVR::CCDC85C:317762:
I:CNVR::CCDC86:79080:
I:CNVR::CCDC87:55231:
I:CNVR::CCDC88A:55704:
I:CNVR::CCDC88B:283234:
I:CNVR::CCDC88C:440193:
I:CNVR::CCDC89:220388:
I:CNVR::CCDC8:83987:
I:CNVR::CCDC90B:60492:
I:CNVR::CCDC91:55297:
I:CNVR::CCDC92:80212:
I:CNVR::CCDC93:54520:
I:CNVR::CCDC94:55702:
I:CNVR::CCDC96:257236:
I:CNVR::CCDC97:90324:
I:CNVR::CCDC99:54908:
I:CNVR::CCDC9:26093:
I:CNVR::CCER1:196477:
I:CNVR::CCER2:643669:
I:CNVR::CCHCR1:54535:
I:CNVR::CCIN:881:
I:CNVR::CCK:885:
I:CNVR::CCKAR:886:
I:CNVR::CCKBR:887:
I:CNVR::CCL11:6356:
I:CNVR::CCL13:6357:
I:CNVR::CCL14-CCL15:348249:
I:CNVR::CCL14:6358:
I:CNVR::CCL15-CCL14:348249:
I:CNVR::CCL15:6359:
I:CNVR::CCL16:6360:
I:CNVR::CCL17:6361:
I:CNVR::CCL18:6362:
I:CNVR::CCL19:6363:
I:CNVR::CCL1:6346:
I:CNVR::CCL20:6364:
I:CNVR::CCL21:6366:
I:CNVR::CCL22:6367:
I:CNVR::CCL23:6368:
I:CNVR::CCL24:6369:
I:CNVR::CCL25:6370:
I:CNVR::CCL26:10344:
I:CNVR::CCL27:10850:
I:CNVR::CCL28:56477:
I:CNVR::CCL2:6347:
I:CNVR::CCL3:6348:
I:CNVR::CCL3L1:6349:
I:CNVR::CCL3L3:414062:
I:CNVR::CCL4:6351:
I:CNVR::CCL5:6352:
I:CNVR::CCL7:6354:
I:CNVR::CCM2:83605:
I:CNVR::CCM2L:140706:
I:CNVR::CCNA1:8900:
I:CNVR::CCNA2:890:
I:CNVR::CCNB1:891:
I:CNVR::CCNB1IP1:57820:
I:CNVR::CCNB2:9133:
I:CNVR::CCNB3:85417:
I:CNVR::CCNC:892:
I:CNVR::CCND1:595:
I:CNVR::CCND2:894:
I:CNVR::CCND3:896:
I:CNVR::CCNDBP1:23582:
I:CNVR::CCNE1:898:
I:CNVR::CCNE2:9134:
I:CNVR::CCNF:899:
I:CNVR::CCNG1:900:
I:CNVR::CCNG2:901:
I:CNVR::CCNH:902:
I:CNVR::CCNI2:645121:
I:CNVR::CCNI:10983:
I:CNVR::CCNJ:54619:
I:CNVR::CCNJL:79616:
I:CNVR::CCNK:8812:
I:CNVR::CCNL1:57018:
I:CNVR::CCNO:10309:
I:CNVR::CCNT1:904:
I:CNVR::CCNT2-AS1:100129961:
I:CNVR::CCNT2:905:
I:CNVR::CCNY:219771:
I:CNVR::CCNYL1:151195:
I:CNVR::CCNYL2:414194:
I:CNVR::CCP110:9738:
I:CNVR::CCPG1:9236:
I:CNVR::CCR1:1230:
I:CNVR::CCR2:729230:
I:CNVR::CCR3:1232:
I:CNVR::CCR4:1233:
I:CNVR::CCR5:1234:
I:CNVR::CCR6:1235:
I:CNVR::CCR7:1236:
I:CNVR::CCR8:1237:
I:CNVR::CCR9:10803:
I:CNVR::CCRL2:9034:
I:CNVR::CCRN4L:25819:
I:CNVR::CCS:9973:
I:CNVR::CCSAP:126731:
I:CNVR::CCSER1:401145:
I:CNVR::CCSER2:54462:
I:CNVR::CCT2:10576:
I:CNVR::CCT3:7203:
I:CNVR::CCT4:10575:
I:CNVR::CCT5:22948:
I:CNVR::CCT6A:908:
I:CNVR::CCT6B:10693:
I:CNVR::CCT6P1:643253:
I:CNVR::CCT6P3:643180:
I:CNVR::CCT7:10574:
I:CNVR::CCT8:10694:
I:CNVR::CCT8L2:150160:
I:CNVR::CCZ1:51622:
I:CNVR::CCZ1B:221960:
I:CNVR::CD101:9398:
I:CNVR::CD109:135228:
I:CNVR::CD14:929:
I:CNVR::CD151:977:
I:CNVR::CD163:9332:
I:CNVR::CD163L1:283316:
I:CNVR::CD164:8763:
I:CNVR::CD164L2:388611:
I:CNVR::CD177:57126:
I:CNVR::CD180:4064:
I:CNVR::CD1A:909:
I:CNVR::CD1B:910:
I:CNVR::CD1C:911:
I:CNVR::CD1D:912:
I:CNVR::CD1E:913:
I:CNVR::CD200:4345:
I:CNVR::CD200R1:131450:
I:CNVR::CD200R1L:344807:
I:CNVR::CD207:50489:
I:CNVR::CD209:30835:
I:CNVR::CD226:10666:
I:CNVR::CD22:933:
I:CNVR::CD244:51744:
I:CNVR::CD247:919:
I:CNVR::CD248:57124:
I:CNVR::CD27-AS1:678655:
I:CNVR::CD274:29126:
I:CNVR::CD276:80381:
I:CNVR::CD27:939:
I:CNVR::CD28:940:
I:CNVR::CD2:914:
I:CNVR::CD2AP:23607:
I:CNVR::CD2BP2:10421:
I:CNVR::CD300A:11314:
I:CNVR::CD300C:10871:
I:CNVR::CD300LD:100131439:
I:CNVR::CD300LF:146722:
I:CNVR::CD300LG:146894:
I:CNVR::CD302:9936:
I:CNVR::CD320:51293:
I:CNVR::CD33:945:
I:CNVR::CD34:947:
I:CNVR::CD36:948:
I:CNVR::CD37:951:
I:CNVR::CD38:952:
I:CNVR::CD3D:915:
I:CNVR::CD3E:916:
I:CNVR::CD3EAP:10849:
I:CNVR::CD3G:917:
I:CNVR::CD40:958:
I:CNVR::CD40LG:959:
I:CNVR::CD44:960:
I:CNVR::CD46:4179:
I:CNVR::CD47:961:
I:CNVR::CD48:962:
I:CNVR::CD4:920:
I:CNVR::CD52:1043:
I:CNVR::CD53:963:
I:CNVR::CD55:1604:
I:CNVR::CD58:965:
I:CNVR::CD59:966:
I:CNVR::CD5:921:
I:CNVR::CD5L:922:
I:CNVR::CD63:967:
I:CNVR::CD68:968:
I:CNVR::CD69:969:
I:CNVR::CD6:923:
I:CNVR::CD70:970:
I:CNVR::CD72:971:
I:CNVR::CD74:972:
I:CNVR::CD79A:973:
I:CNVR::CD79B:974:
I:CNVR::CD7:924:
I:CNVR::CD80:941:
I:CNVR::CD81-AS1:101927682:
I:CNVR::CD81:975:
I:CNVR::CD82:3732:
I:CNVR::CD83:9308:
I:CNVR::CD84:8832:
I:CNVR::CD86:942:
I:CNVR::CD8A:925:
I:CNVR::CD8B:926:
I:CNVR::CD93:22918:
I:CNVR::CD96:10225:
I:CNVR::CD97:976:
I:CNVR::CD99L2:83692:
I:CNVR::CD99|chrX:4267:
I:CNVR::CD9:928:
I:CNVR::CDA:978:
I:CNVR::CDADC1:81602:
I:CNVR::CDAN1:146059:
I:CNVR::CDC123:8872:
I:CNVR::CDC14A:8556:
I:CNVR::CDC14B:8555:
I:CNVR::CDC14C:168448:
I:CNVR::CDC16:8881:
I:CNVR::CDC20:991:
I:CNVR::CDC20B:166979:
I:CNVR::CDC23:8697:
I:CNVR::CDC25A:993:
I:CNVR::CDC25B:994:
I:CNVR::CDC25C:995:
I:CNVR::CDC26:246184:
I:CNVR::CDC27:996:
I:CNVR::CDC34:997:
I:CNVR::CDC37:11140:
I:CNVR::CDC37L1:55664:
I:CNVR::CDC40:51362:
I:CNVR::CDC42:998:
I:CNVR::CDC42BPA:8476:
I:CNVR::CDC42BPB:9578:
I:CNVR::CDC42BPG:55561:
I:CNVR::CDC42EP1:11135:
I:CNVR::CDC42EP3:10602:
I:CNVR::CDC42EP4:23580:
I:CNVR::CDC42EP5:148170:
I:CNVR::CDC42P3:100128627:
I:CNVR::CDC42SE1:56882:
I:CNVR::CDC42SE2:56990:
I:CNVR::CDC5L:988:
I:CNVR::CDC6:990:
I:CNVR::CDC73:79577:
I:CNVR::CDC7:8317:
I:CNVR::CDCA2:157313:
I:CNVR::CDCA3:83461:
I:CNVR::CDCA4:55038:
I:CNVR::CDCA7:83879:
I:CNVR::CDCA7L:55536:
I:CNVR::CDCA8:55143:
I:CNVR::CDCP1:64866:
I:CNVR::CDCP2:200008:
I:CNVR::CDH10:1008:
I:CNVR::CDH11:1009:
I:CNVR::CDH12:1010:
I:CNVR::CDH13:1012:
I:CNVR::CDH15:1013:
I:CNVR::CDH16:1014:
I:CNVR::CDH17:1015:
I:CNVR::CDH18:1016:
I:CNVR::CDH19:28513:
I:CNVR::CDH1:999:
I:CNVR::CDH20:28316:
I:CNVR::CDH22:64405:
I:CNVR::CDH23:64072:
I:CNVR::CDH24:64403:
I:CNVR::CDH26:60437:
I:CNVR::CDH2:1000:
I:CNVR::CDH3:1001:
I:CNVR::CDH4:1002:
I:CNVR::CDH5:1003:
I:CNVR::CDH6:1004:
I:CNVR::CDH7:1005:
I:CNVR::CDH8:1006:
I:CNVR::CDH9:1007:
I:CNVR::CDHR1:92211:
I:CNVR::CDHR2:54825:
I:CNVR::CDHR3:222256:
I:CNVR::CDHR4:389118:
I:CNVR::CDHR5:53841:
I:CNVR::CDIP1:29965:
I:CNVR::CDK10:8558:
I:CNVR::CDK12:51755:
I:CNVR::CDK13:8621:
I:CNVR::CDK14:5218:
I:CNVR::CDK15:65061:
I:CNVR::CDK16:5127:
I:CNVR::CDK17:5128:
I:CNVR::CDK18:5129:
I:CNVR::CDK19:23097:
I:CNVR::CDK1:983:
I:CNVR::CDK20:23552:
I:CNVR::CDK2:1017:
I:CNVR::CDK2AP1:8099:
I:CNVR::CDK2AP2:10263:
I:CNVR::CDK3:1018:
I:CNVR::CDK4:1019:
I:CNVR::CDK5:1020:
I:CNVR::CDK5R1:8851:
I:CNVR::CDK5R2:8941:
I:CNVR::CDK5RAP1:51654:
I:CNVR::CDK5RAP2:55755:
I:CNVR::CDK5RAP3:80279:
I:CNVR::CDK6:1021:
I:CNVR::CDK7:1022:
I:CNVR::CDK8:1024:
I:CNVR::CDK9:1025:
I:CNVR::CDKAL1:54901:
I:CNVR::CDKL1:8814:
I:CNVR::CDKL2:8999:
I:CNVR::CDKL3:51265:
I:CNVR::CDKL4:344387:
I:CNVR::CDKL5:6792:
I:CNVR::CDKN1A:1026:
I:CNVR::CDKN1B:1027:
I:CNVR::CDKN1C:1028:
I:CNVR::CDKN2A:1029:
I:CNVR::CDKN2AIP:55602:
I:CNVR::CDKN2AIPNL:91368:
I:CNVR::CDKN2B-AS1:100048912:
I:CNVR::CDKN2B:1030:
I:CNVR::CDKN2C:1031:
I:CNVR::CDKN2D:1032:
I:CNVR::CDKN3:1033:
I:CNVR::CDNF:441549:
I:CNVR::CDO1:1036:
I:CNVR::CDON:50937:
I:CNVR::CDPF1:150383:
I:CNVR::CDR1:1038:
I:CNVR::CDR2:1039:
I:CNVR::CDR2L:30850:
I:CNVR::CDRT15:146822:
I:CNVR::CDRT15L2:256223:
I:CNVR::CDRT15P1:94158:
I:CNVR::CDRT15P2:644694:
I:CNVR::CDRT1:374286:
I:CNVR::CDRT4:284040:
I:CNVR::CDRT7:94150:
I:CNVR::CDS1:1040:
I:CNVR::CDS2:8760:
I:CNVR::CDSN:1041:
I:CNVR::CDT1:81620:
I:CNVR::CDV3:55573:
I:CNVR::CDX1:1044:
I:CNVR::CDX2:1045:
I:CNVR::CDX4:1046:
I:CNVR::CDYL2:124359:
I:CNVR::CDYL:9425:
I:CNVR::CEACAM16:388551:
I:CNVR::CEACAM18:729767:
I:CNVR::CEACAM19:56971:
I:CNVR::CEACAM1:634:
I:CNVR::CEACAM20:125931:
I:CNVR::CEACAM21:90273:
I:CNVR::CEACAM22P:388550:
I:CNVR::CEACAM3:1084:
I:CNVR::CEACAM4:1089:
I:CNVR::CEACAM5:1048:
I:CNVR::CEACAM6:4680:
I:CNVR::CEACAM7:1087:
I:CNVR::CEACAM8:1088:
I:CNVR::CEBPA:1050:
I:CNVR::CEBPB:1051:
I:CNVR::CEBPD:1052:
I:CNVR::CEBPE:1053:
I:CNVR::CEBPG:1054:
I:CNVR::CEBPZ-AS1:100505876:
I:CNVR::CEBPZ:10153:
I:CNVR::CECR1:51816:
I:CNVR::CECR2:27443:
I:CNVR::CECR3:27442:
I:CNVR::CECR5-AS1:100130717:
I:CNVR::CECR5:27440:
I:CNVR::CECR6:27439:
I:CNVR::CECR7:100130418:
I:CNVR::CEL:1056:
I:CNVR::CELA1:1990:
I:CNVR::CELA2A:63036:
I:CNVR::CELA2B:51032:
I:CNVR::CELA3A:10136:
I:CNVR::CELA3B:23436:
I:CNVR::CELF1:10658:
I:CNVR::CELF2-AS2:439950:
I:CNVR::CELF2:10659:
I:CNVR::CELF3:11189:
I:CNVR::CELF4:56853:
I:CNVR::CELF5:60680:
I:CNVR::CELF6:60677:
I:CNVR::CELP:1057:
I:CNVR::CELSR1:9620:
I:CNVR::CELSR2:1952:
I:CNVR::CELSR3:1951:
I:CNVR::CEMIP:57214:
I:CNVR::CEMP1:752014:
I:CNVR::CEND1:51286:
I:CNVR::CENPA:1058:
I:CNVR::CENPB:1059:
I:CNVR::CENPBD1:92806:
I:CNVR::CENPBD1P1:65996:
I:CNVR::CENPC:1060:
I:CNVR::CENPE:1062:
I:CNVR::CENPF:1063:
I:CNVR::CENPH:64946:
I:CNVR::CENPI:2491:
I:CNVR::CENPJ:55835:
I:CNVR::CENPK:64105:
I:CNVR::CENPL:91687:
I:CNVR::CENPM:79019:
I:CNVR::CENPN:55839:
I:CNVR::CENPO:79172:
I:CNVR::CENPP:401541:
I:CNVR::CENPQ:55166:
I:CNVR::CENPT:80152:
I:CNVR::CENPU:79682:
I:CNVR::CENPV:201161:
I:CNVR::CENPVL1:389857:
I:CNVR::CENPVP1:389857:
I:CNVR::CENPW:387103:
I:CNVR::CEP104:9731:
I:CNVR::CEP112:201134:
I:CNVR::CEP120:153241:
I:CNVR::CEP128:145508:
I:CNVR::CEP135:9662:
I:CNVR::CEP152:22995:
I:CNVR::CEP164:22897:
I:CNVR::CEP170:9859:
I:CNVR::CEP170B:283638:
I:CNVR::CEP170P1:645455:
I:CNVR::CEP192:55125:
I:CNVR::CEP19:84984:
I:CNVR::CEP250:11190:
I:CNVR::CEP290:80184:
I:CNVR::CEP350:9857:
I:CNVR::CEP41:95681:
I:CNVR::CEP44:80817:
I:CNVR::CEP55:55165:
I:CNVR::CEP57:9702:
I:CNVR::CEP57L1:285753:
I:CNVR::CEP63:80254:
I:CNVR::CEP68:23177:
I:CNVR::CEP70:80321:
I:CNVR::CEP76:79959:
I:CNVR::CEP78:84131:
I:CNVR::CEP85:64793:
I:CNVR::CEP85L:387119:
I:CNVR::CEP89:84902:
I:CNVR::CEP95:90799:
I:CNVR::CEP97:79598:
I:CNVR::CEPT1:10390:
I:CNVR::CER1:9350:
I:CNVR::CERCAM:51148:
I:CNVR::CERK:64781:
I:CNVR::CERKL:375298:
I:CNVR::CERS1:10715:
I:CNVR::CERS2:29956:
I:CNVR::CERS3:204219:
I:CNVR::CERS4:79603:
I:CNVR::CERS5:91012:
I:CNVR::CERS6-AS1:100861402:
I:CNVR::CERS6:253782:
I:CNVR::CES1:1066:
I:CNVR::CES1P1:51716:
I:CNVR::CES1P2:390732:
I:CNVR::CES2:8824:
I:CNVR::CES3:23491:
I:CNVR::CES4A:283848:
I:CNVR::CES5A:221223:
I:CNVR::CES5AP1:649264:
I:CNVR::CETN1:1068:
I:CNVR::CETN3:1070:
I:CNVR::CETN4P:729338:
I:CNVR::CETP:1071:
I:CNVR::CFC1:55997:
I:CNVR::CFC1B:653275:
I:CNVR::CFD:1675:
I:CNVR::CFDP1:10428:
I:CNVR::CFH:3075:
I:CNVR::CFHR1:3078:
I:CNVR::CFHR2:3080:
I:CNVR::CFHR3:10878:
I:CNVR::CFHR4:10877:
I:CNVR::CFHR5:81494:
I:CNVR::CFI:3426:
I:CNVR::CFL1P1:142913:
I:CNVR::CFL2:1073:
I:CNVR::CFLAR-AS1:65072:
I:CNVR::CFLAR:8837:
I:CNVR::CFP:5199:
I:CNVR::CFTR:1080:
I:CNVR::CG030:116828:
I:CNVR::CGA:1081:
I:CNVR::CGB1:114335:
I:CNVR::CGB2:114336:
I:CNVR::CGB5:93659:
I:CNVR::CGB7:94027:
I:CNVR::CGB:1082:
I:CNVR::CGGBP1:8545:
I:CNVR::CGN:57530:
I:CNVR::CGNL1:84952:
I:CNVR::CGREF1:10669:
I:CNVR::CGRRF1:10668:
I:CNVR::CH25H:9023:
I:CNVR::CHAC1:79094:
I:CNVR::CHAC2:494143:
I:CNVR::CHAD:1101:
I:CNVR::CHADL:150356:
I:CNVR::CHAF1A:10036:
I:CNVR::CHAF1B:8208:
I:CNVR::CHAMP1:283489:
I:CNVR::CHAT:1103:
I:CNVR::CHCHD10:400916:
I:CNVR::CHCHD1:118487:
I:CNVR::CHCHD2:51142:
I:CNVR::CHCHD3:54927:
I:CNVR::CHCHD4:131474:
I:CNVR::CHCHD5:84269:
I:CNVR::CHCHD6:84303:
I:CNVR::CHCHD7:79145:
I:CNVR::CHCHD8:51287:
I:CNVR::CHD1:1105:
I:CNVR::CHD2:1106:
I:CNVR::CHD3:1107:
I:CNVR::CHD4:1108:
I:CNVR::CHD5:26038:
I:CNVR::CHD6:84181:
I:CNVR::CHD7:55636:
I:CNVR::CHD8:57680:
I:CNVR::CHD9:80205:
I:CNVR::CHDC2:286464:
I:CNVR::CHDH:55349:
I:CNVR::CHEK1:1111:
I:CNVR::CHEK2:11200:
I:CNVR::CHEK2P2:646096:
I:CNVR::CHERP:10523:
I:CNVR::CHGA:1113:
I:CNVR::CHGB:1114:
I:CNVR::CHI3L1:1116:
I:CNVR::CHI3L2:1117:
I:CNVR::CHIA:27159:
I:CNVR::CHIAP2:149620:
I:CNVR::CHIC1:53344:
I:CNVR::CHIC2:26511:
I:CNVR::CHID1:66005:
I:CNVR::CHIT1:1118:
I:CNVR::CHKA:1119:
I:CNVR::CHKB-AS1:100144603:
I:CNVR::CHKB:1120:
I:CNVR::CHL1:10752:
I:CNVR::CHM:1121:
I:CNVR::CHML:1122:
I:CNVR::CHMP1B2P:101060146:
I:CNVR::CHMP1B:57132:
I:CNVR::CHMP2A:27243:
I:CNVR::CHMP2B:25978:
I:CNVR::CHMP3:51652:
I:CNVR::CHMP4A:29082:
I:CNVR::CHMP4B:128866:
I:CNVR::CHMP4C:92421:
I:CNVR::CHMP5:51510:
I:CNVR::CHMP6:79643:
I:CNVR::CHMP7:91782:
I:CNVR::CHN1:1123:
I:CNVR::CHN2:1124:
I:CNVR::CHODL-AS1:54075:
I:CNVR::CHODL:140578:
I:CNVR::CHORDC1:26973:
I:CNVR::CHP1:11261:
I:CNVR::CHP2:63928:
I:CNVR::CHPF2:54480:
I:CNVR::CHPF:79586:
I:CNVR::CHPT1:56994:
I:CNVR::CHRAC1:54108:
I:CNVR::CHRD:8646:
I:CNVR::CHRDL1:91851:
I:CNVR::CHRDL2:25884:
I:CNVR::CHRFAM7A:89832:
I:CNVR::CHRM1:1128:
I:CNVR::CHRM2:1129:
I:CNVR::CHRM3-AS1:100873984:
I:CNVR::CHRM3-AS2:100506915:
I:CNVR::CHRM3:1131:
I:CNVR::CHRM4:1132:
I:CNVR::CHRM5:1133:
I:CNVR::CHRNA10:57053:
I:CNVR::CHRNA1:1134:
I:CNVR::CHRNA2:1135:
I:CNVR::CHRNA3:1136:
I:CNVR::CHRNA4:1137:
I:CNVR::CHRNA5:1138:
I:CNVR::CHRNA6:8973:
I:CNVR::CHRNA7:1139:
I:CNVR::CHRNA9:55584:
I:CNVR::CHRNB1:1140:
I:CNVR::CHRNB2:1141:
I:CNVR::CHRNB3:1142:
I:CNVR::CHRNB4:1143:
I:CNVR::CHRND:1144:
I:CNVR::CHRNE:1145:
I:CNVR::CHRNG:1146:
I:CNVR::CHST10:9486:
I:CNVR::CHST11:50515:
I:CNVR::CHST12:55501:
I:CNVR::CHST13:166012:
I:CNVR::CHST14:113189:
I:CNVR::CHST15:51363:
I:CNVR::CHST1:8534:
I:CNVR::CHST2:9435:
I:CNVR::CHST3:9469:
I:CNVR::CHST4:10164:
I:CNVR::CHST5:23563:
I:CNVR::CHST6:4166:
I:CNVR::CHST7:56548:
I:CNVR::CHST8:64377:
I:CNVR::CHST9:83539:
I:CNVR::CHSY1:22856:
I:CNVR::CHSY3:337876:
I:CNVR::CHTF18:63922:
I:CNVR::CHTF8:54921:
I:CNVR::CHTOP:26097:
I:CNVR::CHUK:1147:
I:CNVR::CHURC1-FNTB:100529261:
I:CNVR::CHURC1:91612:
I:CNVR::CIAO1:9391:
I:CNVR::CIAPIN1:57019:
I:CNVR::CIART:148523:
I:CNVR::CIB1:10519:
I:CNVR::CIB2:10518:
I:CNVR::CIB3:117286:
I:CNVR::CIB4:130106:
I:CNVR::CIC:23152:
I:CNVR::CIDEA:1149:
I:CNVR::CIDEB:27141:
I:CNVR::CIDEC:63924:
I:CNVR::CIDECP:152302:
I:CNVR::CIITA:4261:
I:CNVR::CILP2:148113:
I:CNVR::CILP:8483:
I:CNVR::CINP:51550:
I:CNVR::CIPC:85457:
I:CNVR::CIR1:9541:
I:CNVR::CIRBP-AS1:148046:
I:CNVR::CIRBP:1153:
I:CNVR::CIRH1A:84916:
I:CNVR::CISD1:55847:
I:CNVR::CISD2:493856:
I:CNVR::CISD3:284106:
I:CNVR::CISH:1154:
I:CNVR::CISTR:102216268:
I:CNVR::CIT:11113:
I:CNVR::CITED1:4435:
I:CNVR::CITED2:10370:
I:CNVR::CITED4:163732:
I:CNVR::CIZ1:25792:
I:CNVR::CKAP2:26586:
I:CNVR::CKAP2L:150468:
I:CNVR::CKAP4:10970:
I:CNVR::CKAP5:9793:
I:CNVR::CKB:1152:
I:CNVR::CKLF-CMTM1:100529251:
I:CNVR::CKLF:51192:
I:CNVR::CKM:1158:
I:CNVR::CKMT1A:548596:
I:CNVR::CKMT1B:1159:
I:CNVR::CKMT2-AS1:100131067:
I:CNVR::CKMT2:1160:
I:CNVR::CKS1B:1163:
I:CNVR::CKS2:1164:
I:CNVR::CLASP1:23332:
I:CNVR::CLASP2:23122:
I:CNVR::CLASRP:11129:
I:CNVR::CLC:1178:
I:CNVR::CLCA1:1179:
I:CNVR::CLCA2:9635:
I:CNVR::CLCA3P:9629:
I:CNVR::CLCA4:22802:
I:CNVR::CLCC1:23155:
I:CNVR::CLCF1:23529:
I:CNVR::CLCN1:1180:
I:CNVR::CLCN2:1181:
I:CNVR::CLCN3:1182:
I:CNVR::CLCN4:1183:
I:CNVR::CLCN5:1184:
I:CNVR::CLCN6:1185:
I:CNVR::CLCN7:1186:
I:CNVR::CLCNKA:1187:
I:CNVR::CLCNKB:1188:
I:CNVR::CLDN10-AS1:100874194:
I:CNVR::CLDN10:9071:
I:CNVR::CLDN11:5010:
I:CNVR::CLDN12:9069:
I:CNVR::CLDN14:23562:
I:CNVR::CLDN15:24146:
I:CNVR::CLDN16:10686:
I:CNVR::CLDN17:26285:
I:CNVR::CLDN18:51208:
I:CNVR::CLDN19:149461:
I:CNVR::CLDN1:9076:
I:CNVR::CLDN20:49861:
I:CNVR::CLDN22:53842:
I:CNVR::CLDN23:137075:
I:CNVR::CLDN24:100132463:
I:CNVR::CLDN25:644672:
I:CNVR::CLDN2:9075:
I:CNVR::CLDN3:1365:
I:CNVR::CLDN4:1364:
I:CNVR::CLDN5:7122:
I:CNVR::CLDN6:9074:
I:CNVR::CLDN7:1366:
I:CNVR::CLDN8:9073:
I:CNVR::CLDN9:9080:
I:CNVR::CLDND1:56650:
I:CNVR::CLDND2:125875:
I:CNVR::CLEC10A:10462:
I:CNVR::CLEC11A:6320:
I:CNVR::CLEC12A:160364:
I:CNVR::CLEC12B:387837:
I:CNVR::CLEC14A:161198:
I:CNVR::CLEC16A:23274:
I:CNVR::CLEC17A:388512:
I:CNVR::CLEC18A:348174:
I:CNVR::CLEC18B:497190:
I:CNVR::CLEC18C:283971:
I:CNVR::CLEC19A:728276:
I:CNVR::CLEC1A:51267:
I:CNVR::CLEC1B:51266:
I:CNVR::CLEC2A:387836:
I:CNVR::CLEC2B:9976:
I:CNVR::CLEC2D:29121:
I:CNVR::CLEC2L:154790:
I:CNVR::CLEC3A:10143:
I:CNVR::CLEC3B:7123:
I:CNVR::CLEC4C:170482:
I:CNVR::CLEC4D:338339:
I:CNVR::CLEC4E:26253:
I:CNVR::CLEC4F:165530:
I:CNVR::CLEC4G:339390:
I:CNVR::CLEC4GP1:440508:
I:CNVR::CLEC4M:10332:
I:CNVR::CLEC5A:23601:
I:CNVR::CLEC6A:93978:
I:CNVR::CLEC7A:64581:
I:CNVR::CLEC9A:283420:
I:CNVR::CLECL1:160365:
I:CNVR::CLGN:1047:
I:CNVR::CLHC1:130162:
I:CNVR::CLIC3:9022:
I:CNVR::CLIC4:25932:
I:CNVR::CLIC5:53405:
I:CNVR::CLIC6:54102:
I:CNVR::CLINT1:9685:
I:CNVR::CLIP1:6249:
I:CNVR::CLIP2:7461:
I:CNVR::CLIP3:25999:
I:CNVR::CLIP4:79745:
I:CNVR::CLK1:1195:
I:CNVR::CLK2:1196:
I:CNVR::CLK2P:1197:
I:CNVR::CLK3:1198:
I:CNVR::CLK4:57396:
I:CNVR::CLLU1:574028:
I:CNVR::CLLU1OS:574016:
I:CNVR::CLMN:79789:
I:CNVR::CLMP:79827:
I:CNVR::CLN3:1201:
I:CNVR::CLN5:1203:
I:CNVR::CLN6:54982:
I:CNVR::CLN8:2055:
I:CNVR::CLNK:116449:
I:CNVR::CLNS1A:1207:
I:CNVR::CLOCK:9575:
I:CNVR::CLP1:10978:
I:CNVR::CLPB:81570:
I:CNVR::CLPP:8192:
I:CNVR::CLPS:1208:
I:CNVR::CLPSL1:340204:
I:CNVR::CLPSL2:389383:
I:CNVR::CLPTM1:1209:
I:CNVR::CLPTM1L:81037:
I:CNVR::CLPX:10845:
I:CNVR::CLRN1-AS1:116933:
I:CNVR::CLRN1:7401:
I:CNVR::CLRN2:645104:
I:CNVR::CLRN3:119467:
I:CNVR::CLSPN:63967:
I:CNVR::CLSTN1:22883:
I:CNVR::CLSTN2-AS1:101927808:
I:CNVR::CLSTN2:64084:
I:CNVR::CLSTN3:9746:
I:CNVR::CLTA:1211:
I:CNVR::CLTB:1212:
I:CNVR::CLTC:1213:
I:CNVR::CLTCL1:8218:
I:CNVR::CLU:1191:
I:CNVR::CLUAP1:23059:
I:CNVR::CLUH:23277:
I:CNVR::CLUHP3:100132341:
I:CNVR::CLUL1:27098:
I:CNVR::CLVS1:157807:
I:CNVR::CLVS2:134829:
I:CNVR::CLYBL-AS2:100874063:
I:CNVR::CLYBL:171425:
I:CNVR::CMA1:1215:
I:CNVR::CMAHP:8418:
I:CNVR::CMAS:55907:
I:CNVR::CMBL:134147:
I:CNVR::CMC1:152100:
I:CNVR::CMC2:56942:
I:CNVR::CMIP:80790:
I:CNVR::CMKLR1:1240:
I:CNVR::CMPK1:51727:
I:CNVR::CMPK2:129607:
I:CNVR::CMSS1:84319:
I:CNVR::CMTM1:113540:
I:CNVR::CMTM2:146225:
I:CNVR::CMTM3:123920:
I:CNVR::CMTM4:146223:
I:CNVR::CMTM5:116173:
I:CNVR::CMTM6:54918:
I:CNVR::CMTM7:112616:
I:CNVR::CMTM8:152189:
I:CNVR::CMTR1:23070:
I:CNVR::CMTR2:55783:
I:CNVR::CMYA5:202333:
I:CNVR::CN5H6.4:150384:
I:CNVR::CNBD1:168975:
I:CNVR::CNBD2:140894:
I:CNVR::CNBP:7555:
I:CNVR::CNDP1:84735:
I:CNVR::CNDP2:55748:
I:CNVR::CNEP1R1:255919:
I:CNVR::CNFN:84518:
I:CNVR::CNGA1:1259:
I:CNVR::CNGA2:1260:
I:CNVR::CNGA3:1261:
I:CNVR::CNGA4:1262:
I:CNVR::CNGB1:1258:
I:CNVR::CNGB3:54714:
I:CNVR::CNIH1:10175:
I:CNVR::CNIH2:254263:
I:CNVR::CNIH3:149111:
I:CNVR::CNIH4:29097:
I:CNVR::CNKSR1:10256:
I:CNVR::CNKSR2:22866:
I:CNVR::CNKSR3:154043:
I:CNVR::CNN1:1264:
I:CNVR::CNN2:1265:
I:CNVR::CNN3:1266:
I:CNVR::CNNM1:26507:
I:CNVR::CNNM2:54805:
I:CNVR::CNNM3:26505:
I:CNVR::CNNM4:26504:
I:CNVR::CNOT10:25904:
I:CNVR::CNOT11:55571:
I:CNVR::CNOT1:23019:
I:CNVR::CNOT2:4848:
I:CNVR::CNOT3:4849:
I:CNVR::CNOT4:4850:
I:CNVR::CNOT6:57472:
I:CNVR::CNOT6L:246175:
I:CNVR::CNOT7:29883:
I:CNVR::CNOT8:9337:
I:CNVR::CNP:1267:
I:CNVR::CNPY1:285888:
I:CNVR::CNPY2:10330:
I:CNVR::CNPY3:10695:
I:CNVR::CNPY4:245812:
I:CNVR::CNR1:1268:
I:CNVR::CNR2:1269:
I:CNVR::CNRIP1:25927:
I:CNVR::CNST:163882:
I:CNVR::CNTD1:124817:
I:CNVR::CNTD2:79935:
I:CNVR::CNTF:1270:
I:CNVR::CNTFR-AS1:415056:
I:CNVR::CNTFR:1271:
I:CNVR::CNTLN:54875:
I:CNVR::CNTN1:1272:
I:CNVR::CNTN2:6900:
I:CNVR::CNTN3:5067:
I:CNVR::CNTN4-AS2:100873976:
I:CNVR::CNTN4:152330:
I:CNVR::CNTN5:53942:
I:CNVR::CNTN6:27255:
I:CNVR::CNTNAP1:8506:
I:CNVR::CNTNAP2:26047:
I:CNVR::CNTNAP3:79937:
I:CNVR::CNTNAP3B:728577:
I:CNVR::CNTNAP4:85445:
I:CNVR::CNTNAP5:129684:
I:CNVR::CNTRL:11064:
I:CNVR::CNTROB:116840:
I:CNVR::COA1:55744:
I:CNVR::COA3:28958:
I:CNVR::COA4:51287:
I:CNVR::COA5:493753:
I:CNVR::COA6:388753:
I:CNVR::COA7:65260:
I:CNVR::COASY:80347:
I:CNVR::COBL:23242:
I:CNVR::COBLL1:22837:
I:CNVR::COCH:1690:
I:CNVR::COG1:9382:
I:CNVR::COG2:22796:
I:CNVR::COG3:83548:
I:CNVR::COG4:25839:
I:CNVR::COG5:10466:
I:CNVR::COG6:57511:
I:CNVR::COG7:91949:
I:CNVR::COG8:84342:
I:CNVR::COIL:8161:
I:CNVR::COL10A1:1300:
I:CNVR::COL11A1:1301:
I:CNVR::COL11A2:1302:
I:CNVR::COL12A1:1303:
I:CNVR::COL13A1:1305:
I:CNVR::COL14A1:7373:
I:CNVR::COL15A1:1306:
I:CNVR::COL16A1:1307:
I:CNVR::COL17A1:1308:
I:CNVR::COL18A1-AS1:378832:
I:CNVR::COL18A1-AS2:100874236:
I:CNVR::COL18A1:80781:
I:CNVR::COL19A1:1310:
I:CNVR::COL1A1:1277:
I:CNVR::COL1A2:1278:
I:CNVR::COL20A1:57642:
I:CNVR::COL21A1:81578:
I:CNVR::COL22A1:169044:
I:CNVR::COL23A1:91522:
I:CNVR::COL24A1:255631:
I:CNVR::COL25A1:84570:
I:CNVR::COL26A1:136227:
I:CNVR::COL27A1:85301:
I:CNVR::COL28A1:340267:
I:CNVR::COL2A1:1280:
I:CNVR::COL3A1:1281:
I:CNVR::COL4A1:1282:
I:CNVR::COL4A2-AS1:100874203:
I:CNVR::COL4A2:1284:
I:CNVR::COL4A3:1285:
I:CNVR::COL4A3BP:10087:
I:CNVR::COL4A4:1286:
I:CNVR::COL4A5:1287:
I:CNVR::COL4A6:1288:
I:CNVR::COL5A1:1289:
I:CNVR::COL5A2:1290:
I:CNVR::COL5A3:50509:
I:CNVR::COL6A1:1291:
I:CNVR::COL6A2:1292:
I:CNVR::COL6A3:1293:
I:CNVR::COL6A4P1:344875:
I:CNVR::COL6A4P2:646300:
I:CNVR::COL6A5:256076:
I:CNVR::COL6A6:131873:
I:CNVR::COL7A1:1294:
I:CNVR::COL8A1:1295:
I:CNVR::COL8A2:1296:
I:CNVR::COL9A1:1297:
I:CNVR::COL9A2:1298:
I:CNVR::COL9A3:1299:
I:CNVR::COLCA1:399948:
I:CNVR::COLCA2:120376:
I:CNVR::COLEC10:10584:
I:CNVR::COLEC11:78989:
I:CNVR::COLEC12:81035:
I:CNVR::COLGALT1:79709:
I:CNVR::COLGALT2:23127:
I:CNVR::COLQ:8292:
I:CNVR::COMMD10:51397:
I:CNVR::COMMD1:150684:
I:CNVR::COMMD2:51122:
I:CNVR::COMMD3-BMI1:100532731:
I:CNVR::COMMD3:23412:
I:CNVR::COMMD4:54939:
I:CNVR::COMMD6:170622:
I:CNVR::COMMD7:149951:
I:CNVR::COMMD8:54951:
I:CNVR::COMMD9:29099:
I:CNVR::COMP:1311:
I:CNVR::COMT:1312:
I:CNVR::COMTD1:118881:
I:CNVR::COPA:1314:
I:CNVR::COPB1:1315:
I:CNVR::COPB2:9276:
I:CNVR::COPE:11316:
I:CNVR::COPG1:22820:
I:CNVR::COPG2:26958:
I:CNVR::COPRS:55352:
I:CNVR::COPS2:9318:
I:CNVR::COPS3:8533:
I:CNVR::COPS4:51138:
I:CNVR::COPS5:10987:
I:CNVR::COPS6:10980:
I:CNVR::COPS7A:50813:
I:CNVR::COPS7B:64708:
I:CNVR::COPS8:10920:
I:CNVR::COPZ1:22818:
I:CNVR::COPZ2:51226:
I:CNVR::COQ10A:93058:
I:CNVR::COQ10B:80219:
I:CNVR::COQ2:27235:
I:CNVR::COQ3:51805:
I:CNVR::COQ4:51117:
I:CNVR::COQ5:84274:
I:CNVR::COQ6:51004:
I:CNVR::COQ7:10229:
I:CNVR::COQ9:57017:
I:CNVR::CORIN:10699:
I:CNVR::CORO1A:11151:
I:CNVR::CORO1B:57175:
I:CNVR::CORO1C:23603:
I:CNVR::CORO2A:7464:
I:CNVR::CORO2B:10391:
I:CNVR::CORO6:84940:
I:CNVR::CORO7-PAM16:100529144:
I:CNVR::CORO7:79585:
I:CNVR::CORT:1325:
I:CNVR::COTL1:23406:
I:CNVR::COX10-AS1:100874058:
I:CNVR::COX10:1352:
I:CNVR::COX11:1353:
I:CNVR::COX14:84987:
I:CNVR::COX15:1355:
I:CNVR::COX16:51241:
I:CNVR::COX17:10063:
I:CNVR::COX18:285521:
I:CNVR::COX19:90639:
I:CNVR::COX20:116228:
I:CNVR::COX4I1:1327:
I:CNVR::COX4I2:84701:
I:CNVR::COX5A:9377:
I:CNVR::COX5B:1329:
I:CNVR::COX6A1:1337:
I:CNVR::COX6A2:1339:
I:CNVR::COX6B1:1340:
I:CNVR::COX6B2:125965:
I:CNVR::COX6C:1345:
I:CNVR::COX7A1:1346:
I:CNVR::COX7A2:1347:
I:CNVR::COX7A2L:9167:
I:CNVR::COX7B2:170712:
I:CNVR::COX7B:1349:
I:CNVR::COX7C:1350:
I:CNVR::COX8A:1351:
I:CNVR::COX8C:341947:
I:CNVR::CP:1356:
I:CNVR::CPA1:1357:
I:CNVR::CPA2:1358:
I:CNVR::CPA3:1359:
I:CNVR::CPA4:51200:
I:CNVR::CPA5:93979:
I:CNVR::CPA6:57094:
I:CNVR::CPAMD8:27151:
I:CNVR::CPB1:1360:
I:CNVR::CPB2-AS1:100509894:
I:CNVR::CPB2:1361:
I:CNVR::CPD:1362:
I:CNVR::CPE:1363:
I:CNVR::CPEB1:64506:
I:CNVR::CPEB2-AS1:441009:
I:CNVR::CPEB2:132864:
I:CNVR::CPEB3:22849:
I:CNVR::CPEB4:80315:
I:CNVR::CPED1:79974:
I:CNVR::CPLX2:10814:
I:CNVR::CPLX3:594855:
I:CNVR::CPLX4:339302:
I:CNVR::CPM:1368:
I:CNVR::CPN1:1369:
I:CNVR::CPN2:1370:
I:CNVR::CPNE1:8904:
I:CNVR::CPNE2:221184:
I:CNVR::CPNE3:8895:
I:CNVR::CPNE4:131034:
I:CNVR::CPNE5:57699:
I:CNVR::CPNE6:9362:
I:CNVR::CPNE8:144402:
I:CNVR::CPNE9:151835:
I:CNVR::CPO:130749:
I:CNVR::CPOX:1371:
I:CNVR::CPPED1:55313:
I:CNVR::CPQ:10404:
I:CNVR::CPS1-IT1:29034:
I:CNVR::CPS1:1373:
I:CNVR::CPSF2:53981:
I:CNVR::CPSF3:51692:
I:CNVR::CPSF4:10898:
I:CNVR::CPSF4L:642843:
I:CNVR::CPSF6:11052:
I:CNVR::CPSF7:79869:
I:CNVR::CPT1A:1374:
I:CNVR::CPT1B:1375:
I:CNVR::CPT1C:126129:
I:CNVR::CPT2:1376:
I:CNVR::CPVL:54504:
I:CNVR::CPXCR1:53336:
I:CNVR::CPXM1:56265:
I:CNVR::CPXM2:119587:
I:CNVR::CPZ:8532:
I:CNVR::CR1:1378:
I:CNVR::CR1L:1379:
I:CNVR::CR2:1380:
I:CNVR::CRABP1:1381:
I:CNVR::CRABP2:1382:
I:CNVR::CRADD:8738:
I:CNVR::CRAMP1L:57585:
I:CNVR::CRAT:1384:
I:CNVR::CRB1:23418:
I:CNVR::CRB2:286204:
I:CNVR::CRB3:92359:
I:CNVR::CRBN:51185:
I:CNVR::CRCP:27297:
I:CNVR::CRCT1:54544:
I:CNVR::CREB1:1385:
I:CNVR::CREB3:10488:
I:CNVR::CREB3L1:90993:
I:CNVR::CREB3L2:64764:
I:CNVR::CREB3L3:84699:
I:CNVR::CREB3L4:148327:
I:CNVR::CREB5:9586:
I:CNVR::CREBBP:1387:
I:CNVR::CREBL2:1389:
I:CNVR::CREBRF:153222:
I:CNVR::CREBZF:58487:
I:CNVR::CREG1:8804:
I:CNVR::CREG2:200407:
I:CNVR::CRELD1:78987:
I:CNVR::CRELD2:79174:
I:CNVR::CREM:1390:
I:CNVR::CRH:1392:
I:CNVR::CRHBP:1393:
I:CNVR::CRHR1-IT1:147081:
I:CNVR::CRHR1:1394:
I:CNVR::CRHR2:1395:
I:CNVR::CRIM1:51232:
I:CNVR::CRIP1:1396:
I:CNVR::CRIP2:1397:
I:CNVR::CRIP3:401262:
I:CNVR::CRIPAK:285464:
I:CNVR::CRIPT:9419:
I:CNVR::CRISP1:167:
I:CNVR::CRISP2:7180:
I:CNVR::CRISP3:10321:
I:CNVR::CRISPLD1:83690:
I:CNVR::CRISPLD2:83716:
I:CNVR::CRK:1398:
I:CNVR::CRLF1:9244:
I:CNVR::CRLF2:chrX_64109:
I:CNVR::CRLF3:51379:
I:CNVR::CRLS1:54675:
I:CNVR::CRMP1:1400:
I:CNVR::CRNDE:643911:
I:CNVR::CRNKL1:51340:
I:CNVR::CRNN:49860:
I:CNVR::CROCC:9696:
I:CNVR::CROCCP2:84809:
I:CNVR::CROCCP3:114819:
I:CNVR::CROT:54677:
I:CNVR::CRP:1401:
I:CNVR::CRSP8P:441089:
I:CNVR::CRTAC1:55118:
I:CNVR::CRTAM:56253:
I:CNVR::CRTAP:10491:
I:CNVR::CRTC1:23373:
I:CNVR::CRTC2:200186:
I:CNVR::CRTC3:64784:
I:CNVR::CRX:1406:
I:CNVR::CRY1:1407:
I:CNVR::CRY2:1408:
I:CNVR::CRYAA:1409:
I:CNVR::CRYAB:1410:
I:CNVR::CRYBA1:1411:
I:CNVR::CRYBA2:1412:
I:CNVR::CRYBA4:1413:
I:CNVR::CRYBB1:1414:
I:CNVR::CRYBB2:1415:
I:CNVR::CRYBB2P1:1416:
I:CNVR::CRYBB3:1417:
I:CNVR::CRYBG3:131544:
I:CNVR::CRYGA:1418:
I:CNVR::CRYGB:1419:
I:CNVR::CRYGC:1420:
I:CNVR::CRYGD:1421:
I:CNVR::CRYGN:155051:
I:CNVR::CRYGS:1427:
I:CNVR::CRYL1:51084:
I:CNVR::CRYM-AS1:400508:
I:CNVR::CRYM:1428:
I:CNVR::CRYZ:1429:
I:CNVR::CRYZL1:9946:
I:CNVR::CS:1431:
I:CNVR::CSAD:51380:
I:CNVR::CSAG2:728461:
I:CNVR::CSAG3:389903:
I:CNVR::CSAG4:100130935:
I:CNVR::CSDA:8531:
I:CNVR::CSDC2:27254:
I:CNVR::CSDE1:7812:
I:CNVR::CSE1L:1434:
I:CNVR::CSF1:1435:
I:CNVR::CSF1R:1436:
I:CNVR::CSF2:1437:
I:CNVR::CSF2RA:chrX_1438:
I:CNVR::CSF2RB:1439:
I:CNVR::CSF3:1440:
I:CNVR::CSF3R:1441:
I:CNVR::CSGALNACT1:55790:
I:CNVR::CSGALNACT2:55454:
I:CNVR::CSH1:1442:
I:CNVR::CSH2:1443:
I:CNVR::CSHL1:1444:
I:CNVR::CSK:1445:
I:CNVR::CSMD1:64478:
I:CNVR::CSMD2:114784:
I:CNVR::CSMD3:114788:
I:CNVR::CSN1S1:1446:
I:CNVR::CSN1S2AP:286828:
I:CNVR::CSN1S2BP:100337616:
I:CNVR::CSN2:1447:
I:CNVR::CSN3:1448:
I:CNVR::CSNK1A1:1452:
I:CNVR::CSNK1A1L:122011:
I:CNVR::CSNK1A1P1:161635:
I:CNVR::CSNK1D:1453:
I:CNVR::CSNK1E:1454:
I:CNVR::CSNK1G1:53944:
I:CNVR::CSNK1G2-AS1:255193:
I:CNVR::CSNK1G2:1455:
I:CNVR::CSNK1G3:1456:
I:CNVR::CSNK2A1:1457:
I:CNVR::CSNK2A1P:283106:
I:CNVR::CSNK2A2:1459:
I:CNVR::CSNK2A3:283106:
I:CNVR::CSPG4:1464:
I:CNVR::CSPG4P8:440297:
I:CNVR::CSPG5:10675:
I:CNVR::CSPP1:79848:
I:CNVR::CSRNP1:64651:
I:CNVR::CSRNP2:81566:
I:CNVR::CSRNP3:80034:
I:CNVR::CSRP1:1465:
I:CNVR::CSRP2:1466:
I:CNVR::CSRP2BP:57325:
I:CNVR::CSRP3:8048:
I:CNVR::CST11:140880:
I:CNVR::CST13P:164380:
I:CNVR::CST1:1469:
I:CNVR::CST2:1470:
I:CNVR::CST3:1471:
I:CNVR::CST4:1472:
I:CNVR::CST5:1473:
I:CNVR::CST6:1474:
I:CNVR::CST7:8530:
I:CNVR::CST8:10047:
I:CNVR::CST9:128822:
I:CNVR::CST9L:128821:
I:CNVR::CSTA:1475:
I:CNVR::CSTB:1476:
I:CNVR::CSTF1:1477:
I:CNVR::CSTF2:1478:
I:CNVR::CSTF2T:23283:
I:CNVR::CSTF3-AS1:338739:
I:CNVR::CSTF3:1479:
I:CNVR::CSTL1:128817:
I:CNVR::CSTT:164380:
I:CNVR::CT45A1:541466:
I:CNVR::CT45A4:441520:
I:CNVR::CT47A10:728036:
I:CNVR::CT47A11:255313:
I:CNVR::CT47A1:728096:
I:CNVR::CT47A2:728090:
I:CNVR::CT47A4:728075:
I:CNVR::CT47A5:728072:
I:CNVR::CT47A6:728062:
I:CNVR::CT47A7:653282:
I:CNVR::CT47A8:728049:
I:CNVR::CT47B1:643311:
I:CNVR::CT55:54967:
I:CNVR::CT62:196993:
I:CNVR::CT83:203413:
I:CNVR::CTAG2:30848:
I:CNVR::CTAGE10P:220429:
I:CNVR::CTAGE11P:647288:
I:CNVR::CTAGE15:441294:
I:CNVR::CTAGE1:64693:
I:CNVR::CTAGE4:100128553:
I:CNVR::CTAGE5:4253:
I:CNVR::CTAGE6:340307:
I:CNVR::CTAGE7P:119437:
I:CNVR::CTAGE9:643854:
I:CNVR::CTB-113P19.1:101927096:
I:CNVR::CTB-118N6.3:101927233:
I:CNVR::CTB-12O2.1:101927115:
I:CNVR::CTB-174D11.1:728095:
I:CNVR::CTB-178M22.2:101927862:
I:CNVR::CTB-7E3.1:102557615:
I:CNVR::CTBP1-AS2:92070:
I:CNVR::CTBP1-AS:285463:
I:CNVR::CTBP1:1487:
I:CNVR::CTBP2:1488:
I:CNVR::CTBS:1486:
I:CNVR::CTC-360P9.3:100996665:
I:CNVR::CTC-436P18.1:101928630:
I:CNVR::CTC1:80169:
I:CNVR::CTCF:10664:
I:CNVR::CTCFL:140690:
I:CNVR::CTD-2127H9.1:101929768:
I:CNVR::CTD-2151A2.1:102724855:
I:CNVR::CTD-2194D22.4:101929081:
I:CNVR::CTD-2201E9.1:101929338:
I:CNVR::CTD-2201I18.1:101929215:
I:CNVR::CTD-2258A20.5:101927726:
I:CNVR::CTD-2270F17.1:101928033:
I:CNVR::CTD-2297D10.2:101929176:
I:CNVR::CTD-2350J17.1:101929472:
I:CNVR::CTD-3080P12.3:101928857:
I:CNVR::CTDNEP1:23399:
I:CNVR::CTDP1:9150:
I:CNVR::CTDSP1:58190:
I:CNVR::CTDSP2:10106:
I:CNVR::CTDSPL2:51496:
I:CNVR::CTDSPL:10217:
I:CNVR::CTF1:1489:
I:CNVR::CTGF:1490:
I:CNVR::CTGLF12P:414224:
I:CNVR::CTH:1491:
I:CNVR::CTHRC1:115908:
I:CNVR::CTIF:9811:
I:CNVR::CTLA4:1493:
I:CNVR::CTNNA1:1495:
I:CNVR::CTNNA2:1496:
I:CNVR::CTNNA3:29119:
I:CNVR::CTNNAL1:8727:
I:CNVR::CTNNB1:1499:
I:CNVR::CTNNBIP1:56998:
I:CNVR::CTNNBL1:56259:
I:CNVR::CTNND1:1500:
I:CNVR::CTNND2:1501:
I:CNVR::CTNS:1497:
I:CNVR::CTPS1:1503:
I:CNVR::CTPS2:56474:
I:CNVR::CTR9:9646:
I:CNVR::CTRB1:1504:
I:CNVR::CTRB2:440387:
I:CNVR::CTRC:11330:
I:CNVR::CTRL:1506:
I:CNVR::CTSA:5476:
I:CNVR::CTSB:1508:
I:CNVR::CTSC:1075:
I:CNVR::CTSD:1509:
I:CNVR::CTSE:1510:
I:CNVR::CTSF:8722:
I:CNVR::CTSG:1511:
I:CNVR::CTSH:1512:
I:CNVR::CTSK:1513:
I:CNVR::CTSL3P:392360:
I:CNVR::CTSL:1514:
I:CNVR::CTSLP8:1518:
I:CNVR::CTSO:1519:
I:CNVR::CTSS:1520:
I:CNVR::CTSV:1515:
I:CNVR::CTSZ:1522:
I:CNVR::CTTN:2017:
I:CNVR::CTTNBP2:83992:
I:CNVR::CTTNBP2NL:55917:
I:CNVR::CTU1:90353:
I:CNVR::CTU2:348180:
I:CNVR::CTXN1:404217:
I:CNVR::CTXN2:399697:
I:CNVR::CTXN3:613212:
I:CNVR::CUBN:8029:
I:CNVR::CUEDC1:404093:
I:CNVR::CUEDC2:79004:
I:CNVR::CUL1:8454:
I:CNVR::CUL2:8453:
I:CNVR::CUL3:8452:
I:CNVR::CUL4A:8451:
I:CNVR::CUL4B:8450:
I:CNVR::CUL5:8065:
I:CNVR::CUL7:9820:
I:CNVR::CUL9:23113:
I:CNVR::CUTA:51596:
I:CNVR::CUTC:51076:
I:CNVR::CUX1:1523:
I:CNVR::CUX2:23316:
I:CNVR::CUZD1:50624:
I:CNVR::CWC15:51503:
I:CNVR::CWC22:57703:
I:CNVR::CWC25:54883:
I:CNVR::CWC27:10283:
I:CNVR::CWF19L1:55280:
I:CNVR::CWF19L2:143884:
I:CNVR::CWH43:80157:
I:CNVR::CX3CL1:6376:
I:CNVR::CX3CR1:1524:
I:CNVR::CXADR:1525:
I:CNVR::CXADRP2:646243:
I:CNVR::CXADRP3:440224:
I:CNVR::CXCL10:3627:
I:CNVR::CXCL11:6373:
I:CNVR::CXCL12:6387:
I:CNVR::CXCL13:10563:
I:CNVR::CXCL14:9547:
I:CNVR::CXCL16:58191:
I:CNVR::CXCL17:284340:
I:CNVR::CXCL1:2919:
I:CNVR::CXCL2:2920:
I:CNVR::CXCL3:2921:
I:CNVR::CXCL5:6374:
I:CNVR::CXCL6:6372:
I:CNVR::CXCR1:3577:
I:CNVR::CXCR2:3579:
I:CNVR::CXCR2P1:3580:
I:CNVR::CXCR3:2833:
I:CNVR::CXCR4:7852:
I:CNVR::CXCR5:643:
I:CNVR::CXCR6:10663:
I:CNVR::CXCR7:57007:
I:CNVR::CXXC1:30827:
I:CNVR::CXXC1P1:392459:
I:CNVR::CXXC4:80319:
I:CNVR::CXXC5:51523:
I:CNVR::CXorf21:80231:
I:CNVR::CXorf22:170063:
I:CNVR::CXorf23:256643:
I:CNVR::CXorf27:25763:
I:CNVR::CXorf28:100129464:
I:CNVR::CXorf30:645090:
I:CNVR::CXorf31:724087:
I:CNVR::CXorf36:79742:
I:CNVR::CXorf38:159013:
I:CNVR::CXorf40A:91966:
I:CNVR::CXorf40B:541578:
I:CNVR::CXorf41:139212:
I:CNVR::CXorf49:100130361:
I:CNVR::CXorf51A:100129239:
I:CNVR::CXorf51B:100133053:
I:CNVR::CXorf56:63932:
I:CNVR::CXorf57:55086:
I:CNVR::CXorf58:254158:
I:CNVR::CXorf61:203413:
I:CNVR::CXorf64:100130613:
I:CNVR::CXorf65:158830:
I:CNVR::CXorf66:347487:
I:CNVR::CXorf69:644538:
I:CNVR::CYB561:1534:
I:CNVR::CYB561A3:220002:
I:CNVR::CYB561D1:284613:
I:CNVR::CYB561D2:11068:
I:CNVR::CYB5A:1528:
I:CNVR::CYB5B:80777:
I:CNVR::CYB5D1:124637:
I:CNVR::CYB5D2:124936:
I:CNVR::CYB5R1:51706:
I:CNVR::CYB5R2:51700:
I:CNVR::CYB5R3:1727:
I:CNVR::CYB5R4:51167:
I:CNVR::CYB5RL:606495:
I:CNVR::CYBA:1535:
I:CNVR::CYBB:1536:
I:CNVR::CYBRD1:79901:
I:CNVR::CYC1:1537:
I:CNVR::CYCS:54205:
I:CNVR::CYCSP52:360155:
I:CNVR::CYFIP2:26999:
I:CNVR::CYGB:114757:
I:CNVR::CYLC1:1538:
I:CNVR::CYLC2:1539:
I:CNVR::CYLD:1540:
I:CNVR::CYMP:643160:
I:CNVR::CYP11A1:1583:
I:CNVR::CYP11B1:1584:
I:CNVR::CYP11B2:1585:
I:CNVR::CYP17A1:1586:
I:CNVR::CYP19A1:1588:
I:CNVR::CYP1A1:1543:
I:CNVR::CYP1A2:1544:
I:CNVR::CYP1B1-AS1:285154:
I:CNVR::CYP1B1:1545:
I:CNVR::CYP20A1:57404:
I:CNVR::CYP24A1:1591:
I:CNVR::CYP26A1:1592:
I:CNVR::CYP26B1:56603:
I:CNVR::CYP26C1:340665:
I:CNVR::CYP27A1:1593:
I:CNVR::CYP27B1:1594:
I:CNVR::CYP27C1:339761:
I:CNVR::CYP2A13:1553:
I:CNVR::CYP2A6:1548:
I:CNVR::CYP2A7:1549:
I:CNVR::CYP2B6:1555:
I:CNVR::CYP2B7P:1556:
I:CNVR::CYP2C18:1562:
I:CNVR::CYP2C19:1557:
I:CNVR::CYP2C8:1558:
I:CNVR::CYP2C9:1559:
I:CNVR::CYP2D6:1565:
I:CNVR::CYP2D7P:1564:
I:CNVR::CYP2F1:1572:
I:CNVR::CYP2G1P:22952:
I:CNVR::CYP2J2:1573:
I:CNVR::CYP2R1:120227:
I:CNVR::CYP2S1:29785:
I:CNVR::CYP2U1:113612:
I:CNVR::CYP2W1:54905:
I:CNVR::CYP39A1:51302:
I:CNVR::CYP3A43:64816:
I:CNVR::CYP3A4:1576:
I:CNVR::CYP3A5:1577:
I:CNVR::CYP3A7-CYP3AP1:100861540:
I:CNVR::CYP3A7:1551:
I:CNVR::CYP46A1:10858:
I:CNVR::CYP4A11:1579:
I:CNVR::CYP4A22:284541:
I:CNVR::CYP4B1:1580:
I:CNVR::CYP4F11:57834:
I:CNVR::CYP4F12:66002:
I:CNVR::CYP4F22:126410:
I:CNVR::CYP4F24P:388514:
I:CNVR::CYP4F2:8529:
I:CNVR::CYP4F30P:100132708:
I:CNVR::CYP4F35P:284233:
I:CNVR::CYP4F3:4051:
I:CNVR::CYP4F62P:646802:
I:CNVR::CYP4F8:11283:
I:CNVR::CYP4V2:285440:
I:CNVR::CYP4X1:260293:
I:CNVR::CYP4Z1:199974:
I:CNVR::CYP4Z2P:163720:
I:CNVR::CYP51A1:1595:
I:CNVR::CYP7A1:1581:
I:CNVR::CYP7B1:9420:
I:CNVR::CYP8B1:1582:
I:CNVR::CYR61:3491:
I:CNVR::CYS1:192668:
I:CNVR::CYSLTR1:10800:
I:CNVR::CYSLTR2:57105:
I:CNVR::CYSTM1:84418:
I:CNVR::CYTH1:9267:
I:CNVR::CYTH2:9266:
I:CNVR::CYTH3:9265:
I:CNVR::CYTH4:27128:
I:CNVR::CYTIP:9595:
I:CNVR::CYTL1:54360:
I:CNVR::CYYR1:116159:
I:CNVR::D21S2088E:266917:
I:CNVR::D2HGDH:728294:
I:CNVR::D4S234E:27065:
I:CNVR::DAAM1:23002:
I:CNVR::DAAM2:23500:
I:CNVR::DAB1-AS1:101926890:
I:CNVR::DAB1:1600:
I:CNVR::DAB2:1601:
I:CNVR::DAB2IP:153090:
I:CNVR::DACH1:1602:
I:CNVR::DACH2:117154:
I:CNVR::DACT1:51339:
I:CNVR::DACT2:168002:
I:CNVR::DACT3-AS1:100506068:
I:CNVR::DACT3:147906:
I:CNVR::DAD1:1603:
I:CNVR::DAG1:1605:
I:CNVR::DAGLA:747:
I:CNVR::DAGLB:221955:
I:CNVR::DAK:26007:
I:CNVR::DALRD3:55152:
I:CNVR::DANCR:57291:
I:CNVR::DAND5:199699:
I:CNVR::DAO:1610:
I:CNVR::DAOA-AS1:282706:
I:CNVR::DAOA:267012:
I:CNVR::DAP3:7818:
I:CNVR::DAP:1611:
I:CNVR::DAPK1:1612:
I:CNVR::DAPK2:23604:
I:CNVR::DAPL1:92196:
I:CNVR::DAPP1:27071:
I:CNVR::DARC:2532:
I:CNVR::DARS2:55157:
I:CNVR::DARS:1615:
I:CNVR::DAW1:164781:
I:CNVR::DAXX:1616:
I:CNVR::DAZAP1:26528:
I:CNVR::DAZAP2:9802:
I:CNVR::DAZL:1618:
I:CNVR::DBC1:1620:
I:CNVR::DBF4:10926:
I:CNVR::DBF4B:80174:
I:CNVR::DBH-AS1:138948:
I:CNVR::DBH:1621:
I:CNVR::DBI:1622:
I:CNVR::DBIL5P2:100169989:
I:CNVR::DBIL5P:100131454:
I:CNVR::DBN1:1627:
I:CNVR::DBNDD1:79007:
I:CNVR::DBNDD2:55861:
I:CNVR::DBNL:28988:
I:CNVR::DBP:1628:
I:CNVR::DBR1:51163:
I:CNVR::DBT:1629:
I:CNVR::DBX1:120237:
I:CNVR::DBX2:440097:
I:CNVR::DCAF10:79269:
I:CNVR::DCAF11:80344:
I:CNVR::DCAF12:25853:
I:CNVR::DCAF12L1:139170:
I:CNVR::DCAF12L2:340578:
I:CNVR::DCAF13:25879:
I:CNVR::DCAF13P3:100132724:
I:CNVR::DCAF15:90379:
I:CNVR::DCAF16:54876:
I:CNVR::DCAF17:80067:
I:CNVR::DCAF4:26094:
I:CNVR::DCAF4L1:285429:
I:CNVR::DCAF4L2:138009:
I:CNVR::DCAF5:8816:
I:CNVR::DCAF6:55827:
I:CNVR::DCAF7:10238:
I:CNVR::DCAF8:50717:
I:CNVR::DCAF8L1:139425:
I:CNVR::DCAF8L2:347442:
I:CNVR::DCAKD:79877:
I:CNVR::DCBLD1:285761:
I:CNVR::DCBLD2:131566:
I:CNVR::DCC:1630:
I:CNVR::DCD:117159:
I:CNVR::DCDC1:341019:
I:CNVR::DCDC2:51473:
I:CNVR::DCDC2B:149069:
I:CNVR::DCDC2C:728597:
I:CNVR::DCDC5:100506627:
I:CNVR::DCHS1:8642:
I:CNVR::DCHS2:54798:
I:CNVR::DCK:1633:
I:CNVR::DCLK1:9201:
I:CNVR::DCLK2:166614:
I:CNVR::DCLK3:85443:
I:CNVR::DCLRE1A:9937:
I:CNVR::DCLRE1B:64858:
I:CNVR::DCLRE1C:64421:
I:CNVR::DCN:1634:
I:CNVR::DCP1A:55802:
I:CNVR::DCP1B:196513:
I:CNVR::DCP2:167227:
I:CNVR::DCPS:28960:
I:CNVR::DCST1:149095:
I:CNVR::DCST2:127579:
I:CNVR::DCSTAMP:81501:
I:CNVR::DCT:1638:
I:CNVR::DCTD:1635:
I:CNVR::DCTN1-AS1:100189589:
I:CNVR::DCTN1:1639:
I:CNVR::DCTN2:10540:
I:CNVR::DCTN3:11258:
I:CNVR::DCTN4:51164:
I:CNVR::DCTN5:84516:
I:CNVR::DCTN6:10671:
I:CNVR::DCTPP1:79077:
I:CNVR::DCUN1D1:54165:
I:CNVR::DCUN1D2:55208:
I:CNVR::DCUN1D3:123879:
I:CNVR::DCUN1D4:23142:
I:CNVR::DCUN1D5:84259:
I:CNVR::DCX:1641:
I:CNVR::DCXR:51181:
I:CNVR::DDA1:79016:
I:CNVR::DDAH1:23576:
I:CNVR::DDB1:1642:
I:CNVR::DDB2:1643:
I:CNVR::DDC:1644:
I:CNVR::DDHD1:80821:
I:CNVR::DDHD2:23259:
I:CNVR::DDI1:414301:
I:CNVR::DDI2:84301:
I:CNVR::DDIT3:1649:
I:CNVR::DDIT4:54541:
I:CNVR::DDIT4L:115265:
I:CNVR::DDN:23109:
I:CNVR::DDO:8528:
I:CNVR::DDOST:1650:
I:CNVR::DDR1:780:
I:CNVR::DDR2:4921:
I:CNVR::DDRGK1:65992:
I:CNVR::DDT:1652:
I:CNVR::DDTL:100037417:
I:CNVR::DDX10:1662:
I:CNVR::DDX11-AS1:100506660:
I:CNVR::DDX11:1663:
I:CNVR::DDX11L16:chrX_727856:
I:CNVR::DDX11L1:100287102:
I:CNVR::DDX11L2:84771:
I:CNVR::DDX11L5:100287596:
I:CNVR::DDX11L9:100288486:
I:CNVR::DDX12P:440081:
I:CNVR::DDX17:10521:
I:CNVR::DDX18:8886:
I:CNVR::DDX19A:55308:
I:CNVR::DDX19B:11269:
I:CNVR::DDX1:1653:
I:CNVR::DDX20:11218:
I:CNVR::DDX21:9188:
I:CNVR::DDX23:9416:
I:CNVR::DDX24:57062:
I:CNVR::DDX25:29118:
I:CNVR::DDX26B-AS1:100874118:
I:CNVR::DDX26B:203522:
I:CNVR::DDX27:55661:
I:CNVR::DDX28:55794:
I:CNVR::DDX31:64794:
I:CNVR::DDX39A:10212:
I:CNVR::DDX39B:7919:
I:CNVR::DDX3X:1654:
I:CNVR::DDX41:51428:
I:CNVR::DDX42:11325:
I:CNVR::DDX43:55510:
I:CNVR::DDX46:9879:
I:CNVR::DDX47:51202:
I:CNVR::DDX49:54555:
I:CNVR::DDX4:54514:
I:CNVR::DDX50:79009:
I:CNVR::DDX51:317781:
I:CNVR::DDX52:11056:
I:CNVR::DDX53:168400:
I:CNVR::DDX54:79039:
I:CNVR::DDX55:57696:
I:CNVR::DDX56:54606:
I:CNVR::DDX58:23586:
I:CNVR::DDX59:83479:
I:CNVR::DDX5:1655:
I:CNVR::DDX60:55601:
I:CNVR::DDX60L:91351:
I:CNVR::DDX6:1656:
I:CNVR::DEAF1:10522:
I:CNVR::DEAR:102191832:
I:CNVR::DEC1:50514:
I:CNVR::DECR1:1666:
I:CNVR::DEDD2:162989:
I:CNVR::DEF6:50619:
I:CNVR::DEFA11P:724068:
I:CNVR::DEFA1:1667:
I:CNVR::DEFA3:1668:
I:CNVR::DEFA4:1669:
I:CNVR::DEFA5:1670:
I:CNVR::DEFA6:1671:
I:CNVR::DEFA8P:449491:
I:CNVR::DEFA9P:449492:
I:CNVR::DEFB103A:414325:
I:CNVR::DEFB104A:140596:
I:CNVR::DEFB108B:245911:
I:CNVR::DEFB109P1B:641517:
I:CNVR::DEFB110:245913:
I:CNVR::DEFB112:245915:
I:CNVR::DEFB113:245927:
I:CNVR::DEFB114:245928:
I:CNVR::DEFB115:245929:
I:CNVR::DEFB116:245930:
I:CNVR::DEFB118:117285:
I:CNVR::DEFB119:245932:
I:CNVR::DEFB121:245934:
I:CNVR::DEFB122:245935:
I:CNVR::DEFB123:245936:
I:CNVR::DEFB124:245937:
I:CNVR::DEFB126:81623:
I:CNVR::DEFB127:140850:
I:CNVR::DEFB128:245939:
I:CNVR::DEFB130:245940:
I:CNVR::DEFB132:400830:
I:CNVR::DEFB133:403339:
I:CNVR::DEFB135:613209:
I:CNVR::DEFB1:1672:
I:CNVR::DEGS1:8560:
I:CNVR::DEGS2:123099:
I:CNVR::DEK:7913:
I:CNVR::DENND1A:57706:
I:CNVR::DENND1B:163486:
I:CNVR::DENND2A:27147:
I:CNVR::DENND2C:163259:
I:CNVR::DENND2D:79961:
I:CNVR::DENND3:22898:
I:CNVR::DENND4A:10260:
I:CNVR::DENND4B:9909:
I:CNVR::DENND4C:55667:
I:CNVR::DENND5A:23258:
I:CNVR::DENND5B-AS1:100874249:
I:CNVR::DENND5B:160518:
I:CNVR::DENND6A:201627:
I:CNVR::DENND6B:414918:
I:CNVR::DENR:8562:
I:CNVR::DEPDC1:55635:
I:CNVR::DEPDC1B:55789:
I:CNVR::DEPDC4:120863:
I:CNVR::DEPDC5:9681:
I:CNVR::DEPDC7:91614:
I:CNVR::DEPTOR:64798:
I:CNVR::DERA:51071:
I:CNVR::DERL1:79139:
I:CNVR::DERL2:51009:
I:CNVR::DERL3:91319:
I:CNVR::DES:1674:
I:CNVR::DESI1:27351:
I:CNVR::DESI2:51029:
I:CNVR::DET1:55070:
I:CNVR::DEXI:28955:
I:CNVR::DFFA:1676:
I:CNVR::DFFB:1677:
I:CNVR::DFNA5:1687:
I:CNVR::DFNB31:25861:
I:CNVR::DFNB59:494513:
I:CNVR::DGAT2:84649:
I:CNVR::DGAT2L6:347516:
I:CNVR::DGCR2:9993:
I:CNVR::DGCR6L:85359:
I:CNVR::DGCR8:54487:
I:CNVR::DGKA:1606:
I:CNVR::DGKB:1607:
I:CNVR::DGKD:8527:
I:CNVR::DGKE:8526:
I:CNVR::DGKG:1608:
I:CNVR::DGKH:160851:
I:CNVR::DGKI:9162:
I:CNVR::DGKK:139189:
I:CNVR::DGKQ:1609:
I:CNVR::DGKZ:8525:
I:CNVR::DGUOK-AS1:100874048:
I:CNVR::DGUOK:1716:
I:CNVR::DHCR24:1718:
I:CNVR::DHCR7:1717:
I:CNVR::DHDDS:79947:
I:CNVR::DHDH:27294:
I:CNVR::DHFR:1719:
I:CNVR::DHFRL1:200895:
I:CNVR::DHH:50846:
I:CNVR::DHODH:1723:
I:CNVR::DHPS:1725:
I:CNVR::DHRS11:79154:
I:CNVR::DHRS12:79758:
I:CNVR::DHRS13:147015:
I:CNVR::DHRS1:115817:
I:CNVR::DHRS2:10202:
I:CNVR::DHRS3:9249:
I:CNVR::DHRS4-AS1:55449:
I:CNVR::DHRS4:10901:
I:CNVR::DHRS4L1:728635:
I:CNVR::DHRS4L2:317749:
I:CNVR::DHRS7:51635:
I:CNVR::DHRS7B:25979:
I:CNVR::DHRS7C:201140:
I:CNVR::DHRS9:10170:
I:CNVR::DHRSX:chrX_207063:
I:CNVR::DHTKD1:55526:
I:CNVR::DHX15:1665:
I:CNVR::DHX16:8449:
I:CNVR::DHX29:54505:
I:CNVR::DHX30:22907:
I:CNVR::DHX32:55760:
I:CNVR::DHX33:56919:
I:CNVR::DHX34:9704:
I:CNVR::DHX35:60625:
I:CNVR::DHX36:170506:
I:CNVR::DHX37:57647:
I:CNVR::DHX38:9785:
I:CNVR::DHX40:79665:
I:CNVR::DHX57:90957:
I:CNVR::DHX58:79132:
I:CNVR::DHX8:1659:
I:CNVR::DHX9:1660:
I:CNVR::DIABLO:56616:
I:CNVR::DIAPH1:1729:
I:CNVR::DIAPH2:1730:
I:CNVR::DIAPH3-AS1:100874195:
I:CNVR::DIAPH3-AS2:100874196:
I:CNVR::DIAPH3:81624:
I:CNVR::DICER1-AS1:400242:
I:CNVR::DICER1:23405:
I:CNVR::DIDO1:11083:
I:CNVR::DIEXF:27042:
I:CNVR::DIMT1:27292:
I:CNVR::DIO1:1733:
I:CNVR::DIO2-AS1:100628307:
I:CNVR::DIO2:1734:
I:CNVR::DIO3:1735:
I:CNVR::DIO3OS:64150:
I:CNVR::DIP2A-IT1:100862692:
I:CNVR::DIP2A:23181:
I:CNVR::DIP2B:57609:
I:CNVR::DIP2C:22982:
I:CNVR::DIRAS1:148252:
I:CNVR::DIRAS2:54769:
I:CNVR::DIRAS3:9077:
I:CNVR::DIRC1:116093:
I:CNVR::DIRC2:84925:
I:CNVR::DIRC3:729582:
I:CNVR::DIS3:22894:
I:CNVR::DIS3L2:129563:
I:CNVR::DIS3L:115752:
I:CNVR::DISC1:27185:
I:CNVR::DISC1FP1:101929222:
I:CNVR::DISC2:27184:
I:CNVR::DISP1:84976:
I:CNVR::DISP2:85455:
I:CNVR::DIXDC1:85458:
I:CNVR::DKFZP434A062:26102:
I:CNVR::DKFZP434H168:26077:
I:CNVR::DKFZP434I0714:54553:
I:CNVR::DKFZP434K028:26070:
I:CNVR::DKFZP434L187:26082:
I:CNVR::DKFZP586I1420:222161:
I:CNVR::DKFZp434J0226:93429:
I:CNVR::DKFZp434L192:222029:
I:CNVR::DKFZp451B082:401282:
I:CNVR::DKFZp566F0947:94023:
I:CNVR::DKFZp686K1684:440034:
I:CNVR::DKFZp686O1327:401014:
I:CNVR::DKFZp779M0652:374387:
I:CNVR::DKK1:22943:
I:CNVR::DKK2:27123:
I:CNVR::DKK3:27122:
I:CNVR::DKK4:27121:
I:CNVR::DKKL1:27120:
I:CNVR::DLAT:1737:
I:CNVR::DLC1:10395:
I:CNVR::DLD:1738:
I:CNVR::DLEC1:9940:
I:CNVR::DLEU1:10301:
I:CNVR::DLEU2L:79469:
I:CNVR::DLEU7-AS1:100874074:
I:CNVR::DLEU7:220107:
I:CNVR::DLG1-AS1:100507086:
I:CNVR::DLG1:1739:
I:CNVR::DLG2:1740:
I:CNVR::DLG3-AS1:100873930:
I:CNVR::DLG3:1741:
I:CNVR::DLG4:1742:
I:CNVR::DLG5-AS1:100128292:
I:CNVR::DLG5:9231:
I:CNVR::DLGAP1-AS1:649446:
I:CNVR::DLGAP1-AS3:201477:
I:CNVR::DLGAP1-AS4:101410534:
I:CNVR::DLGAP1-AS5:284215:
I:CNVR::DLGAP1:9229:
I:CNVR::DLGAP2:9228:
I:CNVR::DLGAP3:58512:
I:CNVR::DLGAP4:22839:
I:CNVR::DLGAP5:9787:
I:CNVR::DLK1:8788:
I:CNVR::DLK2:65989:
I:CNVR::DLL1:28514:
I:CNVR::DLL3:10683:
I:CNVR::DLL4:54567:
I:CNVR::DLST:1743:
I:CNVR::DLX1:1745:
I:CNVR::DLX2:1746:
I:CNVR::DLX3:1747:
I:CNVR::DLX4:1748:
I:CNVR::DLX5:1749:
I:CNVR::DLX6-AS1:285987:
I:CNVR::DLX6:1750:
I:CNVR::DMAP1:55929:
I:CNVR::DMBT1:1755:
I:CNVR::DMBT1P1:375940:
I:CNVR::DMBX1:127343:
I:CNVR::DMC1:11144:
I:CNVR::DMD:1756:
I:CNVR::DMGDH:29958:
I:CNVR::DMKN:93099:
I:CNVR::DMP1:1758:
I:CNVR::DMPK:1760:
I:CNVR::DMRT1:1761:
I:CNVR::DMRT2:10655:
I:CNVR::DMRT3:58524:
I:CNVR::DMRTA1:63951:
I:CNVR::DMRTA2:63950:
I:CNVR::DMRTB1:63948:
I:CNVR::DMRTC1:63947:
I:CNVR::DMRTC2:63946:
I:CNVR::DMTF1:9988:
I:CNVR::DMTN:2039:
I:CNVR::DMWD:1762:
I:CNVR::DMXL1:1657:
I:CNVR::DMXL2:23312:
I:CNVR::DNA2:1763:
I:CNVR::DNAAF1:123872:
I:CNVR::DNAAF2:55172:
I:CNVR::DNAAF3:352909:
I:CNVR::DNAH10:196385:
I:CNVR::DNAH11:8701:
I:CNVR::DNAH12:201625:
I:CNVR::DNAH14:127602:
I:CNVR::DNAH17-AS1:100996295:
I:CNVR::DNAH17:8632:
I:CNVR::DNAH1:25981:
I:CNVR::DNAH2:146754:
I:CNVR::DNAH3:55567:
I:CNVR::DNAH5:1767:
I:CNVR::DNAH6:1768:
I:CNVR::DNAH7:56171:
I:CNVR::DNAH8:1769:
I:CNVR::DNAH9:1770:
I:CNVR::DNAI1:27019:
I:CNVR::DNAJA1:3301:
I:CNVR::DNAJA1P5:94236:
I:CNVR::DNAJA2:10294:
I:CNVR::DNAJA3:9093:
I:CNVR::DNAJA4:55466:
I:CNVR::DNAJB11:51726:
I:CNVR::DNAJB12:54788:
I:CNVR::DNAJB13:374407:
I:CNVR::DNAJB14:79982:
I:CNVR::DNAJB1:3337:
I:CNVR::DNAJB2:3300:
I:CNVR::DNAJB3:414061:
I:CNVR::DNAJB4:11080:
I:CNVR::DNAJB5:25822:
I:CNVR::DNAJB6:10049:
I:CNVR::DNAJB7:150353:
I:CNVR::DNAJB8-AS1:285224:
I:CNVR::DNAJB8:165721:
I:CNVR::DNAJB9:4189:
I:CNVR::DNAJC10:54431:
I:CNVR::DNAJC11:55735:
I:CNVR::DNAJC12:56521:
I:CNVR::DNAJC13:23317:
I:CNVR::DNAJC15:29103:
I:CNVR::DNAJC16:23341:
I:CNVR::DNAJC17:55192:
I:CNVR::DNAJC18:202052:
I:CNVR::DNAJC19:131118:
I:CNVR::DNAJC1:64215:
I:CNVR::DNAJC21:134218:
I:CNVR::DNAJC22:79962:
I:CNVR::DNAJC24:120526:
I:CNVR::DNAJC25-GNG10:552891:
I:CNVR::DNAJC25:548645:
I:CNVR::DNAJC27-AS1:729723:
I:CNVR::DNAJC27:51277:
I:CNVR::DNAJC28:54943:
I:CNVR::DNAJC2:27000:
I:CNVR::DNAJC30:84277:
I:CNVR::DNAJC3:5611:
I:CNVR::DNAJC4:3338:
I:CNVR::DNAJC5B:85479:
I:CNVR::DNAJC5G:285126:
I:CNVR::DNAJC6:9829:
I:CNVR::DNAJC7:7266:
I:CNVR::DNAJC8:22826:
I:CNVR::DNAJC9-AS1:414245:
I:CNVR::DNAJC9:23234:
I:CNVR::DNAL1:83544:
I:CNVR::DNAL4:10126:
I:CNVR::DNALI1:7802:
I:CNVR::DNASE1:1773:
I:CNVR::DNASE1L1:1774:
I:CNVR::DNASE1L2:1775:
I:CNVR::DNASE1L3:1776:
I:CNVR::DNASE2:1777:
I:CNVR::DNASE2B:58511:
I:CNVR::DND1:373863:
I:CNVR::DNER:92737:
I:CNVR::DNHD1:144132:
I:CNVR::DNLZ:728489:
I:CNVR::DNM1:1759:
I:CNVR::DNM1L:10059:
I:CNVR::DNM1P35:100128285:
I:CNVR::DNM1P46:196968:
I:CNVR::DNM2:1785:
I:CNVR::DNM3:26052:
I:CNVR::DNM3OS:100628315:
I:CNVR::DNMBP-AS1:100188954:
I:CNVR::DNMBP:23268:
I:CNVR::DNMT1:1786:
I:CNVR::DNMT3A:1788:
I:CNVR::DNMT3B:1789:
I:CNVR::DNMT3L:29947:
I:CNVR::DNPEP:23549:
I:CNVR::DNPH1:10591:
I:CNVR::DNTT:1791:
I:CNVR::DNTTIP1:116092:
I:CNVR::DNTTIP2:30836:
I:CNVR::DOC2GP:390213:
I:CNVR::DOCK10:55619:
I:CNVR::DOCK11:139818:
I:CNVR::DOCK1:1793:
I:CNVR::DOCK2:1794:
I:CNVR::DOCK3:1795:
I:CNVR::DOCK4-AS1:100506413:
I:CNVR::DOCK4:9732:
I:CNVR::DOCK5:80005:
I:CNVR::DOCK6:57572:
I:CNVR::DOCK7:85440:
I:CNVR::DOCK8:81704:
I:CNVR::DOCK9-AS1:100874096:
I:CNVR::DOCK9-AS2:100861541:
I:CNVR::DOCK9:23348:
I:CNVR::DOHH:83475:
I:CNVR::DOK1:1796:
I:CNVR::DOK2:9046:
I:CNVR::DOK3:79930:
I:CNVR::DOK4:55715:
I:CNVR::DOK5:55816:
I:CNVR::DOK6:220164:
I:CNVR::DOK7:285489:
I:CNVR::DOLK:22845:
I:CNVR::DOLPP1:57171:
I:CNVR::DONSON:29980:
I:CNVR::DOPEY1:23033:
I:CNVR::DOPEY2:9980:
I:CNVR::DOT1L:84444:
I:CNVR::DPAGT1:1798:
I:CNVR::DPCD:25911:
I:CNVR::DPCR1:135656:
I:CNVR::DPEP2:64174:
I:CNVR::DPEP3:64180:
I:CNVR::DPF1:8193:
I:CNVR::DPF3:8110:
I:CNVR::DPH1:1801:
I:CNVR::DPH2:1802:
I:CNVR::DPH3:285381:
I:CNVR::DPH3P1:100132911:
I:CNVR::DPH5:51611:
I:CNVR::DPH6-AS1:100507466:
I:CNVR::DPH6:89978:
I:CNVR::DPH7:92715:
I:CNVR::DPM1:8813:
I:CNVR::DPM2:8818:
I:CNVR::DPM3:54344:
I:CNVR::DPP10-AS1:389023:
I:CNVR::DPP10:57628:
I:CNVR::DPP3:10072:
I:CNVR::DPP4:1803:
I:CNVR::DPP6:1804:
I:CNVR::DPP7:29952:
I:CNVR::DPP8:54878:
I:CNVR::DPP9:91039:
I:CNVR::DPPA2:151871:
I:CNVR::DPPA2P3:100128023:
I:CNVR::DPPA3:359787:
I:CNVR::DPPA4:55211:
I:CNVR::DPPA5:340168:
I:CNVR::DPRXP4:503645:
I:CNVR::DPT:1805:
I:CNVR::DPY19L1:23333:
I:CNVR::DPY19L1P1:100129460:
I:CNVR::DPY19L2:283417:
I:CNVR::DPY19L2P1:554236:
I:CNVR::DPY19L2P2:349152:
I:CNVR::DPY19L2P3:442524:
I:CNVR::DPY19L2P4:442523:
I:CNVR::DPY19L3:147991:
I:CNVR::DPY19L4:286148:
I:CNVR::DPY30:84661:
I:CNVR::DPYD-AS1:100873932:
I:CNVR::DPYD-AS2:100873933:
I:CNVR::DPYD:1806:
I:CNVR::DPYS:1807:
I:CNVR::DPYSL2:1808:
I:CNVR::DPYSL3:1809:
I:CNVR::DPYSL4:10570:
I:CNVR::DPYSL5:56896:
I:CNVR::DR1:1810:
I:CNVR::DRAM1:55332:
I:CNVR::DRAM2:128338:
I:CNVR::DRAP1:10589:
I:CNVR::DRAXIN:374946:
I:CNVR::DRC1:92749:
I:CNVR::DRD1:1812:
I:CNVR::DRD2:1813:
I:CNVR::DRD3:1814:
I:CNVR::DRD4:1815:
I:CNVR::DRD5:1816:
I:CNVR::DRG1:4733:
I:CNVR::DRG2:1819:
I:CNVR::DRGX:644168:
I:CNVR::DRICH1:51233:
I:CNVR::DROSHA:29102:
I:CNVR::DRP2:1821:
I:CNVR::DSC1:1823:
I:CNVR::DSC2:1824:
I:CNVR::DSC3:1825:
I:CNVR::DSCAM-AS1:100506492:
I:CNVR::DSCAM-IT1:100874326:
I:CNVR::DSCAM:1826:
I:CNVR::DSCAML1:57453:
I:CNVR::DSCC1:79075:
I:CNVR::DSCR10:259234:
I:CNVR::DSCR3:10311:
I:CNVR::DSCR4:10281:
I:CNVR::DSCR8:84677:
I:CNVR::DSCR9:257203:
I:CNVR::DSE:29940:
I:CNVR::DSEL:92126:
I:CNVR::DSG1:1828:
I:CNVR::DSG2:1829:
I:CNVR::DSG3:1830:
I:CNVR::DSG4:147409:
I:CNVR::DSN1:79980:
I:CNVR::DSP:1832:
I:CNVR::DSPP:1834:
I:CNVR::DST:667:
I:CNVR::DSTN:11034:
I:CNVR::DSTYK:25778:
I:CNVR::DTD1:92675:
I:CNVR::DTD2:112487:
I:CNVR::DTHD1:401124:
I:CNVR::DTL:51514:
I:CNVR::DTNA:1837:
I:CNVR::DTNB:1838:
I:CNVR::DTNBP1:84062:
I:CNVR::DTWD1:56986:
I:CNVR::DTWD2:285605:
I:CNVR::DTX1:1840:
I:CNVR::DTX2:113878:
I:CNVR::DTX2P1-UPK3BP1-PMS2P11:441263:
I:CNVR::DTX3:196403:
I:CNVR::DTX3L:151636:
I:CNVR::DTX4:23220:
I:CNVR::DTYMK:1841:
I:CNVR::DUOX1:53905:
I:CNVR::DUOX2:50506:
I:CNVR::DUOXA1:90527:
I:CNVR::DUOXA2:405753:
I:CNVR::DUPD1:338599:
I:CNVR::DUS1L:64118:
I:CNVR::DUS2:54920:
I:CNVR::DUS3L:56931:
I:CNVR::DUS4L:11062:
I:CNVR::DUSP10:11221:
I:CNVR::DUSP11:8446:
I:CNVR::DUSP12:11266:
I:CNVR::DUSP13:51207:
I:CNVR::DUSP14:11072:
I:CNVR::DUSP15:128853:
I:CNVR::DUSP16:80824:
I:CNVR::DUSP18:150290:
I:CNVR::DUSP19:142679:
I:CNVR::DUSP1:1843:
I:CNVR::DUSP21:63904:
I:CNVR::DUSP22:56940:
I:CNVR::DUSP23:54935:
I:CNVR::DUSP26:78986:
I:CNVR::DUSP27:92235:
I:CNVR::DUSP28:285193:
I:CNVR::DUSP2:1844:
I:CNVR::DUSP3:1845:
I:CNVR::DUSP4:1846:
I:CNVR::DUSP5:1847:
I:CNVR::DUSP5P1:574029:
I:CNVR::DUSP6:1848:
I:CNVR::DUSP7:1849:
I:CNVR::DUSP8:1850:
I:CNVR::DUSP9:1852:
I:CNVR::DUT:1854:
I:CNVR::DUX2:chr4_26583:
I:CNVR::DUX4:chr10_22947:
I:CNVR::DUX4L2:chr4_728410:
I:CNVR::DUX4L3:chr10_653548:
I:CNVR::DUX4L3:chr4_653548:
I:CNVR::DUX4L4:441056:
I:CNVR::DUX4L5:chr10_653545:
I:CNVR::DUX4L5|chr4:653545:
I:CNVR::DUX4L6:653544:
I:CNVR::DUX4L7:653543:
I:CNVR::DUXA:503835:
I:CNVR::DVL2:1856:
I:CNVR::DYDC1:143241:
I:CNVR::DYDC2:84332:
I:CNVR::DYM:54808:
I:CNVR::DYNAP:284254:
I:CNVR::DYNC1H1:1778:
I:CNVR::DYNC1I1:1780:
I:CNVR::DYNC1I2:1781:
I:CNVR::DYNC1LI1:51143:
I:CNVR::DYNC1LI2:1783:
I:CNVR::DYNC2H1:79659:
I:CNVR::DYNC2LI1:51626:
I:CNVR::DYNLL1-AS1:100506668:
I:CNVR::DYNLL1:8655:
I:CNVR::DYNLL2:140735:
I:CNVR::DYNLRB1:83658:
I:CNVR::DYNLRB2:83657:
I:CNVR::DYNLT1:6993:
I:CNVR::DYNLT3:6990:
I:CNVR::DYRK1A:1859:
I:CNVR::DYRK1B:9149:
I:CNVR::DYRK2:8445:
I:CNVR::DYRK3:8444:
I:CNVR::DYRK4:8798:
I:CNVR::DYSF:8291:
I:CNVR::DYTN:391475:
I:CNVR::DYX1C1-CCPG1:100533483:
I:CNVR::DYX1C1:161582:
I:CNVR::DZANK1:55184:
I:CNVR::DZIP1:22873:
I:CNVR::DZIP1L:199221:
I:CNVR::DZIP3:9666:
I:CNVR::E2F1:1869:
I:CNVR::E2F2:1870:
I:CNVR::E2F3:1871:
I:CNVR::E2F5:1875:
I:CNVR::E2F6:1876:
I:CNVR::E2F7:144455:
I:CNVR::E2F8:79733:
I:CNVR::EAF1:85403:
I:CNVR::EAF2:55840:
I:CNVR::EAPP:55837:
I:CNVR::EARS2:124454:
I:CNVR::EBAG9:9166:
I:CNVR::EBF1:1879:
I:CNVR::EBF2:64641:
I:CNVR::EBF3:253738:
I:CNVR::EBF4:57593:
I:CNVR::EBI3:10148:
I:CNVR::EBLN1:340900:
I:CNVR::EBLN2:55096:
I:CNVR::EBNA1BP2:10969:
I:CNVR::EBP:10682:
I:CNVR::EBPL:84650:
I:CNVR::ECD:11319:
I:CNVR::ECE1:1889:
I:CNVR::ECE2:9718:
I:CNVR::ECEL1:9427:
I:CNVR::ECEL1P2:347694:
I:CNVR::ECH1:1891:
I:CNVR::ECHDC1:55862:
I:CNVR::ECHDC2:55268:
I:CNVR::ECHDC3:79746:
I:CNVR::ECHS1:1892:
I:CNVR::ECI1:1632:
I:CNVR::ECI2:10455:
I:CNVR::ECM1:1893:
I:CNVR::ECM2:1842:
I:CNVR::ECRP:643332:
I:CNVR::ECSCR:641700:
I:CNVR::ECSIT:51295:
I:CNVR::ECT2:1894:
I:CNVR::ECT2L:345930:
I:CNVR::EDA2R:60401:
I:CNVR::EDA:1896:
I:CNVR::EDAR:10913:
I:CNVR::EDARADD:128178:
I:CNVR::EDC3:80153:
I:CNVR::EDC4:23644:
I:CNVR::EDDM3A:10876:
I:CNVR::EDDM3B:64184:
I:CNVR::EDEM1:9695:
I:CNVR::EDEM2:55741:
I:CNVR::EDEM3:80267:
I:CNVR::EDF1:8721:
I:CNVR::EDIL3:10085:
I:CNVR::EDN1:1906:
I:CNVR::EDN2:1907:
I:CNVR::EDN3:1908:
I:CNVR::EDNRA:1909:
I:CNVR::EDNRB-AS1:100505518:
I:CNVR::EDNRB:1910:
I:CNVR::EDRF1:26098:
I:CNVR::EEA1:8411:
I:CNVR::EED:8726:
I:CNVR::EEF1A1:1915:
I:CNVR::EEF1A2:1917:
I:CNVR::EEF1B2:1933:
I:CNVR::EEF1D:1936:
I:CNVR::EEF1DP3:196549:
I:CNVR::EEF1E1-BLOC1S5:100526837:
I:CNVR::EEF1E1-MUTED:100526837:
I:CNVR::EEF1E1:9521:
I:CNVR::EEF1G:1937:
I:CNVR::EEF2:1938:
I:CNVR::EEF2K:29904:
I:CNVR::EEFSEC:60678:
I:CNVR::EEPD1:80820:
I:CNVR::EFCAB10:100130771:
I:CNVR::EFCAB11:90141:
I:CNVR::EFCAB12:90288:
I:CNVR::EFCAB13:124989:
I:CNVR::EFCAB14:9813:
I:CNVR::EFCAB1:79645:
I:CNVR::EFCAB2:84288:
I:CNVR::EFCAB3:146779:
I:CNVR::EFCAB4A:283229:
I:CNVR::EFCAB4B:84766:
I:CNVR::EFCAB5:374786:
I:CNVR::EFCAB6-AS1:100874197:
I:CNVR::EFCAB6:64800:
I:CNVR::EFCAB7:84455:
I:CNVR::EFCAB9:285588:
I:CNVR::EFCC1:79825:
I:CNVR::EFEMP1:2202:
I:CNVR::EFHB:151651:
I:CNVR::EFHC1:114327:
I:CNVR::EFHC2:80258:
I:CNVR::EFHD1:80303:
I:CNVR::EFHD2:79180:
I:CNVR::EFNA1:1942:
I:CNVR::EFNA2:1943:
I:CNVR::EFNA3:1944:
I:CNVR::EFNA4:1945:
I:CNVR::EFNA5:1946:
I:CNVR::EFNB1:1947:
I:CNVR::EFNB2:1948:
I:CNVR::EFNB3:1949:
I:CNVR::EFR3A:23167:
I:CNVR::EFR3B:22979:
I:CNVR::EFS:10278:
I:CNVR::EFTUD1:79631:
I:CNVR::EFTUD1P1:648809:
I:CNVR::EFTUD2:9343:
I:CNVR::EGF:1950:
I:CNVR::EGFEM1P:93556:
I:CNVR::EGFL6:25975:
I:CNVR::EGFL7:51162:
I:CNVR::EGFLAM-AS2:100506475:
I:CNVR::EGFLAM-AS4:100852408:
I:CNVR::EGFLAM:133584:
I:CNVR::EGFR-AS1:100507500:
I:CNVR::EGFR:1956:
I:CNVR::EGLN1:54583:
I:CNVR::EGLN2:112398:
I:CNVR::EGLN3:112399:
I:CNVR::EGOT:100126791:
I:CNVR::EGR1:1958:
I:CNVR::EGR2:1959:
I:CNVR::EGR3:1960:
I:CNVR::EGR4:1961:
I:CNVR::EHBP1:23301:
I:CNVR::EHD2:30846:
I:CNVR::EHD3:30845:
I:CNVR::EHD4:30844:
I:CNVR::EHF:26298:
I:CNVR::EHHADH-AS1:339926:
I:CNVR::EHHADH:1962:
I:CNVR::EHMT1-IT1:643210:
I:CNVR::EHMT1:79813:
I:CNVR::EHMT2:10919:
I:CNVR::EI24:9538:
I:CNVR::EID1:23741:
I:CNVR::EID2:163126:
I:CNVR::EID2B:126272:
I:CNVR::EID3:493861:
I:CNVR::EIF1:10209:
I:CNVR::EIF1AD:84285:
I:CNVR::EIF1AX-AS1:100874078:
I:CNVR::EIF1AX:1964:
I:CNVR::EIF1B-AS1:440952:
I:CNVR::EIF1B:10289:
I:CNVR::EIF2A:83939:
I:CNVR::EIF2AK1:27102:
I:CNVR::EIF2AK2:5610:
I:CNVR::EIF2AK3:9451:
I:CNVR::EIF2AK4:440275:
I:CNVR::EIF2B1:1967:
I:CNVR::EIF2B2:8892:
I:CNVR::EIF2B3:8891:
I:CNVR::EIF2B4:8890:
I:CNVR::EIF2B5:8893:
I:CNVR::EIF2C4:192670:
I:CNVR::EIF2D:1939:
I:CNVR::EIF2S1:1965:
I:CNVR::EIF2S2:8894:
I:CNVR::EIF2S3:1968:
I:CNVR::EIF3B:8662:
I:CNVR::EIF3C:8663:
I:CNVR::EIF3CL:728689:
I:CNVR::EIF3D:8664:
I:CNVR::EIF3E:3646:
I:CNVR::EIF3F:8665:
I:CNVR::EIF3G:8666:
I:CNVR::EIF3H:8667:
I:CNVR::EIF3I:8668:
I:CNVR::EIF3IP1:442720:
I:CNVR::EIF3J-AS1:645212:
I:CNVR::EIF3J:8669:
I:CNVR::EIF3K:27335:
I:CNVR::EIF3L:51386:
I:CNVR::EIF3M:10480:
I:CNVR::EIF4A1:1973:
I:CNVR::EIF4A2:1974:
I:CNVR::EIF4A3:9775:
I:CNVR::EIF4B:1975:
I:CNVR::EIF4E1B:253314:
I:CNVR::EIF4E2:9470:
I:CNVR::EIF4E3:317649:
I:CNVR::EIF4E:1977:
I:CNVR::EIF4EBP1:1978:
I:CNVR::EIF4EBP2:1979:
I:CNVR::EIF4EBP3:8637:
I:CNVR::EIF4ENIF1:56478:
I:CNVR::EIF4G1:1981:
I:CNVR::EIF4G2:1982:
I:CNVR::EIF4G3:8672:
I:CNVR::EIF4H:7458:
I:CNVR::EIF5:1983:
I:CNVR::EIF5A2:56648:
I:CNVR::EIF5A:1984:
I:CNVR::EIF5AL1:143244:
I:CNVR::EIF5B:9669:
I:CNVR::EIF6:3692:
I:CNVR::ELAC1:55520:
I:CNVR::ELAC2:60528:
I:CNVR::ELANE:1991:
I:CNVR::ELAVL1:1994:
I:CNVR::ELAVL2:1993:
I:CNVR::ELAVL3:1995:
I:CNVR::ELAVL4:1996:
I:CNVR::ELF1:1997:
I:CNVR::ELF2:1998:
I:CNVR::ELF3:1999:
I:CNVR::ELF4:2000:
I:CNVR::ELF5:2001:
I:CNVR::ELFN1:392617:
I:CNVR::ELFN2:114794:
I:CNVR::ELK1:2002:
I:CNVR::ELK2AP:2003:
I:CNVR::ELK3:2004:
I:CNVR::ELK4:2005:
I:CNVR::ELL2:22936:
I:CNVR::ELL3:80237:
I:CNVR::ELL:8178:
I:CNVR::ELMO1-AS1:100861514:
I:CNVR::ELMO1:9844:
I:CNVR::ELMO2:63916:
I:CNVR::ELMO3:79767:
I:CNVR::ELMOD1:55531:
I:CNVR::ELMOD2:255520:
I:CNVR::ELMOD3:84173:
I:CNVR::ELMSAN1:91748:
I:CNVR::ELN:2006:
I:CNVR::ELOF1:84337:
I:CNVR::ELOVL1:64834:
I:CNVR::ELOVL2-AS1:100506409:
I:CNVR::ELOVL2:54898:
I:CNVR::ELOVL3:83401:
I:CNVR::ELOVL4:6785:
I:CNVR::ELOVL5:60481:
I:CNVR::ELOVL6:79071:
I:CNVR::ELOVL7:79993:
I:CNVR::ELP2:55250:
I:CNVR::ELP3:55140:
I:CNVR::ELP4:26610:
I:CNVR::ELP5:23587:
I:CNVR::ELP6:54859:
I:CNVR::ELSPBP1:64100:
I:CNVR::ELTD1:64123:
I:CNVR::EMB:133418:
I:CNVR::EMBP1:647121:
I:CNVR::EMC10:284361:
I:CNVR::EMC1:23065:
I:CNVR::EMC2:9694:
I:CNVR::EMC3-AS1:442075:
I:CNVR::EMC3:55831:
I:CNVR::EMC4:51234:
I:CNVR::EMC6:83460:
I:CNVR::EMC7:56851:
I:CNVR::EMC8:10328:
I:CNVR::EMCN:51705:
I:CNVR::EMD:2010:
I:CNVR::EME1:146956:
I:CNVR::EME2:197342:
I:CNVR::EMG1:10436:
I:CNVR::EMID1:129080:
I:CNVR::EMILIN1:11117:
I:CNVR::EMILIN2:84034:
I:CNVR::EMILIN3:90187:
I:CNVR::EML1:2009:
I:CNVR::EML2:24139:
I:CNVR::EML3:256364:
I:CNVR::EML4:27436:
I:CNVR::EML5:161436:
I:CNVR::EML6:400954:
I:CNVR::EMP1:2012:
I:CNVR::EMP2:2013:
I:CNVR::EMP3:2014:
I:CNVR::EMR1:2015:
I:CNVR::EMR2:30817:
I:CNVR::EMR3:84658:
I:CNVR::EMR4P:326342:
I:CNVR::EMX1:2016:
I:CNVR::EMX2:2018:
I:CNVR::EMX2OS:196047:
I:CNVR::EN1:2019:
I:CNVR::EN2:2020:
I:CNVR::ENAH:55740:
I:CNVR::ENAM:10117:
I:CNVR::ENC1:8507:
I:CNVR::ENDOD1:23052:
I:CNVR::ENDOG:2021:
I:CNVR::ENDOU:8909:
I:CNVR::ENDOV:284131:
I:CNVR::ENG:2022:
I:CNVR::ENGASE:64772:
I:CNVR::ENHO:375704:
I:CNVR::ENKD1:84080:
I:CNVR::ENKUR:219670:
I:CNVR::ENO1-AS1:100505975:
I:CNVR::ENO1:2023:
I:CNVR::ENO2:2026:
I:CNVR::ENO3:2027:
I:CNVR::ENO4:387712:
I:CNVR::ENOPH1:58478:
I:CNVR::ENOX1:55068:
I:CNVR::ENOX2:10495:
I:CNVR::ENPEP:2028:
I:CNVR::ENPP1:5167:
I:CNVR::ENPP2:5168:
I:CNVR::ENPP3:5169:
I:CNVR::ENPP4:22875:
I:CNVR::ENPP5:59084:
I:CNVR::ENPP6:133121:
I:CNVR::ENPP7:339221:
I:CNVR::ENSA:2029:
I:CNVR::ENTHD1:150350:
I:CNVR::ENTHD2:146705:
I:CNVR::ENTPD1-AS1:728558:
I:CNVR::ENTPD1:953:
I:CNVR::ENTPD2:954:
I:CNVR::ENTPD3-AS1:285266:
I:CNVR::ENTPD3:956:
I:CNVR::ENTPD4:9583:
I:CNVR::ENTPD5:957:
I:CNVR::ENTPD6:955:
I:CNVR::ENTPD7:57089:
I:CNVR::ENTPD8:377841:
I:CNVR::ENY2:56943:
I:CNVR::EOGT:285203:
I:CNVR::EOMES:8320:
I:CNVR::EP300:2033:
I:CNVR::EP400:57634:
I:CNVR::EP400NL:347918:
I:CNVR::EPAS1:2034:
I:CNVR::EPB41:2035:
I:CNVR::EPB41L1:2036:
I:CNVR::EPB41L2:2037:
I:CNVR::EPB41L3:23136:
I:CNVR::EPB41L4A-AS1:114915:
I:CNVR::EPB41L4A-AS2:54508:
I:CNVR::EPB41L4A:64097:
I:CNVR::EPB41L4B:54566:
I:CNVR::EPB41L5:57669:
I:CNVR::EPB42:2038:
I:CNVR::EPC1:80314:
I:CNVR::EPC2:26122:
I:CNVR::EPCAM:4072:
I:CNVR::EPDR1:54749:
I:CNVR::EPG5:57724:
I:CNVR::EPGN:255324:
I:CNVR::EPHA1-AS1:285965:
I:CNVR::EPHA10:284656:
I:CNVR::EPHA1:2041:
I:CNVR::EPHA2:1969:
I:CNVR::EPHA3:2042:
I:CNVR::EPHA4:2043:
I:CNVR::EPHA5:2044:
I:CNVR::EPHA6:285220:
I:CNVR::EPHA7:2045:
I:CNVR::EPHA8:2046:
I:CNVR::EPHB1:2047:
I:CNVR::EPHB2:2048:
I:CNVR::EPHB3:2049:
I:CNVR::EPHB4:2050:
I:CNVR::EPHB6:2051:
I:CNVR::EPHX1:2052:
I:CNVR::EPHX2:2053:
I:CNVR::EPHX3:79852:
I:CNVR::EPHX4:253152:
I:CNVR::EPM2A:7957:
I:CNVR::EPM2AIP1:9852:
I:CNVR::EPN1:29924:
I:CNVR::EPN2-AS1:100874018:
I:CNVR::EPN2-IT1:100874309:
I:CNVR::EPN2:22905:
I:CNVR::EPN3:55040:
I:CNVR::EPO:2056:
I:CNVR::EPOR:2057:
I:CNVR::EPPIN-WFDC6:100526773:
I:CNVR::EPPIN:57119:
I:CNVR::EPPK1:83481:
I:CNVR::EPRS:2058:
I:CNVR::EPS15:2060:
I:CNVR::EPS15L1:58513:
I:CNVR::EPS8:2059:
I:CNVR::EPS8L1:54869:
I:CNVR::EPS8L2:64787:
I:CNVR::EPS8L3:79574:
I:CNVR::EPSTI1:94240:
I:CNVR::EPT1:85465:
I:CNVR::EPX:8288:
I:CNVR::EPYC:1833:
I:CNVR::EQTN:54586:
I:CNVR::ERAL1:26284:
I:CNVR::ERAP1:51752:
I:CNVR::ERAP2:64167:
I:CNVR::ERAS:3266:
I:CNVR::ERBB2:2064:
I:CNVR::ERBB2IP:55914:
I:CNVR::ERBB3:2065:
I:CNVR::ERBB4:2066:
I:CNVR::ERC1:23085:
I:CNVR::ERC2-IT1:711:
I:CNVR::ERC2:26059:
I:CNVR::ERCC1:2067:
I:CNVR::ERCC2:2068:
I:CNVR::ERCC3:2071:
I:CNVR::ERCC4:2072:
I:CNVR::ERCC5:2073:
I:CNVR::ERCC6-PGBD3:101243544:
I:CNVR::ERCC6:2074:
I:CNVR::ERCC6L2:375748:
I:CNVR::ERCC6L:54821:
I:CNVR::ERCC8:1161:
I:CNVR::EREG:2069:
I:CNVR::ERF:2077:
I:CNVR::ERG:2078:
I:CNVR::ERGIC1:57222:
I:CNVR::ERGIC2:51290:
I:CNVR::ERGIC3:51614:
I:CNVR::ERH:2079:
I:CNVR::ERI1:90459:
I:CNVR::ERI2:112479:
I:CNVR::ERI3-IT1:100874278:
I:CNVR::ERI3:79033:
I:CNVR::ERICH1-AS1:619343:
I:CNVR::ERICH1:157697:
I:CNVR::ERICH2:285141:
I:CNVR::ERICH4:100170765:
I:CNVR::ERICH5:203111:
I:CNVR::ERLEC1:27248:
I:CNVR::ERLIN1:10613:
I:CNVR::ERLIN2:11160:
I:CNVR::ERMAP:114625:
I:CNVR::ERMARD:55780:
I:CNVR::ERMN:57471:
I:CNVR::ERMP1:79956:
I:CNVR::ERN1:2081:
I:CNVR::ERN2:10595:
I:CNVR::ERO1L:30001:
I:CNVR::ERO1LB:56605:
I:CNVR::ERP27:121506:
I:CNVR::ERP29:10961:
I:CNVR::ERP44:23071:
I:CNVR::ERRFI1:54206:
I:CNVR::ERV3-1:2086:
I:CNVR::ERVFRD-1:405754:
I:CNVR::ERVK13-1:100507321:
I:CNVR::ERVMER34-1:100288413:
I:CNVR::ERVV-1:147664:
I:CNVR::ERVV-2:100271846:
I:CNVR::ESAM:90952:
I:CNVR::ESCO1:114799:
I:CNVR::ESCO2:157570:
I:CNVR::ESD:2098:
I:CNVR::ESF1:51575:
I:CNVR::ESM1:11082:
I:CNVR::ESPL1:9700:
I:CNVR::ESPN:83715:
I:CNVR::ESPNL:339768:
I:CNVR::ESPNP:284729:
I:CNVR::ESR1:2099:
I:CNVR::ESR2:2100:
I:CNVR::ESRG:790952:
I:CNVR::ESRP1:54845:
I:CNVR::ESRP2:80004:
I:CNVR::ESRRA:2101:
I:CNVR::ESRRB:2103:
I:CNVR::ESRRG:2104:
I:CNVR::ESX1:80712:
I:CNVR::ESYT1:23344:
I:CNVR::ESYT2:57488:
I:CNVR::ESYT3:83850:
I:CNVR::ETAA1:54465:
I:CNVR::ETF1:2107:
I:CNVR::ETFA:2108:
I:CNVR::ETFB:2109:
I:CNVR::ETFDH:2110:
I:CNVR::ETHE1:23474:
I:CNVR::ETNK1:55500:
I:CNVR::ETNK2:55224:
I:CNVR::ETNPPL:64850:
I:CNVR::ETS1:2113:
I:CNVR::ETS2:2114:
I:CNVR::ETV1:2115:
I:CNVR::ETV2:2116:
I:CNVR::ETV3:2117:
I:CNVR::ETV3L:440695:
I:CNVR::ETV4:2118:
I:CNVR::ETV5:2119:
I:CNVR::ETV6:2120:
I:CNVR::ETV7:51513:
I:CNVR::EVA1A:84141:
I:CNVR::EVA1B:55194:
I:CNVR::EVA1C:59271:
I:CNVR::EVC2:132884:
I:CNVR::EVC:2121:
I:CNVR::EVI2A:2123:
I:CNVR::EVI2B:2124:
I:CNVR::EVI5:7813:
I:CNVR::EVI5L:115704:
I:CNVR::EVL:51466:
I:CNVR::EVPL:2125:
I:CNVR::EVPLL:645027:
I:CNVR::EVX1:2128:
I:CNVR::EVX2:344191:
I:CNVR::EWSR1:2130:
I:CNVR::EXD1:161829:
I:CNVR::EXD2:55218:
I:CNVR::EXD3:54932:
I:CNVR::EXO1:9156:
I:CNVR::EXO5:64789:
I:CNVR::EXOC1:55763:
I:CNVR::EXOC2:55770:
I:CNVR::EXOC3L2:90332:
I:CNVR::EXOC3L4:91828:
I:CNVR::EXOC4:60412:
I:CNVR::EXOC5:10640:
I:CNVR::EXOC6:54536:
I:CNVR::EXOC6B:23233:
I:CNVR::EXOC7:23265:
I:CNVR::EXOC8:149371:
I:CNVR::EXOG:9941:
I:CNVR::EXOSC10:5394:
I:CNVR::EXOSC1:51013:
I:CNVR::EXOSC2:23404:
I:CNVR::EXOSC3:51010:
I:CNVR::EXOSC4:54512:
I:CNVR::EXOSC5:56915:
I:CNVR::EXOSC6:118460:
I:CNVR::EXOSC7:23016:
I:CNVR::EXOSC8:11340:
I:CNVR::EXOSC9:5393:
I:CNVR::EXPH5:23086:
I:CNVR::EXT1:2131:
I:CNVR::EXT2:2132:
I:CNVR::EXTL1:2134:
I:CNVR::EXTL2:2135:
I:CNVR::EXTL3:2137:
I:CNVR::EYA1:2138:
I:CNVR::EYA2:2139:
I:CNVR::EYA3:2140:
I:CNVR::EYA4:2070:
I:CNVR::EYS:346007:
I:CNVR::EZH1:2145:
I:CNVR::EZH2:2146:
I:CNVR::EZR-AS1:101409257:
I:CNVR::EZR:7430:
I:CNVR::F10:2159:
I:CNVR::F11-AS1:285441:
I:CNVR::F11:2160:
I:CNVR::F11R:50848:
I:CNVR::F12:2161:
I:CNVR::F13A1:2162:
I:CNVR::F13B:2165:
I:CNVR::F2:2147:
I:CNVR::F2R:2149:
I:CNVR::F2RL1:2150:
I:CNVR::F2RL2:2151:
I:CNVR::F2RL3:9002:
I:CNVR::F3:2152:
I:CNVR::F5:2153:
I:CNVR::F7:2155:
I:CNVR::F8:2157:
I:CNVR::F8A1:8263:
I:CNVR::F9:2158:
I:CNVR::FA2H:79152:
I:CNVR::FAAH2:158584:
I:CNVR::FAAH:2166:
I:CNVR::FABP12:646486:
I:CNVR::FABP1:2168:
I:CNVR::FABP2:2169:
I:CNVR::FABP3:2170:
I:CNVR::FABP4:2167:
I:CNVR::FABP5:2171:
I:CNVR::FABP5P3:220832:
I:CNVR::FABP6:2172:
I:CNVR::FABP7:2173:
I:CNVR::FABP9:646480:
I:CNVR::FADD:8772:
I:CNVR::FADS1:3992:
I:CNVR::FADS2:9415:
I:CNVR::FADS3:3995:
I:CNVR::FADS6:283985:
I:CNVR::FAF1:11124:
I:CNVR::FAF2:23197:
I:CNVR::FAH:2184:
I:CNVR::FAHD1:81889:
I:CNVR::FAHD2A:51011:
I:CNVR::FAHD2B:151313:
I:CNVR::FAHD2CP:729234:
I:CNVR::FAIM2:23017:
I:CNVR::FAIM:55179:
I:CNVR::FAM101A:144347:
I:CNVR::FAM101B:359845:
I:CNVR::FAM102A:399665:
I:CNVR::FAM102B:284611:
I:CNVR::FAM103A1:83640:
I:CNVR::FAM104A:84923:
I:CNVR::FAM104B:90736:
I:CNVR::FAM105A:54491:
I:CNVR::FAM105B:90268:
I:CNVR::FAM106A:80039:
I:CNVR::FAM106CP:100129396:
I:CNVR::FAM107A:11170:
I:CNVR::FAM107B:83641:
I:CNVR::FAM108C1:58489:
I:CNVR::FAM109A:144717:
I:CNVR::FAM109B:150368:
I:CNVR::FAM110A:83541:
I:CNVR::FAM110B:90362:
I:CNVR::FAM110C:642273:
I:CNVR::FAM110D:79927:
I:CNVR::FAM111A:63901:
I:CNVR::FAM111B:374393:
I:CNVR::FAM113A:64773:
I:CNVR::FAM113B:91523:
I:CNVR::FAM114A1:92689:
I:CNVR::FAM114A2:10827:
I:CNVR::FAM115A:9747:
I:CNVR::FAM115C:285966:
I:CNVR::FAM115D:653691:
I:CNVR::FAM117A:81558:
I:CNVR::FAM117B:150864:
I:CNVR::FAM118A:55007:
I:CNVR::FAM118B:79607:
I:CNVR::FAM120A:23196:
I:CNVR::FAM120AOS:158293:
I:CNVR::FAM120B:84498:
I:CNVR::FAM120C:54954:
I:CNVR::FAM122A:116224:
I:CNVR::FAM122B:159090:
I:CNVR::FAM122C:159091:
I:CNVR::FAM124A:220108:
I:CNVR::FAM124B:79843:
I:CNVR::FAM125A:93343:
I:CNVR::FAM125B:89853:
I:CNVR::FAM126A:84668:
I:CNVR::FAM126B:285172:
I:CNVR::FAM127A:8933:
I:CNVR::FAM127B:26071:
I:CNVR::FAM127C:441518:
I:CNVR::FAM129A:116496:
I:CNVR::FAM129B:64855:
I:CNVR::FAM129C:199786:
I:CNVR::FAM131A:131408:
I:CNVR::FAM131B:9715:
I:CNVR::FAM131C:348487:
I:CNVR::FAM133A:286499:
I:CNVR::FAM133B:257415:
I:CNVR::FAM133CP:728640:
I:CNVR::FAM133DP:728066:
I:CNVR::FAM134A:79137:
I:CNVR::FAM134B:54463:
I:CNVR::FAM134C:162427:
I:CNVR::FAM135A:57579:
I:CNVR::FAM135B:51059:
I:CNVR::FAM136A:84908:
I:CNVR::FAM138A:chr19_645520:
I:CNVR::FAM138A|chr19:645520:
I:CNVR::FAM138B:654412:
I:CNVR::FAM138C:654835:
I:CNVR::FAM138E:100124412:
I:CNVR::FAM13A-AS1:285512:
I:CNVR::FAM13A:10144:
I:CNVR::FAM13B:51306:
I:CNVR::FAM13C:220965:
I:CNVR::FAM149A:25854:
I:CNVR::FAM149B1:317662:
I:CNVR::FAM150A:389658:
I:CNVR::FAM150B:285016:
I:CNVR::FAM151A:338094:
I:CNVR::FAM151B:167555:
I:CNVR::FAM153A:285596:
I:CNVR::FAM153B:202134:
I:CNVR::FAM153C:653316:
I:CNVR::FAM154A:158297:
I:CNVR::FAM154B:283726:
I:CNVR::FAM155A-IT1:100874375:
I:CNVR::FAM155A:728215:
I:CNVR::FAM155B:27112:
I:CNVR::FAM156A:29057:
I:CNVR::FAM156B:727866:
I:CNVR::FAM157A:728262:
I:CNVR::FAM157B:100132403:
I:CNVR::FAM159A:348378:
I:CNVR::FAM159B:100132916:
I:CNVR::FAM160A1:729830:
I:CNVR::FAM160A2:84067:
I:CNVR::FAM160B1:57700:
I:CNVR::FAM160B2:64760:
I:CNVR::FAM161A:84140:
I:CNVR::FAM161B:145483:
I:CNVR::FAM162A:26355:
I:CNVR::FAM162B:221303:
I:CNVR::FAM163A:148753:
I:CNVR::FAM163B:642968:
I:CNVR::FAM166A:401565:
I:CNVR::FAM166B:730112:
I:CNVR::FAM167A:83648:
I:CNVR::FAM167B:84734:
I:CNVR::FAM168A:23201:
I:CNVR::FAM168B:130074:
I:CNVR::FAM169A:26049:
I:CNVR::FAM169B:283777:
I:CNVR::FAM170A:340069:
I:CNVR::FAM170B-AS1:100506733:
I:CNVR::FAM170B:170370:
I:CNVR::FAM171A1:221061:
I:CNVR::FAM171A2:284069:
I:CNVR::FAM171B:165215:
I:CNVR::FAM172A:83989:
I:CNVR::FAM172BP:131909:
I:CNVR::FAM173A:65990:
I:CNVR::FAM173B:134145:
I:CNVR::FAM174A:345757:
I:CNVR::FAM174B:400451:
I:CNVR::FAM175A:84142:
I:CNVR::FAM175B:23172:
I:CNVR::FAM176A:84141:
I:CNVR::FAM177A1:283635:
I:CNVR::FAM177B:400823:
I:CNVR::FAM178A:55719:
I:CNVR::FAM178B:51252:
I:CNVR::FAM179A:165186:
I:CNVR::FAM179B:23116:
I:CNVR::FAM180A:389558:
I:CNVR::FAM180B:399888:
I:CNVR::FAM181A-AS1:283592:
I:CNVR::FAM181A:90050:
I:CNVR::FAM181B:220382:
I:CNVR::FAM182A:284800:
I:CNVR::FAM182B:728882:
I:CNVR::FAM183A:440585:
I:CNVR::FAM183B:340286:
I:CNVR::FAM183CP:286135:
I:CNVR::FAM184A:79632:
I:CNVR::FAM184B:27146:
I:CNVR::FAM185A:222234:
I:CNVR::FAM186A:121006:
I:CNVR::FAM186B:84070:
I:CNVR::FAM187B:148109:
I:CNVR::FAM188A:80013:
I:CNVR::FAM188B:84182:
I:CNVR::FAM189A2:9413:
I:CNVR::FAM189B:10712:
I:CNVR::FAM18B1:51030:
I:CNVR::FAM190A:401145:
I:CNVR::FAM190B:54462:
I:CNVR::FAM192A:80011:
I:CNVR::FAM193A:8603:
I:CNVR::FAM193B:54540:
I:CNVR::FAM194A:131831:
I:CNVR::FAM194B:220081:
I:CNVR::FAM195B:348262:
I:CNVR::FAM196A:642938:
I:CNVR::FAM196B:100131897:
I:CNVR::FAM198A:729085:
I:CNVR::FAM198B:51313:
I:CNVR::FAM199X:139231:
I:CNVR::FAM19A1:407738:
I:CNVR::FAM19A2:338811:
I:CNVR::FAM19A3:284467:
I:CNVR::FAM19A4:151647:
I:CNVR::FAM19A5:25817:
I:CNVR::FAM200A:221786:
I:CNVR::FAM200B:285550:
I:CNVR::FAM201A:158228:
I:CNVR::FAM204A:63877:
I:CNVR::FAM205A:259308:
I:CNVR::FAM205B:389715:
I:CNVR::FAM206A:54942:
I:CNVR::FAM207A:85395:
I:CNVR::FAM208A:23272:
I:CNVR::FAM208B:54906:
I:CNVR::FAM209B:388799:
I:CNVR::FAM20A:54757:
I:CNVR::FAM20B:9917:
I:CNVR::FAM20C:56975:
I:CNVR::FAM210A:125228:
I:CNVR::FAM210B:116151:
I:CNVR::FAM211A-AS1:125144:
I:CNVR::FAM211A:388341:
I:CNVR::FAM211B:388886:
I:CNVR::FAM212A:389119:
I:CNVR::FAM212B-AS1:100506343:
I:CNVR::FAM212B:55924:
I:CNVR::FAM213A:84293:
I:CNVR::FAM213B:127281:
I:CNVR::FAM214A:56204:
I:CNVR::FAM214B:80256:
I:CNVR::FAM215A:23591:
I:CNVR::FAM216A:29902:
I:CNVR::FAM216B:144809:
I:CNVR::FAM217A:222826:
I:CNVR::FAM217B:63939:
I:CNVR::FAM218A:152756:
I:CNVR::FAM219A:203259:
I:CNVR::FAM219B:57184:
I:CNVR::FAM21A:387680:
I:CNVR::FAM21B:55747:
I:CNVR::FAM220A:84792:
I:CNVR::FAM221A:340277:
I:CNVR::FAM221B:392307:
I:CNVR::FAM222A-AS1:84983:
I:CNVR::FAM222A:84915:
I:CNVR::FAM222B:55731:
I:CNVR::FAM223A:100132967:
I:CNVR::FAM225A:286333:
I:CNVR::FAM225B:100128385:
I:CNVR::FAM226A:203429:
I:CNVR::FAM227A:646851:
I:CNVR::FAM227B:196951:
I:CNVR::FAM228A:653140:
I:CNVR::FAM228B:375190:
I:CNVR::FAM229A:100128071:
I:CNVR::FAM229B:619208:
I:CNVR::FAM22D:728130:
I:CNVR::FAM231A:729574:
I:CNVR::FAM24A:118670:
I:CNVR::FAM24B-CUZD1:100533195:
I:CNVR::FAM24B:196792:
I:CNVR::FAM25A:643161:
I:CNVR::FAM25B:100132929:
I:CNVR::FAM25C:644054:
I:CNVR::FAM25G:100133093:
I:CNVR::FAM26D:221301:
I:CNVR::FAM26E:254228:
I:CNVR::FAM26F:441168:
I:CNVR::FAM27A:548321:
I:CNVR::FAM27B:100133121:
I:CNVR::FAM27C:100132948:
I:CNVR::FAM27E1:100287333:
I:CNVR::FAM27E2:100289124:
I:CNVR::FAM27E3:100131997:
I:CNVR::FAM27L:284123:
I:CNVR::FAM32A:26017:
I:CNVR::FAM35A:54537:
I:CNVR::FAM35BP:414241:
I:CNVR::FAM3A:60343:
I:CNVR::FAM3B:54097:
I:CNVR::FAM3C:10447:
I:CNVR::FAM3D:131177:
I:CNVR::FAM40B:57464:
I:CNVR::FAM43A:131583:
I:CNVR::FAM43B:163933:
I:CNVR::FAM45A:404636:
I:CNVR::FAM45B:chr10_55855:
I:CNVR::FAM45B:chrX_55855:
I:CNVR::FAM45B|chrX:55855:
I:CNVR::FAM46A:55603:
I:CNVR::FAM46B:115572:
I:CNVR::FAM46C:54855:
I:CNVR::FAM46D:169966:
I:CNVR::FAM47A:158724:
I:CNVR::FAM47B:170062:
I:CNVR::FAM47C:442444:
I:CNVR::FAM47E-STBD1:100631383:
I:CNVR::FAM47E:100129583:
I:CNVR::FAM49A:81553:
I:CNVR::FAM49B:51571:
I:CNVR::FAM50A:9130:
I:CNVR::FAM50B:26240:
I:CNVR::FAM53A:152877:
I:CNVR::FAM53B:9679:
I:CNVR::FAM53C:51307:
I:CNVR::FAM55A:120400:
I:CNVR::FAM55B:120406:
I:CNVR::FAM55D:54827:
I:CNVR::FAM57A:79850:
I:CNVR::FAM57B:83723:
I:CNVR::FAM58A:92002:
I:CNVR::FAM58BP:339521:
I:CNVR::FAM59B:150946:
I:CNVR::FAM5B:57795:
I:CNVR::FAM5C:339479:
I:CNVR::FAM60A:58516:
I:CNVR::FAM63A:55793:
I:CNVR::FAM63B:54629:
I:CNVR::FAM64A:54478:
I:CNVR::FAM65A:79567:
I:CNVR::FAM65B:9750:
I:CNVR::FAM65C:140876:
I:CNVR::FAM66B:100128890:
I:CNVR::FAM66C:440078:
I:CNVR::FAM66D:100132923:
I:CNVR::FAM69A:388650:
I:CNVR::FAM69B:138311:
I:CNVR::FAM69C:125704:
I:CNVR::FAM70A:55026:
I:CNVR::FAM71A:149647:
I:CNVR::FAM71B:153745:
I:CNVR::FAM71C:196472:
I:CNVR::FAM71D:161142:
I:CNVR::FAM71E1:112703:
I:CNVR::FAM71F1:84691:
I:CNVR::FAM71F2:346653:
I:CNVR::FAM72A:729533:
I:CNVR::FAM72B:653820:
I:CNVR::FAM72C:554282:
I:CNVR::FAM73A:374986:
I:CNVR::FAM73B:84895:
I:CNVR::FAM74A1:401507:
I:CNVR::FAM74A2:653114:
I:CNVR::FAM74A3:728495:
I:CNVR::FAM75A7:26165:
I:CNVR::FAM75C1:441452:
I:CNVR::FAM75C2:645961:
I:CNVR::FAM75D5:347127:
I:CNVR::FAM76A:199870:
I:CNVR::FAM76B:143684:
I:CNVR::FAM78A:286336:
I:CNVR::FAM78B:149297:
I:CNVR::FAM81A:145773:
I:CNVR::FAM81B:153643:
I:CNVR::FAM83A-AS1:100131726:
I:CNVR::FAM83A:84985:
I:CNVR::FAM83B:222584:
I:CNVR::FAM83C-AS1:140846:
I:CNVR::FAM83C:128876:
I:CNVR::FAM83D:81610:
I:CNVR::FAM83E:54854:
I:CNVR::FAM83F:113828:
I:CNVR::FAM83G:644815:
I:CNVR::FAM83H-AS1:100128338:
I:CNVR::FAM83H:286077:
I:CNVR::FAM84A:151354:
I:CNVR::FAM84B:157638:
I:CNVR::FAM86A:196483:
I:CNVR::FAM86B1:85002:
I:CNVR::FAM86B2:653333:
I:CNVR::FAM86B3P:286042:
I:CNVR::FAM86C1:55199:
I:CNVR::FAM86C2P:645332:
I:CNVR::FAM86DP:692099:
I:CNVR::FAM86EP:348926:
I:CNVR::FAM86FP:653113:
I:CNVR::FAM86HP:729375:
I:CNVR::FAM86JP:100125556:
I:CNVR::FAM87A:157693:
I:CNVR::FAM87B:400728:
I:CNVR::FAM89A:375061:
I:CNVR::FAM8A1:51439:
I:CNVR::FAM90A1:55138:
I:CNVR::FAM90A25P:389633:
I:CNVR::FAM90A27P:646508:
I:CNVR::FAM90A7P:441317:
I:CNVR::FAM91A1:157769:
I:CNVR::FAM92A1:137392:
I:CNVR::FAM92A1P2:403315:
I:CNVR::FAM92B:339145:
I:CNVR::FAM95A:90499:
I:CNVR::FAM95B1:100133036:
I:CNVR::FAM95C:100289137:
I:CNVR::FAM96A:84191:
I:CNVR::FAM96B:51647:
I:CNVR::FAM98A:25940:
I:CNVR::FAM98B:283742:
I:CNVR::FAM98C:147965:
I:CNVR::FAM99A:387742:
I:CNVR::FAM99B:100132464:
I:CNVR::FAM9A:171482:
I:CNVR::FAM9B:171483:
I:CNVR::FAM9C:171484:
I:CNVR::FAN1:22909:
I:CNVR::FANCB:2187:
I:CNVR::FANCC:2176:
I:CNVR::FANCD2:2177:
I:CNVR::FANCD2OS:115795:
I:CNVR::FANCE:2178:
I:CNVR::FANCF:2188:
I:CNVR::FANCG:2189:
I:CNVR::FANCI:55215:
I:CNVR::FANCL:55120:
I:CNVR::FANCM:57697:
I:CNVR::FANK1-AS1:101410540:
I:CNVR::FANK1:92565:
I:CNVR::FAP:2191:
I:CNVR::FAR1:84188:
I:CNVR::FAR2:55711:
I:CNVR::FAR2P1:440905:
I:CNVR::FAR2P2:100216479:
I:CNVR::FARP1:10160:
I:CNVR::FARP2:9855:
I:CNVR::FARS2:10667:
I:CNVR::FARSA:2193:
I:CNVR::FARSB:10056:
I:CNVR::FAS-AS1:100302740:
I:CNVR::FAS:355:
I:CNVR::FASLG:356:
I:CNVR::FASN:2194:
I:CNVR::FASTK:10922:
I:CNVR::FASTKD1:79675:
I:CNVR::FASTKD2:22868:
I:CNVR::FASTKD3:79072:
I:CNVR::FASTKD5:60493:
I:CNVR::FAT1:2195:
I:CNVR::FAT2:2196:
I:CNVR::FAT3:120114:
I:CNVR::FAT4:79633:
I:CNVR::FATE1:89885:
I:CNVR::FAU:2197:
I:CNVR::FAXC:84553:
I:CNVR::FAXDC2:10826:
I:CNVR::FBF1:85302:
I:CNVR::FBL:2091:
I:CNVR::FBLIM1:54751:
I:CNVR::FBLL1:345630:
I:CNVR::FBLN1:2192:
I:CNVR::FBLN2:2199:
I:CNVR::FBLN5:10516:
I:CNVR::FBLN7:129804:
I:CNVR::FBN1:2200:
I:CNVR::FBN2:2201:
I:CNVR::FBN3:84467:
I:CNVR::FBP1:2203:
I:CNVR::FBP2:8789:
I:CNVR::FBRS:64319:
I:CNVR::FBRSL1:57666:
I:CNVR::FBXL12:54850:
I:CNVR::FBXL13:222235:
I:CNVR::FBXL14:144699:
I:CNVR::FBXL15:79176:
I:CNVR::FBXL16:146330:
I:CNVR::FBXL17:64839:
I:CNVR::FBXL18:80028:
I:CNVR::FBXL19-AS1:283932:
I:CNVR::FBXL19:54620:
I:CNVR::FBXL20:84961:
I:CNVR::FBXL21:26223:
I:CNVR::FBXL22:283807:
I:CNVR::FBXL2:25827:
I:CNVR::FBXL3:26224:
I:CNVR::FBXL4:26235:
I:CNVR::FBXL5:26234:
I:CNVR::FBXL6:26233:
I:CNVR::FBXL7:23194:
I:CNVR::FBXO10:26267:
I:CNVR::FBXO11:80204:
I:CNVR::FBXO15:201456:
I:CNVR::FBXO16:157574:
I:CNVR::FBXO17:115290:
I:CNVR::FBXO18:84893:
I:CNVR::FBXO21:23014:
I:CNVR::FBXO22-AS1:692224:
I:CNVR::FBXO22:26263:
I:CNVR::FBXO24:26261:
I:CNVR::FBXO25:26260:
I:CNVR::FBXO27:126433:
I:CNVR::FBXO28:23219:
I:CNVR::FBXO2:26232:
I:CNVR::FBXO30:84085:
I:CNVR::FBXO31:79791:
I:CNVR::FBXO32:114907:
I:CNVR::FBXO33:254170:
I:CNVR::FBXO34:55030:
I:CNVR::FBXO36:130888:
I:CNVR::FBXO38:81545:
I:CNVR::FBXO39:162517:
I:CNVR::FBXO3:26273:
I:CNVR::FBXO40:51725:
I:CNVR::FBXO41:150726:
I:CNVR::FBXO42:54455:
I:CNVR::FBXO43:286151:
I:CNVR::FBXO44:93611:
I:CNVR::FBXO45:200933:
I:CNVR::FBXO46:23403:
I:CNVR::FBXO47:494188:
I:CNVR::FBXO48:554251:
I:CNVR::FBXO4:26272:
I:CNVR::FBXO5:26271:
I:CNVR::FBXO6:26270:
I:CNVR::FBXO7:25793:
I:CNVR::FBXO8:26269:
I:CNVR::FBXO9:26268:
I:CNVR::FBXW10:10517:
I:CNVR::FBXW11:23291:
I:CNVR::FBXW12:285231:
I:CNVR::FBXW2:26190:
I:CNVR::FBXW4:6468:
I:CNVR::FBXW4P1:26226:
I:CNVR::FBXW5:54461:
I:CNVR::FBXW7:55294:
I:CNVR::FBXW8:26259:
I:CNVR::FBXW9:84261:
I:CNVR::FCAMR:83953:
I:CNVR::FCAR:2204:
I:CNVR::FCER1A:2205:
I:CNVR::FCER1G:2207:
I:CNVR::FCER2:2208:
I:CNVR::FCF1:51077:
I:CNVR::FCGBP:8857:
I:CNVR::FCGR1A:2209:
I:CNVR::FCGR1B:2210:
I:CNVR::FCGR1C:100132417:
I:CNVR::FCGR2A:2212:
I:CNVR::FCGR2B:2213:
I:CNVR::FCGR2C:9103:
I:CNVR::FCGR3A:2214:
I:CNVR::FCGRT:2217:
I:CNVR::FCHO1:23149:
I:CNVR::FCHO2:115548:
I:CNVR::FCHSD1:89848:
I:CNVR::FCHSD2:9873:
I:CNVR::FCN1:2219:
I:CNVR::FCN2:2220:
I:CNVR::FCN3:8547:
I:CNVR::FCRL1:115350:
I:CNVR::FCRL2:79368:
I:CNVR::FCRL3:115352:
I:CNVR::FCRL4:83417:
I:CNVR::FCRL5:83416:
I:CNVR::FCRL6:343413:
I:CNVR::FCRLA:84824:
I:CNVR::FCRLB:127943:
I:CNVR::FDCSP:260436:
I:CNVR::FDPS:2224:
I:CNVR::FDPSP2:619190:
I:CNVR::FDX1:2230:
I:CNVR::FDX1L:112812:
I:CNVR::FDXACB1:91893:
I:CNVR::FDXR:2232:
I:CNVR::FECH:2235:
I:CNVR::FEM1A:55527:
I:CNVR::FEM1B:10116:
I:CNVR::FEM1C:56929:
I:CNVR::FEN1:2237:
I:CNVR::FENDRR:400550:
I:CNVR::FER1L5:90342:
I:CNVR::FER1L6-AS1:439941:
I:CNVR::FER1L6-AS2:157376:
I:CNVR::FER1L6:654463:
I:CNVR::FER:2241:
I:CNVR::FERD3L:222894:
I:CNVR::FERMT1:55612:
I:CNVR::FERMT2:10979:
I:CNVR::FERMT3:83706:
I:CNVR::FES:2242:
I:CNVR::FETUB:26998:
I:CNVR::FEV:54738:
I:CNVR::FEZ1:9638:
I:CNVR::FEZ2:9637:
I:CNVR::FEZF1-AS1:154860:
I:CNVR::FEZF1:389549:
I:CNVR::FEZF2:55079:
I:CNVR::FFAR1:2864:
I:CNVR::FFAR2:2867:
I:CNVR::FFAR3:2865:
I:CNVR::FFAR4:338557:
I:CNVR::FGA:2243:
I:CNVR::FGB:2244:
I:CNVR::FGD1:2245:
I:CNVR::FGD2:221472:
I:CNVR::FGD3:89846:
I:CNVR::FGD4:121512:
I:CNVR::FGD5-AS1:100505641:
I:CNVR::FGD5:152273:
I:CNVR::FGD5P1:100132526:
I:CNVR::FGD6:55785:
I:CNVR::FGF10-AS1:101927075:
I:CNVR::FGF10:2255:
I:CNVR::FGF12:2257:
I:CNVR::FGF13-AS1:100129662:
I:CNVR::FGF13:2258:
I:CNVR::FGF14-AS2:283481:
I:CNVR::FGF14-IT1:283480:
I:CNVR::FGF14:2259:
I:CNVR::FGF16:8823:
I:CNVR::FGF17:8822:
I:CNVR::FGF18:8817:
I:CNVR::FGF19:9965:
I:CNVR::FGF1:2246:
I:CNVR::FGF20:26281:
I:CNVR::FGF21:26291:
I:CNVR::FGF22:27006:
I:CNVR::FGF23:8074:
I:CNVR::FGF2:2247:
I:CNVR::FGF3:2248:
I:CNVR::FGF4:2249:
I:CNVR::FGF5:2250:
I:CNVR::FGF6:2251:
I:CNVR::FGF7:2252:
I:CNVR::FGF8:2253:
I:CNVR::FGF9:2254:
I:CNVR::FGFBP1:9982:
I:CNVR::FGFBP2:83888:
I:CNVR::FGFBP3:143282:
I:CNVR::FGFR1:2260:
I:CNVR::FGFR1OP2:26127:
I:CNVR::FGFR1OP:11116:
I:CNVR::FGFR2:2263:
I:CNVR::FGFR3:2261:
I:CNVR::FGFR4:2264:
I:CNVR::FGFRL1:53834:
I:CNVR::FGG:2266:
I:CNVR::FGGY:55277:
I:CNVR::FGL1:2267:
I:CNVR::FGL2:10875:
I:CNVR::FGR:2268:
I:CNVR::FH:2271:
I:CNVR::FHAD1:114827:
I:CNVR::FHDC1:85462:
I:CNVR::FHIT:2272:
I:CNVR::FHL1:2273:
I:CNVR::FHL2:2274:
I:CNVR::FHL3:2275:
I:CNVR::FHL5:9457:
I:CNVR::FHOD1:29109:
I:CNVR::FHOD3:80206:
I:CNVR::FIBCD1:84929:
I:CNVR::FIBIN:387758:
I:CNVR::FICD:11153:
I:CNVR::FIG4:9896:
I:CNVR::FIGLA:344018:
I:CNVR::FIGN:55137:
I:CNVR::FIGNL1:63979:
I:CNVR::FIGNL2:401720:
I:CNVR::FILIP1:27145:
I:CNVR::FILIP1L:11259:
I:CNVR::FIP1L1:81608:
I:CNVR::FIRRE:286467:
I:CNVR::FIS1:51024:
I:CNVR::FITM1:161247:
I:CNVR::FITM2:128486:
I:CNVR::FIZ1:84922:
I:CNVR::FJX1:24147:
I:CNVR::FKBP10:60681:
I:CNVR::FKBP11:51303:
I:CNVR::FKBP14:55033:
I:CNVR::FKBP15:23307:
I:CNVR::FKBP1A-SDCBP2:100528031:
I:CNVR::FKBP1A:2280:
I:CNVR::FKBP1AP1:2282:
I:CNVR::FKBP2:2286:
I:CNVR::FKBP3:2287:
I:CNVR::FKBP4:2288:
I:CNVR::FKBP5:2289:
I:CNVR::FKBP6:8468:
I:CNVR::FKBP7:51661:
I:CNVR::FKBP8:23770:
I:CNVR::FKBP9:11328:
I:CNVR::FKBP9L:360132:
I:CNVR::FKRP:79147:
I:CNVR::FKSG29:100131561:
I:CNVR::FKTN:2218:
I:CNVR::FLAD1:80308:
I:CNVR::FLCN:201163:
I:CNVR::FLG-AS1:339400:
I:CNVR::FLG2:388698:
I:CNVR::FLG:2312:
I:CNVR::FLI1:2313:
I:CNVR::FLII:2314:
I:CNVR::FLJ10038:55056:
I:CNVR::FLJ10661:286042:
I:CNVR::FLJ11235:54508:
I:CNVR::FLJ12825:440101:
I:CNVR::FLJ13197:79667:
I:CNVR::FLJ13224:79857:
I:CNVR::FLJ14186:401149:
I:CNVR::FLJ16171:441116:
I:CNVR::FLJ16779:100192386:
I:CNVR::FLJ20021:90024:
I:CNVR::FLJ20518:647476:
I:CNVR::FLJ21408:400512:
I:CNVR::FLJ22184:80164:
I:CNVR::FLJ22447:400221:
I:CNVR::FLJ22763:401081:
I:CNVR::FLJ23867:200058:
I:CNVR::FLJ25363:401082:
I:CNVR::FLJ25758:497049:
I:CNVR::FLJ26245:400533:
I:CNVR::FLJ27354:400761:
I:CNVR::FLJ30403:729975:
I:CNVR::FLJ30679:146512:
I:CNVR::FLJ30838:400955:
I:CNVR::FLJ31104:441072:
I:CNVR::FLJ31306:379025:
I:CNVR::FLJ31356:403150:
I:CNVR::FLJ31662:440594:
I:CNVR::FLJ31813:326332:
I:CNVR::FLJ32063:150538:
I:CNVR::FLJ32255:643977:
I:CNVR::FLJ33065:440952:
I:CNVR::FLJ33360:401172:
I:CNVR::FLJ33534:285150:
I:CNVR::FLJ33581:400839:
I:CNVR::FLJ34503:285759:
I:CNVR::FLJ34690:284034:
I:CNVR::FLJ35024:401491:
I:CNVR::FLJ35282:441389:
I:CNVR::FLJ35390:255031:
I:CNVR::FLJ35424:285492:
I:CNVR::FLJ35946:503569:
I:CNVR::FLJ36000:284124:
I:CNVR::FLJ36777:730971:
I:CNVR::FLJ37035:399821:
I:CNVR::FLJ37201:283011:
I:CNVR::FLJ37453:729614:
I:CNVR::FLJ37505:400087:
I:CNVR::FLJ38109:386627:
I:CNVR::FLJ38122:401289:
I:CNVR::FLJ38576:651430:
I:CNVR::FLJ39080:441355:
I:CNVR::FLJ39653:202020:
I:CNVR::FLJ40194:124871:
I:CNVR::FLJ40288:286023:
I:CNVR::FLJ40434:163742:
I:CNVR::FLJ41200:401492:
I:CNVR::FLJ41278:400046:
I:CNVR::FLJ41941:100192420:
I:CNVR::FLJ42102:399923:
I:CNVR::FLJ42280:401388:
I:CNVR::FLJ42289:388182:
I:CNVR::FLJ42351:400999:
I:CNVR::FLJ42393:401105:
I:CNVR::FLJ42627:645644:
I:CNVR::FLJ42709:441094:
I:CNVR::FLJ42969:441374:
I:CNVR::FLJ43681:388574:
I:CNVR::FLJ43879:401039:
I:CNVR::FLJ44313:400658:
I:CNVR::FLJ44511:441307:
I:CNVR::FLJ44635:392490:
I:CNVR::FLJ45079:400624:
I:CNVR::FLJ45513:729220:
I:CNVR::FLJ45974:401337:
I:CNVR::FLJ46066:401103:
I:CNVR::FLJ46257:400932:
I:CNVR::FLJ46284:441369:
I:CNVR::FLJ46300:399827:
I:CNVR::FLJ46906:441172:
I:CNVR::FLNA:2316:
I:CNVR::FLNB:2317:
I:CNVR::FLNC:2318:
I:CNVR::FLOT1:10211:
I:CNVR::FLOT2:2319:
I:CNVR::FLRT1:23769:
I:CNVR::FLRT2:23768:
I:CNVR::FLRT3:23767:
I:CNVR::FLT1:2321:
I:CNVR::FLT3:2322:
I:CNVR::FLT3LG:2323:
I:CNVR::FLT4:2324:
I:CNVR::FLVCR1-AS1:642946:
I:CNVR::FLVCR1:28982:
I:CNVR::FLVCR2:55640:
I:CNVR::FLYWCH1:84256:
I:CNVR::FLYWCH2:114984:
I:CNVR::FMN1:342184:
I:CNVR::FMN2:56776:
I:CNVR::FMNL1:752:
I:CNVR::FMNL2:114793:
I:CNVR::FMNL3:91010:
I:CNVR::FMO1:2326:
I:CNVR::FMO2:2327:
I:CNVR::FMO3:2328:
I:CNVR::FMO4:2329:
I:CNVR::FMO5:2330:
I:CNVR::FMO6P:388714:
I:CNVR::FMO9P:116123:
I:CNVR::FMOD:2331:
I:CNVR::FMR1-AS1:100126270:
I:CNVR::FMR1:2332:
I:CNVR::FMR1NB:158521:
I:CNVR::FN1:2335:
I:CNVR::FN3K:64122:
I:CNVR::FN3KRP:79672:
I:CNVR::FNBP1:23048:
I:CNVR::FNBP1L:54874:
I:CNVR::FNBP4:23360:
I:CNVR::FNDC1:84624:
I:CNVR::FNDC3A:22862:
I:CNVR::FNDC3B:64778:
I:CNVR::FNDC4:64838:
I:CNVR::FNDC5:252995:
I:CNVR::FNDC7:163479:
I:CNVR::FNDC8:54752:
I:CNVR::FNDC9:408263:
I:CNVR::FNIP1:96459:
I:CNVR::FNIP2:57600:
I:CNVR::FNTA:2339:
I:CNVR::FNTB:2342:
I:CNVR::FOCAD:54914:
I:CNVR::FOLH1:2346:
I:CNVR::FOLH1B:219595:
I:CNVR::FOLR1:2348:
I:CNVR::FOLR2:2350:
I:CNVR::FOLR3:2352:
I:CNVR::FOLR4:390243:
I:CNVR::FONG:348751:
I:CNVR::FOPNL:123811:
I:CNVR::FOS:2353:
I:CNVR::FOSB:2354:
I:CNVR::FOSL2:2355:
I:CNVR::FOXA1:3169:
I:CNVR::FOXA2:3170:
I:CNVR::FOXA3:3171:
I:CNVR::FOXB1:27023:
I:CNVR::FOXB2:442425:
I:CNVR::FOXC1:2296:
I:CNVR::FOXC2:2303:
I:CNVR::FOXD1:2297:
I:CNVR::FOXD2-AS1:84793:
I:CNVR::FOXD2:2306:
I:CNVR::FOXD3:27022:
I:CNVR::FOXD4:2298:
I:CNVR::FOXD4L1:200350:
I:CNVR::FOXD4L2:100036519:
I:CNVR::FOXD4L3:286380:
I:CNVR::FOXD4L6:653404:
I:CNVR::FOXE1:2304:
I:CNVR::FOXE3:2301:
I:CNVR::FOXF1:2294:
I:CNVR::FOXF2:2295:
I:CNVR::FOXG1:2290:
I:CNVR::FOXI1:2299:
I:CNVR::FOXI2:399823:
I:CNVR::FOXI3:344167:
I:CNVR::FOXJ1:2302:
I:CNVR::FOXJ2:55810:
I:CNVR::FOXJ3:22887:
I:CNVR::FOXK1:221937:
I:CNVR::FOXK2:3607:
I:CNVR::FOXL1:2300:
I:CNVR::FOXL2:668:
I:CNVR::FOXM1:2305:
I:CNVR::FOXN1:8456:
I:CNVR::FOXN2:3344:
I:CNVR::FOXN3-AS1:400236:
I:CNVR::FOXN3-AS2:29018:
I:CNVR::FOXN3:1112:
I:CNVR::FOXN4:121643:
I:CNVR::FOXO1:2308:
I:CNVR::FOXO3:2309:
I:CNVR::FOXO3B:2310:
I:CNVR::FOXO4:4303:
I:CNVR::FOXP1:27086:
I:CNVR::FOXP2:93986:
I:CNVR::FOXP3:50943:
I:CNVR::FOXP4:116113:
I:CNVR::FOXQ1:94234:
I:CNVR::FOXR1:283150:
I:CNVR::FOXR2:139628:
I:CNVR::FOXRED1:55572:
I:CNVR::FOXRED2:80020:
I:CNVR::FOXS1:2307:
I:CNVR::FPGS:2356:
I:CNVR::FPGT-TNNI3K:100526835:
I:CNVR::FPGT:8790:
I:CNVR::FPR1:2357:
I:CNVR::FPR2:2358:
I:CNVR::FPR3:2359:
I:CNVR::FRA10AC1:118924:
I:CNVR::FRAS1:80144:
I:CNVR::FRAT1:10023:
I:CNVR::FRAT2:23401:
I:CNVR::FREM1:158326:
I:CNVR::FREM2:341640:
I:CNVR::FREM3:166752:
I:CNVR::FRG1:2483:
I:CNVR::FRG1B:284802:
I:CNVR::FRG2:448831:
I:CNVR::FRG2B:441581:
I:CNVR::FRG2C:100288801:
I:CNVR::FRK:2444:
I:CNVR::FRMD1:79981:
I:CNVR::FRMD3:257019:
I:CNVR::FRMD4A:55691:
I:CNVR::FRMD4B:23150:
I:CNVR::FRMD5:84978:
I:CNVR::FRMD6-AS1:145438:
I:CNVR::FRMD6-AS2:100874185:
I:CNVR::FRMD6:122786:
I:CNVR::FRMD7:90167:
I:CNVR::FRMD8P1:83957:
I:CNVR::FRMPD1:22844:
I:CNVR::FRMPD2:143162:
I:CNVR::FRMPD2P1:728798:
I:CNVR::FRMPD3-AS1:100874122:
I:CNVR::FRMPD3:84443:
I:CNVR::FRMPD4:9758:
I:CNVR::FRRS1:391059:
I:CNVR::FRRS1L:23732:
I:CNVR::FRS2:10818:
I:CNVR::FRS3:10817:
I:CNVR::FRY-AS1:100507099:
I:CNVR::FRY:10129:
I:CNVR::FRZB:2487:
I:CNVR::FSBP:100861412:
I:CNVR::FSCB:84075:
I:CNVR::FSCN1:6624:
I:CNVR::FSCN2:25794:
I:CNVR::FSCN3:29999:
I:CNVR::FSD1:79187:
I:CNVR::FSD1L:83856:
I:CNVR::FSD2:123722:
I:CNVR::FSHB:2488:
I:CNVR::FSHR:2492:
I:CNVR::FSIP1:161835:
I:CNVR::FSIP2:401024:
I:CNVR::FST:10468:
I:CNVR::FSTL1:11167:
I:CNVR::FSTL3:10272:
I:CNVR::FSTL4:23105:
I:CNVR::FSTL5:56884:
I:CNVR::FTCD:10841:
I:CNVR::FTCDNL1:348751:
I:CNVR::FTH1:2495:
I:CNVR::FTH1P18:441490:
I:CNVR::FTH1P3:2498:
I:CNVR::FTHL17:53940:
I:CNVR::FTL:2512:
I:CNVR::FTLP10:100130017:
I:CNVR::FTMT:94033:
I:CNVR::FTO-IT1:100505692:
I:CNVR::FTO:79068:
I:CNVR::FTSJ1:24140:
I:CNVR::FTSJ2:29960:
I:CNVR::FTSJ3:117246:
I:CNVR::FTX:100302692:
I:CNVR::FUBP1:8880:
I:CNVR::FUBP3:8939:
I:CNVR::FUCA1:2517:
I:CNVR::FUCA2:2519:
I:CNVR::FUK:197258:
I:CNVR::FUNDC1:139341:
I:CNVR::FUNDC2:65991:
I:CNVR::FUNDC2P2:388965:
I:CNVR::FUOM:282969:
I:CNVR::FURIN:5045:
I:CNVR::FUS:2521:
I:CNVR::FUT10:84750:
I:CNVR::FUT11:170384:
I:CNVR::FUT1:2523:
I:CNVR::FUT2:2524:
I:CNVR::FUT3:2525:
I:CNVR::FUT4:2526:
I:CNVR::FUT5:2527:
I:CNVR::FUT6:2528:
I:CNVR::FUT7:2529:
I:CNVR::FUT8-AS1:645431:
I:CNVR::FUT8:2530:
I:CNVR::FUT9:10690:
I:CNVR::FUZ:80199:
I:CNVR::FXC1:26515:
I:CNVR::FXN:2395:
I:CNVR::FXR1:8087:
I:CNVR::FXR2:9513:
I:CNVR::FXYD1:5348:
I:CNVR::FXYD2:486:
I:CNVR::FXYD3:5349:
I:CNVR::FXYD4:53828:
I:CNVR::FXYD5:53827:
I:CNVR::FXYD6-FXYD2:100533181:
I:CNVR::FXYD6:53826:
I:CNVR::FXYD7:53822:
I:CNVR::FYB:2533:
I:CNVR::FYCO1:79443:
I:CNVR::FYN:2534:
I:CNVR::FYTTD1:84248:
I:CNVR::FZD10-AS1:440119:
I:CNVR::FZD10:11211:
I:CNVR::FZD1:8321:
I:CNVR::FZD2:2535:
I:CNVR::FZD3:7976:
I:CNVR::FZD4:8322:
I:CNVR::FZD5:7855:
I:CNVR::FZD6:8323:
I:CNVR::FZD7:8324:
I:CNVR::FZD8:8325:
I:CNVR::FZD9:8326:
I:CNVR::FZR1:51343:
I:CNVR::G0S2:50486:
I:CNVR::G2E3:55632:
I:CNVR::G3BP1:10146:
I:CNVR::G3BP2:9908:
I:CNVR::G6PC2:57818:
I:CNVR::G6PC3:92579:
I:CNVR::G6PC:2538:
I:CNVR::G6PD:2539:
I:CNVR::GAA:2548:
I:CNVR::GAB1:2549:
I:CNVR::GAB2:9846:
I:CNVR::GAB3:139716:
I:CNVR::GAB4:128954:
I:CNVR::GABARAP:11337:
I:CNVR::GABARAPL1:23710:
I:CNVR::GABARAPL2:11345:
I:CNVR::GABARAPL3:23766:
I:CNVR::GABBR1:2550:
I:CNVR::GABBR2:9568:
I:CNVR::GABPA:2551:
I:CNVR::GABPB1-AS1:100129387:
I:CNVR::GABPB1:2553:
I:CNVR::GABPB2:126626:
I:CNVR::GABRA1:2554:
I:CNVR::GABRA2:2555:
I:CNVR::GABRA3:2556:
I:CNVR::GABRA4:2557:
I:CNVR::GABRA5:2558:
I:CNVR::GABRA6:2559:
I:CNVR::GABRB1:2560:
I:CNVR::GABRB2:2561:
I:CNVR::GABRB3:2562:
I:CNVR::GABRD:2563:
I:CNVR::GABRE:2564:
I:CNVR::GABRG1:2565:
I:CNVR::GABRG2:2566:
I:CNVR::GABRG3:2567:
I:CNVR::GABRP:2568:
I:CNVR::GABRQ:55879:
I:CNVR::GABRR1:2569:
I:CNVR::GABRR2:2570:
I:CNVR::GABRR3:200959:
I:CNVR::GAD1:2571:
I:CNVR::GAD2:2572:
I:CNVR::GADD45A:1647:
I:CNVR::GADD45B:4616:
I:CNVR::GADD45G:10912:
I:CNVR::GADD45GIP1:90480:
I:CNVR::GADL1:339896:
I:CNVR::GAGE12D:100132399:
I:CNVR::GAGE12E:729431:
I:CNVR::GAGE12F:100008586:
I:CNVR::GAGE12G:645073:
I:CNVR::GAGE12I:26748:
I:CNVR::GAGE1:2543:
I:CNVR::GAGE2A:729447:
I:CNVR::GAGE2C:2574:
I:CNVR::GAGE4:2576:
I:CNVR::GAGE5:2577:
I:CNVR::GAGE6:2578:
I:CNVR::GAK:2580:
I:CNVR::GAL3ST1:9514:
I:CNVR::GAL3ST2:64090:
I:CNVR::GAL3ST3:89792:
I:CNVR::GAL3ST4:79690:
I:CNVR::GAL:51083:
I:CNVR::GALC:2581:
I:CNVR::GALE:2582:
I:CNVR::GALK1:2584:
I:CNVR::GALK2:2585:
I:CNVR::GALM:130589:
I:CNVR::GALNT10:55568:
I:CNVR::GALNT11:63917:
I:CNVR::GALNT12:79695:
I:CNVR::GALNT13:114805:
I:CNVR::GALNT14:79623:
I:CNVR::GALNT15:117248:
I:CNVR::GALNT16:57452:
I:CNVR::GALNT18:374378:
I:CNVR::GALNT1:2589:
I:CNVR::GALNT2:2590:
I:CNVR::GALNT3:2591:
I:CNVR::GALNT4:8693:
I:CNVR::GALNT5:11227:
I:CNVR::GALNT6:11226:
I:CNVR::GALNT7:51809:
I:CNVR::GALNT8:26290:
I:CNVR::GALNT9:50614:
I:CNVR::GALNTL1:57452:
I:CNVR::GALNTL2:117248:
I:CNVR::GALNTL4:374378:
I:CNVR::GALNTL5:168391:
I:CNVR::GALNTL6:442117:
I:CNVR::GALP:85569:
I:CNVR::GALR1:2587:
I:CNVR::GALR2:8811:
I:CNVR::GALT:2592:
I:CNVR::GAMT:2593:
I:CNVR::GAN:8139:
I:CNVR::GANAB:23193:
I:CNVR::GANC:2595:
I:CNVR::GAP43:2596:
I:CNVR::GAPDH:2597:
I:CNVR::GAPDHS:26330:
I:CNVR::GAPT:202309:
I:CNVR::GAPVD1:26130:
I:CNVR::GAR1:54433:
I:CNVR::GAREM:64762:
I:CNVR::GAREML:150946:
I:CNVR::GARNL3:84253:
I:CNVR::GARS:2617:
I:CNVR::GART:2618:
I:CNVR::GAS1:2619:
I:CNVR::GAS2:2620:
I:CNVR::GAS2L1:10634:
I:CNVR::GAS2L2:246176:
I:CNVR::GAS2L3:283431:
I:CNVR::GAS5-AS1:100506046:
I:CNVR::GAS5:60674:
I:CNVR::GAS6-AS1:650669:
I:CNVR::GAS6-AS2:100506394:
I:CNVR::GAS6:2621:
I:CNVR::GAS7:8522:
I:CNVR::GAS8:2622:
I:CNVR::GAST:2520:
I:CNVR::GATA1:2623:
I:CNVR::GATA2:2624:
I:CNVR::GATA3-AS1:399717:
I:CNVR::GATA3:2625:
I:CNVR::GATA4:2626:
I:CNVR::GATA5:140628:
I:CNVR::GATA6-AS1:100128893:
I:CNVR::GATA6:2627:
I:CNVR::GATAD1:57798:
I:CNVR::GATAD2A:54815:
I:CNVR::GATAD2B:57459:
I:CNVR::GATC:283459:
I:CNVR::GATM-AS1:145663:
I:CNVR::GATM:2628:
I:CNVR::GATS:352954:
I:CNVR::GATSL1:389523:
I:CNVR::GATSL2:729438:
I:CNVR::GATSL3:652968:
I:CNVR::GBA2:57704:
I:CNVR::GBA3:57733:
I:CNVR::GBA:2629:
I:CNVR::GBAP1:2630:
I:CNVR::GBAS:2631:
I:CNVR::GBE1:2632:
I:CNVR::GBF1:8729:
I:CNVR::GBGT1:26301:
I:CNVR::GBP1:2633:
I:CNVR::GBP1P1:400759:
I:CNVR::GBP2:2634:
I:CNVR::GBP3:2635:
I:CNVR::GBP4:115361:
I:CNVR::GBP5:115362:
I:CNVR::GBP6:163351:
I:CNVR::GBP7:388646:
I:CNVR::GBX1:2636:
I:CNVR::GBX2:2637:
I:CNVR::GC:2638:
I:CNVR::GCA:25801:
I:CNVR::GCAT:23464:
I:CNVR::GCC1:79571:
I:CNVR::GCC2:9648:
I:CNVR::GCDH:2639:
I:CNVR::GCFC1-AS1:100506215:
I:CNVR::GCFC2:6936:
I:CNVR::GCG:2641:
I:CNVR::GCGR:2642:
I:CNVR::GCH1:2643:
I:CNVR::GCHFR:2644:
I:CNVR::GCK:2645:
I:CNVR::GCKR:2646:
I:CNVR::GCLC:2729:
I:CNVR::GCLM:2730:
I:CNVR::GCM1:8521:
I:CNVR::GCM2:9247:
I:CNVR::GCN1L1:10985:
I:CNVR::GCNT1:2650:
I:CNVR::GCNT2:2651:
I:CNVR::GCNT3:9245:
I:CNVR::GCNT4:51301:
I:CNVR::GCNT7:140687:
I:CNVR::GCOM1:145781:
I:CNVR::GCSAM:257144:
I:CNVR::GCSAML-AS1:148824:
I:CNVR::GCSAML:148823:
I:CNVR::GCSH:2653:
I:CNVR::GCSHP3:100329109:
I:CNVR::GDA:9615:
I:CNVR::GDAP1:54332:
I:CNVR::GDAP1L1:78997:
I:CNVR::GDAP2:54834:
I:CNVR::GDE1:51573:
I:CNVR::GDEP:118425:
I:CNVR::GDF10:2662:
I:CNVR::GDF11:10220:
I:CNVR::GDF15:9518:
I:CNVR::GDF2:2658:
I:CNVR::GDF3:9573:
I:CNVR::GDF5:8200:
I:CNVR::GDF6:392255:
I:CNVR::GDF7:151449:
I:CNVR::GDF9:2661:
I:CNVR::GDI1:2664:
I:CNVR::GDI2:2665:
I:CNVR::GDNF-AS1:100861519:
I:CNVR::GDNF:2668:
I:CNVR::GDPD1:284161:
I:CNVR::GDPD2:54857:
I:CNVR::GDPD3:79153:
I:CNVR::GDPD4:220032:
I:CNVR::GDPD5:81544:
I:CNVR::GDPGP1:390637:
I:CNVR::GEM:2669:
I:CNVR::GEMIN2:8487:
I:CNVR::GEMIN4:50628:
I:CNVR::GEMIN5:25929:
I:CNVR::GEMIN6:79833:
I:CNVR::GEMIN7:79760:
I:CNVR::GEMIN8:54960:
I:CNVR::GEMIN8P4:492303:
I:CNVR::GEN1:348654:
I:CNVR::GET4:51608:
I:CNVR::GFAP:2670:
I:CNVR::GFER:2671:
I:CNVR::GFI1:2672:
I:CNVR::GFI1B:8328:
I:CNVR::GFM1:85476:
I:CNVR::GFM2:84340:
I:CNVR::GFOD1:54438:
I:CNVR::GFOD2:81577:
I:CNVR::GFPT1:2673:
I:CNVR::GFPT2:9945:
I:CNVR::GFRA1:2674:
I:CNVR::GFRA2:2675:
I:CNVR::GFRA3:2676:
I:CNVR::GFRA4:64096:
I:CNVR::GFRAL:389400:
I:CNVR::GFY:100507003:
I:CNVR::GGA1:26088:
I:CNVR::GGA2:23062:
I:CNVR::GGA3:23163:
I:CNVR::GGACT:87769:
I:CNVR::GGCT:79017:
I:CNVR::GGCX:2677:
I:CNVR::GGH:8836:
I:CNVR::GGN:199720:
I:CNVR::GGNBP1:449520:
I:CNVR::GGNBP2:79893:
I:CNVR::GGPS1:9453:
I:CNVR::GGT1:2678:
I:CNVR::GGT5:2687:
I:CNVR::GGT6:124975:
I:CNVR::GGT7:2686:
I:CNVR::GGT8P:645367:
I:CNVR::GGTA1P:2681:
I:CNVR::GGTLC1:92086:
I:CNVR::GGTLC2:91227:
I:CNVR::GH1:2688:
I:CNVR::GH2:2689:
I:CNVR::GHDC:84514:
I:CNVR::GHITM:27069:
I:CNVR::GHR:2690:
I:CNVR::GHRH:2691:
I:CNVR::GHRHR:2692:
I:CNVR::GHRLOS2:84657:
I:CNVR::GHRLOS:100126793:
I:CNVR::GHSR:2693:
I:CNVR::GID4:79018:
I:CNVR::GID8:54994:
I:CNVR::GIF:2694:
I:CNVR::GIGYF1:64599:
I:CNVR::GIGYF2:26058:
I:CNVR::GIMAP1-GIMAP5:100527949:
I:CNVR::GIMAP1:170575:
I:CNVR::GIMAP2:26157:
I:CNVR::GIMAP4:55303:
I:CNVR::GIMAP5:55340:
I:CNVR::GIMAP6:474344:
I:CNVR::GIMAP7:168537:
I:CNVR::GIMAP8:155038:
I:CNVR::GIMD1:100507096:
I:CNVR::GIN1:54826:
I:CNVR::GINM1:116254:
I:CNVR::GINS1:9837:
I:CNVR::GINS2:51659:
I:CNVR::GINS3:64785:
I:CNVR::GINS4:84296:
I:CNVR::GIP:2695:
I:CNVR::GIPC1:10755:
I:CNVR::GIPC2:54810:
I:CNVR::GIPC3:126326:
I:CNVR::GIPR:2696:
I:CNVR::GIT1:28964:
I:CNVR::GIT2:9815:
I:CNVR::GJA10:84694:
I:CNVR::GJA1:2697:
I:CNVR::GJA3:2700:
I:CNVR::GJA4:2701:
I:CNVR::GJA8:2703:
I:CNVR::GJA9-MYCBP:100527950:
I:CNVR::GJA9:81025:
I:CNVR::GJB1:2705:
I:CNVR::GJB2:2706:
I:CNVR::GJB3:2707:
I:CNVR::GJB4:127534:
I:CNVR::GJB5:2709:
I:CNVR::GJB6:10804:
I:CNVR::GJB7:375519:
I:CNVR::GJC1:10052:
I:CNVR::GJC2:57165:
I:CNVR::GJC3:349149:
I:CNVR::GJD2:57369:
I:CNVR::GJD3:125111:
I:CNVR::GJD4:219770:
I:CNVR::GK2:2712:
I:CNVR::GK3P:2713:
I:CNVR::GK5:256356:
I:CNVR::GK:2710:
I:CNVR::GKAP1:80318:
I:CNVR::GKN1:56287:
I:CNVR::GKN2:200504:
I:CNVR::GLA:2717:
I:CNVR::GLB1:2720:
I:CNVR::GLB1L2:89944:
I:CNVR::GLB1L3:112937:
I:CNVR::GLCCI1:113263:
I:CNVR::GLCE:26035:
I:CNVR::GLDC:2731:
I:CNVR::GLDN:342035:
I:CNVR::GLE1:2733:
I:CNVR::GLG1:2734:
I:CNVR::GLI1:2735:
I:CNVR::GLI2:2736:
I:CNVR::GLI3:2737:
I:CNVR::GLI4:2738:
I:CNVR::GLIDR:389741:
I:CNVR::GLIPR1:11010:
I:CNVR::GLIPR1L1:256710:
I:CNVR::GLIPR1L2:144321:
I:CNVR::GLIPR2:152007:
I:CNVR::GLIS1:148979:
I:CNVR::GLIS2:84662:
I:CNVR::GLIS3-AS1:84850:
I:CNVR::GLIS3:169792:
I:CNVR::GLMN:11146:
I:CNVR::GLO1:2739:
I:CNVR::GLOD4:51031:
I:CNVR::GLOD5:392465:
I:CNVR::GLP1R:2740:
I:CNVR::GLP2R:9340:
I:CNVR::GLRA1:2741:
I:CNVR::GLRA2:2742:
I:CNVR::GLRA3:8001:
I:CNVR::GLRA4:441509:
I:CNVR::GLRB:2743:
I:CNVR::GLRX2:51022:
I:CNVR::GLRX3:10539:
I:CNVR::GLRX5:51218:
I:CNVR::GLRX:2745:
I:CNVR::GLS2:27165:
I:CNVR::GLS:2744:
I:CNVR::GLT1D1:144423:
I:CNVR::GLT25D2:23127:
I:CNVR::GLT6D1:360203:
I:CNVR::GLT8D1:55830:
I:CNVR::GLT8D2:83468:
I:CNVR::GLTP:51228:
I:CNVR::GLTSCR1:29998:
I:CNVR::GLTSCR1L:23506:
I:CNVR::GLTSCR2:29997:
I:CNVR::GLUD1:2746:
I:CNVR::GLUD1P3:2749:
I:CNVR::GLUD1P7:414212:
I:CNVR::GLUD2:2747:
I:CNVR::GLUL:2752:
I:CNVR::GLYAT:10249:
I:CNVR::GLYATL1:92292:
I:CNVR::GLYATL2:219970:
I:CNVR::GLYATL3:389396:
I:CNVR::GLYCAM1:644076:
I:CNVR::GLYCTK:132158:
I:CNVR::GLYR1:84656:
I:CNVR::GM140:100287948:
I:CNVR::GM2A:2760:
I:CNVR::GMCL1:64395:
I:CNVR::GMCL1P1:64396:
I:CNVR::GMDS-AS1:100508120:
I:CNVR::GMDS:2762:
I:CNVR::GMEB1:10691:
I:CNVR::GMEB2:26205:
I:CNVR::GMFB:2764:
I:CNVR::GMFG:9535:
I:CNVR::GMIP:51291:
I:CNVR::GML:2765:
I:CNVR::GMNC:647309:
I:CNVR::GMNN:51053:
I:CNVR::GMPPB:29925:
I:CNVR::GMPR2:51292:
I:CNVR::GMPR:2766:
I:CNVR::GMPS:8833:
I:CNVR::GNA11:2767:
I:CNVR::GNA12:2768:
I:CNVR::GNA13:10672:
I:CNVR::GNA14:9630:
I:CNVR::GNA15:2769:
I:CNVR::GNAI1:2770:
I:CNVR::GNAI2:2771:
I:CNVR::GNAI3:2773:
I:CNVR::GNAL:2774:
I:CNVR::GNAO1:2775:
I:CNVR::GNAQ:2776:
I:CNVR::GNAS-AS1:149775:
I:CNVR::GNAS:2778:
I:CNVR::GNAT1:2779:
I:CNVR::GNAT2:2780:
I:CNVR::GNAT3:346562:
I:CNVR::GNB2:2783:
I:CNVR::GNB2L1:10399:
I:CNVR::GNB4:59345:
I:CNVR::GNB5:10681:
I:CNVR::GNE:10020:
I:CNVR::GNG10:2790:
I:CNVR::GNG11:2791:
I:CNVR::GNG12-AS1:100289178:
I:CNVR::GNG12:55970:
I:CNVR::GNG13:51764:
I:CNVR::GNG2:54331:
I:CNVR::GNG3:2785:
I:CNVR::GNG4:2786:
I:CNVR::GNG5:2787:
I:CNVR::GNG7:2788:
I:CNVR::GNG8:94235:
I:CNVR::GNGT1:2792:
I:CNVR::GNGT2:2793:
I:CNVR::GNL1:2794:
I:CNVR::GNL2:29889:
I:CNVR::GNL3:26354:
I:CNVR::GNL3L:54552:
I:CNVR::GNLY:10578:
I:CNVR::GNMT:27232:
I:CNVR::GNN:253724:
I:CNVR::GNPAT:8443:
I:CNVR::GNPDA1:10007:
I:CNVR::GNPDA2:132789:
I:CNVR::GNPNAT1:64841:
I:CNVR::GNPTAB:79158:
I:CNVR::GNPTG:84572:
I:CNVR::GNRH1:2796:
I:CNVR::GNRH2:2797:
I:CNVR::GNRHR2:114814:
I:CNVR::GNRHR:2798:
I:CNVR::GNS:2799:
I:CNVR::GOLGA1:2800:
I:CNVR::GOLGA2:2801:
I:CNVR::GOLGA2P5:55592:
I:CNVR::GOLGA2P7:388152:
I:CNVR::GOLGA3:2802:
I:CNVR::GOLGA4:2803:
I:CNVR::GOLGA5:9950:
I:CNVR::GOLGA6A:342096:
I:CNVR::GOLGA6B:55889:
I:CNVR::GOLGA6C:653641:
I:CNVR::GOLGA6D:653643:
I:CNVR::GOLGA6L10:647042:
I:CNVR::GOLGA6L20:101927658:
I:CNVR::GOLGA6L4:643707:
I:CNVR::GOLGA6L5:374650:
I:CNVR::GOLGA6L5P:374650:
I:CNVR::GOLGA6L7P:728310:
I:CNVR::GOLGA6L9:440295:
I:CNVR::GOLGA7:51125:
I:CNVR::GOLGA7B:401647:
I:CNVR::GOLGA8A:23015:
I:CNVR::GOLGA8B:440270:
I:CNVR::GOLGA8C:729786:
I:CNVR::GOLGA8CP:729786:
I:CNVR::GOLGA8DP:100132979:
I:CNVR::GOLGA8F:100132565:
I:CNVR::GOLGA8G:283768:
I:CNVR::GOLGA8H:728498:
I:CNVR::GOLGA8I:283796:
I:CNVR::GOLGA8J:653073:
I:CNVR::GOLGA8K:653125:
I:CNVR::GOLGA8M:653720:
I:CNVR::GOLGA8N:643699:
I:CNVR::GOLGA8O:728047:
I:CNVR::GOLGA8R:101059918:
I:CNVR::GOLGA8T:653075:
I:CNVR::GOLGB1:2804:
I:CNVR::GOLIM4:27333:
I:CNVR::GOLM1:51280:
I:CNVR::GOLPH3:64083:
I:CNVR::GOLPH3L:55204:
I:CNVR::GOLT1A:127845:
I:CNVR::GOLT1B:51026:
I:CNVR::GON4L:54856:
I:CNVR::GOPC:57120:
I:CNVR::GORAB:92344:
I:CNVR::GORASP1:64689:
I:CNVR::GORASP2:26003:
I:CNVR::GOSR1:9527:
I:CNVR::GOSR2:9570:
I:CNVR::GOT1:2805:
I:CNVR::GOT1L1:137362:
I:CNVR::GOT2:2806:
I:CNVR::GP1BA:2811:
I:CNVR::GP2:2813:
I:CNVR::GP5:2814:
I:CNVR::GP6:51206:
I:CNVR::GP9:2815:
I:CNVR::GPA33:10223:
I:CNVR::GPAA1:8733:
I:CNVR::GPALPP1:55425:
I:CNVR::GPAM:57678:
I:CNVR::GPAT2:150763:
I:CNVR::GPATCH11:253635:
I:CNVR::GPATCH1:55094:
I:CNVR::GPATCH2:55105:
I:CNVR::GPATCH2L:55668:
I:CNVR::GPATCH3:63906:
I:CNVR::GPATCH4:54865:
I:CNVR::GPATCH8:23131:
I:CNVR::GPBAR1:151306:
I:CNVR::GPBP1:65056:
I:CNVR::GPBP1L1:60313:
I:CNVR::GPC1:2817:
I:CNVR::GPC2:221914:
I:CNVR::GPC3:2719:
I:CNVR::GPC4:2239:
I:CNVR::GPC5-AS1:100873969:
I:CNVR::GPC5:2262:
I:CNVR::GPC6-AS1:100873972:
I:CNVR::GPC6-AS2:100873973:
I:CNVR::GPC6:10082:
I:CNVR::GPCPD1:56261:
I:CNVR::GPD1:2819:
I:CNVR::GPD1L:23171:
I:CNVR::GPD2:2820:
I:CNVR::GPER1:2852:
I:CNVR::GPHB5:122876:
I:CNVR::GPHN:10243:
I:CNVR::GPI:2821:
I:CNVR::GPIHBP1:338328:
I:CNVR::GPKOW:27238:
I:CNVR::GPLD1:2822:
I:CNVR::GPM6A:2823:
I:CNVR::GPM6B:2824:
I:CNVR::GPN1:11321:
I:CNVR::GPN2:54707:
I:CNVR::GPN3:51184:
I:CNVR::GPNMB:10457:
I:CNVR::GPR1-AS:101669764:
I:CNVR::GPR101:83550:
I:CNVR::GPR107:57720:
I:CNVR::GPR108:56927:
I:CNVR::GPR110:266977:
I:CNVR::GPR111:222611:
I:CNVR::GPR112:139378:
I:CNVR::GPR113:165082:
I:CNVR::GPR114:221188:
I:CNVR::GPR115:221393:
I:CNVR::GPR116:221395:
I:CNVR::GPR119:139760:
I:CNVR::GPR123:84435:
I:CNVR::GPR124:25960:
I:CNVR::GPR125:166647:
I:CNVR::GPR126:57211:
I:CNVR::GPR128:84873:
I:CNVR::GPR12:2835:
I:CNVR::GPR132:29933:
I:CNVR::GPR133:283383:
I:CNVR::GPR135:64582:
I:CNVR::GPR137:56834:
I:CNVR::GPR137B:7107:
I:CNVR::GPR137C:283554:
I:CNVR::GPR139:124274:
I:CNVR::GPR141:353345:
I:CNVR::GPR143:4935:
I:CNVR::GPR146:115330:
I:CNVR::GPR148:344561:
I:CNVR::GPR149:344758:
I:CNVR::GPR150:285601:
I:CNVR::GPR151:134391:
I:CNVR::GPR152:390212:
I:CNVR::GPR153:387509:
I:CNVR::GPR155:151556:
I:CNVR::GPR156:165829:
I:CNVR::GPR157:80045:
I:CNVR::GPR158-AS1:100128811:
I:CNVR::GPR158:57512:
I:CNVR::GPR15:2838:
I:CNVR::GPR160:26996:
I:CNVR::GPR161:23432:
I:CNVR::GPR162:27239:
I:CNVR::GPR171:29909:
I:CNVR::GPR172B:55065:
I:CNVR::GPR173:54328:
I:CNVR::GPR174:84636:
I:CNVR::GPR176:11245:
I:CNVR::GPR179:440435:
I:CNVR::GPR17:2840:
I:CNVR::GPR180:160897:
I:CNVR::GPR182:11318:
I:CNVR::GPR183:1880:
I:CNVR::GPR18:2841:
I:CNVR::GPR19:2842:
I:CNVR::GPR1:2825:
I:CNVR::GPR20:2843:
I:CNVR::GPR21:2844:
I:CNVR::GPR22:2845:
I:CNVR::GPR25:2848:
I:CNVR::GPR26:2849:
I:CNVR::GPR27:2850:
I:CNVR::GPR32:2854:
I:CNVR::GPR33:2856:
I:CNVR::GPR34:2857:
I:CNVR::GPR35:2859:
I:CNVR::GPR37:2861:
I:CNVR::GPR37L1:9283:
I:CNVR::GPR39:2863:
I:CNVR::GPR3:2827:
I:CNVR::GPR45:11250:
I:CNVR::GPR4:2828:
I:CNVR::GPR50:9248:
I:CNVR::GPR52:9293:
I:CNVR::GPR55:9290:
I:CNVR::GPR56:9289:
I:CNVR::GPR61:83873:
I:CNVR::GPR62:118442:
I:CNVR::GPR63:81491:
I:CNVR::GPR64:10149:
I:CNVR::GPR65:8477:
I:CNVR::GPR68:8111:
I:CNVR::GPR6:2830:
I:CNVR::GPR75-ASB3:100302652:
I:CNVR::GPR75:10936:
I:CNVR::GPR78:27201:
I:CNVR::GPR82:27197:
I:CNVR::GPR83:10888:
I:CNVR::GPR84:53831:
I:CNVR::GPR85:54329:
I:CNVR::GPR87:53836:
I:CNVR::GPR88:54112:
I:CNVR::GPR89A:653519:
I:CNVR::GPR89B:51463:
I:CNVR::GPR97:222487:
I:CNVR::GPR98:84059:
I:CNVR::GPRASP1:9737:
I:CNVR::GPRASP2:114928:
I:CNVR::GPRC5B:51704:
I:CNVR::GPRC5D:55507:
I:CNVR::GPRC6A:222545:
I:CNVR::GPRIN1:114787:
I:CNVR::GPRIN3:285513:
I:CNVR::GPS1:2873:
I:CNVR::GPS2:2874:
I:CNVR::GPSM1:26086:
I:CNVR::GPSM2:29899:
I:CNVR::GPSM3:63940:
I:CNVR::GPT2:84706:
I:CNVR::GPT:2875:
I:CNVR::GPX1:2876:
I:CNVR::GPX2:2877:
I:CNVR::GPX3:2878:
I:CNVR::GPX4:2879:
I:CNVR::GPX5:2880:
I:CNVR::GPX6:257202:
I:CNVR::GPX7:2882:
I:CNVR::GPX8:493869:
I:CNVR::GRAMD1A:57655:
I:CNVR::GRAMD1B:57476:
I:CNVR::GRAMD1C:54762:
I:CNVR::GRAMD2:196996:
I:CNVR::GRAMD3:65983:
I:CNVR::GRAMD4:23151:
I:CNVR::GRAP2:9402:
I:CNVR::GRAP:10750:
I:CNVR::GRAPL:400581:
I:CNVR::GRASP:160622:
I:CNVR::GRB10:2887:
I:CNVR::GRB14:2888:
I:CNVR::GRB2:2885:
I:CNVR::GRB7:2886:
I:CNVR::GREB1:9687:
I:CNVR::GREB1L:80000:
I:CNVR::GREM1:26585:
I:CNVR::GREM2:64388:
I:CNVR::GRHL1:29841:
I:CNVR::GRHL2:79977:
I:CNVR::GRHL3:57822:
I:CNVR::GRHPR:9380:
I:CNVR::GRIA1:2890:
I:CNVR::GRIA2:2891:
I:CNVR::GRIA3:2892:
I:CNVR::GRIA4:2893:
I:CNVR::GRID1-AS1:100507470:
I:CNVR::GRID1:2894:
I:CNVR::GRID2:2895:
I:CNVR::GRID2IP:392862:
I:CNVR::GRIK1-AS1:642976:
I:CNVR::GRIK1-AS2:100379661:
I:CNVR::GRIK1:2897:
I:CNVR::GRIK2:2898:
I:CNVR::GRIK3:2899:
I:CNVR::GRIK4:2900:
I:CNVR::GRIK5:2901:
I:CNVR::GRIN1:2902:
I:CNVR::GRIN2A:2903:
I:CNVR::GRIN2B:2904:
I:CNVR::GRIN2C:2905:
I:CNVR::GRIN2D:2906:
I:CNVR::GRIN3A:116443:
I:CNVR::GRIN3B:116444:
I:CNVR::GRIP1:23426:
I:CNVR::GRIP2:80852:
I:CNVR::GRIPAP1:56850:
I:CNVR::GRK1:6011:
I:CNVR::GRK4:2868:
I:CNVR::GRK5:2869:
I:CNVR::GRK6:2870:
I:CNVR::GRK7:131890:
I:CNVR::GRM1:2911:
I:CNVR::GRM2:2912:
I:CNVR::GRM3:2913:
I:CNVR::GRM4:2914:
I:CNVR::GRM5-AS1:100873989:
I:CNVR::GRM5:2915:
I:CNVR::GRM6:2916:
I:CNVR::GRM7:2917:
I:CNVR::GRM8:2918:
I:CNVR::GRN:2896:
I:CNVR::GRP:2922:
I:CNVR::GRPEL1:80273:
I:CNVR::GRPEL2:134266:
I:CNVR::GRPR:2925:
I:CNVR::GRSF1:2926:
I:CNVR::GRTP1:79774:
I:CNVR::GRWD1:83743:
I:CNVR::GRXCR1:389207:
I:CNVR::GRXCR2:643226:
I:CNVR::GS1-122H1.2:400799:
I:CNVR::GS1-18A18.1:285878:
I:CNVR::GS1-204I12.1:101929093:
I:CNVR::GS1-24F4.2:100652791:
I:CNVR::GS1-251I9.4:100506365:
I:CNVR::GS1-259H13.2:100289187:
I:CNVR::GS1-279B7.1:100288079:
I:CNVR::GS1-600G8.3:100093698:
I:CNVR::GSAP:54103:
I:CNVR::GSC2:2928:
I:CNVR::GSC:145258:
I:CNVR::GSDMA:284110:
I:CNVR::GSDMB:55876:
I:CNVR::GSDMC:56169:
I:CNVR::GSDMD:79792:
I:CNVR::GSE1:23199:
I:CNVR::GSG1:83445:
I:CNVR::GSG1L:146395:
I:CNVR::GSG2:83903:
I:CNVR::GSK3A:2931:
I:CNVR::GSK3B:2932:
I:CNVR::GSKIP:51527:
I:CNVR::GSN-AS1:57000:
I:CNVR::GSN:2934:
I:CNVR::GSPT1:2935:
I:CNVR::GSPT2:23708:
I:CNVR::GSR:2936:
I:CNVR::GSS:2937:
I:CNVR::GSTA1:2938:
I:CNVR::GSTA2:2939:
I:CNVR::GSTA3:2940:
I:CNVR::GSTA4:2941:
I:CNVR::GSTA5:221357:
I:CNVR::GSTA7P:730152:
I:CNVR::GSTCD:79807:
I:CNVR::GSTK1:373156:
I:CNVR::GSTM1:2944:
I:CNVR::GSTM2:2946:
I:CNVR::GSTM2P1:442245:
I:CNVR::GSTM3:2947:
I:CNVR::GSTM4:2948:
I:CNVR::GSTM5:2949:
I:CNVR::GSTO1:9446:
I:CNVR::GSTO2:119391:
I:CNVR::GSTP1:2950:
I:CNVR::GSTT2:2953:
I:CNVR::GSTT2B:653689:
I:CNVR::GSTTP1:25774:
I:CNVR::GSTTP2:653399:
I:CNVR::GSTZ1:2954:
I:CNVR::GSX1:219409:
I:CNVR::GSX2:170825:
I:CNVR::GTDC1:79712:
I:CNVR::GTF2A1:2957:
I:CNVR::GTF2A1L:11036:
I:CNVR::GTF2A2:2958:
I:CNVR::GTF2B:2959:
I:CNVR::GTF2E1:2960:
I:CNVR::GTF2E2:2961:
I:CNVR::GTF2F1:2962:
I:CNVR::GTF2F2:2963:
I:CNVR::GTF2H1:2965:
I:CNVR::GTF2H2:2966:
I:CNVR::GTF2H2C:728340:
I:CNVR::GTF2H2D:730394:
I:CNVR::GTF2H3:2967:
I:CNVR::GTF2H4:2968:
I:CNVR::GTF2H5:404672:
I:CNVR::GTF2I:2969:
I:CNVR::GTF2IP1:2970:
I:CNVR::GTF2IRD1:9569:
I:CNVR::GTF2IRD1P1:729156:
I:CNVR::GTF2IRD2:84163:
I:CNVR::GTF3A:2971:
I:CNVR::GTF3C1:2975:
I:CNVR::GTF3C2:2976:
I:CNVR::GTF3C3:9330:
I:CNVR::GTF3C4:9329:
I:CNVR::GTF3C5:9328:
I:CNVR::GTF3C6:112495:
I:CNVR::GTPBP10:85865:
I:CNVR::GTPBP1:9567:
I:CNVR::GTPBP2:54676:
I:CNVR::GTPBP3:84705:
I:CNVR::GTPBP4:23560:
I:CNVR::GTPBP8:29083:
I:CNVR::GTSCR1:220158:
I:CNVR::GTSE1-AS1:150384:
I:CNVR::GTSE1:51512:
I:CNVR::GTSF1:121355:
I:CNVR::GTSF1L:149699:
I:CNVR::GUCA1A:2978:
I:CNVR::GUCA1B:2979:
I:CNVR::GUCA1C:9626:
I:CNVR::GUCA2A:2980:
I:CNVR::GUCA2B:2981:
I:CNVR::GUCD1:83606:
I:CNVR::GUCY1A2:2977:
I:CNVR::GUCY1A3:2982:
I:CNVR::GUCY1B2:2974:
I:CNVR::GUCY1B3:2983:
I:CNVR::GUCY2C:2984:
I:CNVR::GUCY2D:3000:
I:CNVR::GUCY2E:390226:
I:CNVR::GUCY2EP:390226:
I:CNVR::GUCY2F:2986:
I:CNVR::GUCY2GP:390003:
I:CNVR::GUF1:60558:
I:CNVR::GUK1:2987:
I:CNVR::GULP1:51454:
I:CNVR::GUSB:2990:
I:CNVR::GUSBP10:642006:
I:CNVR::GUSBP11:91316:
I:CNVR::GUSBP1:728411:
I:CNVR::GUSBP2:387036:
I:CNVR::GUSBP4:375513:
I:CNVR::GUSBP5:441046:
I:CNVR::GUSBP9:100049076:
I:CNVR::GVINP1:387751:
I:CNVR::GXYLT1:283464:
I:CNVR::GXYLT2:727936:
I:CNVR::GYG1:2992:
I:CNVR::GYLTL1B:120071:
I:CNVR::GYPA:2993:
I:CNVR::GYPB:2994:
I:CNVR::GYPC:2995:
I:CNVR::GYPE:2996:
I:CNVR::GYS1:2997:
I:CNVR::GYS2:2998:
I:CNVR::GZF1:64412:
I:CNVR::GZMA:3001:
I:CNVR::GZMB:3002:
I:CNVR::GZMH:2999:
I:CNVR::GZMK:3003:
I:CNVR::GZMM:3004:
I:CNVR::H19:283120:
I:CNVR::H1F0:3005:
I:CNVR::H1FNT:341567:
I:CNVR::H1FOO:132243:
I:CNVR::H1FX-AS1:339942:
I:CNVR::H1FX:8971:
I:CNVR::H2AFJ:55766:
I:CNVR::H2AFV:94239:
I:CNVR::H2AFX:3014:
I:CNVR::H2AFY2:55506:
I:CNVR::H2AFY:9555:
I:CNVR::H2AFZ:3015:
I:CNVR::H2BFM:286436:
I:CNVR::H2BFWT:158983:
I:CNVR::H2BFXP:767811:
I:CNVR::H3F3A:3020:
I:CNVR::H3F3AP4:440926:
I:CNVR::H3F3B:3021:
I:CNVR::H3F3C:440093:
I:CNVR::H6PD:9563:
I:CNVR::HAAO:23498:
I:CNVR::HABP2:3026:
I:CNVR::HABP4:22927:
I:CNVR::HACE1:57531:
I:CNVR::HACL1:26061:
I:CNVR::HADH:3033:
I:CNVR::HADHA:3030:
I:CNVR::HADHB:3032:
I:CNVR::HAGH:3029:
I:CNVR::HAGHL:84264:
I:CNVR::HAL:3034:
I:CNVR::HAMP:57817:
I:CNVR::HAND1:9421:
I:CNVR::HAND2-AS1:79804:
I:CNVR::HAND2:9464:
I:CNVR::HAO1:54363:
I:CNVR::HAO2-IT1:100874270:
I:CNVR::HAO2:51179:
I:CNVR::HAP1:9001:
I:CNVR::HAPLN1:1404:
I:CNVR::HAPLN2:60484:
I:CNVR::HAPLN3:145864:
I:CNVR::HAPLN4:404037:
I:CNVR::HAR1A:768096:
I:CNVR::HAR1B:768097:
I:CNVR::HARBI1:283254:
I:CNVR::HARS2:23438:
I:CNVR::HARS:3035:
I:CNVR::HAS1:3036:
I:CNVR::HAS2-AS1:594842:
I:CNVR::HAS2:3037:
I:CNVR::HAS3:3038:
I:CNVR::HAT1:8520:
I:CNVR::HAUS1:115106:
I:CNVR::HAUS2:55142:
I:CNVR::HAUS3:79441:
I:CNVR::HAUS4:54930:
I:CNVR::HAUS5:23354:
I:CNVR::HAUS6:54801:
I:CNVR::HAUS7:55559:
I:CNVR::HAUS8:93323:
I:CNVR::HAVCR1:26762:
I:CNVR::HAVCR1P1:100101266:
I:CNVR::HAVCR2:84868:
I:CNVR::HAX1:10456:
I:CNVR::HBB:3043:
I:CNVR::HBBP1:3044:
I:CNVR::HBD:3045:
I:CNVR::HBE1:3046:
I:CNVR::HBEGF:1839:
I:CNVR::HBG1:3047:
I:CNVR::HBG2:3048:
I:CNVR::HBM:3042:
I:CNVR::HBP1:26959:
I:CNVR::HBQ1:3049:
I:CNVR::HBS1L:10767:
I:CNVR::HCAR1:27198:
I:CNVR::HCAR2:338442:
I:CNVR::HCAR3:8843:
I:CNVR::HCCAT3:101669766:
I:CNVR::HCCAT5:283902:
I:CNVR::HCCS:3052:
I:CNVR::HCFC1-AS1:100873990:
I:CNVR::HCFC1:3054:
I:CNVR::HCFC1R1:54985:
I:CNVR::HCFC2:29915:
I:CNVR::HCG11:493812:
I:CNVR::HCG14:414760:
I:CNVR::HCG17:414778:
I:CNVR::HCG18:414777:
I:CNVR::HCG22:285834:
I:CNVR::HCG25:414765:
I:CNVR::HCG27:253018:
I:CNVR::HCG4:54435:
I:CNVR::HCG8:100507399:
I:CNVR::HCG9:10255:
I:CNVR::HCK:3055:
I:CNVR::HCLS1:3059:
I:CNVR::HCN1:348980:
I:CNVR::HCN2:610:
I:CNVR::HCN3:57657:
I:CNVR::HCN4:10021:
I:CNVR::HCP5:10866:
I:CNVR::HCRT:3060:
I:CNVR::HCRTR1:3061:
I:CNVR::HCRTR2:3062:
I:CNVR::HCST:10870:
I:CNVR::HDAC11:79885:
I:CNVR::HDAC1:3065:
I:CNVR::HDAC2:3066:
I:CNVR::HDAC3:8841:
I:CNVR::HDAC4:9759:
I:CNVR::HDAC5:10014:
I:CNVR::HDAC6:10013:
I:CNVR::HDAC7:51564:
I:CNVR::HDAC8:55869:
I:CNVR::HDAC9:9734:
I:CNVR::HDC:3067:
I:CNVR::HDDC2:51020:
I:CNVR::HDDC3:374659:
I:CNVR::HDGF:3068:
I:CNVR::HDGFL1:154150:
I:CNVR::HDGFRP2:84717:
I:CNVR::HDGFRP3:50810:
I:CNVR::HDHD1:8226:
I:CNVR::HDHD2:84064:
I:CNVR::HDHD3:81932:
I:CNVR::HDLBP:3069:
I:CNVR::HDX:139324:
I:CNVR::HEATR1:55127:
I:CNVR::HEATR2:54919:
I:CNVR::HEATR3:55027:
I:CNVR::HEATR4:399671:
I:CNVR::HEATR5A:25938:
I:CNVR::HEATR5B:54497:
I:CNVR::HEATR6:63897:
I:CNVR::HEATR8-TTC4:100527960:
I:CNVR::HEBP1:50865:
I:CNVR::HEBP2:23593:
I:CNVR::HECA:51696:
I:CNVR::HECTD1:25831:
I:CNVR::HECTD2:143279:
I:CNVR::HECTD3:79654:
I:CNVR::HECTD4:283450:
I:CNVR::HECW1:23072:
I:CNVR::HECW2:57520:
I:CNVR::HEG1:57493:
I:CNVR::HEIH:100859930:
I:CNVR::HELB:92797:
I:CNVR::HELLS:3070:
I:CNVR::HELQ:113510:
I:CNVR::HELT:391723:
I:CNVR::HELZ2:85441:
I:CNVR::HELZ:9931:
I:CNVR::HEMGN:55363:
I:CNVR::HEMK1:51409:
I:CNVR::HENMT1:113802:
I:CNVR::HEPACAM2:253012:
I:CNVR::HEPACAM:220296:
I:CNVR::HEPH:9843:
I:CNVR::HEPHL1:341208:
I:CNVR::HEPN1:641654:
I:CNVR::HERC1:8925:
I:CNVR::HERC2:8924:
I:CNVR::HERC2P10:390561:
I:CNVR::HERC2P2:400322:
I:CNVR::HERC2P3:283755:
I:CNVR::HERC2P4:100289574:
I:CNVR::HERC2P7:100132101:
I:CNVR::HERC2P9:440248:
I:CNVR::HERC3:8916:
I:CNVR::HERC4:26091:
I:CNVR::HERC5:51191:
I:CNVR::HERC6:55008:
I:CNVR::HERPUD1:9709:
I:CNVR::HERPUD2:64224:
I:CNVR::HES1:3280:
I:CNVR::HES2:54626:
I:CNVR::HES3:390992:
I:CNVR::HES4:57801:
I:CNVR::HES5:388585:
I:CNVR::HES6:55502:
I:CNVR::HES7:84667:
I:CNVR::HESX1:8820:
I:CNVR::HEXA-AS1:80072:
I:CNVR::HEXA:3073:
I:CNVR::HEXB:3074:
I:CNVR::HEXDC:284004:
I:CNVR::HEXIM1:10614:
I:CNVR::HEXIM2:124790:
I:CNVR::HEY1:23462:
I:CNVR::HEY2:23493:
I:CNVR::HEYL:26508:
I:CNVR::HFE:3077:
I:CNVR::HFM1:164045:
I:CNVR::HGC6.3:100128124:
I:CNVR::HGD:3081:
I:CNVR::HGF:3082:
I:CNVR::HGFAC:3083:
I:CNVR::HGS:9146:
I:CNVR::HGSNAT:138050:
I:CNVR::HHAT:55733:
I:CNVR::HHATL:57467:
I:CNVR::HHEX:3087:
I:CNVR::HHIP-AS1:646576:
I:CNVR::HHIP:64399:
I:CNVR::HHIPL1:84439:
I:CNVR::HHIPL2:79802:
I:CNVR::HHLA1:10086:
I:CNVR::HHLA2:11148:
I:CNVR::HHLA3:11147:
I:CNVR::HIAT1:64645:
I:CNVR::HIATL1:84641:
I:CNVR::HIATL2:84278:
I:CNVR::HIBADH:11112:
I:CNVR::HIBCH:26275:
I:CNVR::HIC1:3090:
I:CNVR::HID1:283987:
I:CNVR::HIF1A-AS1:100750246:
I:CNVR::HIF1A-AS2:100750247:
I:CNVR::HIF1A:3091:
I:CNVR::HIF1AN:55662:
I:CNVR::HIF3A:64344:
I:CNVR::HIGD1A:25994:
I:CNVR::HIGD1B:51751:
I:CNVR::HIGD1C:613227:
I:CNVR::HIGD2A:192286:
I:CNVR::HIGD2B:123346:
I:CNVR::HILPDA:29923:
I:CNVR::HILS1:373861:
I:CNVR::HINFP:25988:
I:CNVR::HINT1:3094:
I:CNVR::HINT2:84681:
I:CNVR::HINT3:135114:
I:CNVR::HIP1:3092:
I:CNVR::HIP1R:9026:
I:CNVR::HIPK1:204851:
I:CNVR::HIPK2:28996:
I:CNVR::HIPK3:10114:
I:CNVR::HIPK4:147746:
I:CNVR::HIRA:7290:
I:CNVR::HIRIP3:8479:
I:CNVR::HIST1H1A:3024:
I:CNVR::HIST1H1B:3009:
I:CNVR::HIST1H1C:3006:
I:CNVR::HIST1H1D:3007:
I:CNVR::HIST1H1E:3008:
I:CNVR::HIST1H1T:3010:
I:CNVR::HIST1H2AA:221613:
I:CNVR::HIST1H2AB:8335:
I:CNVR::HIST1H2AC:8334:
I:CNVR::HIST1H2AD:3013:
I:CNVR::HIST1H2AE:3012:
I:CNVR::HIST1H2AG:8969:
I:CNVR::HIST1H2AH:85235:
I:CNVR::HIST1H2AI:8329:
I:CNVR::HIST1H2AJ:8331:
I:CNVR::HIST1H2AK:8330:
I:CNVR::HIST1H2AL:8332:
I:CNVR::HIST1H2AM:8336:
I:CNVR::HIST1H2APS1:387319:
I:CNVR::HIST1H2BA:255626:
I:CNVR::HIST1H2BB:3018:
I:CNVR::HIST1H2BC:8347:
I:CNVR::HIST1H2BD:3017:
I:CNVR::HIST1H2BE:8344:
I:CNVR::HIST1H2BG:8339:
I:CNVR::HIST1H2BH:8345:
I:CNVR::HIST1H2BI:8346:
I:CNVR::HIST1H2BJ:8970:
I:CNVR::HIST1H2BK:85236:
I:CNVR::HIST1H2BL:8340:
I:CNVR::HIST1H2BM:8342:
I:CNVR::HIST1H2BN:8341:
I:CNVR::HIST1H2BO:8348:
I:CNVR::HIST1H3A:8350:
I:CNVR::HIST1H3B:8358:
I:CNVR::HIST1H3C:8352:
I:CNVR::HIST1H3D:8351:
I:CNVR::HIST1H3E:8353:
I:CNVR::HIST1H3F:8968:
I:CNVR::HIST1H3G:8355:
I:CNVR::HIST1H3H:8357:
I:CNVR::HIST1H3I:8354:
I:CNVR::HIST1H3J:8356:
I:CNVR::HIST1H4A:8359:
I:CNVR::HIST1H4B:8366:
I:CNVR::HIST1H4C:8364:
I:CNVR::HIST1H4D:8360:
I:CNVR::HIST1H4E:8367:
I:CNVR::HIST1H4F:8361:
I:CNVR::HIST1H4G:8369:
I:CNVR::HIST1H4H:8365:
I:CNVR::HIST1H4I:8294:
I:CNVR::HIST1H4J:8363:
I:CNVR::HIST1H4K:8362:
I:CNVR::HIST1H4L:8368:
I:CNVR::HIST2H2AA3:8337:
I:CNVR::HIST2H2AB:317772:
I:CNVR::HIST2H2BA:337875:
I:CNVR::HIST2H2BC:337873:
I:CNVR::HIST2H2BE:8349:
I:CNVR::HIST2H2BF:440689:
I:CNVR::HIST2H3A:333932:
I:CNVR::HIST2H3D:653604:
I:CNVR::HIST2H4A:8370:
I:CNVR::HIST3H2A:92815:
I:CNVR::HIST3H2BB:128312:
I:CNVR::HIST3H3:8290:
I:CNVR::HIST4H4:121504:
I:CNVR::HIVEP1:3096:
I:CNVR::HIVEP2:3097:
I:CNVR::HIVEP3:59269:
I:CNVR::HJURP:55355:
I:CNVR::HK1:3098:
I:CNVR::HK2:3099:
I:CNVR::HK3:3101:
I:CNVR::HKDC1:80201:
I:CNVR::HKR1:284459:
I:CNVR::HLA-C:3107:
I:CNVR::HLA-DMA:3108:
I:CNVR::HLA-DMB:3109:
I:CNVR::HLA-DOA:3111:
I:CNVR::HLA-DPA1:3113:
I:CNVR::HLA-DPB1:3115:
I:CNVR::HLA-DPB2:3116:
I:CNVR::HLA-DQB1:3119:
I:CNVR::HLA-DRA:3122:
I:CNVR::HLA-DRB5:3127:
I:CNVR::HLA-DRB6:3128:
I:CNVR::HLA-E:3133:
I:CNVR::HLA-F-AS1:285830:
I:CNVR::HLA-F:3134:
I:CNVR::HLA-G:3135:
I:CNVR::HLA-H:3136:
I:CNVR::HLA-J:3137:
I:CNVR::HLA-L:3139:
I:CNVR::HLCS:3141:
I:CNVR::HLF:3131:
I:CNVR::HLTF-AS1:100873945:
I:CNVR::HLTF:6596:
I:CNVR::HLX-AS1:100873924:
I:CNVR::HLX:3142:
I:CNVR::HM13-AS1:100874042:
I:CNVR::HM13:81502:
I:CNVR::HMBOX1:79618:
I:CNVR::HMBS:3145:
I:CNVR::HMCES:56941:
I:CNVR::HMCN1:83872:
I:CNVR::HMG20A:10363:
I:CNVR::HMG20B:10362:
I:CNVR::HMGA1:3159:
I:CNVR::HMGA1P7:387065:
I:CNVR::HMGA2:8091:
I:CNVR::HMGB1:3146:
I:CNVR::HMGB2:3148:
I:CNVR::HMGB3:3149:
I:CNVR::HMGB3P1:128872:
I:CNVR::HMGB4:127540:
I:CNVR::HMGCL:3155:
I:CNVR::HMGCLL1:54511:
I:CNVR::HMGCR:3156:
I:CNVR::HMGCS1:3157:
I:CNVR::HMGCS2:3158:
I:CNVR::HMGN1:3150:
I:CNVR::HMGN2:3151:
I:CNVR::HMGN2P46:283651:
I:CNVR::HMGN3-AS1:100288198:
I:CNVR::HMGN3:9324:
I:CNVR::HMGN4:10473:
I:CNVR::HMGN5:79366:
I:CNVR::HMGXB3:22993:
I:CNVR::HMGXB4:10042:
I:CNVR::HMHA1:23526:
I:CNVR::HMHB1:57824:
I:CNVR::HMMR:3161:
I:CNVR::HMOX1:3162:
I:CNVR::HMOX2:3163:
I:CNVR::HMP19:51617:
I:CNVR::HMSD:284293:
I:CNVR::HMX2:3167:
I:CNVR::HMX3:340784:
I:CNVR::HN1:51155:
I:CNVR::HN1L:90861:
I:CNVR::HNF1A-AS1:283460:
I:CNVR::HNF1A:6927:
I:CNVR::HNF1B:6928:
I:CNVR::HNF4A-AS1:101927219:
I:CNVR::HNF4A:3172:
I:CNVR::HNF4G:3174:
I:CNVR::HNMT:3176:
I:CNVR::HNRNPA0:10949:
I:CNVR::HNRNPA1:3178:
I:CNVR::HNRNPA1L2:144983:
I:CNVR::HNRNPA1P10:664709:
I:CNVR::HNRNPA1P33:728643:
I:CNVR::HNRNPA2B1:3181:
I:CNVR::HNRNPA3:220988:
I:CNVR::HNRNPA3P1:10151:
I:CNVR::HNRNPAB:3182:
I:CNVR::HNRNPC:3183:
I:CNVR::HNRNPD:3184:
I:CNVR::HNRNPDL:9987:
I:CNVR::HNRNPF:3185:
I:CNVR::HNRNPH1:3187:
I:CNVR::HNRNPH2:3188:
I:CNVR::HNRNPH3:3189:
I:CNVR::HNRNPK:3190:
I:CNVR::HNRNPKP3:399881:
I:CNVR::HNRNPL:3191:
I:CNVR::HNRNPLL:92906:
I:CNVR::HNRNPM:4670:
I:CNVR::HNRNPR:10236:
I:CNVR::HNRNPU-AS1:284702:
I:CNVR::HNRNPU:3192:
I:CNVR::HNRNPUL1:11100:
I:CNVR::HNRNPUL2-BSCL2:100534595:
I:CNVR::HNRNPUL2:221092:
I:CNVR::HNRPDL:9987:
I:CNVR::HOGA1:112817:
I:CNVR::HOMER1:9456:
I:CNVR::HOMER2:9455:
I:CNVR::HOMER3:9454:
I:CNVR::HOMEZ:57594:
I:CNVR::HOOK1:51361:
I:CNVR::HOOK2:29911:
I:CNVR::HOOK3:84376:
I:CNVR::HOPX:84525:
I:CNVR::HORMAD1:84072:
I:CNVR::HORMAD2:150280:
I:CNVR::HOTAIR:100124700:
I:CNVR::HOTAIRM1:100506311:
I:CNVR::HOTTIP:100316868:
I:CNVR::HOXA-AS3:100133311:
I:CNVR::HOXA10-AS:100874323:
I:CNVR::HOXA10:3206:
I:CNVR::HOXA11-AS:221883:
I:CNVR::HOXA13:3209:
I:CNVR::HOXA1:3198:
I:CNVR::HOXA2:3199:
I:CNVR::HOXA4:3201:
I:CNVR::HOXA5:3202:
I:CNVR::HOXA6:3203:
I:CNVR::HOXA7:3204:
I:CNVR::HOXB-AS1:100874362:
I:CNVR::HOXB-AS3:404266:
I:CNVR::HOXB13:10481:
I:CNVR::HOXB1:3211:
I:CNVR::HOXB2:3212:
I:CNVR::HOXB3:3213:
I:CNVR::HOXB4:3214:
I:CNVR::HOXB5:3215:
I:CNVR::HOXB6:3216:
I:CNVR::HOXB7:3217:
I:CNVR::HOXB8:3218:
I:CNVR::HOXB9:3219:
I:CNVR::HOXC-AS1:100874363:
I:CNVR::HOXC-AS2:100874364:
I:CNVR::HOXC10:3226:
I:CNVR::HOXC11:3227:
I:CNVR::HOXC12:3228:
I:CNVR::HOXC13-AS:100874366:
I:CNVR::HOXC13:3229:
I:CNVR::HOXC4:3221:
I:CNVR::HOXC5:3222:
I:CNVR::HOXC6:3223:
I:CNVR::HOXC8:3224:
I:CNVR::HOXC9:3225:
I:CNVR::HOXD-AS1:401022:
I:CNVR::HOXD-AS2:100506783:
I:CNVR::HOXD10:3236:
I:CNVR::HOXD11:3237:
I:CNVR::HOXD12:3238:
I:CNVR::HOXD13:3239:
I:CNVR::HOXD1:3231:
I:CNVR::HOXD3:3232:
I:CNVR::HOXD4:3233:
I:CNVR::HOXD9:3235:
I:CNVR::HP08942:101060544:
I:CNVR::HP09025:100652929:
I:CNVR::HP09053:101929357:
I:CNVR::HP1BP3:50809:
I:CNVR::HP:3240:
I:CNVR::HPCA:3208:
I:CNVR::HPCAL1:3241:
I:CNVR::HPCAL4:51440:
I:CNVR::HPD:3242:
I:CNVR::HPDL:84842:
I:CNVR::HPGD:3248:
I:CNVR::HPGDS:27306:
I:CNVR::HPN-AS1:100128675:
I:CNVR::HPN:3249:
I:CNVR::HPR:3250:
I:CNVR::HPRT1:3251:
I:CNVR::HPS1:3257:
I:CNVR::HPS3:84343:
I:CNVR::HPS4:89781:
I:CNVR::HPS5:11234:
I:CNVR::HPS6:79803:
I:CNVR::HPSE2:60495:
I:CNVR::HPSE:10855:
I:CNVR::HPVC1:3262:
I:CNVR::HPX:3263:
I:CNVR::HPYR1:93668:
I:CNVR::HR:55806:
I:CNVR::HRAS:3265:
I:CNVR::HRASLS2:54979:
I:CNVR::HRASLS5:117245:
I:CNVR::HRASLS:57110:
I:CNVR::HRC:3270:
I:CNVR::HRCT1:646962:
I:CNVR::HRG:3273:
I:CNVR::HRH1:3269:
I:CNVR::HRH2:3274:
I:CNVR::HRH3:11255:
I:CNVR::HRH4:59340:
I:CNVR::HRK:8739:
I:CNVR::HRNR:388697:
I:CNVR::HRSP12:10247:
I:CNVR::HS1BP3-IT1:100874343:
I:CNVR::HS1BP3:64342:
I:CNVR::HS2ST1:9653:
I:CNVR::HS3ST1:9957:
I:CNVR::HS3ST2:9956:
I:CNVR::HS3ST3A1:9955:
I:CNVR::HS3ST3B1:9953:
I:CNVR::HS3ST4:9951:
I:CNVR::HS3ST5:222537:
I:CNVR::HS3ST6:64711:
I:CNVR::HS6ST1:9394:
I:CNVR::HS6ST2-AS1:100874102:
I:CNVR::HS6ST2:90161:
I:CNVR::HS6ST3:266722:
I:CNVR::HSBP1:3281:
I:CNVR::HSBP1L1:440498:
I:CNVR::HSCB:150274:
I:CNVR::HSD11B1:3290:
I:CNVR::HSD11B1L:374875:
I:CNVR::HSD11B2:3291:
I:CNVR::HSD17B10:3028:
I:CNVR::HSD17B11:51170:
I:CNVR::HSD17B12:51144:
I:CNVR::HSD17B13:345275:
I:CNVR::HSD17B14:51171:
I:CNVR::HSD17B1:3292:
I:CNVR::HSD17B2:3294:
I:CNVR::HSD17B3:3293:
I:CNVR::HSD17B4:3295:
I:CNVR::HSD17B6:8630:
I:CNVR::HSD17B7:51478:
I:CNVR::HSD17B7P2:158160:
I:CNVR::HSD17B8:7923:
I:CNVR::HSD3B1:3283:
I:CNVR::HSD3B2:3284:
I:CNVR::HSD3B7:80270:
I:CNVR::HSD3BP4:128102:
I:CNVR::HSD52:729467:
I:CNVR::HSDL1:83693:
I:CNVR::HSDL2:84263:
I:CNVR::HSF2:3298:
I:CNVR::HSF2BP:11077:
I:CNVR::HSF5:124535:
I:CNVR::HSFX2:100130086:
I:CNVR::HSFY1P1:27437:
I:CNVR::HSH2D:84941:
I:CNVR::HSP90AA1:3320:
I:CNVR::HSP90AA4P:3323:
I:CNVR::HSP90AA6P:441051:
I:CNVR::HSP90AB1:3326:
I:CNVR::HSP90AB2P:391634:
I:CNVR::HSP90AB4P:664618:
I:CNVR::HSP90B1:7184:
I:CNVR::HSP90B2P:7190:
I:CNVR::HSP90B3P:343477:
I:CNVR::HSPA12A:259217:
I:CNVR::HSPA12B:116835:
I:CNVR::HSPA13:6782:
I:CNVR::HSPA14:51182:
I:CNVR::HSPA2:3306:
I:CNVR::HSPA4:3308:
I:CNVR::HSPA4L:22824:
I:CNVR::HSPA5:3309:
I:CNVR::HSPA6:3310:
I:CNVR::HSPA8:3312:
I:CNVR::HSPA9:3313:
I:CNVR::HSPB11:51668:
I:CNVR::HSPB1:3315:
I:CNVR::HSPB2-C11orf52:100528019:
I:CNVR::HSPB2:3316:
I:CNVR::HSPB3:8988:
I:CNVR::HSPB7:27129:
I:CNVR::HSPB8:26353:
I:CNVR::HSPB9:94086:
I:CNVR::HSPBAP1:79663:
I:CNVR::HSPBP1:23640:
I:CNVR::HSPD1:3329:
I:CNVR::HSPE1-MOB4:100529241:
I:CNVR::HSPE1:3336:
I:CNVR::HSPG2:3339:
I:CNVR::HSPH1:10808:
I:CNVR::HTA:283902:
I:CNVR::HTATIP2:10553:
I:CNVR::HTATSF1:27336:
I:CNVR::HTATSF1P2:401233:
I:CNVR::HTN1:3346:
I:CNVR::HTN3:3347:
I:CNVR::HTR1A:3350:
I:CNVR::HTR1B:3351:
I:CNVR::HTR1D:3352:
I:CNVR::HTR1E:3354:
I:CNVR::HTR1F:3355:
I:CNVR::HTR2A-AS1:100874082:
I:CNVR::HTR2A:3356:
I:CNVR::HTR2B:3357:
I:CNVR::HTR2C:3358:
I:CNVR::HTR3A:3359:
I:CNVR::HTR3B:9177:
I:CNVR::HTR3D:200909:
I:CNVR::HTR3E:285242:
I:CNVR::HTR4:3360:
I:CNVR::HTR5A-AS1:100128264:
I:CNVR::HTR5A:3361:
I:CNVR::HTR6:3362:
I:CNVR::HTR7:3363:
I:CNVR::HTR7P1:93164:
I:CNVR::HTRA1:5654:
I:CNVR::HTRA2:27429:
I:CNVR::HTRA3:94031:
I:CNVR::HTRA4:203100:
I:CNVR::HTT-AS1:100750326:
I:CNVR::HTT-AS:100750326:
I:CNVR::HTT:3064:
I:CNVR::HULC:728655:
I:CNVR::HUNK:30811:
I:CNVR::HUS1:3364:
I:CNVR::HUS1B:135458:
I:CNVR::HUWE1:10075:
I:CNVR::HVCN1:84329:
I:CNVR::HYAL1:3373:
I:CNVR::HYAL2:8692:
I:CNVR::HYAL3:8372:
I:CNVR::HYAL4:23553:
I:CNVR::HYALP1:26062:
I:CNVR::HYDIN:54768:
I:CNVR::HYI:81888:
I:CNVR::HYKK:123688:
I:CNVR::HYLS1:219844:
I:CNVR::HYMAI:57061:
I:CNVR::HYOU1:10525:
I:CNVR::HYPK:25764:
I:CNVR::IAH1:285148:
I:CNVR::IAPP:3375:
I:CNVR::IARS2:55699:
I:CNVR::IARS:3376:
I:CNVR::IBA57-AS1:574432:
I:CNVR::IBA57:200205:
I:CNVR::IBSP:3381:
I:CNVR::IBTK:25998:
I:CNVR::ICA1:3382:
I:CNVR::ICA1L:130026:
I:CNVR::ICAM1:3383:
I:CNVR::ICAM2:3384:
I:CNVR::ICAM3:3385:
I:CNVR::ICAM4:3386:
I:CNVR::ICAM5:7087:
I:CNVR::ICK:22858:
I:CNVR::ICMT:23463:
I:CNVR::ICOS:29851:
I:CNVR::ICOSLG:23308:
I:CNVR::ICT1:3396:
I:CNVR::ID1:3397:
I:CNVR::ID2:3398:
I:CNVR::ID2B:84099:
I:CNVR::ID3:3399:
I:CNVR::ID4:3400:
I:CNVR::IDE:3416:
I:CNVR::IDH1-AS1:100507475:
I:CNVR::IDH1:3417:
I:CNVR::IDH2:3418:
I:CNVR::IDH3A:3419:
I:CNVR::IDH3B:3420:
I:CNVR::IDH3G:3421:
I:CNVR::IDI1:3422:
I:CNVR::IDI2-AS1:55853:
I:CNVR::IDI2:91734:
I:CNVR::IDNK:414328:
I:CNVR::IDO1:3620:
I:CNVR::IDO2:169355:
I:CNVR::IDS:3423:
I:CNVR::IDUA:3425:
I:CNVR::IER2:9592:
I:CNVR::IER3:8870:
I:CNVR::IER3IP1:51124:
I:CNVR::IER5:51278:
I:CNVR::IER5L:389792:
I:CNVR::IFFO1:25900:
I:CNVR::IFFO2:126917:
I:CNVR::IFI16:3428:
I:CNVR::IFI27:3429:
I:CNVR::IFI27L1:122509:
I:CNVR::IFI27L2:83982:
I:CNVR::IFI30:10437:
I:CNVR::IFI35:3430:
I:CNVR::IFI44:10561:
I:CNVR::IFI44L:10964:
I:CNVR::IFI6:2537:
I:CNVR::IFIH1:64135:
I:CNVR::IFIT1:3434:
I:CNVR::IFIT1B:439996:
I:CNVR::IFIT2:3433:
I:CNVR::IFIT3:3437:
I:CNVR::IFIT5:24138:
I:CNVR::IFITM10:402778:
I:CNVR::IFITM4P:340198:
I:CNVR::IFITM5:387733:
I:CNVR::IFLTD1:160492:
I:CNVR::IFNA10:3446:
I:CNVR::IFNA13:3447:
I:CNVR::IFNA14:3448:
I:CNVR::IFNA16:3449:
I:CNVR::IFNA17:3451:
I:CNVR::IFNA1:3439:
I:CNVR::IFNA21:3452:
I:CNVR::IFNA22P:3453:
I:CNVR::IFNA2:3440:
I:CNVR::IFNA4:3441:
I:CNVR::IFNA5:3442:
I:CNVR::IFNA6:3443:
I:CNVR::IFNA7:3444:
I:CNVR::IFNA8:3445:
I:CNVR::IFNAR1:3454:
I:CNVR::IFNAR2:3455:
I:CNVR::IFNB1:3456:
I:CNVR::IFNE:338376:
I:CNVR::IFNG-AS1:100885789:
I:CNVR::IFNG:3458:
I:CNVR::IFNGR1:3459:
I:CNVR::IFNGR2:3460:
I:CNVR::IFNK:56832:
I:CNVR::IFNL1:282618:
I:CNVR::IFNL2:282616:
I:CNVR::IFNL3:282617:
I:CNVR::IFNL4:101180976:
I:CNVR::IFNLR1:163702:
I:CNVR::IFNW1:3467:
I:CNVR::IFRD1:3475:
I:CNVR::IFRD2:7866:
I:CNVR::IFT122:55764:
I:CNVR::IFT140:9742:
I:CNVR::IFT172:26160:
I:CNVR::IFT20:90410:
I:CNVR::IFT27:11020:
I:CNVR::IFT43:112752:
I:CNVR::IFT46:56912:
I:CNVR::IFT52:51098:
I:CNVR::IFT57:55081:
I:CNVR::IFT74:80173:
I:CNVR::IFT80:57560:
I:CNVR::IFT81:28981:
I:CNVR::IFT88:8100:
I:CNVR::IGBP1P1:280655:
I:CNVR::IGDCC3:9543:
I:CNVR::IGDCC4:57722:
I:CNVR::IGF1:3479:
I:CNVR::IGF1R:3480:
I:CNVR::IGF2:3481:
I:CNVR::IGF2BP1:10642:
I:CNVR::IGF2BP2:10644:
I:CNVR::IGF2BP3:10643:
I:CNVR::IGF2R:3482:
I:CNVR::IGFALS:3483:
I:CNVR::IGFBP1:3484:
I:CNVR::IGFBP2:3485:
I:CNVR::IGFBP3:3486:
I:CNVR::IGFBP4:3487:
I:CNVR::IGFBP5:3488:
I:CNVR::IGFBP7-AS1:255130:
I:CNVR::IGFBP7:3490:
I:CNVR::IGFBPL1:347252:
I:CNVR::IGFL1:374918:
I:CNVR::IGFL2:147920:
I:CNVR::IGFL3:388555:
I:CNVR::IGFL4:444882:
I:CNVR::IGFLR1:79713:
I:CNVR::IGFN1:91156:
I:CNVR::IGHMBP2:3508:
I:CNVR::IGIP:492311:
I:CNVR::IGJ:3512:
I:CNVR::IGLL1:3543:
I:CNVR::IGLL3P:91353:
I:CNVR::IGLL5:100423062:
I:CNVR::IGLON5:402665:
I:CNVR::IGSF10:285313:
I:CNVR::IGSF11-AS1:100506765:
I:CNVR::IGSF11:152404:
I:CNVR::IGSF1:3547:
I:CNVR::IGSF21:84966:
I:CNVR::IGSF22:283284:
I:CNVR::IGSF23:147710:
I:CNVR::IGSF3:3321:
I:CNVR::IGSF5:150084:
I:CNVR::IGSF6:10261:
I:CNVR::IGSF8:93185:
I:CNVR::IGSF9:57549:
I:CNVR::IGSF9B:22997:
I:CNVR::IHH:3549:
I:CNVR::IK:3550:
I:CNVR::IKBIP:121457:
I:CNVR::IKBKAP:8518:
I:CNVR::IKBKB:3551:
I:CNVR::IKBKE:9641:
I:CNVR::IKBKG:8517:
I:CNVR::IKZF1:10320:
I:CNVR::IKZF2:22807:
I:CNVR::IKZF3:22806:
I:CNVR::IKZF4:64375:
I:CNVR::IKZF5:64376:
I:CNVR::IL10:3586:
I:CNVR::IL10RA:3587:
I:CNVR::IL10RB-AS1:100288432:
I:CNVR::IL10RB:3588:
I:CNVR::IL11RA:3590:
I:CNVR::IL12A-AS1:101928376:
I:CNVR::IL12A:3592:
I:CNVR::IL12B:3593:
I:CNVR::IL12RB1:3594:
I:CNVR::IL12RB2:3595:
I:CNVR::IL13:3596:
I:CNVR::IL13RA1:3597:
I:CNVR::IL13RA2:3598:
I:CNVR::IL15:3600:
I:CNVR::IL15RA:3601:
I:CNVR::IL16:3603:
I:CNVR::IL17A:3605:
I:CNVR::IL17B:27190:
I:CNVR::IL17D:53342:
I:CNVR::IL17F:112744:
I:CNVR::IL17RA:23765:
I:CNVR::IL17RB:55540:
I:CNVR::IL17RC:84818:
I:CNVR::IL17RD:54756:
I:CNVR::IL17RE:132014:
I:CNVR::IL18:3606:
I:CNVR::IL18BP:10068:
I:CNVR::IL18R1:8809:
I:CNVR::IL18RAP:8807:
I:CNVR::IL19:29949:
I:CNVR::IL1A:3552:
I:CNVR::IL1B:3553:
I:CNVR::IL1F10:84639:
I:CNVR::IL1R1:3554:
I:CNVR::IL1R2:7850:
I:CNVR::IL1RAP:3556:
I:CNVR::IL1RAPL1:11141:
I:CNVR::IL1RAPL2:26280:
I:CNVR::IL1RL1:9173:
I:CNVR::IL1RL2:8808:
I:CNVR::IL1RN:3557:
I:CNVR::IL20:50604:
I:CNVR::IL20RA:53832:
I:CNVR::IL20RB:53833:
I:CNVR::IL21-AS1:100996941:
I:CNVR::IL21:59067:
I:CNVR::IL21R-AS1:283888:
I:CNVR::IL21R:50615:
I:CNVR::IL22:50616:
I:CNVR::IL22RA1:58985:
I:CNVR::IL22RA2:116379:
I:CNVR::IL23A:51561:
I:CNVR::IL23R:149233:
I:CNVR::IL24:11009:
I:CNVR::IL25:64806:
I:CNVR::IL26:55801:
I:CNVR::IL27:246778:
I:CNVR::IL27RA:9466:
I:CNVR::IL28RA:163702:
I:CNVR::IL2:3558:
I:CNVR::IL2RA:3559:
I:CNVR::IL2RB:3560:
I:CNVR::IL2RG:3561:
I:CNVR::IL31:386653:
I:CNVR::IL31RA:133396:
I:CNVR::IL32:9235:
I:CNVR::IL33:90865:
I:CNVR::IL34:146433:
I:CNVR::IL36A:27179:
I:CNVR::IL36B:27177:
I:CNVR::IL36G:56300:
I:CNVR::IL36RN:26525:
I:CNVR::IL37:27178:
I:CNVR::IL3:3562:
I:CNVR::IL4:3565:
I:CNVR::IL4I1:259307:
I:CNVR::IL4R:3566:
I:CNVR::IL5:3567:
I:CNVR::IL5RA:3568:
I:CNVR::IL6:3569:
I:CNVR::IL6R:3570:
I:CNVR::IL6ST:3572:
I:CNVR::IL7:3574:
I:CNVR::IL7R:3575:
I:CNVR::IL8:3576:
I:CNVR::IL9:3578:
I:CNVR::IL9R:chrX_3581:
I:CNVR::IL9R|chrX:3581:
I:CNVR::ILDR1:286676:
I:CNVR::ILDR2:387597:
I:CNVR::ILF2:3608:
I:CNVR::ILF3-AS1:147727:
I:CNVR::ILF3:3609:
I:CNVR::ILKAP:80895:
I:CNVR::ILVBL:10994:
I:CNVR::IMMP1L:196294:
I:CNVR::IMMP2L:83943:
I:CNVR::IMMT:10989:
I:CNVR::IMP3:55272:
I:CNVR::IMP4:92856:
I:CNVR::IMPA1:3612:
I:CNVR::IMPA2:3613:
I:CNVR::IMPACT:55364:
I:CNVR::IMPAD1:54928:
I:CNVR::IMPDH1:3614:
I:CNVR::IMPDH2:3615:
I:CNVR::IMPG1:3617:
I:CNVR::IMPG2:50939:
I:CNVR::INA:9118:
I:CNVR::INADL:10207:
I:CNVR::INCA1:388324:
I:CNVR::INCENP:3619:
I:CNVR::INE1:8552:
I:CNVR::INE2:8551:
I:CNVR::INF2:64423:
I:CNVR::ING1:3621:
I:CNVR::ING2:3622:
I:CNVR::ING3:54556:
I:CNVR::ING4:51147:
I:CNVR::ING5:84289:
I:CNVR::INGX:27160:
I:CNVR::INHA:3623:
I:CNVR::INHBA-AS1:285954:
I:CNVR::INHBA:3624:
I:CNVR::INHBB:3625:
I:CNVR::INHBC:3626:
I:CNVR::INHBE:83729:
I:CNVR::INIP:58493:
I:CNVR::INMT-FAM188B:100526825:
I:CNVR::INMT:11185:
I:CNVR::INO80:54617:
I:CNVR::INO80B-WBP1:100532735:
I:CNVR::INO80B:83444:
I:CNVR::INO80C:125476:
I:CNVR::INO80D:54891:
I:CNVR::INO80E:283899:
I:CNVR::INPP1:3628:
I:CNVR::INPP4A:3631:
I:CNVR::INPP4B:8821:
I:CNVR::INPP5A:3632:
I:CNVR::INPP5B:3633:
I:CNVR::INPP5D:3635:
I:CNVR::INPP5E:56623:
I:CNVR::INPP5F:22876:
I:CNVR::INPP5J:27124:
I:CNVR::INPP5K:51763:
I:CNVR::INPPL1:3636:
I:CNVR::INS:3630:
I:CNVR::INSC:387755:
I:CNVR::INSIG1:3638:
I:CNVR::INSIG2:51141:
I:CNVR::INSL3:3640:
I:CNVR::INSL4:3641:
I:CNVR::INSL5:10022:
I:CNVR::INSL6:11172:
I:CNVR::INSM1:3642:
I:CNVR::INSM2:84684:
I:CNVR::INSR:3643:
I:CNVR::INSRR:3645:
I:CNVR::INTS10:55174:
I:CNVR::INTS12:57117:
I:CNVR::INTS1:26173:
I:CNVR::INTS2:57508:
I:CNVR::INTS3:65123:
I:CNVR::INTS4:92105:
I:CNVR::INTS4L2:644619:
I:CNVR::INTS5:80789:
I:CNVR::INTS6-AS1:100507398:
I:CNVR::INTS6:26512:
I:CNVR::INTS7:25896:
I:CNVR::INTS8:55656:
I:CNVR::INTS9:55756:
I:CNVR::INTU:27152:
I:CNVR::INVS:27130:
I:CNVR::IP6K1:9807:
I:CNVR::IP6K2:51447:
I:CNVR::IP6K3:117283:
I:CNVR::IPCEF1:26034:
I:CNVR::IPMK:253430:
I:CNVR::IPO11-LRRC70:101180901:
I:CNVR::IPO11:51194:
I:CNVR::IPO13:9670:
I:CNVR::IPO4:79711:
I:CNVR::IPO5:3843:
I:CNVR::IPO5P1:100132815:
I:CNVR::IPO7:10527:
I:CNVR::IPO8:10526:
I:CNVR::IPO9-AS1:100873949:
I:CNVR::IPO9:55705:
I:CNVR::IPP:3652:
I:CNVR::IPPK:64768:
I:CNVR::IPW:3653:
I:CNVR::IQCA1:79781:
I:CNVR::IQCB1:9657:
I:CNVR::IQCC:55721:
I:CNVR::IQCD:115811:
I:CNVR::IQCE:23288:
I:CNVR::IQCF1:132141:
I:CNVR::IQCF2:389123:
I:CNVR::IQCF3:401067:
I:CNVR::IQCF4:100506840:
I:CNVR::IQCF5-AS1:101928999:
I:CNVR::IQCF5:389124:
I:CNVR::IQCF6:440956:
I:CNVR::IQCG:84223:
I:CNVR::IQCH-AS1:100506686:
I:CNVR::IQCH:64799:
I:CNVR::IQCJ-SCHIP1:100505385:
I:CNVR::IQCJ:654502:
I:CNVR::IQCK:124152:
I:CNVR::IQGAP1:8826:
I:CNVR::IQGAP2:10788:
I:CNVR::IQGAP3:128239:
I:CNVR::IQSEC1:9922:
I:CNVR::IQSEC2:23096:
I:CNVR::IQUB:154865:
I:CNVR::IRAK1:3654:
I:CNVR::IRAK1BP1:134728:
I:CNVR::IRAK2:3656:
I:CNVR::IRAK3:11213:
I:CNVR::IRAK4:51135:
I:CNVR::IREB2:3658:
I:CNVR::IRF1:3659:
I:CNVR::IRF2:3660:
I:CNVR::IRF2BP1:26145:
I:CNVR::IRF2BP2:359948:
I:CNVR::IRF2BPL:64207:
I:CNVR::IRF4:3662:
I:CNVR::IRF5:3663:
I:CNVR::IRF6:3664:
I:CNVR::IRF7:3665:
I:CNVR::IRF8:3394:
I:CNVR::IRF9:10379:
I:CNVR::IRG1:730249:
I:CNVR::IRGC:56269:
I:CNVR::IRGM:345611:
I:CNVR::IRGQ:126298:
I:CNVR::IRS1:3667:
I:CNVR::IRS2:8660:
I:CNVR::IRS4:8471:
I:CNVR::IRX1:79192:
I:CNVR::IRX2:153572:
I:CNVR::IRX3:79191:
I:CNVR::IRX4:50805:
I:CNVR::IRX5:10265:
I:CNVR::IRX6:79190:
I:CNVR::ISCA1:81689:
I:CNVR::ISCA2:122961:
I:CNVR::ISCU:23479:
I:CNVR::ISG15:9636:
I:CNVR::ISG20:3669:
I:CNVR::ISG20L2:81875:
I:CNVR::ISL1:3670:
I:CNVR::ISL2:64843:
I:CNVR::ISLR2:57611:
I:CNVR::ISLR:3671:
I:CNVR::ISM1-AS1:100505536:
I:CNVR::ISM1:140862:
I:CNVR::ISM2:145501:
I:CNVR::ISOC1:51015:
I:CNVR::ISOC2:79763:
I:CNVR::ISPD-AS1:100506025:
I:CNVR::ISPD:729920:
I:CNVR::IST1:9798:
I:CNVR::ISX:91464:
I:CNVR::ISY1-RAB43:100534599:
I:CNVR::ISY1:57461:
I:CNVR::ISYNA1:51477:
I:CNVR::ITCH:83737:
I:CNVR::ITFG1:81533:
I:CNVR::ITFG2:55846:
I:CNVR::ITFG3:83986:
I:CNVR::ITGA11:22801:
I:CNVR::ITGA1:3672:
I:CNVR::ITGA2:3673:
I:CNVR::ITGA2B:3674:
I:CNVR::ITGA3:3675:
I:CNVR::ITGA4:3676:
I:CNVR::ITGA5:3678:
I:CNVR::ITGA6:3655:
I:CNVR::ITGA7:3679:
I:CNVR::ITGA8:8516:
I:CNVR::ITGA9-AS1:101928153:
I:CNVR::ITGA9:3680:
I:CNVR::ITGAD:3681:
I:CNVR::ITGAE:3682:
I:CNVR::ITGAL:3683:
I:CNVR::ITGAM:3684:
I:CNVR::ITGAV:3685:
I:CNVR::ITGAX:3687:
I:CNVR::ITGB1:3688:
I:CNVR::ITGB1BP1:9270:
I:CNVR::ITGB1BP2:26548:
I:CNVR::ITGB1BP3:27231:
I:CNVR::ITGB2-AS1:100505746:
I:CNVR::ITGB2:3689:
I:CNVR::ITGB3:3690:
I:CNVR::ITGB3BP:23421:
I:CNVR::ITGB4:3691:
I:CNVR::ITGB5:3693:
I:CNVR::ITGB6:3694:
I:CNVR::ITGB7:3695:
I:CNVR::ITGB8:3696:
I:CNVR::ITGBL1:9358:
I:CNVR::ITIH1:3697:
I:CNVR::ITIH2:3698:
I:CNVR::ITIH3:3699:
I:CNVR::ITIH4:3700:
I:CNVR::ITIH5:80760:
I:CNVR::ITIH6:347365:
I:CNVR::ITK:3702:
I:CNVR::ITLN1:55600:
I:CNVR::ITLN2:142683:
I:CNVR::ITM2A:9452:
I:CNVR::ITM2B:9445:
I:CNVR::ITM2C:81618:
I:CNVR::ITPA:3704:
I:CNVR::ITPK1-AS1:319085:
I:CNVR::ITPK1:3705:
I:CNVR::ITPKA:3706:
I:CNVR::ITPKB-IT1:100506443:
I:CNVR::ITPKB:3707:
I:CNVR::ITPKC:80271:
I:CNVR::ITPR1-AS1:100996539:
I:CNVR::ITPR1:3708:
I:CNVR::ITPR2:3709:
I:CNVR::ITPR3:3710:
I:CNVR::ITPRIP:85450:
I:CNVR::ITPRIPL1:150771:
I:CNVR::ITPRIPL2:162073:
I:CNVR::ITSN1:6453:
I:CNVR::ITSN2:50618:
I:CNVR::IVD:3712:
I:CNVR::IVL:3713:
I:CNVR::IVNS1ABP:10625:
I:CNVR::IWS1:55677:
I:CNVR::IYD:389434:
I:CNVR::IZUMO1:284359:
I:CNVR::IZUMO2:126123:
I:CNVR::IZUMO3:100129669:
I:CNVR::IZUMO4:113177:
I:CNVR::JADE1:79960:
I:CNVR::JADE2:23338:
I:CNVR::JADE3:9767:
I:CNVR::JAG1:182:
I:CNVR::JAG2:3714:
I:CNVR::JAGN1:84522:
I:CNVR::JAK1:3716:
I:CNVR::JAK2:3717:
I:CNVR::JAK3:3718:
I:CNVR::JAKMIP1:152789:
I:CNVR::JAKMIP2-AS1:153469:
I:CNVR::JAKMIP2:9832:
I:CNVR::JAKMIP3:282973:
I:CNVR::JAM2:58494:
I:CNVR::JAM3:83700:
I:CNVR::JARID2:3720:
I:CNVR::JAZF1-AS1:100128081:
I:CNVR::JAZF1:221895:
I:CNVR::JDP2:122953:
I:CNVR::JHDM1D-AS1:100134229:
I:CNVR::JKAMP:51528:
I:CNVR::JMJD1C-AS1:84989:
I:CNVR::JMJD1C:221037:
I:CNVR::JMJD4:65094:
I:CNVR::JMJD6:23210:
I:CNVR::JMJD7-PLA2G4B:8681:
I:CNVR::JMJD8:339123:
I:CNVR::JMY:133746:
I:CNVR::JOSD1:9929:
I:CNVR::JOSD2:126119:
I:CNVR::JPH1:56704:
I:CNVR::JPH2:57158:
I:CNVR::JPH3:57338:
I:CNVR::JPH4:84502:
I:CNVR::JPX:554203:
I:CNVR::JRK:8629:
I:CNVR::JRKL-AS1:100874053:
I:CNVR::JRKL:8690:
I:CNVR::JSRP1:126306:
I:CNVR::JTB:10899:
I:CNVR::JUN:3725:
I:CNVR::JUNB:3726:
I:CNVR::JUND:3727:
I:CNVR::JUP:3728:
I:CNVR::KAAG1:353219:
I:CNVR::KAL1:3730:
I:CNVR::KALRN:8997:
I:CNVR::KANK1:23189:
I:CNVR::KANK2:25959:
I:CNVR::KANK3:256949:
I:CNVR::KANK4:163782:
I:CNVR::KANSL1-AS1:644246:
I:CNVR::KANSL1:284058:
I:CNVR::KANSL1L:151050:
I:CNVR::KANSL2:54934:
I:CNVR::KANSL3:55683:
I:CNVR::KARS:3735:
I:CNVR::KAT2A:2648:
I:CNVR::KAT2B:8850:
I:CNVR::KAT6A:7994:
I:CNVR::KAT6B:23522:
I:CNVR::KAT7:11143:
I:CNVR::KAT8:84148:
I:CNVR::KATNA1:11104:
I:CNVR::KATNAL1:84056:
I:CNVR::KATNAL2:83473:
I:CNVR::KATNB1:10300:
I:CNVR::KATNBL1:79768:
I:CNVR::KATNBL1P6:729176:
I:CNVR::KAZALD1:81621:
I:CNVR::KAZN:23254:
I:CNVR::KBTBD10:10324:
I:CNVR::KBTBD11:9920:
I:CNVR::KBTBD12:166348:
I:CNVR::KBTBD13:390594:
I:CNVR::KBTBD2:25948:
I:CNVR::KBTBD3:143879:
I:CNVR::KBTBD4:55709:
I:CNVR::KBTBD5:131377:
I:CNVR::KBTBD6:89890:
I:CNVR::KBTBD7:84078:
I:CNVR::KBTBD8:84541:
I:CNVR::KC6:641516:
I:CNVR::KCMF1:56888:
I:CNVR::KCNA10:3744:
I:CNVR::KCNA1:3736:
I:CNVR::KCNA2:3737:
I:CNVR::KCNA3:3738:
I:CNVR::KCNA4:3739:
I:CNVR::KCNA5:3741:
I:CNVR::KCNA6:3742:
I:CNVR::KCNA7:3743:
I:CNVR::KCNAB1-AS1:100874084:
I:CNVR::KCNAB1-AS2:100874083:
I:CNVR::KCNAB1:7881:
I:CNVR::KCNAB2:8514:
I:CNVR::KCNAB3:9196:
I:CNVR::KCNB1:3745:
I:CNVR::KCNB2:9312:
I:CNVR::KCNC1:3746:
I:CNVR::KCNC2:3747:
I:CNVR::KCNC3:3748:
I:CNVR::KCNC4-AS1:100873974:
I:CNVR::KCNC4:3749:
I:CNVR::KCND1:3750:
I:CNVR::KCND2:3751:
I:CNVR::KCND3-IT1:100874295:
I:CNVR::KCND3:3752:
I:CNVR::KCNE1:3753:
I:CNVR::KCNE1L:23630:
I:CNVR::KCNE2:9992:
I:CNVR::KCNE3:10008:
I:CNVR::KCNE4:23704:
I:CNVR::KCNF1:3754:
I:CNVR::KCNG1:3755:
I:CNVR::KCNG3:170850:
I:CNVR::KCNG4:93107:
I:CNVR::KCNH1:3756:
I:CNVR::KCNH2:3757:
I:CNVR::KCNH3:23416:
I:CNVR::KCNH4:23415:
I:CNVR::KCNH5:27133:
I:CNVR::KCNH6:81033:
I:CNVR::KCNH7:90134:
I:CNVR::KCNH8:131096:
I:CNVR::KCNIP1:30820:
I:CNVR::KCNIP2-AS1:100289509:
I:CNVR::KCNIP2:30819:
I:CNVR::KCNIP3:30818:
I:CNVR::KCNIP4-IT1:359822:
I:CNVR::KCNIP4:80333:
I:CNVR::KCNJ10:3766:
I:CNVR::KCNJ11:3767:
I:CNVR::KCNJ12:3768:
I:CNVR::KCNJ13:3769:
I:CNVR::KCNJ14:3770:
I:CNVR::KCNJ15:3772:
I:CNVR::KCNJ16:3773:
I:CNVR::KCNJ18:100134444:
I:CNVR::KCNJ1:3758:
I:CNVR::KCNJ2-AS1:400617:
I:CNVR::KCNJ2:3759:
I:CNVR::KCNJ3:3760:
I:CNVR::KCNJ4:3761:
I:CNVR::KCNJ5:3762:
I:CNVR::KCNJ6:3763:
I:CNVR::KCNJ8:3764:
I:CNVR::KCNJ9:3765:
I:CNVR::KCNK10:54207:
I:CNVR::KCNK12:56660:
I:CNVR::KCNK13:56659:
I:CNVR::KCNK15:60598:
I:CNVR::KCNK16:83795:
I:CNVR::KCNK17:89822:
I:CNVR::KCNK18:338567:
I:CNVR::KCNK1:3775:
I:CNVR::KCNK2:3776:
I:CNVR::KCNK3:3777:
I:CNVR::KCNK4:50801:
I:CNVR::KCNK5:8645:
I:CNVR::KCNK6:9424:
I:CNVR::KCNK7:10089:
I:CNVR::KCNK9:51305:
I:CNVR::KCNMA1:3778:
I:CNVR::KCNMB1:3779:
I:CNVR::KCNMB2:10242:
I:CNVR::KCNMB3:27094:
I:CNVR::KCNMB4:27345:
I:CNVR::KCNN1:3780:
I:CNVR::KCNN2:3781:
I:CNVR::KCNN3:3782:
I:CNVR::KCNN4:3783:
I:CNVR::KCNQ1:3784:
I:CNVR::KCNQ1DN:55539:
I:CNVR::KCNQ1OT1:10984:
I:CNVR::KCNQ2:3785:
I:CNVR::KCNQ3:3786:
I:CNVR::KCNQ4:9132:
I:CNVR::KCNQ5-AS1:100873997:
I:CNVR::KCNQ5:56479:
I:CNVR::KCNRG:283518:
I:CNVR::KCNS1:3787:
I:CNVR::KCNS2:3788:
I:CNVR::KCNS3:3790:
I:CNVR::KCNT1:57582:
I:CNVR::KCNT2:343450:
I:CNVR::KCNU1:157855:
I:CNVR::KCNV1:27012:
I:CNVR::KCNV2:169522:
I:CNVR::KCP:375616:
I:CNVR::KCTD10:83892:
I:CNVR::KCTD11:147040:
I:CNVR::KCTD12:115207:
I:CNVR::KCTD14:65987:
I:CNVR::KCTD15:79047:
I:CNVR::KCTD16:57528:
I:CNVR::KCTD17:79734:
I:CNVR::KCTD18:130535:
I:CNVR::KCTD19:146212:
I:CNVR::KCTD1:284252:
I:CNVR::KCTD20:222658:
I:CNVR::KCTD21-AS1:100289388:
I:CNVR::KCTD21:283219:
I:CNVR::KCTD2:23510:
I:CNVR::KCTD3:51133:
I:CNVR::KCTD4:386618:
I:CNVR::KCTD5:54442:
I:CNVR::KCTD6:200845:
I:CNVR::KCTD7:154881:
I:CNVR::KCTD8:386617:
I:CNVR::KCTD9:54793:
I:CNVR::KDELC1:79070:
I:CNVR::KDELC2:143888:
I:CNVR::KDELR1:10945:
I:CNVR::KDELR2:11014:
I:CNVR::KDELR3:11015:
I:CNVR::KDM1A:23028:
I:CNVR::KDM1B:221656:
I:CNVR::KDM2A:22992:
I:CNVR::KDM2B:84678:
I:CNVR::KDM3A:55818:
I:CNVR::KDM3B:51780:
I:CNVR::KDM4A-AS1:100132774:
I:CNVR::KDM4A:9682:
I:CNVR::KDM4B:23030:
I:CNVR::KDM4C:23081:
I:CNVR::KDM4D:55693:
I:CNVR::KDM4DL:390245:
I:CNVR::KDM4E:390245:
I:CNVR::KDM5A:5927:
I:CNVR::KDM5B:10765:
I:CNVR::KDM5C:8242:
I:CNVR::KDM6A:7403:
I:CNVR::KDM6B:23135:
I:CNVR::KDM7A:80853:
I:CNVR::KDM8:79831:
I:CNVR::KDR:3791:
I:CNVR::KDSR:2531:
I:CNVR::KEAP1:9817:
I:CNVR::KEL:3792:
I:CNVR::KERA:11081:
I:CNVR::KGFLP2:654466:
I:CNVR::KHDC1:80759:
I:CNVR::KHDC1L:100129128:
I:CNVR::KHDC3L:154288:
I:CNVR::KHDRBS1:10657:
I:CNVR::KHDRBS2:202559:
I:CNVR::KHDRBS3:10656:
I:CNVR::KHK:3795:
I:CNVR::KHNYN:23351:
I:CNVR::KHSRP:8570:
I:CNVR::KIAA0020:9933:
I:CNVR::KIAA0040:9674:
I:CNVR::KIAA0087:9808:
I:CNVR::KIAA0090:23065:
I:CNVR::KIAA0100:9703:
I:CNVR::KIAA0101:9768:
I:CNVR::KIAA0125:9834:
I:CNVR::KIAA0141:9812:
I:CNVR::KIAA0146:23514:
I:CNVR::KIAA0195:9772:
I:CNVR::KIAA0196:9897:
I:CNVR::KIAA0226:9711:
I:CNVR::KIAA0226L:80183:
I:CNVR::KIAA0232:9778:
I:CNVR::KIAA0240:23506:
I:CNVR::KIAA0247:9766:
I:CNVR::KIAA0319:9856:
I:CNVR::KIAA0319L:79932:
I:CNVR::KIAA0355:9710:
I:CNVR::KIAA0368:23392:
I:CNVR::KIAA0391:9692:
I:CNVR::KIAA0408:9729:
I:CNVR::KIAA0415:9907:
I:CNVR::KIAA0430:9665:
I:CNVR::KIAA0494:9813:
I:CNVR::KIAA0513:9764:
I:CNVR::KIAA0556:23247:
I:CNVR::KIAA0586:9786:
I:CNVR::KIAA0664:23277:
I:CNVR::KIAA0664L3:100132341:
I:CNVR::KIAA0748:9840:
I:CNVR::KIAA0753:9851:
I:CNVR::KIAA0754:643314:
I:CNVR::KIAA0825:285600:
I:CNVR::KIAA0895:23366:
I:CNVR::KIAA0895L:653319:
I:CNVR::KIAA0907:22889:
I:CNVR::KIAA0922:23240:
I:CNVR::KIAA0930:23313:
I:CNVR::KIAA0947:23379:
I:CNVR::KIAA1009:22832:
I:CNVR::KIAA1024:23251:
I:CNVR::KIAA1024L:100127206:
I:CNVR::KIAA1033:23325:
I:CNVR::KIAA1045:23349:
I:CNVR::KIAA1107:23285:
I:CNVR::KIAA1109:84162:
I:CNVR::KIAA1143:57456:
I:CNVR::KIAA1147:57189:
I:CNVR::KIAA1161:57462:
I:CNVR::KIAA1191:57179:
I:CNVR::KIAA1199:57214:
I:CNVR::KIAA1210:57481:
I:CNVR::KIAA1211:57482:
I:CNVR::KIAA1211L:343990:
I:CNVR::KIAA1217:56243:
I:CNVR::KIAA1239:57495:
I:CNVR::KIAA1244:57221:
I:CNVR::KIAA1257:57501:
I:CNVR::KIAA1267:284058:
I:CNVR::KIAA1274:27143:
I:CNVR::KIAA1279:26128:
I:CNVR::KIAA1324:57535:
I:CNVR::KIAA1324L:222223:
I:CNVR::KIAA1328:57536:
I:CNVR::KIAA1377:57562:
I:CNVR::KIAA1383:54627:
I:CNVR::KIAA1407:57577:
I:CNVR::KIAA1429:25962:
I:CNVR::KIAA1430:57587:
I:CNVR::KIAA1432:57589:
I:CNVR::KIAA1456:57604:
I:CNVR::KIAA1462:57608:
I:CNVR::KIAA1467:57613:
I:CNVR::KIAA1468:57614:
I:CNVR::KIAA1522:57648:
I:CNVR::KIAA1524:57650:
I:CNVR::KIAA1530:57654:
I:CNVR::KIAA1549:57670:
I:CNVR::KIAA1549L:25758:
I:CNVR::KIAA1551:55196:
I:CNVR::KIAA1586:57691:
I:CNVR::KIAA1598:57698:
I:CNVR::KIAA1614:57710:
I:CNVR::KIAA1644:85352:
I:CNVR::KIAA1656:85371:
I:CNVR::KIAA1671:85379:
I:CNVR::KIAA1683:80726:
I:CNVR::KIAA1715:80856:
I:CNVR::KIAA1731:85459:
I:CNVR::KIAA1751:85452:
I:CNVR::KIAA1755:85449:
I:CNVR::KIAA1797:54914:
I:CNVR::KIAA1804:84451:
I:CNVR::KIAA1841:84542:
I:CNVR::KIAA1875:340390:
I:CNVR::KIAA1919:91749:
I:CNVR::KIAA1958:158405:
I:CNVR::KIAA2013:90231:
I:CNVR::KIAA2018:205717:
I:CNVR::KIAA2022:340533:
I:CNVR::KIAA2026:158358:
I:CNVR::KIDINS220:57498:
I:CNVR::KIF11:3832:
I:CNVR::KIF12:113220:
I:CNVR::KIF13A:63971:
I:CNVR::KIF13B:23303:
I:CNVR::KIF14:9928:
I:CNVR::KIF15:56992:
I:CNVR::KIF16B:55614:
I:CNVR::KIF17:57576:
I:CNVR::KIF18A:81930:
I:CNVR::KIF18B:146909:
I:CNVR::KIF19:124602:
I:CNVR::KIF1A:547:
I:CNVR::KIF1B:23095:
I:CNVR::KIF1C:10749:
I:CNVR::KIF20A:10112:
I:CNVR::KIF20B:9585:
I:CNVR::KIF21A:55605:
I:CNVR::KIF21B:23046:
I:CNVR::KIF22:3835:
I:CNVR::KIF23:9493:
I:CNVR::KIF24:347240:
I:CNVR::KIF25-AS1:100505879:
I:CNVR::KIF25:3834:
I:CNVR::KIF26A:26153:
I:CNVR::KIF26B:55083:
I:CNVR::KIF27:55582:
I:CNVR::KIF2A:3796:
I:CNVR::KIF2B:84643:
I:CNVR::KIF2C:11004:
I:CNVR::KIF3A:11127:
I:CNVR::KIF3B:9371:
I:CNVR::KIF3C:3797:
I:CNVR::KIF4A:24137:
I:CNVR::KIF4B:285643:
I:CNVR::KIF5A:3798:
I:CNVR::KIF5B:3799:
I:CNVR::KIF5C:3800:
I:CNVR::KIF6:221458:
I:CNVR::KIF7:374654:
I:CNVR::KIF9-AS1:285352:
I:CNVR::KIF9:64147:
I:CNVR::KIFAP3:22920:
I:CNVR::KIFC1:3833:
I:CNVR::KIFC2:90990:
I:CNVR::KIFC3:3801:
I:CNVR::KIN:22944:
I:CNVR::KIR2DL1:3802:
I:CNVR::KIR2DL3:3804:
I:CNVR::KIR2DL4:3805:
I:CNVR::KIR3DL1:3811:
I:CNVR::KIR3DL3:115653:
I:CNVR::KIR3DX1:90011:
I:CNVR::KIRREL2:84063:
I:CNVR::KIRREL3-AS2:100874251:
I:CNVR::KIRREL3-AS3:283165:
I:CNVR::KIRREL3:84623:
I:CNVR::KIRREL:55243:
I:CNVR::KISS1:3814:
I:CNVR::KISS1R:84634:
I:CNVR::KIT:3815:
I:CNVR::KITLG:4254:
I:CNVR::KIZ:55857:
I:CNVR::KL:9365:
I:CNVR::KLB:152831:
I:CNVR::KLC1:3831:
I:CNVR::KLC2:64837:
I:CNVR::KLC3:147700:
I:CNVR::KLC4:89953:
I:CNVR::KLF10:7071:
I:CNVR::KLF11:8462:
I:CNVR::KLF12:11278:
I:CNVR::KLF13:51621:
I:CNVR::KLF14:136259:
I:CNVR::KLF15:28999:
I:CNVR::KLF16:83855:
I:CNVR::KLF17:128209:
I:CNVR::KLF1:10661:
I:CNVR::KLF2:10365:
I:CNVR::KLF3:51274:
I:CNVR::KLF4:9314:
I:CNVR::KLF5:688:
I:CNVR::KLF6:1316:
I:CNVR::KLF7:8609:
I:CNVR::KLF8:11279:
I:CNVR::KLF9:687:
I:CNVR::KLHDC10:23008:
I:CNVR::KLHDC1:122773:
I:CNVR::KLHDC2:23588:
I:CNVR::KLHDC3:116138:
I:CNVR::KLHDC4:54758:
I:CNVR::KLHDC5:57542:
I:CNVR::KLHDC7A:127707:
I:CNVR::KLHDC8A:55220:
I:CNVR::KLHDC8B:200942:
I:CNVR::KLHL10:317719:
I:CNVR::KLHL11:55175:
I:CNVR::KLHL12:59349:
I:CNVR::KLHL13:90293:
I:CNVR::KLHL14:57565:
I:CNVR::KLHL15:80311:
I:CNVR::KLHL18:23276:
I:CNVR::KLHL1:57626:
I:CNVR::KLHL20:27252:
I:CNVR::KLHL21:9903:
I:CNVR::KLHL23:151230:
I:CNVR::KLHL24:54800:
I:CNVR::KLHL25:64410:
I:CNVR::KLHL26:55295:
I:CNVR::KLHL28:54813:
I:CNVR::KLHL29:114818:
I:CNVR::KLHL2:11275:
I:CNVR::KLHL30:377007:
I:CNVR::KLHL31:401265:
I:CNVR::KLHL32:114792:
I:CNVR::KLHL33:123103:
I:CNVR::KLHL34:257240:
I:CNVR::KLHL35:283212:
I:CNVR::KLHL38:340359:
I:CNVR::KLHL3:26249:
I:CNVR::KLHL40:131377:
I:CNVR::KLHL41:10324:
I:CNVR::KLHL42:57542:
I:CNVR::KLHL4:56062:
I:CNVR::KLHL5:51088:
I:CNVR::KLHL6:89857:
I:CNVR::KLHL7-AS1:100775104:
I:CNVR::KLHL7:55975:
I:CNVR::KLHL8:57563:
I:CNVR::KLHL9:55958:
I:CNVR::KLK10:5655:
I:CNVR::KLK11:11012:
I:CNVR::KLK12:43849:
I:CNVR::KLK13:26085:
I:CNVR::KLK14:43847:
I:CNVR::KLK15:55554:
I:CNVR::KLK1:3816:
I:CNVR::KLK2:3817:
I:CNVR::KLK3:354:
I:CNVR::KLK4:9622:
I:CNVR::KLK5:25818:
I:CNVR::KLK6:5653:
I:CNVR::KLK7:5650:
I:CNVR::KLK8:11202:
I:CNVR::KLK9:284366:
I:CNVR::KLKB1:3818:
I:CNVR::KLKP1:606293:
I:CNVR::KLLN:100144748:
I:CNVR::KLRAP1:10748:
I:CNVR::KLRB1:3820:
I:CNVR::KLRC1:3821:
I:CNVR::KLRC2:3822:
I:CNVR::KLRC3:3823:
I:CNVR::KLRC4-KLRK1:100528032:
I:CNVR::KLRC4:8302:
I:CNVR::KLRD1:3824:
I:CNVR::KLRF1:51348:
I:CNVR::KLRF2:100431172:
I:CNVR::KLRG1:10219:
I:CNVR::KLRG2:346689:
I:CNVR::KLRK1:22914:
I:CNVR::KMO:8564:
I:CNVR::KMT2A:4297:
I:CNVR::KMT2B:9757:
I:CNVR::KMT2C:58508:
I:CNVR::KMT2D:8085:
I:CNVR::KMT2E-AS1:100216545:
I:CNVR::KMT2E:55904:
I:CNVR::KNCN:148930:
I:CNVR::KNDC1:85442:
I:CNVR::KNG1:3827:
I:CNVR::KNOP1:400506:
I:CNVR::KNSTRN:90417:
I:CNVR::KNTC1:9735:
I:CNVR::KPNA1:3836:
I:CNVR::KPNA2:3838:
I:CNVR::KPNA3:3839:
I:CNVR::KPNA4:3840:
I:CNVR::KPNA5:3841:
I:CNVR::KPNA6:23633:
I:CNVR::KPNA7:402569:
I:CNVR::KPNB1:3837:
I:CNVR::KPRP:448834:
I:CNVR::KPTN:11133:
I:CNVR::KRAS:3845:
I:CNVR::KRBA1:84626:
I:CNVR::KRBA2:124751:
I:CNVR::KRBOX1:100506243:
I:CNVR::KRBOX4:55634:
I:CNVR::KRCC1:51315:
I:CNVR::KREMEN1:83999:
I:CNVR::KREMEN2:79412:
I:CNVR::KRI1:65095:
I:CNVR::KRIT1:889:
I:CNVR::KRR1:11103:
I:CNVR::KRT10:3858:
I:CNVR::KRT12:3859:
I:CNVR::KRT13:3860:
I:CNVR::KRT14:3861:
I:CNVR::KRT15:3866:
I:CNVR::KRT16:3868:
I:CNVR::KRT16P2:400578:
I:CNVR::KRT16P3:644945:
I:CNVR::KRT17:3872:
I:CNVR::KRT18:3875:
I:CNVR::KRT18P55:284085:
I:CNVR::KRT19:3880:
I:CNVR::KRT19P2:160313:
I:CNVR::KRT1:3848:
I:CNVR::KRT20:54474:
I:CNVR::KRT222:125113:
I:CNVR::KRT23:25984:
I:CNVR::KRT24:192666:
I:CNVR::KRT25:147183:
I:CNVR::KRT26:353288:
I:CNVR::KRT27:342574:
I:CNVR::KRT28:162605:
I:CNVR::KRT2:3849:
I:CNVR::KRT31:3881:
I:CNVR::KRT32:3882:
I:CNVR::KRT33A:3883:
I:CNVR::KRT33B:3884:
I:CNVR::KRT34:3885:
I:CNVR::KRT35:3886:
I:CNVR::KRT36:8689:
I:CNVR::KRT37:8688:
I:CNVR::KRT38:8687:
I:CNVR::KRT39:390792:
I:CNVR::KRT3:3850:
I:CNVR::KRT40:125115:
I:CNVR::KRT42P:284116:
I:CNVR::KRT4:3851:
I:CNVR::KRT5:3852:
I:CNVR::KRT6A:3853:
I:CNVR::KRT6B:3854:
I:CNVR::KRT6C:286887:
I:CNVR::KRT71:112802:
I:CNVR::KRT72:140807:
I:CNVR::KRT73:319101:
I:CNVR::KRT74:121391:
I:CNVR::KRT75:9119:
I:CNVR::KRT76:51350:
I:CNVR::KRT77:374454:
I:CNVR::KRT78:196374:
I:CNVR::KRT79:338785:
I:CNVR::KRT7:3855:
I:CNVR::KRT80:144501:
I:CNVR::KRT81:3887:
I:CNVR::KRT82:3888:
I:CNVR::KRT83:3889:
I:CNVR::KRT84:3890:
I:CNVR::KRT85:3891:
I:CNVR::KRT86:3892:
I:CNVR::KRT8:3856:
I:CNVR::KRT8P41:283102:
I:CNVR::KRT9:3857:
I:CNVR::KRTAP1-1:81851:
I:CNVR::KRTAP1-3:81850:
I:CNVR::KRTAP1-4:728255:
I:CNVR::KRTAP1-5:83895:
I:CNVR::KRTAP10-10:353333:
I:CNVR::KRTAP10-11:386678:
I:CNVR::KRTAP10-12:386685:
I:CNVR::KRTAP10-1:386677:
I:CNVR::KRTAP10-2:386679:
I:CNVR::KRTAP10-3:386682:
I:CNVR::KRTAP10-4:386672:
I:CNVR::KRTAP10-5:386680:
I:CNVR::KRTAP10-6:386674:
I:CNVR::KRTAP10-7:386675:
I:CNVR::KRTAP10-9:386676:
I:CNVR::KRTAP11-1:337880:
I:CNVR::KRTAP12-1:353332:
I:CNVR::KRTAP12-3:386683:
I:CNVR::KRTAP12-4:386684:
I:CNVR::KRTAP13-1:140258:
I:CNVR::KRTAP13-2:337959:
I:CNVR::KRTAP13-3:337960:
I:CNVR::KRTAP13-4:284827:
I:CNVR::KRTAP15-1:254950:
I:CNVR::KRTAP16-1:100505753:
I:CNVR::KRTAP17-1:83902:
I:CNVR::KRTAP19-1:337882:
I:CNVR::KRTAP19-2:337969:
I:CNVR::KRTAP19-3:337970:
I:CNVR::KRTAP19-4:337971:
I:CNVR::KRTAP19-5:337972:
I:CNVR::KRTAP19-6:337973:
I:CNVR::KRTAP19-7:337974:
I:CNVR::KRTAP19-8:728299:
I:CNVR::KRTAP2-1:81872:
I:CNVR::KRTAP2-2:728279:
I:CNVR::KRTAP2-3:730755:
I:CNVR::KRTAP2-4:85294:
I:CNVR::KRTAP20-2:337976:
I:CNVR::KRTAP20-3:337985:
I:CNVR::KRTAP20-4:100151643:
I:CNVR::KRTAP21-1:337977:
I:CNVR::KRTAP21-2:337978:
I:CNVR::KRTAP21-3:100288323:
I:CNVR::KRTAP22-2:100288287:
I:CNVR::KRTAP23-1:337963:
I:CNVR::KRTAP24-1:643803:
I:CNVR::KRTAP25-1:100131902:
I:CNVR::KRTAP26-1:388818:
I:CNVR::KRTAP27-1:643812:
I:CNVR::KRTAP29-1:100533177:
I:CNVR::KRTAP3-1:83896:
I:CNVR::KRTAP3-2:83897:
I:CNVR::KRTAP3-3:85293:
I:CNVR::KRTAP4-11:653240:
I:CNVR::KRTAP4-12:83755:
I:CNVR::KRTAP4-1:85285:
I:CNVR::KRTAP4-2:85291:
I:CNVR::KRTAP4-3:85290:
I:CNVR::KRTAP4-4:84616:
I:CNVR::KRTAP4-5:85289:
I:CNVR::KRTAP4-6:81871:
I:CNVR::KRTAP4-7:100132476:
I:CNVR::KRTAP4-9:100132386:
I:CNVR::KRTAP5-10:387273:
I:CNVR::KRTAP5-11:440051:
I:CNVR::KRTAP5-1:387264:
I:CNVR::KRTAP5-2:440021:
I:CNVR::KRTAP5-3:387266:
I:CNVR::KRTAP5-4:387267:
I:CNVR::KRTAP5-5:439915:
I:CNVR::KRTAP5-6:440023:
I:CNVR::KRTAP5-7:440050:
I:CNVR::KRTAP5-8:57830:
I:CNVR::KRTAP5-9:3846:
I:CNVR::KRTAP5-AS1:338651:
I:CNVR::KRTAP6-1:337966:
I:CNVR::KRTAP6-2:337967:
I:CNVR::KRTAP6-3:337968:
I:CNVR::KRTAP7-1:337878:
I:CNVR::KRTAP8-1:337879:
I:CNVR::KRTAP9-2:83899:
I:CNVR::KRTAP9-3:83900:
I:CNVR::KRTAP9-4:85280:
I:CNVR::KRTAP9-6:100507608:
I:CNVR::KRTAP9-7:100505724:
I:CNVR::KRTAP9-8:83901:
I:CNVR::KRTAP9-9:81870:
I:CNVR::KRTCAP2:200185:
I:CNVR::KRTCAP3:200634:
I:CNVR::KRTDAP:388533:
I:CNVR::KSR1:8844:
I:CNVR::KSR2:283455:
I:CNVR::KTI12:112970:
I:CNVR::KTN1-AS1:100129075:
I:CNVR::KTN1:3895:
I:CNVR::KXD1:79036:
I:CNVR::KY:339855:
I:CNVR::KYNU:8942:
I:CNVR::L1CAM:3897:
I:CNVR::L1TD1:54596:
I:CNVR::L2HGDH:79944:
I:CNVR::L3HYPDH:112849:
I:CNVR::L3MBTL1:26013:
I:CNVR::L3MBTL2:83746:
I:CNVR::L3MBTL3:84456:
I:CNVR::L3MBTL4:91133:
I:CNVR::LACC1:144811:
I:CNVR::LACE1:246269:
I:CNVR::LACRT:90070:
I:CNVR::LACTB2:51110:
I:CNVR::LACTB:114294:
I:CNVR::LACTBL1:646262:
I:CNVR::LAD1:3898:
I:CNVR::LAG3:3902:
I:CNVR::LAGE3:8270:
I:CNVR::LAIR1:3903:
I:CNVR::LAIR2:3904:
I:CNVR::LALBA:3906:
I:CNVR::LAMA1:284217:
I:CNVR::LAMA2:3908:
I:CNVR::LAMA3:3909:
I:CNVR::LAMA4:3910:
I:CNVR::LAMA5:3911:
I:CNVR::LAMB1:3912:
I:CNVR::LAMB2:3913:
I:CNVR::LAMB2P1:22973:
I:CNVR::LAMB3:3914:
I:CNVR::LAMB4:22798:
I:CNVR::LAMC1:3915:
I:CNVR::LAMC2:3918:
I:CNVR::LAMC3:10319:
I:CNVR::LAMP1:3916:
I:CNVR::LAMP2:3920:
I:CNVR::LAMP3:27074:
I:CNVR::LAMP5-AS1:101929329:
I:CNVR::LAMP5:24141:
I:CNVR::LAMTOR1:55004:
I:CNVR::LAMTOR2:28956:
I:CNVR::LAMTOR3:8649:
I:CNVR::LAMTOR4:389541:
I:CNVR::LAMTOR5-AS1:101410535:
I:CNVR::LAMTOR5:10542:
I:CNVR::LANCL1:10314:
I:CNVR::LANCL2:55915:
I:CNVR::LANCL3:347404:
I:CNVR::LAP3:51056:
I:CNVR::LAPTM4A:9741:
I:CNVR::LAPTM4B:55353:
I:CNVR::LAPTM5:7805:
I:CNVR::LARGE-AS1:100506195:
I:CNVR::LARGE:9215:
I:CNVR::LARP1:23367:
I:CNVR::LARP1B:55132:
I:CNVR::LARP4:113251:
I:CNVR::LARP4B:23185:
I:CNVR::LARP6:55323:
I:CNVR::LARP7:51574:
I:CNVR::LARS2-AS1:100885795:
I:CNVR::LARS2:23395:
I:CNVR::LARS:51520:
I:CNVR::LAS1L:81887:
I:CNVR::LASP1:3927:
I:CNVR::LAT2:7462:
I:CNVR::LAT:27040:
I:CNVR::LATS1:9113:
I:CNVR::LATS2:26524:
I:CNVR::LAX1:54900:
I:CNVR::LAYN:143903:
I:CNVR::LBH:81606:
I:CNVR::LBP:3929:
I:CNVR::LBR:3930:
I:CNVR::LBX1-AS1:399806:
I:CNVR::LBX1:10660:
I:CNVR::LBX2-AS1:151534:
I:CNVR::LBX2:85474:
I:CNVR::LCA5:167691:
I:CNVR::LCA5L:150082:
I:CNVR::LCAT:3931:
I:CNVR::LCE1A:353131:
I:CNVR::LCE1B:353132:
I:CNVR::LCE1C:353133:
I:CNVR::LCE1D:353134:
I:CNVR::LCE1F:353137:
I:CNVR::LCE2A:353139:
I:CNVR::LCE2B:26239:
I:CNVR::LCE2C:353140:
I:CNVR::LCE2D:353141:
I:CNVR::LCE3A:353142:
I:CNVR::LCE3D:84648:
I:CNVR::LCE3E:353145:
I:CNVR::LCE4A:199834:
I:CNVR::LCE5A:254910:
I:CNVR::LCE6A:448835:
I:CNVR::LCK:3932:
I:CNVR::LCLAT1:253558:
I:CNVR::LCMT1:51451:
I:CNVR::LCMT2:9836:
I:CNVR::LCN10:414332:
I:CNVR::LCN12:286256:
I:CNVR::LCN15:389812:
I:CNVR::LCN1:3933:
I:CNVR::LCN2:3934:
I:CNVR::LCN6:158062:
I:CNVR::LCN8:138307:
I:CNVR::LCN9:392399:
I:CNVR::LCNL1:401562:
I:CNVR::LCOR:84458:
I:CNVR::LCORL:254251:
I:CNVR::LCP1:3936:
I:CNVR::LCP2:3937:
I:CNVR::LCT:3938:
I:CNVR::LCTL:197021:
I:CNVR::LDB1:8861:
I:CNVR::LDB2:9079:
I:CNVR::LDB3:11155:
I:CNVR::LDHA:3939:
I:CNVR::LDHAL6A:160287:
I:CNVR::LDHAL6B:92483:
I:CNVR::LDHB:3945:
I:CNVR::LDHC:3948:
I:CNVR::LDHD:197257:
I:CNVR::LDLR:3949:
I:CNVR::LDLRAD1:388633:
I:CNVR::LDLRAD2:401944:
I:CNVR::LDLRAD3:143458:
I:CNVR::LDLRAD4-AS1:100288122:
I:CNVR::LDLRAD4:753:
I:CNVR::LDLRAP1:26119:
I:CNVR::LDOC1:23641:
I:CNVR::LDOC1L:84247:
I:CNVR::LECT1:11061:
I:CNVR::LECT2:3950:
I:CNVR::LEF1-AS1:641518:
I:CNVR::LEF1:51176:
I:CNVR::LEFTY1:10637:
I:CNVR::LEFTY2:7044:
I:CNVR::LEKR1:389170:
I:CNVR::LELP1:149018:
I:CNVR::LEMD1-AS1:284576:
I:CNVR::LEMD1:93273:
I:CNVR::LEMD2:221496:
I:CNVR::LEMD3:23592:
I:CNVR::LENEP:55891:
I:CNVR::LENG1:79165:
I:CNVR::LENG8:114823:
I:CNVR::LENG9:94059:
I:CNVR::LEO1:123169:
I:CNVR::LEP:3952:
I:CNVR::LEPR:3953:
I:CNVR::LEPRE1:64175:
I:CNVR::LEPREL1:55214:
I:CNVR::LEPREL2:10536:
I:CNVR::LEPREL4:10609:
I:CNVR::LEPROT:54741:
I:CNVR::LEPROTL1:23484:
I:CNVR::LETM1:3954:
I:CNVR::LETM2:137994:
I:CNVR::LETMD1:25875:
I:CNVR::LEUTX:342900:
I:CNVR::LGALS12:85329:
I:CNVR::LGALS13:29124:
I:CNVR::LGALS14:56891:
I:CNVR::LGALS16:148003:
I:CNVR::LGALS17A:400696:
I:CNVR::LGALS1:3956:
I:CNVR::LGALS2:3957:
I:CNVR::LGALS3:3958:
I:CNVR::LGALS3BP:3959:
I:CNVR::LGALS4:3960:
I:CNVR::LGALS7:3963:
I:CNVR::LGALS7B:653499:
I:CNVR::LGALS8-AS1:100287902:
I:CNVR::LGALS8:3964:
I:CNVR::LGALS9:3965:
I:CNVR::LGALS9B:284194:
I:CNVR::LGALS9C:654346:
I:CNVR::LGALSL:29094:
I:CNVR::LGI1:9211:
I:CNVR::LGI2:55203:
I:CNVR::LGI3:203190:
I:CNVR::LGI4:163175:
I:CNVR::LGMN:5641:
I:CNVR::LGR4:55366:
I:CNVR::LGR5:8549:
I:CNVR::LGR6:59352:
I:CNVR::LGSN:51557:
I:CNVR::LHCGR:3973:
I:CNVR::LHFP:10186:
I:CNVR::LHFPL1:340596:
I:CNVR::LHFPL2:10184:
I:CNVR::LHFPL3-AS1:645591:
I:CNVR::LHFPL3-AS2:723809:
I:CNVR::LHFPL3:375612:
I:CNVR::LHFPL4:375323:
I:CNVR::LHFPL5:222662:
I:CNVR::LHPP:64077:
I:CNVR::LHX1:3975:
I:CNVR::LHX2:9355:
I:CNVR::LHX3:8022:
I:CNVR::LHX4:89884:
I:CNVR::LHX5:64211:
I:CNVR::LHX6:26468:
I:CNVR::LHX8:431707:
I:CNVR::LHX9:56956:
I:CNVR::LIAS:11019:
I:CNVR::LIF:3976:
I:CNVR::LIFR-AS1:100506495:
I:CNVR::LIFR:3977:
I:CNVR::LIG1:3978:
I:CNVR::LIG3:3980:
I:CNVR::LIG4:3981:
I:CNVR::LILRA1:11024:
I:CNVR::LILRA2:11027:
I:CNVR::LILRA3:11026:
I:CNVR::LILRA4:23547:
I:CNVR::LILRA5:353514:
I:CNVR::LILRA6:79168:
I:CNVR::LILRB1:10859:
I:CNVR::LILRB3:11025:
I:CNVR::LILRB4:11006:
I:CNVR::LILRB5:10990:
I:CNVR::LILRP2:79166:
I:CNVR::LIM2:3982:
I:CNVR::LIMA1:51474:
I:CNVR::LIMCH1:22998:
I:CNVR::LIMD1-AS1:644714:
I:CNVR::LIMD1:8994:
I:CNVR::LIMD2:80774:
I:CNVR::LIMK1:3984:
I:CNVR::LIMK2:3985:
I:CNVR::LIMS1:3987:
I:CNVR::LIMS2:55679:
I:CNVR::LIMS3:96626:
I:CNVR::LIN28A:79727:
I:CNVR::LIN28B:389421:
I:CNVR::LIN37:55957:
I:CNVR::LIN52:91750:
I:CNVR::LIN54:132660:
I:CNVR::LIN7A:8825:
I:CNVR::LIN7B:64130:
I:CNVR::LIN7C:55327:
I:CNVR::LIN9:286826:
I:CNVR::LINC-PINT:378805:
I:CNVR::LINC-ROR:100885779:
I:CNVR::LINC00028:140875:
I:CNVR::LINC00029:100144596:
I:CNVR::LINC00032:158035:
I:CNVR::LINC00035:171022:
I:CNVR::LINC00051:619434:
I:CNVR::LINC00052:145978:
I:CNVR::LINC00087:644596:
I:CNVR::LINC00092:100188953:
I:CNVR::LINC00094:266655:
I:CNVR::LINC00111:54090:
I:CNVR::LINC00112:54089:
I:CNVR::LINC00113:54088:
I:CNVR::LINC00114:400866:
I:CNVR::LINC00152:112597:
I:CNVR::LINC00158:54072:
I:CNVR::LINC00159:100551499:
I:CNVR::LINC00160:54064:
I:CNVR::LINC00161:118421:
I:CNVR::LINC00162:378825:
I:CNVR::LINC00163:727699:
I:CNVR::LINC00167:440072:
I:CNVR::LINC00173:100287569:
I:CNVR::LINC00174:285908:
I:CNVR::LINC00176:284739:
I:CNVR::LINC00184:100302691:
I:CNVR::LINC00189:193629:
I:CNVR::LINC00200:399706:
I:CNVR::LINC00202-1:387644:
I:CNVR::LINC00202-2:731789:
I:CNVR::LINC00202:387644:
I:CNVR::LINC00207:388910:
I:CNVR::LINC00208:83655:
I:CNVR::LINC00210:100885798:
I:CNVR::LINC00211:101929559:
I:CNVR::LINC00222:387111:
I:CNVR::LINC00226:338004:
I:CNVR::LINC00229:414351:
I:CNVR::LINC00238:440184:
I:CNVR::LINC00239:145200:
I:CNVR::LINC00240:100133205:
I:CNVR::LINC00242:401288:
I:CNVR::LINC00244:64433:
I:CNVR::LINC00251:552859:
I:CNVR::LINC00254:64735:
I:CNVR::LINC00256B:100128385:
I:CNVR::LINC00260:84719:
I:CNVR::LINC00261:140828:
I:CNVR::LINC00263:90271:
I:CNVR::LINC00264:645528:
I:CNVR::LINC00265:349114:
I:CNVR::LINC00266-3:441123:
I:CNVR::LINC00269:100996279:
I:CNVR::LINC00271:100131814:
I:CNVR::LINC00272:388719:
I:CNVR::LINC00273:649159:
I:CNVR::LINC00276:100499171:
I:CNVR::LINC00277:283673:
I:CNVR::LINC00282:283521:
I:CNVR::LINC00284:121838:
I:CNVR::LINC00290:728081:
I:CNVR::LINC00293:497634:
I:CNVR::LINC00294:283267:
I:CNVR::LINC00297:100874059:
I:CNVR::LINC00298:339788:
I:CNVR::LINC00299:339789:
I:CNVR::LINC00301:283197:
I:CNVR::LINC00303:284573:
I:CNVR::LINC00304:283860:
I:CNVR::LINC00305:221241:
I:CNVR::LINC00307:266919:
I:CNVR::LINC00308:54143:
I:CNVR::LINC00309:150992:
I:CNVR::LINC00310:114036:
I:CNVR::LINC00311:197196:
I:CNVR::LINC00312:29931:
I:CNVR::LINC00313:114038:
I:CNVR::LINC00314:246705:
I:CNVR::LINC00316:388830:
I:CNVR::LINC00317:378828:
I:CNVR::LINC00319:284836:
I:CNVR::LINC00320:387486:
I:CNVR::LINC00322:100126693:
I:CNVR::LINC00323:284835:
I:CNVR::LINC00324:284029:
I:CNVR::LINC00326:285735:
I:CNVR::LINC00327:100506697:
I:CNVR::LINC00330:144817:
I:CNVR::LINC00331:100874126:
I:CNVR::LINC00332:100874127:
I:CNVR::LINC00333:100874128:
I:CNVR::LINC00336:401253:
I:CNVR::LINC00337:148645:
I:CNVR::LINC00338:654434:
I:CNVR::LINC00339:29092:
I:CNVR::LINC00341:79686:
I:CNVR::LINC00342:150759:
I:CNVR::LINC00343:144920:
I:CNVR::LINC00346:283487:
I:CNVR::LINC00347:338864:
I:CNVR::LINC00348:100885781:
I:CNVR::LINC00351:100874137:
I:CNVR::LINC00353:100874139:
I:CNVR::LINC00358:100874143:
I:CNVR::LINC00359:100887754:
I:CNVR::LINC00366:100874147:
I:CNVR::LINC00367:101930748:
I:CNVR::LINC00371:647166:
I:CNVR::LINC00378:101926930:
I:CNVR::LINC00379:100874150:
I:CNVR::LINC00380:101930747:
I:CNVR::LINC00381:100874151:
I:CNVR::LINC00395:100874157:
I:CNVR::LINC00397:101930749:
I:CNVR::LINC00398:100874158:
I:CNVR::LINC00408:100652856:
I:CNVR::LINC00410:144776:
I:CNVR::LINC00417:100874164:
I:CNVR::LINC00421:100287114:
I:CNVR::LINC00423:100874167:
I:CNVR::LINC00424:100874182:
I:CNVR::LINC00426:100188949:
I:CNVR::LINC00433:100874168:
I:CNVR::LINC00441:100862704:
I:CNVR::LINC00442:348021:
I:CNVR::LINC00443:100874173:
I:CNVR::LINC00446:100874175:
I:CNVR::LINC00452:643365:
I:CNVR::LINC00457:100874179:
I:CNVR::LINC00458:100507428:
I:CNVR::LINC00460:728192:
I:CNVR::LINC00461:645323:
I:CNVR::LINC00462:100129597:
I:CNVR::LINC00466:199899:
I:CNVR::LINC00467:84791:
I:CNVR::LINC00469:283982:
I:CNVR::LINC00470:56651:
I:CNVR::LINC00471:151477:
I:CNVR::LINC00472:79940:
I:CNVR::LINC00473:90632:
I:CNVR::LINC00474:58483:
I:CNVR::LINC00475:158314:
I:CNVR::LINC00476:100128782:
I:CNVR::LINC00477:144360:
I:CNVR::LINC00478:388815:
I:CNVR::LINC00479:150135:
I:CNVR::LINC00482:284185:
I:CNVR::LINC00483:55018:
I:CNVR::LINC00485:283432:
I:CNVR::LINC00486:285045:
I:CNVR::LINC00487:400941:
I:CNVR::LINC00488:677779:
I:CNVR::LINC00489:100861522:
I:CNVR::LINC00491:285708:
I:CNVR::LINC00492:100861468:
I:CNVR::LINC00493:388789:
I:CNVR::LINC00494:284749:
I:CNVR::LINC00499:100874047:
I:CNVR::LINC00501:100820709:
I:CNVR::LINC00502:100874184:
I:CNVR::LINC00506:100846978:
I:CNVR::LINC00507:100862680:
I:CNVR::LINC00511:400619:
I:CNVR::LINC00514:283875:
I:CNVR::LINC00515:282566:
I:CNVR::LINC00518:221718:
I:CNVR::LINC00520:645687:
I:CNVR::LINC00521:256369:
I:CNVR::LINC00523:283601:
I:CNVR::LINC00525:84847:
I:CNVR::LINC00526:147525:
I:CNVR::LINC00528:200298:
I:CNVR::LINC00534:100874052:
I:CNVR::LINC00535:642924:
I:CNVR::LINC00536:100859921:
I:CNVR::LINC00538:100861504:
I:CNVR::LINC00539:100652865:
I:CNVR::LINC00540:100506622:
I:CNVR::LINC00544:440131:
I:CNVR::LINC00545:440132:
I:CNVR::LINC00547:400121:
I:CNVR::LINC00548:400123:
I:CNVR::LINC00550:338862:
I:CNVR::LINC00551:283483:
I:CNVR::LINC00552:100130386:
I:CNVR::LINC00554:100861542:
I:CNVR::LINC00558:100861552:
I:CNVR::LINC00559:100874187:
I:CNVR::LINC00563:100861554:
I:CNVR::LINC00565:100861555:
I:CNVR::LINC00568:100874054:
I:CNVR::LINC00570:100874055:
I:CNVR::LINC00571:100874188:
I:CNVR::LINC00572:100861573:
I:CNVR::LINC00574:80069:
I:CNVR::LINC00575:439934:
I:CNVR::LINC00577:100113403:
I:CNVR::LINC00578:100505566:
I:CNVR::LINC00581:100874531:
I:CNVR::LINC00582:100287814:
I:CNVR::LINC00583:100113404:
I:CNVR::LINC00587:414319:
I:CNVR::LINC00588:26138:
I:CNVR::LINC00589:619351:
I:CNVR::LINC00592:283404:
I:CNVR::LINC00593:414926:
I:CNVR::LINC00595:414243:
I:CNVR::LINC00597:81698:
I:CNVR::LINC00598:646982:
I:CNVR::LINC00599:157627:
I:CNVR::LINC00601:101101772:
I:CNVR::LINC00602:441177:
I:CNVR::LINC00603:102467077:
I:CNVR::LINC00605:100131366:
I:CNVR::LINC00606:285370:
I:CNVR::LINC00607:646324:
I:CNVR::LINC00609:101101773:
I:CNVR::LINC00612:253128:
I:CNVR::LINC00613:100507528:
I:CNVR::LINC00615:439916:
I:CNVR::LINC00616:641365:
I:CNVR::LINC00618:145249:
I:CNVR::LINC00619:414260:
I:CNVR::LINC00620:285375:
I:CNVR::LINC00622:644242:
I:CNVR::LINC00624:100289211:
I:CNVR::LINC00626:79100:
I:CNVR::LINC00628:127841:
I:CNVR::LINC00629:100506757:
I:CNVR::LINC00630:100287765:
I:CNVR::LINC00632:286411:
I:CNVR::LINC00633:100129515:
I:CNVR::LINC00634:339674:
I:CNVR::LINC00635:151658:
I:CNVR::LINC00636:285205:
I:CNVR::LINC00637:145216:
I:CNVR::LINC00638:196872:
I:CNVR::LINC00639:283547:
I:CNVR::LINC00640:283553:
I:CNVR::LINC00641:283624:
I:CNVR::LINC00642:400238:
I:CNVR::LINC00643:646113:
I:CNVR::LINC00644:101954204:
I:CNVR::LINC00645:100505967:
I:CNVR::LINC00648:100506433:
I:CNVR::LINC00649:100506334:
I:CNVR::LINC00652:29075:
I:CNVR::LINC00654:149837:
I:CNVR::LINC00656:200261:
I:CNVR::LINC00657:647979:
I:CNVR::LINC00658:100507629:
I:CNVR::LINC00659:100652730:
I:CNVR::LINC00661:126536:
I:CNVR::LINC00662:148189:
I:CNVR::LINC00663:284440:
I:CNVR::LINC00664:400680:
I:CNVR::LINC00665:100506930:
I:CNVR::LINC00667:339290:
I:CNVR::LINC00668:400643:
I:CNVR::LINC00669:647946:
I:CNVR::LINC00670:284034:
I:CNVR::LINC00672:100505576:
I:CNVR::LINC00673:100499467:
I:CNVR::LINC00674:100499466:
I:CNVR::LINC00675:100289255:
I:CNVR::LINC00676:101409253:
I:CNVR::LINC00678:101410541:
I:CNVR::LINC00681:101409254:
I:CNVR::LINC00682:101927074:
I:CNVR::LINC00684:100129407:
I:CNVR::LINC00685:chrX_283981:
I:CNVR::LINC00687:728450:
I:CNVR::LINC00689:154822:
I:CNVR::LINC00690:100996597:
I:CNVR::LINC00691:152024:
I:CNVR::LINC00692:285326:
I:CNVR::LINC00693:645206:
I:CNVR::LINC00696:100128378:
I:CNVR::LINC00698:285401:
I:CNVR::LINC00700:282980:
I:CNVR::LINC00701:399708:
I:CNVR::LINC00702:100652988:
I:CNVR::LINC00703:100507059:
I:CNVR::LINC00704:100216001:
I:CNVR::LINC00705:338588:
I:CNVR::LINC00706:100652997:
I:CNVR::LINC00707:100507127:
I:CNVR::LINC00708:100507143:
I:CNVR::LINC00709:100507163:
I:CNVR::LINC00710:254312:
I:CNVR::LINC00836:101929052:
I:CNVR::LINC00837:100507605:
I:CNVR::LINC00838:100505583:
I:CNVR::LINC00839:84856:
I:CNVR::LINC00840:100506835:
I:CNVR::LINC00841:283033:
I:CNVR::LINC00842:643650:
I:CNVR::LINC00844:100507008:
I:CNVR::LINC00845:100507058:
I:CNVR::LINC00847:729678:
I:CNVR::LINC00851:440757:
I:CNVR::LINC00852:84657:
I:CNVR::LINC00853:100874253:
I:CNVR::LINC00854:100874261:
I:CNVR::LINC00856:100132987:
I:CNVR::LINC00857:439990:
I:CNVR::LINC00858:170425:
I:CNVR::LINC00861:100130231:
I:CNVR::LINC00862:554279:
I:CNVR::LINC00864:728218:
I:CNVR::LINC00865:643529:
I:CNVR::LINC00866:100505561:
I:CNVR::LINC00867:100506126:
I:CNVR::LINC00870:201617:
I:CNVR::LINC00871:100506412:
I:CNVR::LINC00877:285286:
I:CNVR::LINC00879:255025:
I:CNVR::LINC00880:339894:
I:CNVR::LINC00881:100498859:
I:CNVR::LINC00882:100302640:
I:CNVR::LINC00883:344595:
I:CNVR::LINC00884:401106:
I:CNVR::LINC00885:401109:
I:CNVR::LINC00886:730091:
I:CNVR::LINC00887:100131551:
I:CNVR::LINC00889:158696:
I:CNVR::LINC00890:401613:
I:CNVR::LINC00891:441501:
I:CNVR::LINC00892:100128420:
I:CNVR::LINC00893:100131434:
I:CNVR::LINC00894:100272228:
I:CNVR::LINC00895:150185:
I:CNVR::LINC00898:400932:
I:CNVR::LINC00899:100271722:
I:CNVR::LINC00900:283143:
I:CNVR::LINC00904:100652909:
I:CNVR::LINC00905:148231:
I:CNVR::LINC00906:148145:
I:CNVR::LINC00907:284260:
I:CNVR::LINC00908:284276:
I:CNVR::LINC00909:400657:
I:CNVR::LINC00910:100130581:
I:CNVR::LINC00911:100996280:
I:CNVR::LINC00917:732275:
I:CNVR::LINC00919:100505619:
I:CNVR::LINC00920:100505865:
I:CNVR::LINC00921:283876:
I:CNVR::LINC00922:283867:
I:CNVR::LINC00923:91948:
I:CNVR::LINC00924:145820:
I:CNVR::LINC00925:254559:
I:CNVR::LINC00926:283663:
I:CNVR::LINC00927:283688:
I:CNVR::LINC00928:283761:
I:CNVR::LINC00929:503519:
I:CNVR::LINC00930:100144604:
I:CNVR::LINC00933:100506874:
I:CNVR::LINC00934:144742:
I:CNVR::LINC00935:255411:
I:CNVR::LINC00936:338758:
I:CNVR::LINC00937:389634:
I:CNVR::LINC00938:400027:
I:CNVR::LINC00939:400084:
I:CNVR::LINC00940:100271702:
I:CNVR::LINC00941:100287314:
I:CNVR::LINC00942:100292680:
I:CNVR::LINC00943:100507206:
I:CNVR::LINC00944:387895:
I:CNVR::LINC00945:101930746:
I:CNVR::LINC00948:100507027:
I:CNVR::LINC00950:92973:
I:CNVR::LINC00951:401260:
I:CNVR::LINC00954:400946:
I:CNVR::LINC00955:285492:
I:CNVR::LINC00957:255031:
I:CNVR::LINC00958:100506305:
I:CNVR::LINC00959:387723:
I:CNVR::LINC00960:401074:
I:CNVR::LINC00961:158376:
I:CNVR::LINC00963:100506190:
I:CNVR::LINC00964:157381:
I:CNVR::LINC00966:100130155:
I:CNVR::LINC00967:100505659:
I:CNVR::LINC00968:100507632:
I:CNVR::LINC00970:101978719:
I:CNVR::LINC00971:440970:
I:CNVR::LINC00974:147093:
I:CNVR::LINC00977:728724:
I:CNVR::LINC00982:440556:
I:CNVR::LINC00987:100499405:
I:CNVR::LINC00989:100506035:
I:CNVR::LINC00992:728342:
I:CNVR::LINC00993:101929520:
I:CNVR::LINC00994:100287879:
I:CNVR::LINC00996:285972:
I:CNVR::LINC00997:401321:
I:CNVR::LINC00998:401397:
I:CNVR::LINC00999:399744:
I:CNVR::LINC01000:402483:
I:CNVR::LINC01001:100133161:
I:CNVR::LINC01002:399844:
I:CNVR::LINC01003:100128822:
I:CNVR::LINC01004:100216546:
I:CNVR::LINC01005:100506050:
I:CNVR::LINC01006:100506380:
I:CNVR::LINC01007:100506527:
I:CNVR::LINC01010:154092:
I:CNVR::LINC01011:401232:
I:CNVR::LINC01012:100507173:
I:CNVR::LINC01013:100507254:
I:CNVR::LINC01014:100874330:
I:CNVR::LINC01015:100507362:
I:CNVR::LINC01016:100507584:
I:CNVR::LINC01018:255167:
I:CNVR::LINC01019:285577:
I:CNVR::LINC01020:340094:
I:CNVR::LINC01021:643401:
I:CNVR::LINC01023:100652853:
I:CNVR::LINC01024:100505636:
I:CNVR::LINC01028:101928141:
I:CNVR::LINC01029:101927715:
I:CNVR::LINC01030:101937451:
I:CNVR::LINC01056:100144597:
I:CNVR::LINC01057:101928079:
I:CNVR::LINC01060:401164:
I:CNVR::LINC01061:401149:
I:CNVR::LINC01069:101927176:
I:CNVR::LINC01070:101928698:
I:CNVR::LINC01071:400128:
I:CNVR::LINC01080:101515984:
I:CNVR::LINC01081:101154687:
I:CNVR::LINC01082:100506542:
I:CNVR::LINC01085:152742:
I:CNVR::LINC01087:101927994:
I:CNVR::LINC01088:100505875:
I:CNVR::LINC01089:338799:
I:CNVR::LINC01091:285419:
I:CNVR::LINC01093:100506229:
I:CNVR::LINC01094:100505702:
I:CNVR::LINC01095:100505545:
I:CNVR::LINC01096:285548:
I:CNVR::LINC01097:285547:
I:CNVR::LINC01098:285501:
I:CNVR::LINC01099:101928656:
I:CNVR::LINC01100:730109:
I:CNVR::LINC01101:84931:
I:CNVR::LINC01102:150568:
I:CNVR::LINC01103:101927360:
I:CNVR::LINC01104:150577:
I:CNVR::LINC01105:150622:
I:CNVR::LINC01106:151009:
I:CNVR::LINC01107:151171:
I:CNVR::LINC01108:102216342:
I:CNVR::LINC01111:101926978:
I:CNVR::LINC01114:284998:
I:CNVR::LINC01115:339822:
I:CNVR::LINC01116:375295:
I:CNVR::LINC01118:388948:
I:CNVR::LINC01119:100134259:
I:CNVR::LINC01120:389043:
I:CNVR::LINC01121:400952:
I:CNVR::LINC01122:400955:
I:CNVR::LINC01123:440894:
I:CNVR::LINC01124:440925:
I:CNVR::LINC01125:728537:
I:CNVR::LINC01126:100129726:
I:CNVR::LINC01127:100506328:
I:CNVR::LINC01132:100506810:
I:CNVR::LINC01133:100505633:
I:CNVR::LINC01134:100133612:
I:CNVR::LINC01135:100131060:
I:CNVR::LINC01136:730227:
I:CNVR::LINC01137:728431:
I:CNVR::LINC01139:339535:
I:CNVR::LINC01140:339524:
I:CNVR::LINC01141:339505:
I:CNVR::LINC01142:284688:
I:CNVR::LINC01144:400752:
I:CNVR::LINC01146:283587:
I:CNVR::LINC01152:102606463:
I:CNVR::LINC01155:102723508:
I:CNVR::LINC01156:102725541:
I:CNVR::LINC01158:100506421:
I:CNVR::LINC01159:102682016:
I:CNVR::LINC01160:100129269:
I:CNVR::LINC01164:399827:
I:CNVR::LINC01168:399829:
I:CNVR::LINC01169:102723165:
I:CNVR::LINC01176:100506516:
I:CNVR::LINC01180:101927017:
I:CNVR::LINC01184:644873:
I:CNVR::LINC01185:400957:
I:CNVR::LINC01186:101927574:
I:CNVR::LINC01187:100507267:
I:CNVR::LINC01189:643648:
I:CNVR::LINC01191:440900:
I:CNVR::LINC01192:647107:
I:CNVR::LINC01193:348120:
I:CNVR::LINC01194:404663:
I:CNVR::LINC01197:400456:
I:CNVR::LINC01203:100133123:
I:CNVR::LINC01204:101927528:
I:CNVR::LINC01205:401082:
I:CNVR::LINC01206:100996490:
I:CNVR::LINC01207:100505989:
I:CNVR::LINC01208:100505547:
I:CNVR::LINC01209:101928684:
I:CNVR::LINC01210:100507274:
I:CNVR::LINC01212:101927152:
I:CNVR::LINC01213:101927992:
I:CNVR::LINC01214:101928022:
I:CNVR::LINC01215:101929623:
I:CNVR::LINC01216:100874275:
I:CNVR::LINC01220:731223:
I:CNVR::LINC01222:102800316:
I:CNVR::LINC01225:149086:
I:CNVR::LINC01226:284551:
I:CNVR::LINC01227:101928276:
I:CNVR::LINC01230:102800446:
I:CNVR::LINC01232:102725509:
I:CNVR::LINC01233:100128139:
I:CNVR::LINC01234:100506465:
I:CNVR::LINC01239:441389:
I:CNVR::LINGO1:84894:
I:CNVR::LINGO2:158038:
I:CNVR::LINGO3:645191:
I:CNVR::LINGO4:339398:
I:CNVR::LINS:55180:
I:CNVR::LIPA:3988:
I:CNVR::LIPC:3990:
I:CNVR::LIPE-AS1:100996307:
I:CNVR::LIPE:3991:
I:CNVR::LIPF:8513:
I:CNVR::LIPG:9388:
I:CNVR::LIPH:200879:
I:CNVR::LIPI:149998:
I:CNVR::LIPJ:142910:
I:CNVR::LIPK:643414:
I:CNVR::LIPM:340654:
I:CNVR::LIPN:643418:
I:CNVR::LIPT1:51601:
I:CNVR::LIPT2:387787:
I:CNVR::LITAF:9516:
I:CNVR::LIX1:167410:
I:CNVR::LIX1L:128077:
I:CNVR::LKAAEAR1:198437:
I:CNVR::LL22NC01-81G9.3:100506241:
I:CNVR::LLGL1:3996:
I:CNVR::LLGL2:3993:
I:CNVR::LLPH:84298:
I:CNVR::LMAN1:3998:
I:CNVR::LMAN1L:79748:
I:CNVR::LMAN2:10960:
I:CNVR::LMAN2L:81562:
I:CNVR::LMBR1:64327:
I:CNVR::LMBR1L:55716:
I:CNVR::LMBRD1:55788:
I:CNVR::LMBRD2:92255:
I:CNVR::LMCD1-AS1:100288428:
I:CNVR::LMCD1:29995:
I:CNVR::LMF1:64788:
I:CNVR::LMLN:89782:
I:CNVR::LMNA:4000:
I:CNVR::LMNB1:4001:
I:CNVR::LMNB2:84823:
I:CNVR::LMO1:4004:
I:CNVR::LMO2:4005:
I:CNVR::LMO3:55885:
I:CNVR::LMO4:8543:
I:CNVR::LMO7:4008:
I:CNVR::LMOD1:25802:
I:CNVR::LMOD2:442721:
I:CNVR::LMOD3:56203:
I:CNVR::LMTK2:22853:
I:CNVR::LMTK3:114783:
I:CNVR::LMX1A:4009:
I:CNVR::LMX1B:4010:
I:CNVR::LNP1:348801:
I:CNVR::LNPEP:4012:
I:CNVR::LNX1-AS1:100873939:
I:CNVR::LNX1-AS2:100873955:
I:CNVR::LNX1:84708:
I:CNVR::LNX2:222484:
I:CNVR::LOC100093631:100093631:
I:CNVR::LOC100101148:100101148:
I:CNVR::LOC100126784:100126784:
I:CNVR::LOC100128006:100128006:
I:CNVR::LOC100128076:100128076:
I:CNVR::LOC100128098:100128098:
I:CNVR::LOC100128164:100128164:
I:CNVR::LOC100128233:100128233:
I:CNVR::LOC100128264:100128264:
I:CNVR::LOC100128288:100128288:
I:CNVR::LOC100128361:100128361:
I:CNVR::LOC100128398:100128398:
I:CNVR::LOC100128420:100128420:
I:CNVR::LOC100128505:100128505:
I:CNVR::LOC100128531:100128531:
I:CNVR::LOC100128568:100128568:
I:CNVR::LOC100128573:100128573:
I:CNVR::LOC100128590:100128590:
I:CNVR::LOC100128593:100128593:
I:CNVR::LOC100128714:100128714:
I:CNVR::LOC100128885:100128885:
I:CNVR::LOC100128946:100128946:
I:CNVR::LOC100128993:100128993:
I:CNVR::LOC100129027:100129027:
I:CNVR::LOC100129034:100129034:
I:CNVR::LOC100129046:100129046:
I:CNVR::LOC100129055:100129055:
I:CNVR::LOC100129083:100129083:
I:CNVR::LOC100129138:100129138:
I:CNVR::LOC100129148:100129148:
I:CNVR::LOC100129196:100129196:
I:CNVR::LOC100129203:100129203:
I:CNVR::LOC100129216:100129216:
I:CNVR::LOC100129269:100129269:
I:CNVR::LOC100129316:100129316:
I:CNVR::LOC100129361:100129361:
I:CNVR::LOC100129515:100129515:
I:CNVR::LOC100129518:100129518:
I:CNVR::LOC100129520:100129520:
I:CNVR::LOC100129550:100129550:
I:CNVR::LOC100129617:100129617:
I:CNVR::LOC100129620:100129620:
I:CNVR::LOC100129636:100129636:
I:CNVR::LOC100129722:100129722:
I:CNVR::LOC100129794:100129794:
I:CNVR::LOC100129858:100129858:
I:CNVR::LOC100129924:100129924:
I:CNVR::LOC100129935:100129935:
I:CNVR::LOC100129961:100129961:
I:CNVR::LOC100130075:100130075:
I:CNVR::LOC100130093:100130093:
I:CNVR::LOC100130231:100130231:
I:CNVR::LOC100130238:100130238:
I:CNVR::LOC100130298:100130298:
I:CNVR::LOC100130301:100130301:
I:CNVR::LOC100130331:100130331:
I:CNVR::LOC100130451:100130451:
I:CNVR::LOC100130452:100130452:
I:CNVR::LOC100130480:100130480:
I:CNVR::LOC100130539:100130539:
I:CNVR::LOC100130673:100130673:
I:CNVR::LOC100130705:100130705:
I:CNVR::LOC100130744:100130744:
I:CNVR::LOC100130776:100130776:
I:CNVR::LOC100130849:100130849:
I:CNVR::LOC100130872:100130872:
I:CNVR::LOC100130880:100130880:
I:CNVR::LOC100130890:100130890:
I:CNVR::LOC100130899:100130899:
I:CNVR::LOC100130954:100130954:
I:CNVR::LOC100130964:100130964:
I:CNVR::LOC100130987:100130987:
I:CNVR::LOC100130992:100130992:
I:CNVR::LOC100131047:100131047:
I:CNVR::LOC100131138:100131138:
I:CNVR::LOC100131176:100131176:
I:CNVR::LOC100131234:100131234:
I:CNVR::LOC100131257:100131257:
I:CNVR::LOC100131289:100131289:
I:CNVR::LOC100131303:100131303:
I:CNVR::LOC100131315:100131315:
I:CNVR::LOC100131347:100131347:
I:CNVR::LOC100131366:100131366:
I:CNVR::LOC100131496:100131496:
I:CNVR::LOC100131551:100131551:
I:CNVR::LOC100131564:100131564:
I:CNVR::LOC100131626:100131626:
I:CNVR::LOC100131635:100131635:
I:CNVR::LOC100131655:100131655:
I:CNVR::LOC100131733:100131733:
I:CNVR::LOC100131825:100131825:
I:CNVR::LOC100132111:100132111:
I:CNVR::LOC100132146:100132146:
I:CNVR::LOC100132174:100132174:
I:CNVR::LOC100132352:100132352:
I:CNVR::LOC100132354:100132354:
I:CNVR::LOC100132356:100132356:
I:CNVR::LOC100132707:100132707:
I:CNVR::LOC100132735:100132735:
I:CNVR::LOC100132774:100132774:
I:CNVR::LOC100132781:100132781:
I:CNVR::LOC100132831:100132831:
I:CNVR::LOC100132891:100132891:
I:CNVR::LOC100132987:100132987:
I:CNVR::LOC100133050:100133050:
I:CNVR::LOC100133091:100133091:
I:CNVR::LOC100133315:100133315:
I:CNVR::LOC100133331:chr5_100133331:
I:CNVR::LOC100133445:100133445:
I:CNVR::LOC100133461:100133461:
I:CNVR::LOC100133612:100133612:
I:CNVR::LOC100133669:100133669:
I:CNVR::LOC100133920:100133920:
I:CNVR::LOC100133985:100133985:
I:CNVR::LOC100134229:100134229:
I:CNVR::LOC100134259:100134259:
I:CNVR::LOC100134317:100134317:
I:CNVR::LOC100134368:100134368:
I:CNVR::LOC100134391:100134391:
I:CNVR::LOC100134868:100134868:
I:CNVR::LOC100144595:100144595:
I:CNVR::LOC100144602:100144602:
I:CNVR::LOC100144604:100144604:
I:CNVR::LOC100188947:100188947:
I:CNVR::LOC100190986:100190986:
I:CNVR::LOC100192426:100192426:
I:CNVR::LOC100216545:100216545:
I:CNVR::LOC100216546:100216546:
I:CNVR::LOC100240728:100240728:
I:CNVR::LOC100240734:100240734:
I:CNVR::LOC100240735:100240735:
I:CNVR::LOC100268168:100268168:
I:CNVR::LOC100270679:100270679:
I:CNVR::LOC100270746:100270746:
I:CNVR::LOC100270804:100270804:
I:CNVR::LOC100271722:100271722:
I:CNVR::LOC100271836:100271836:
I:CNVR::LOC100272216:100272216:
I:CNVR::LOC100272217:100272217:
I:CNVR::LOC100286844:100286844:
I:CNVR::LOC100286922:100286922:
I:CNVR::LOC100286938:100286938:
I:CNVR::LOC100287010:100287010:
I:CNVR::LOC100287015:100287015:
I:CNVR::LOC100287042:100287042:
I:CNVR::LOC100287072:100287072:
I:CNVR::LOC100287225:100287225:
I:CNVR::LOC100287534:100287534:
I:CNVR::LOC100287559:100287559:
I:CNVR::LOC100287592:100287592:
I:CNVR::LOC100287632:100287632:
I:CNVR::LOC100287704:100287704:
I:CNVR::LOC100287718:100287718:
I:CNVR::LOC100287728:100287728:
I:CNVR::LOC100287765:100287765:
I:CNVR::LOC100287834:100287834:
I:CNVR::LOC100287846:100287846:
I:CNVR::LOC100287879:100287879:
I:CNVR::LOC100287944:100287944:
I:CNVR::LOC100288079:100288079:
I:CNVR::LOC100288122:100288122:
I:CNVR::LOC100288123:100288123:
I:CNVR::LOC100288181:100288181:
I:CNVR::LOC100288346:100288346:
I:CNVR::LOC100288428:100288428:
I:CNVR::LOC100288570:100288570:
I:CNVR::LOC100288637:100288637:
I:CNVR::LOC100288748:100288748:
I:CNVR::LOC100288814:100288814:
I:CNVR::LOC100288842:100288842:
I:CNVR::LOC100288846:100288846:
I:CNVR::LOC100288911:100288911:
I:CNVR::LOC100288974:100288974:
I:CNVR::LOC100289019:100289019:
I:CNVR::LOC100289092:100289092:
I:CNVR::LOC100289178:100289178:
I:CNVR::LOC100289187:100289187:
I:CNVR::LOC100289230:100289230:
I:CNVR::LOC100289255:100289255:
I:CNVR::LOC100289333:100289333:
I:CNVR::LOC100289361:100289361:
I:CNVR::LOC100289473:100289473:
I:CNVR::LOC100289495:100289495:
I:CNVR::LOC100289511:100289511:
I:CNVR::LOC100289561:100289561:
I:CNVR::LOC100289656:100289656:
I:CNVR::LOC100289673:100289673:
I:CNVR::LOC100292680:100292680:
I:CNVR::LOC100294145:100294145:
I:CNVR::LOC100294362:100294362:
I:CNVR::LOC100302401:100302401:
I:CNVR::LOC100303749:100303749:
I:CNVR::LOC100306951:100306951:
I:CNVR::LOC100306975:100306975:
I:CNVR::LOC100335030:100335030:
I:CNVR::LOC100379224:100379224:
I:CNVR::LOC100420587:100420587:
I:CNVR::LOC100422212:100422212:
I:CNVR::LOC100422556:100422556:
I:CNVR::LOC100422737:100422737:
I:CNVR::LOC100498859:100498859:
I:CNVR::LOC100499194:100499194:
I:CNVR::LOC100499466:100499466:
I:CNVR::LOC100499467:100499467:
I:CNVR::LOC100499484-C9ORF174:57653:
I:CNVR::LOC100499484:100499484:
I:CNVR::LOC100499489:100499489:
I:CNVR::LOC100500773:100500773:
I:CNVR::LOC100500938:100500938:
I:CNVR::LOC100505474:100505474:
I:CNVR::LOC100505478:100505478:
I:CNVR::LOC100505483:100505483:
I:CNVR::LOC100505495:100505495:
I:CNVR::LOC100505515:100505515:
I:CNVR::LOC100505536:100505536:
I:CNVR::LOC100505583:100505583:
I:CNVR::LOC100505619:100505619:
I:CNVR::LOC100505622:100505622:
I:CNVR::LOC100505625:100505625:
I:CNVR::LOC100505658:100505658:
I:CNVR::LOC100505659:100505659:
I:CNVR::LOC100505678:100505678:
I:CNVR::LOC100505681:100505681:
I:CNVR::LOC100505718:100505718:
I:CNVR::LOC100505738:100505738:
I:CNVR::LOC100505746:100505746:
I:CNVR::LOC100505768:100505768:
I:CNVR::LOC100505811:100505811:
I:CNVR::LOC100505812:100505812:
I:CNVR::LOC100505817:100505817:
I:CNVR::LOC100505826:100505826:
I:CNVR::LOC100505835:100505835:
I:CNVR::LOC100505841:100505841:
I:CNVR::LOC100505854:100505854:
I:CNVR::LOC100505878:100505878:
I:CNVR::LOC100505887:100505887:
I:CNVR::LOC100505912:100505912:
I:CNVR::LOC100505933:100505933:
I:CNVR::LOC100505942:100505942:
I:CNVR::LOC100505967:100505967:
I:CNVR::LOC100505984:100505984:
I:CNVR::LOC100506022:100506022:
I:CNVR::LOC100506023:100506023:
I:CNVR::LOC100506050:100506050:
I:CNVR::LOC100506060:100506060:
I:CNVR::LOC100506071:100506071:
I:CNVR::LOC100506082:100506082:
I:CNVR::LOC100506083:100506083:
I:CNVR::LOC100506085:100506085:
I:CNVR::LOC100506100:100506100:
I:CNVR::LOC100506122:100506122:
I:CNVR::LOC100506123:100506123:
I:CNVR::LOC100506124:100506124:
I:CNVR::LOC100506127:100506127:
I:CNVR::LOC100506136:100506136:
I:CNVR::LOC100506142:100506142:
I:CNVR::LOC100506172:100506172:
I:CNVR::LOC100506178:100506178:
I:CNVR::LOC100506188:100506188:
I:CNVR::LOC100506195:100506195:
I:CNVR::LOC100506233:100506233:
I:CNVR::LOC100506241:100506241:
I:CNVR::LOC100506258:100506258:
I:CNVR::LOC100506271:100506271:
I:CNVR::LOC100506274:100506274:
I:CNVR::LOC100506281:100506281:
I:CNVR::LOC100506305:100506305:
I:CNVR::LOC100506321:100506321:
I:CNVR::LOC100506334:100506334:
I:CNVR::LOC100506384:100506384:
I:CNVR::LOC100506388:100506388:
I:CNVR::LOC100506393:100506393:
I:CNVR::LOC100506403:100506403:
I:CNVR::LOC100506406:100506406:
I:CNVR::LOC100506422:100506422:
I:CNVR::LOC100506451:100506451:
I:CNVR::LOC100506462:100506462:
I:CNVR::LOC100506470:100506470:
I:CNVR::LOC100506472:100506472:
I:CNVR::LOC100506474:100506474:
I:CNVR::LOC100506497:100506497:
I:CNVR::LOC100506526:100506526:
I:CNVR::LOC100506548:100506548:
I:CNVR::LOC100506585:100506585:
I:CNVR::LOC100506621:100506621:
I:CNVR::LOC100506639:100506639:
I:CNVR::LOC100506650:100506650:
I:CNVR::LOC100506688:100506688:
I:CNVR::LOC100506710:100506710:
I:CNVR::LOC100506713:100506713:
I:CNVR::LOC100506714:100506714:
I:CNVR::LOC100506730:100506730:
I:CNVR::LOC100506746:100506746:
I:CNVR::LOC100506747:100506747:
I:CNVR::LOC100506790:100506790:
I:CNVR::LOC100506795:100506795:
I:CNVR::LOC100506801:100506801:
I:CNVR::LOC100506844:100506844:
I:CNVR::LOC100506858:100506858:
I:CNVR::LOC100506860:100506860:
I:CNVR::LOC100506874:100506874:
I:CNVR::LOC100506939:100506939:
I:CNVR::LOC100507034:100507034:
I:CNVR::LOC100507117:100507117:
I:CNVR::LOC100507156:100507156:
I:CNVR::LOC100507205:100507205:
I:CNVR::LOC100507217:100507217:
I:CNVR::LOC100507244:100507244:
I:CNVR::LOC100507246:100507246:
I:CNVR::LOC100507250:100507250:
I:CNVR::LOC100507254:100507254:
I:CNVR::LOC100507266:100507266:
I:CNVR::LOC100507299:100507299:
I:CNVR::LOC100507346:100507346:
I:CNVR::LOC100507351:100507351:
I:CNVR::LOC100507373:100507373:
I:CNVR::LOC100507377:100507377:
I:CNVR::LOC100507384:100507384:
I:CNVR::LOC100507387:100507387:
I:CNVR::LOC100507389:100507389:
I:CNVR::LOC100507392:100507392:
I:CNVR::LOC100507424:100507424:
I:CNVR::LOC100507433:100507433:
I:CNVR::LOC100507443:100507443:
I:CNVR::LOC100507462:100507462:
I:CNVR::LOC100507468:100507468:
I:CNVR::LOC100507470:100507470:
I:CNVR::LOC100507472:100507472:
I:CNVR::LOC100507489:100507489:
I:CNVR::LOC100507501:100507501:
I:CNVR::LOC100507534:100507534:
I:CNVR::LOC100507537:100507537:
I:CNVR::LOC100507547:100507547:
I:CNVR::LOC100507577:100507577:
I:CNVR::LOC100507582:100507582:
I:CNVR::LOC100507600:100507600:
I:CNVR::LOC100507605:100507605:
I:CNVR::LOC100507632:100507632:
I:CNVR::LOC100507634:100507634:
I:CNVR::LOC100507651:100507651:
I:CNVR::LOC100508046:100508046:
I:CNVR::LOC100508120:100508120:
I:CNVR::LOC100509575:100509575:
I:CNVR::LOC100526771:100526771:
I:CNVR::LOC100616530:100616530:
I:CNVR::LOC100628307:100628307:
I:CNVR::LOC100630918:100630918:
I:CNVR::LOC100630923:100630923:
I:CNVR::LOC100631378:100631378:
I:CNVR::LOC100652758:100652758:
I:CNVR::LOC100652768:100652768:
I:CNVR::LOC100652824:100652824:
I:CNVR::LOC100652999:100652999:
I:CNVR::LOC100653515:100653515:
I:CNVR::LOC100859930:100859930:
I:CNVR::LOC100862671:100862671:
I:CNVR::LOC100996249:100996249:
I:CNVR::LOC100996255:100996255:
I:CNVR::LOC100996342:100996342:
I:CNVR::LOC100996349:100996349:
I:CNVR::LOC100996385:100996385:
I:CNVR::LOC100996455:100996455:
I:CNVR::LOC100996634:100996634:
I:CNVR::LOC100996693:100996693:
I:CNVR::LOC100996758:100996758:
I:CNVR::LOC101054525:101054525:
I:CNVR::LOC101059948:101059948:
I:CNVR::LOC101060004:101060004:
I:CNVR::LOC101241902:101241902:
I:CNVR::LOC101409256:101409256:
I:CNVR::LOC101448202:101448202:
I:CNVR::LOC101559451:101559451:
I:CNVR::LOC101593348:101593348:
I:CNVR::LOC101805491:101805491:
I:CNVR::LOC101926889:101926889:
I:CNVR::LOC101926900:101926900:
I:CNVR::LOC101926905:101926905:
I:CNVR::LOC101926935:101926935:
I:CNVR::LOC101926940:101926940:
I:CNVR::LOC101926943:101926943:
I:CNVR::LOC101926960:101926960:
I:CNVR::LOC101926966:101926966:
I:CNVR::LOC101927023:101927023:
I:CNVR::LOC101927045:101927045:
I:CNVR::LOC101927051:101927051:
I:CNVR::LOC101927053:101927053:
I:CNVR::LOC101927069:101927069:
I:CNVR::LOC101927124:101927124:
I:CNVR::LOC101927143:101927143:
I:CNVR::LOC101927151:101927151:
I:CNVR::LOC101927159:101927159:
I:CNVR::LOC101927166:101927166:
I:CNVR::LOC101927178:101927178:
I:CNVR::LOC101927181:101927181:
I:CNVR::LOC101927190:101927190:
I:CNVR::LOC101927229:101927229:
I:CNVR::LOC101927279:101927279:
I:CNVR::LOC101927280:101927280:
I:CNVR::LOC101927284:101927284:
I:CNVR::LOC101927318:101927318:
I:CNVR::LOC101927322:101927322:
I:CNVR::LOC101927354:101927354:
I:CNVR::LOC101927374:101927374:
I:CNVR::LOC101927446:101927446:
I:CNVR::LOC101927488:101927488:
I:CNVR::LOC101927526:101927526:
I:CNVR::LOC101927572:101927572:
I:CNVR::LOC101927691:101927691:
I:CNVR::LOC101927697:101927697:
I:CNVR::LOC101927709:101927709:
I:CNVR::LOC101927720:101927720:
I:CNVR::LOC101927722:101927722:
I:CNVR::LOC101927730:101927730:
I:CNVR::LOC101927811:101927811:
I:CNVR::LOC101927835:101927835:
I:CNVR::LOC101927839:101927839:
I:CNVR::LOC101927844:101927844:
I:CNVR::LOC101927870:101927870:
I:CNVR::LOC101927881:101927881:
I:CNVR::LOC101927911:101927911:
I:CNVR::LOC101927919:101927919:
I:CNVR::LOC101927921:101927921:
I:CNVR::LOC101927934:101927934:
I:CNVR::LOC101927967:101927967:
I:CNVR::LOC101928048:101928048:
I:CNVR::LOC101928063:101928063:
I:CNVR::LOC101928075:101928075:
I:CNVR::LOC101928128:101928128:
I:CNVR::LOC101928135:101928135:
I:CNVR::LOC101928136:101928136:
I:CNVR::LOC101928154:101928154:
I:CNVR::LOC101928163:101928163:
I:CNVR::LOC101928167:101928167:
I:CNVR::LOC101928269:101928269:
I:CNVR::LOC101928303:101928303:
I:CNVR::LOC101928358:101928358:
I:CNVR::LOC101928370:101928370:
I:CNVR::LOC101928398:101928398:
I:CNVR::LOC101928401:101928401:
I:CNVR::LOC101928436:101928436:
I:CNVR::LOC101928437:101928437:
I:CNVR::LOC101928445:101928445:
I:CNVR::LOC101928448:101928448:
I:CNVR::LOC101928469:101928469:
I:CNVR::LOC101928484:101928484:
I:CNVR::LOC101928489:101928489:
I:CNVR::LOC101928491:101928491:
I:CNVR::LOC101928505:101928505:
I:CNVR::LOC101928514:101928514:
I:CNVR::LOC101928517:101928517:
I:CNVR::LOC101928519:101928519:
I:CNVR::LOC101928523:101928523:
I:CNVR::LOC101928564:101928564:
I:CNVR::LOC101928569:101928569:
I:CNVR::LOC101928600:101928600:
I:CNVR::LOC101928604:101928604:
I:CNVR::LOC101928618:101928618:
I:CNVR::LOC101928689:101928689:
I:CNVR::LOC101928710:101928710:
I:CNVR::LOC101928738:101928738:
I:CNVR::LOC101928767:101928767:
I:CNVR::LOC101928796:101928796:
I:CNVR::LOC101928882:101928882:
I:CNVR::LOC101928886:101928886:
I:CNVR::LOC101928911:101928911:
I:CNVR::LOC101928936:101928936:
I:CNVR::LOC101929034:101929034:
I:CNVR::LOC101929082:101929082:
I:CNVR::LOC101929124:101929124:
I:CNVR::LOC101929125:101929125:
I:CNVR::LOC101929144:101929144:
I:CNVR::LOC101929153:101929153:
I:CNVR::LOC101929154:101929154:
I:CNVR::LOC101929164:101929164:
I:CNVR::LOC101929217:101929217:
I:CNVR::LOC101929225:101929225:
I:CNVR::LOC101929241:101929241:
I:CNVR::LOC101929265:101929265:
I:CNVR::LOC101929295:101929295:
I:CNVR::LOC101929319:101929319:
I:CNVR::LOC101929371:101929371:
I:CNVR::LOC101929528:101929528:
I:CNVR::LOC101929555:101929555:
I:CNVR::LOC101929608:101929608:
I:CNVR::LOC101929625:101929625:
I:CNVR::LOC101929645:101929645:
I:CNVR::LOC101929657:101929657:
I:CNVR::LOC101929664:101929664:
I:CNVR::LOC101929681:101929681:
I:CNVR::LOC101929688:101929688:
I:CNVR::LOC101929696:101929696:
I:CNVR::LOC101929698:101929698:
I:CNVR::LOC101929733:101929733:
I:CNVR::LOC102031319:102031319:
I:CNVR::LOC102288414:102288414:
I:CNVR::LOC102467073:102467073:
I:CNVR::LOC102467074:102467074:
I:CNVR::LOC102467080:102467080:
I:CNVR::LOC102467081:102467081:
I:CNVR::LOC102467147:102467147:
I:CNVR::LOC102467212:102467212:
I:CNVR::LOC102467213:102467213:
I:CNVR::LOC102467216:102467216:
I:CNVR::LOC102467217:102467217:
I:CNVR::LOC102467223:102467223:
I:CNVR::LOC102467224:102467224:
I:CNVR::LOC102467226:102467226:
I:CNVR::LOC102467655:102467655:
I:CNVR::LOC102477328:102477328:
I:CNVR::LOC102503427:102503427:
I:CNVR::LOC102503429:102503429:
I:CNVR::LOC102524628:102524628:
I:CNVR::LOC102546175:102546175:
I:CNVR::LOC102546226:102546226:
I:CNVR::LOC102546228:102546228:
I:CNVR::LOC102546229:102546229:
I:CNVR::LOC102546298:102546298:
I:CNVR::LOC102546299:102546299:
I:CNVR::LOC102577424:102577424:
I:CNVR::LOC102577426:102577426:
I:CNVR::LOC102606466:102606466:
I:CNVR::LOC102723354:102723354:
I:CNVR::LOC102723376:102723376:
I:CNVR::LOC102723426:102723426:
I:CNVR::LOC102723483:102723483:
I:CNVR::LOC102723513:102723513:
I:CNVR::LOC102723578:102723578:
I:CNVR::LOC102723590:102723590:
I:CNVR::LOC102723742:102723742:
I:CNVR::LOC102723769:102723769:
I:CNVR::LOC102723809:102723809:
I:CNVR::LOC102724058:102724058:
I:CNVR::LOC102724827:102724827:
I:CNVR::LOC102724890:102724890:
I:CNVR::LOC102724958:102724958:
I:CNVR::LOC102800314:102800314:
I:CNVR::LOC102800315:102800315:
I:CNVR::LOC102800447:102800447:
I:CNVR::LOC113230:113230:
I:CNVR::LOC116437:116437:
I:CNVR::LOC120824:120824:
I:CNVR::LOC143666:143666:
I:CNVR::LOC145216:145216:
I:CNVR::LOC145474:145474:
I:CNVR::LOC145783:145783:
I:CNVR::LOC145820:145820:
I:CNVR::LOC145837:145837:
I:CNVR::LOC145845:145845:
I:CNVR::LOC146481:146481:
I:CNVR::LOC146513:146513:
I:CNVR::LOC146880:146880:
I:CNVR::LOC148145:148145:
I:CNVR::LOC148189:148189:
I:CNVR::LOC148696:148696:
I:CNVR::LOC148824:148824:
I:CNVR::LOC149086:149086:
I:CNVR::LOC149134:149134:
I:CNVR::LOC149684:149684:
I:CNVR::LOC149950:149950:
I:CNVR::LOC150622:150622:
I:CNVR::LOC150776:150776:
I:CNVR::LOC150935:150935:
I:CNVR::LOC151171:151171:
I:CNVR::LOC151174:151174:
I:CNVR::LOC152024:152024:
I:CNVR::LOC152225:152225:
I:CNVR::LOC152578:152578:
I:CNVR::LOC152586:152586:
I:CNVR::LOC152742:152742:
I:CNVR::LOC153469:153469:
I:CNVR::LOC153684:153684:
I:CNVR::LOC153910:153910:
I:CNVR::LOC154092:154092:
I:CNVR::LOC154449:154449:
I:CNVR::LOC154761:154761:
I:CNVR::LOC154872:154872:
I:CNVR::LOC155060:155060:
I:CNVR::LOC158376:158376:
I:CNVR::LOC158434:158434:
I:CNVR::LOC158696:158696:
I:CNVR::LOC158960:158960:
I:CNVR::LOC1720:1720:
I:CNVR::LOC200772:200772:
I:CNVR::LOC201477:201477:
I:CNVR::LOC201617:201617:
I:CNVR::LOC201651:201651:
I:CNVR::LOC202181:202181:
I:CNVR::LOC219731:219731:
I:CNVR::LOC220729:220729:
I:CNVR::LOC220906:220906:
I:CNVR::LOC221122:221122:
I:CNVR::LOC253044:253044:
I:CNVR::LOC253573:253573:
I:CNVR::LOC253962:253962:
I:CNVR::LOC254896:254896:
I:CNVR::LOC255025:255025:
I:CNVR::LOC255167:255167:
I:CNVR::LOC255654:255654:
I:CNVR::LOC256021:256021:
I:CNVR::LOC256880:256880:
I:CNVR::LOC257358:257358:
I:CNVR::LOC257396:257396:
I:CNVR::LOC283033:283033:
I:CNVR::LOC283045:283045:
I:CNVR::LOC283050:283050:
I:CNVR::LOC283070:283070:
I:CNVR::LOC283116:283116:
I:CNVR::LOC283177:283177:
I:CNVR::LOC283194:283194:
I:CNVR::LOC283214:283214:
I:CNVR::LOC283335:283335:
I:CNVR::LOC283392:283392:
I:CNVR::LOC283440:283440:
I:CNVR::LOC283481:283481:
I:CNVR::LOC283547:283547:
I:CNVR::LOC283585:283585:
I:CNVR::LOC283683:283683:
I:CNVR::LOC283688:283688:
I:CNVR::LOC283710:283710:
I:CNVR::LOC283731:283731:
I:CNVR::LOC283761:283761:
I:CNVR::LOC283856:283856:
I:CNVR::LOC283867:283867:
I:CNVR::LOC283922:283922:
I:CNVR::LOC284009:284009:
I:CNVR::LOC284023:284023:
I:CNVR::LOC284215:284215:
I:CNVR::LOC284260:284260:
I:CNVR::LOC284294:284294:
I:CNVR::LOC284344:284344:
I:CNVR::LOC284395:284395:
I:CNVR::LOC284412:284412:
I:CNVR::LOC284454:284454:
I:CNVR::LOC284578:284578:
I:CNVR::LOC284581:284581:
I:CNVR::LOC284648:284648:
I:CNVR::LOC284661:284661:
I:CNVR::LOC284788:284788:
I:CNVR::LOC284801:284801:
I:CNVR::LOC284837:284837:
I:CNVR::LOC284889:284889:
I:CNVR::LOC284933:284933:
I:CNVR::LOC284998:284998:
I:CNVR::LOC285000:285000:
I:CNVR::LOC285033:285033:
I:CNVR::LOC285074:285074:
I:CNVR::LOC285205:285205:
I:CNVR::LOC285359:285359:
I:CNVR::LOC285370:285370:
I:CNVR::LOC285401:285401:
I:CNVR::LOC285441:285441:
I:CNVR::LOC285456:285456:
I:CNVR::LOC285484:285484:
I:CNVR::LOC285501:285501:
I:CNVR::LOC285540:285540:
I:CNVR::LOC285547:285547:
I:CNVR::LOC285577:285577:
I:CNVR::LOC285593:285593:
I:CNVR::LOC285626:285626:
I:CNVR::LOC285627:285627:
I:CNVR::LOC285629:285629:
I:CNVR::LOC285692:285692:
I:CNVR::LOC285696:285696:
I:CNVR::LOC285762:285762:
I:CNVR::LOC285768:285768:
I:CNVR::LOC285819:285819:
I:CNVR::LOC285847:285847:
I:CNVR::LOC285889:285889:
I:CNVR::LOC286083:286083:
I:CNVR::LOC286114:286114:
I:CNVR::LOC286135:286135:
I:CNVR::LOC286184:286184:
I:CNVR::LOC286186:286186:
I:CNVR::LOC286189:286189:
I:CNVR::LOC286190:286190:
I:CNVR::LOC286359:286359:
I:CNVR::LOC286367:286367:
I:CNVR::LOC286370:286370:
I:CNVR::LOC286437:286437:
I:CNVR::LOC338739:338739:
I:CNVR::LOC338758:338758:
I:CNVR::LOC339166:339166:
I:CNVR::LOC339240:339240:
I:CNVR::LOC339298:339298:
I:CNVR::LOC339524:339524:
I:CNVR::LOC339529:339529:
I:CNVR::LOC339535:339535:
I:CNVR::LOC339539:339539:
I:CNVR::LOC339568:339568:
I:CNVR::LOC339593:339593:
I:CNVR::LOC339622:339622:
I:CNVR::LOC339666:339666:
I:CNVR::LOC339685:339685:
I:CNVR::LOC339788:339788:
I:CNVR::LOC339803:339803:
I:CNVR::LOC339822:339822:
I:CNVR::LOC339862:339862:
I:CNVR::LOC339874:339874:
I:CNVR::LOC339975:339975:
I:CNVR::LOC340017:340017:
I:CNVR::LOC340074:340074:
I:CNVR::LOC340094:340094:
I:CNVR::LOC340107:340107:
I:CNVR::LOC340113:340113:
I:CNVR::LOC340508:340508:
I:CNVR::LOC340515:340515:
I:CNVR::LOC341056:341056:
I:CNVR::LOC344595:344595:
I:CNVR::LOC344887:344887:
I:CNVR::LOC344967:344967:
I:CNVR::LOC349160:349160:
I:CNVR::LOC374443:374443:
I:CNVR::LOC375196:375196:
I:CNVR::LOC386597:386597:
I:CNVR::LOC387646:387646:
I:CNVR::LOC387895:387895:
I:CNVR::LOC388282:388282:
I:CNVR::LOC388499:388499:
I:CNVR::LOC388553:388553:
I:CNVR::LOC388630:388630:
I:CNVR::LOC388780:388780:
I:CNVR::LOC388813:388813:
I:CNVR::LOC388906:388906:
I:CNVR::LOC389023:389023:
I:CNVR::LOC389033:389033:
I:CNVR::LOC389332:389332:
I:CNVR::LOC389641:389641:
I:CNVR::LOC389676:389676:
I:CNVR::LOC389705:389705:
I:CNVR::LOC389765:389765:
I:CNVR::LOC389895:389895:
I:CNVR::LOC389906:389906:
I:CNVR::LOC390705:390705:
I:CNVR::LOC391322:391322:
I:CNVR::LOC392196:392196:
I:CNVR::LOC392232:392232:
I:CNVR::LOC392364:392364:
I:CNVR::LOC392452:392452:
I:CNVR::LOC399708:399708:
I:CNVR::LOC399744:399744:
I:CNVR::LOC399815:399815:
I:CNVR::LOC400027:400027:
I:CNVR::LOC400043:400043:
I:CNVR::LOC400084:400084:
I:CNVR::LOC400236:400236:
I:CNVR::LOC400238:400238:
I:CNVR::LOC400456:400456:
I:CNVR::LOC400548:400548:
I:CNVR::LOC400620:400620:
I:CNVR::LOC400643:400643:
I:CNVR::LOC400654:400654:
I:CNVR::LOC400655:400655:
I:CNVR::LOC400657:400657:
I:CNVR::LOC400684:400684:
I:CNVR::LOC400685:400685:
I:CNVR::LOC400752:400752:
I:CNVR::LOC400794:400794:
I:CNVR::LOC400863:400863:
I:CNVR::LOC400927:400927:
I:CNVR::LOC400940:400940:
I:CNVR::LOC400950:400950:
I:CNVR::LOC400958:400958:
I:CNVR::LOC401010:401010:
I:CNVR::LOC401022:401022:
I:CNVR::LOC401093:401093:
I:CNVR::LOC401127:401127:
I:CNVR::LOC401134:401134:
I:CNVR::LOC401177:401177:
I:CNVR::LOC401242:401242:
I:CNVR::LOC401320:401320:
I:CNVR::LOC401324:401324:
I:CNVR::LOC401397:401397:
I:CNVR::LOC401463:401463:
I:CNVR::LOC401497:401497:
I:CNVR::LOC401557:401557:
I:CNVR::LOC401588:401588:
I:CNVR::LOC404266:404266:
I:CNVR::LOC407835:407835:
I:CNVR::LOC439949:439949:
I:CNVR::LOC439950:439950:
I:CNVR::LOC439994:439994:
I:CNVR::LOC440040:440040:
I:CNVR::LOC440117:440117:
I:CNVR::LOC440131:440131:
I:CNVR::LOC440173:440173:
I:CNVR::LOC440243:440243:
I:CNVR::LOC440297:440297:
I:CNVR::LOC440300:440300:
I:CNVR::LOC440311:440311:
I:CNVR::LOC440434:440434:
I:CNVR::LOC440461:440461:
I:CNVR::LOC440518:440518:
I:CNVR::LOC440602:440602:
I:CNVR::LOC440700:440700:
I:CNVR::LOC440925:440925:
I:CNVR::LOC440970:440970:
I:CNVR::LOC441009:441009:
I:CNVR::LOC441025:441025:
I:CNVR::LOC441155:441155:
I:CNVR::LOC441177:441177:
I:CNVR::LOC441204:441204:
I:CNVR::LOC441242:441242:
I:CNVR::LOC441454:441454:
I:CNVR::LOC441455:441455:
I:CNVR::LOC441461:441461:
I:CNVR::LOC441601:441601:
I:CNVR::LOC441666:441666:
I:CNVR::LOC442028:442028:
I:CNVR::LOC442132:442132:
I:CNVR::LOC442421:442421:
I:CNVR::LOC442459:442459:
I:CNVR::LOC442497:442497:
I:CNVR::LOC493754:493754:
I:CNVR::LOC494127:494127:
I:CNVR::LOC494558:494558:
I:CNVR::LOC541471:541471:
I:CNVR::LOC541473:541473:
I:CNVR::LOC550113:550113:
I:CNVR::LOC550643:550643:
I:CNVR::LOC553103:553103:
I:CNVR::LOC554201:554201:
I:CNVR::LOC554206:554206:
I:CNVR::LOC554223:554223:
I:CNVR::LOC572558:572558:
I:CNVR::LOC595101:595101:
I:CNVR::LOC613037:613037:
I:CNVR::LOC641365:641365:
I:CNVR::LOC641367:641367:
I:CNVR::LOC641515:641515:
I:CNVR::LOC641518:641518:
I:CNVR::LOC641746:641746:
I:CNVR::LOC642236:642236:
I:CNVR::LOC642366:642366:
I:CNVR::LOC642423:642423:
I:CNVR::LOC642846:642846:
I:CNVR::LOC642852:642852:
I:CNVR::LOC643037:643037:
I:CNVR::LOC643072:643072:
I:CNVR::LOC643355:643355:
I:CNVR::LOC643387:643387:
I:CNVR::LOC643401:643401:
I:CNVR::LOC643406:643406:
I:CNVR::LOC643441:643441:
I:CNVR::LOC643486:643486:
I:CNVR::LOC643542:643542:
I:CNVR::LOC643711:643711:
I:CNVR::LOC643723:643723:
I:CNVR::LOC643733:643733:
I:CNVR::LOC643770:643770:
I:CNVR::LOC643802:643802:
I:CNVR::LOC643923:643923:
I:CNVR::LOC644145:644145:
I:CNVR::LOC644172:644172:
I:CNVR::LOC644189:644189:
I:CNVR::LOC644248:644248:
I:CNVR::LOC644554:644554:
I:CNVR::LOC644649:644649:
I:CNVR::LOC644656:644656:
I:CNVR::LOC644669:644669:
I:CNVR::LOC644762:644762:
I:CNVR::LOC644838:644838:
I:CNVR::LOC644919:644919:
I:CNVR::LOC644936:644936:
I:CNVR::LOC644961:644961:
I:CNVR::LOC644990:644990:
I:CNVR::LOC645355:645355:
I:CNVR::LOC645434:645434:
I:CNVR::LOC645513:645513:
I:CNVR::LOC645591:645591:
I:CNVR::LOC645638:645638:
I:CNVR::LOC645676:645676:
I:CNVR::LOC645752:645752:
I:CNVR::LOC645949:645949:
I:CNVR::LOC646168:646168:
I:CNVR::LOC646278:646278:
I:CNVR::LOC646324:646324:
I:CNVR::LOC646329:646329:
I:CNVR::LOC646471:646471:
I:CNVR::LOC646508:646508:
I:CNVR::LOC646576:646576:
I:CNVR::LOC646626:646626:
I:CNVR::LOC646719:646719:
I:CNVR::LOC646736:646736:
I:CNVR::LOC646743:646743:
I:CNVR::LOC646762:646762:
I:CNVR::LOC646813:646813:
I:CNVR::LOC646851:646851:
I:CNVR::LOC646862:646862:
I:CNVR::LOC646903:646903:
I:CNVR::LOC646938:646938:
I:CNVR::LOC646999:646999:
I:CNVR::LOC647107:647107:
I:CNVR::LOC647323:647323:
I:CNVR::LOC647859:647859:
I:CNVR::LOC647946:647946:
I:CNVR::LOC647979:647979:
I:CNVR::LOC648691:648691:
I:CNVR::LOC648809:648809:
I:CNVR::LOC648987:648987:
I:CNVR::LOC649330:649330:
I:CNVR::LOC649352:649352:
I:CNVR::LOC650226:650226:
I:CNVR::LOC650368:650368:
I:CNVR::LOC653160:653160:
I:CNVR::LOC653486:653486:
I:CNVR::LOC653501:653501:
I:CNVR::LOC653513:653513:
I:CNVR::LOC653566:653566:
I:CNVR::LOC653653:653653:
I:CNVR::LOC654342:654342:
I:CNVR::LOC654433:654433:
I:CNVR::LOC678655:678655:
I:CNVR::LOC723809:723809:
I:CNVR::LOC727751:727751:
I:CNVR::LOC727896:727896:
I:CNVR::LOC727915:727915:
I:CNVR::LOC727924:727924:
I:CNVR::LOC727982:727982:
I:CNVR::LOC728012:728012:
I:CNVR::LOC728024:728024:
I:CNVR::LOC728084:728084:
I:CNVR::LOC728175:728175:
I:CNVR::LOC728218:728218:
I:CNVR::LOC728323:728323:
I:CNVR::LOC728342:728342:
I:CNVR::LOC728373:728373:
I:CNVR::LOC728392:728392:
I:CNVR::LOC728407:728407:
I:CNVR::LOC728554:728554:
I:CNVR::LOC728606:728606:
I:CNVR::LOC728613:728613:
I:CNVR::LOC728637:728637:
I:CNVR::LOC728640:728640:
I:CNVR::LOC728723:728723:
I:CNVR::LOC728724:728724:
I:CNVR::LOC728739:728739:
I:CNVR::LOC728743:728743:
I:CNVR::LOC728752:728752:
I:CNVR::LOC728769:728769:
I:CNVR::LOC728819:728819:
I:CNVR::LOC728989:728989:
I:CNVR::LOC729013:729013:
I:CNVR::LOC729041:729041:
I:CNVR::LOC729059:729059:
I:CNVR::LOC729080:729080:
I:CNVR::LOC729159:729159:
I:CNVR::LOC729176:729176:
I:CNVR::LOC729178:729178:
I:CNVR::LOC729506:729506:
I:CNVR::LOC729603:729603:
I:CNVR::LOC729609:729609:
I:CNVR::LOC729668:729668:
I:CNVR::LOC729683:729683:
I:CNVR::LOC729732:729732:
I:CNVR::LOC729737:729737:
I:CNVR::LOC729739:729739:
I:CNVR::LOC729862:729862:
I:CNVR::LOC729911:729911:
I:CNVR::LOC729930:729930:
I:CNVR::LOC729966:729966:
I:CNVR::LOC729987:729987:
I:CNVR::LOC730101:730101:
I:CNVR::LOC730102:730102:
I:CNVR::LOC730159:730159:
I:CNVR::LOC730183:730183:
I:CNVR::LOC730441:730441:
I:CNVR::LOC730668:730668:
I:CNVR::LOC730811:730811:
I:CNVR::LOC731157:731157:
I:CNVR::LOC731223:731223:
I:CNVR::LOC731275:731275:
I:CNVR::LOC731779:731779:
I:CNVR::LOC80154:80154:
I:CNVR::LOC81691:81691:
I:CNVR::LOC84856:84856:
I:CNVR::LOC90246:90246:
I:CNVR::LOC90784:90784:
I:CNVR::LOC91450:91450:
I:CNVR::LOC91948:91948:
I:CNVR::LOC92249:92249:
I:CNVR::LOC93432:93432:
I:CNVR::LOC93622:93622:
I:CNVR::LOH12CR1:118426:
I:CNVR::LOH12CR2:503693:
I:CNVR::LONP1:9361:
I:CNVR::LONP2:83752:
I:CNVR::LONRF1:91694:
I:CNVR::LONRF2:164832:
I:CNVR::LONRF3:79836:
I:CNVR::LOR:4014:
I:CNVR::LOX:4015:
I:CNVR::LOXHD1:125336:
I:CNVR::LOXL1-AS1:100287616:
I:CNVR::LOXL1:4016:
I:CNVR::LOXL2:4017:
I:CNVR::LOXL3:84695:
I:CNVR::LOXL4:84171:
I:CNVR::LPA:4018:
I:CNVR::LPAL2:80350:
I:CNVR::LPAR1:1902:
I:CNVR::LPAR2:9170:
I:CNVR::LPAR3:23566:
I:CNVR::LPAR4:2846:
I:CNVR::LPAR5:57121:
I:CNVR::LPAR6:10161:
I:CNVR::LPCAT1:79888:
I:CNVR::LPCAT2:54947:
I:CNVR::LPCAT3:10162:
I:CNVR::LPCAT4:254531:
I:CNVR::LPGAT1:9926:
I:CNVR::LPHN1:22859:
I:CNVR::LPHN2:23266:
I:CNVR::LPHN3:23284:
I:CNVR::LPIN1:23175:
I:CNVR::LPIN2:9663:
I:CNVR::LPIN3:64900:
I:CNVR::LPL:4023:
I:CNVR::LPO:4025:
I:CNVR::LPP-AS1:100873917:
I:CNVR::LPP-AS2:339929:
I:CNVR::LPP:4026:
I:CNVR::LPPR1:54886:
I:CNVR::LPPR2:64748:
I:CNVR::LPPR3:79948:
I:CNVR::LPPR4:9890:
I:CNVR::LPPR5:163404:
I:CNVR::LPXN:9404:
I:CNVR::LRAT:9227:
I:CNVR::LRBA:987:
I:CNVR::LRCH1:23143:
I:CNVR::LRCH2:57631:
I:CNVR::LRCH3:84859:
I:CNVR::LRCOL1:100507055:
I:CNVR::LRFN1:57622:
I:CNVR::LRFN2:57497:
I:CNVR::LRFN3:79414:
I:CNVR::LRFN4:78999:
I:CNVR::LRFN5:145581:
I:CNVR::LRG1:116844:
I:CNVR::LRGUK:136332:
I:CNVR::LRIF1:55791:
I:CNVR::LRIG1:26018:
I:CNVR::LRIG2:9860:
I:CNVR::LRIG3:121227:
I:CNVR::LRIT1:26103:
I:CNVR::LRIT2:340745:
I:CNVR::LRIT3:345193:
I:CNVR::LRMP:4033:
I:CNVR::LRP10:26020:
I:CNVR::LRP11:84918:
I:CNVR::LRP12:29967:
I:CNVR::LRP1:4035:
I:CNVR::LRP1B:53353:
I:CNVR::LRP2:4036:
I:CNVR::LRP2BP:55805:
I:CNVR::LRP3:4037:
I:CNVR::LRP4-AS1:100507401:
I:CNVR::LRP4:4038:
I:CNVR::LRP5:4041:
I:CNVR::LRP5L:91355:
I:CNVR::LRP6:4040:
I:CNVR::LRP8:7804:
I:CNVR::LRPAP1:4043:
I:CNVR::LRPPRC:10128:
I:CNVR::LRR1:122769:
I:CNVR::LRRC10:376132:
I:CNVR::LRRC10B:390205:
I:CNVR::LRRC15:131578:
I:CNVR::LRRC16A:55604:
I:CNVR::LRRC16B:90668:
I:CNVR::LRRC17:10234:
I:CNVR::LRRC18:474354:
I:CNVR::LRRC19:64922:
I:CNVR::LRRC1:55227:
I:CNVR::LRRC2-AS1:83598:
I:CNVR::LRRC20:55222:
I:CNVR::LRRC23:10233:
I:CNVR::LRRC25:126364:
I:CNVR::LRRC27:80313:
I:CNVR::LRRC28:123355:
I:CNVR::LRRC29:26231:
I:CNVR::LRRC2:79442:
I:CNVR::LRRC3-AS1:100861510:
I:CNVR::LRRC30:339291:
I:CNVR::LRRC31:79782:
I:CNVR::LRRC32:2615:
I:CNVR::LRRC36:55282:
I:CNVR::LRRC37A11P:342666:
I:CNVR::LRRC37A2:474170:
I:CNVR::LRRC37A3:374819:
I:CNVR::LRRC37A5P:652972:
I:CNVR::LRRC37A6P:387646:
I:CNVR::LRRC37A:9884:
I:CNVR::LRRC37B:114659:
I:CNVR::LRRC37BP1:147172:
I:CNVR::LRRC38:126755:
I:CNVR::LRRC39:127495:
I:CNVR::LRRC3:81543:
I:CNVR::LRRC3B:116135:
I:CNVR::LRRC3C:100505591:
I:CNVR::LRRC40:55631:
I:CNVR::LRRC41:10489:
I:CNVR::LRRC42:115353:
I:CNVR::LRRC43:254050:
I:CNVR::LRRC45:201255:
I:CNVR::LRRC46:90506:
I:CNVR::LRRC47:57470:
I:CNVR::LRRC48:83450:
I:CNVR::LRRC49:54839:
I:CNVR::LRRC4:64101:
I:CNVR::LRRC4B:94030:
I:CNVR::LRRC4C:57689:
I:CNVR::LRRC52:440699:
I:CNVR::LRRC55:219527:
I:CNVR::LRRC56:115399:
I:CNVR::LRRC57:255252:
I:CNVR::LRRC58:116064:
I:CNVR::LRRC59:55379:
I:CNVR::LRRC61:65999:
I:CNVR::LRRC63:220416:
I:CNVR::LRRC66:339977:
I:CNVR::LRRC69:100130742:
I:CNVR::LRRC6:23639:
I:CNVR::LRRC70:100130733:
I:CNVR::LRRC71:149499:
I:CNVR::LRRC72:100506049:
I:CNVR::LRRC73:221424:
I:CNVR::LRRC74:145497:
I:CNVR::LRRC7:57554:
I:CNVR::LRRC8A:56262:
I:CNVR::LRRC8B:23507:
I:CNVR::LRRC8C:84230:
I:CNVR::LRRC8D:55144:
I:CNVR::LRRC8E:80131:
I:CNVR::LRRC9:341883:
I:CNVR::LRRCC1:85444:
I:CNVR::LRRD1:401387:
I:CNVR::LRRFIP1:9208:
I:CNVR::LRRFIP2:9209:
I:CNVR::LRRIQ1:84125:
I:CNVR::LRRIQ3:127255:
I:CNVR::LRRIQ4:344657:
I:CNVR::LRRK1:79705:
I:CNVR::LRRK2:120892:
I:CNVR::LRRN1:57633:
I:CNVR::LRRN2:10446:
I:CNVR::LRRN3:54674:
I:CNVR::LRRN4:164312:
I:CNVR::LRRN4CL:221091:
I:CNVR::LRRTM1:347730:
I:CNVR::LRRTM2:26045:
I:CNVR::LRRTM3:347731:
I:CNVR::LRRTM4:80059:
I:CNVR::LRSAM1:90678:
I:CNVR::LRTM1:57408:
I:CNVR::LRTM2:654429:
I:CNVR::LRTOMT:220074:
I:CNVR::LRWD1:222229:
I:CNVR::LSAMP-AS1:101926903:
I:CNVR::LSAMP-AS3:285194:
I:CNVR::LSAMP:4045:
I:CNVR::LSG1:55341:
I:CNVR::LSM10:84967:
I:CNVR::LSM11:134353:
I:CNVR::LSM12:124801:
I:CNVR::LSM14A:26065:
I:CNVR::LSM14B:149986:
I:CNVR::LSM1:27257:
I:CNVR::LSM3:27258:
I:CNVR::LSM4:25804:
I:CNVR::LSM5:23658:
I:CNVR::LSM6:11157:
I:CNVR::LSM7:51690:
I:CNVR::LSM8:51691:
I:CNVR::LSMEM1:286006:
I:CNVR::LSMEM2:132228:
I:CNVR::LSP1:4046:
I:CNVR::LSP1P3:729862:
I:CNVR::LSR:51599:
I:CNVR::LSS:4047:
I:CNVR::LTA4H:4048:
I:CNVR::LTA:4049:
I:CNVR::LTB4R2:56413:
I:CNVR::LTB4R:1241:
I:CNVR::LTBP1:4052:
I:CNVR::LTBP2:4053:
I:CNVR::LTBP3:4054:
I:CNVR::LTBP4:8425:
I:CNVR::LTBR:4055:
I:CNVR::LTC4S:4056:
I:CNVR::LTF:4057:
I:CNVR::LTK:4058:
I:CNVR::LTN1:26046:
I:CNVR::LTV1:84946:
I:CNVR::LUC7L2:51631:
I:CNVR::LUC7L3:51747:
I:CNVR::LUCAT1:100505994:
I:CNVR::LUM:4060:
I:CNVR::LURAP1:541468:
I:CNVR::LURAP1L:286343:
I:CNVR::LUST:100775107:
I:CNVR::LUZP1:7798:
I:CNVR::LUZP2:338645:
I:CNVR::LUZP4:51213:
I:CNVR::LUZP6:767558:
I:CNVR::LXN:56925:
I:CNVR::LY6D:8581:
I:CNVR::LY6E:4061:
I:CNVR::LY6G5B:58496:
I:CNVR::LY6G6E:79136:
I:CNVR::LY6H:4062:
I:CNVR::LY75-CD302:100526664:
I:CNVR::LY75:4065:
I:CNVR::LY86-AS1:285780:
I:CNVR::LY86:9450:
I:CNVR::LY96:23643:
I:CNVR::LY9:4063:
I:CNVR::LYAR:55646:
I:CNVR::LYG1:129530:
I:CNVR::LYG2:254773:
I:CNVR::LYL1:4066:
I:CNVR::LYN:4067:
I:CNVR::LYNX1:66004:
I:CNVR::LYPD1:116372:
I:CNVR::LYPD3:27076:
I:CNVR::LYPD4:147719:
I:CNVR::LYPD5:284348:
I:CNVR::LYPD6:130574:
I:CNVR::LYPD6B:130576:
I:CNVR::LYPD8:646627:
I:CNVR::LYPLA1:10434:
I:CNVR::LYPLA2:11313:
I:CNVR::LYPLAL1:127018:
I:CNVR::LYRM1:57149:
I:CNVR::LYRM2:57226:
I:CNVR::LYRM4:57128:
I:CNVR::LYRM5:144363:
I:CNVR::LYRM7:90624:
I:CNVR::LYRM9:201229:
I:CNVR::LYSMD1:388695:
I:CNVR::LYSMD2:256586:
I:CNVR::LYSMD3:116068:
I:CNVR::LYSMD4:145748:
I:CNVR::LYST:1130:
I:CNVR::LYVE1:10894:
I:CNVR::LYZ:4069:
I:CNVR::LYZL1:84569:
I:CNVR::LYZL2:119180:
I:CNVR::LYZL4:131375:
I:CNVR::LYZL6:57151:
I:CNVR::LZIC:84328:
I:CNVR::LZTFL1:54585:
I:CNVR::LZTS1-AS1:100874051:
I:CNVR::LZTS1:11178:
I:CNVR::LZTS2:84445:
I:CNVR::LZTS3:9762:
I:CNVR::M1AP:130951:
I:CNVR::M6PR:4074:
I:CNVR::MAATS1:89876:
I:CNVR::MAB21L1:4081:
I:CNVR::MAB21L2:10586:
I:CNVR::MAB21L3:126868:
I:CNVR::MACC1-AS1:100874041:
I:CNVR::MACC1:346389:
I:CNVR::MACF1:23499:
I:CNVR::MACROD1:28992:
I:CNVR::MACROD2-AS1:100379174:
I:CNVR::MACROD2-IT1:140848:
I:CNVR::MACROD2:140733:
I:CNVR::MAD1L1:8379:
I:CNVR::MAD2L1:4085:
I:CNVR::MAD2L1BP:9587:
I:CNVR::MAD2L2:10459:
I:CNVR::MADCAM1:8174:
I:CNVR::MADD:8567:
I:CNVR::MAEA:10296:
I:CNVR::MAEL:84944:
I:CNVR::MAF1:84232:
I:CNVR::MAF:4094:
I:CNVR::MAFA:389692:
I:CNVR::MAFB:9935:
I:CNVR::MAFF:23764:
I:CNVR::MAFG-AS1:92659:
I:CNVR::MAFG:4097:
I:CNVR::MAFK:7975:
I:CNVR::MAG:4099:
I:CNVR::MAGEA10-MAGEA5:100533997:
I:CNVR::MAGEA10:4109:
I:CNVR::MAGEA11:4110:
I:CNVR::MAGEA1:4100:
I:CNVR::MAGEA2:4101:
I:CNVR::MAGEA2B:266740:
I:CNVR::MAGEA4:4103:
I:CNVR::MAGEA5:4104:
I:CNVR::MAGEA8-AS1:101410537:
I:CNVR::MAGEA8:4107:
I:CNVR::MAGEA9:4108:
I:CNVR::MAGEA9B:728269:
I:CNVR::MAGEB10:139422:
I:CNVR::MAGEB16:139604:
I:CNVR::MAGEB17:645864:
I:CNVR::MAGEB18:286514:
I:CNVR::MAGEB1:4112:
I:CNVR::MAGEB2:4113:
I:CNVR::MAGEB3:4114:
I:CNVR::MAGEB4:4115:
I:CNVR::MAGEB5:347541:
I:CNVR::MAGEB6:158809:
I:CNVR::MAGEC2:51438:
I:CNVR::MAGEC3:139081:
I:CNVR::MAGED1:9500:
I:CNVR::MAGED2:10916:
I:CNVR::MAGED4:728239:
I:CNVR::MAGED4B:81557:
I:CNVR::MAGEE1:57692:
I:CNVR::MAGEE2:139599:
I:CNVR::MAGEF1:64110:
I:CNVR::MAGEH1:28986:
I:CNVR::MAGEL2:54551:
I:CNVR::MAGI1-AS1:100873983:
I:CNVR::MAGI1:9223:
I:CNVR::MAGI2-AS2:100874021:
I:CNVR::MAGI2-AS3:100505881:
I:CNVR::MAGI2:9863:
I:CNVR::MAGI3:260425:
I:CNVR::MAGIX:79917:
I:CNVR::MAGOH2:100506898:
I:CNVR::MAGOH:4116:
I:CNVR::MAGOHB:55110:
I:CNVR::MAGT1:84061:
I:CNVR::MAK16:84549:
I:CNVR::MAK:4117:
I:CNVR::MAL2:114569:
I:CNVR::MAL:4118:
I:CNVR::MALL:7851:
I:CNVR::MALRD1:340895:
I:CNVR::MALSU1:115416:
I:CNVR::MALT1:10892:
I:CNVR::MAMDC2-AS1:100507244:
I:CNVR::MAMDC2:256691:
I:CNVR::MAMDC4:158056:
I:CNVR::MAML1:9794:
I:CNVR::MAML2:84441:
I:CNVR::MAML3:55534:
I:CNVR::MAMLD1:10046:
I:CNVR::MAMSTR:284358:
I:CNVR::MAN1A1:4121:
I:CNVR::MAN1A2:10905:
I:CNVR::MAN1B1-AS1:100289341:
I:CNVR::MAN1B1:11253:
I:CNVR::MAN1C1:57134:
I:CNVR::MAN2A1:4124:
I:CNVR::MAN2A2:4122:
I:CNVR::MAN2B1:4125:
I:CNVR::MAN2B2:23324:
I:CNVR::MAN2C1:4123:
I:CNVR::MANBA:4126:
I:CNVR::MANBAL:63905:
I:CNVR::MANEA-AS1:101927288:
I:CNVR::MANEA:79694:
I:CNVR::MANEAL:149175:
I:CNVR::MANF:7873:
I:CNVR::MANSC1:54682:
I:CNVR::MANSC4:100287284:
I:CNVR::MAOA:4128:
I:CNVR::MAOB:4129:
I:CNVR::MAP10:54627:
I:CNVR::MAP1A:4130:
I:CNVR::MAP1B:4131:
I:CNVR::MAP1LC3A:84557:
I:CNVR::MAP1LC3B2:643246:
I:CNVR::MAP1LC3B:81631:
I:CNVR::MAP1LC3C:440738:
I:CNVR::MAP1S:55201:
I:CNVR::MAP2:4133:
I:CNVR::MAP2K1:5604:
I:CNVR::MAP2K2:5605:
I:CNVR::MAP2K3:5606:
I:CNVR::MAP2K4:6416:
I:CNVR::MAP2K4P1:139201:
I:CNVR::MAP2K5:5607:
I:CNVR::MAP2K6:5608:
I:CNVR::MAP2K7:5609:
I:CNVR::MAP3K10:4294:
I:CNVR::MAP3K12:7786:
I:CNVR::MAP3K13:9175:
I:CNVR::MAP3K14-AS1:100133991:
I:CNVR::MAP3K14:9020:
I:CNVR::MAP3K15:389840:
I:CNVR::MAP3K19:80122:
I:CNVR::MAP3K1:4214:
I:CNVR::MAP3K2:10746:
I:CNVR::MAP3K3:4215:
I:CNVR::MAP3K4:4216:
I:CNVR::MAP3K5:4217:
I:CNVR::MAP3K6:9064:
I:CNVR::MAP3K7:6885:
I:CNVR::MAP3K7CL:56911:
I:CNVR::MAP3K8:1326:
I:CNVR::MAP3K9:4293:
I:CNVR::MAP4:4134:
I:CNVR::MAP4K1:11184:
I:CNVR::MAP4K2:5871:
I:CNVR::MAP4K3:8491:
I:CNVR::MAP4K4:9448:
I:CNVR::MAP4K5:11183:
I:CNVR::MAP6:4135:
I:CNVR::MAP6D1:79929:
I:CNVR::MAP7:9053:
I:CNVR::MAP7D1:55700:
I:CNVR::MAP7D2:256714:
I:CNVR::MAP7D3:79649:
I:CNVR::MAP9:79884:
I:CNVR::MAPK10:5602:
I:CNVR::MAPK13:5603:
I:CNVR::MAPK14:1432:
I:CNVR::MAPK15:225689:
I:CNVR::MAPK1:5594:
I:CNVR::MAPK1IP1L:93487:
I:CNVR::MAPK3:5595:
I:CNVR::MAPK4:5596:
I:CNVR::MAPK6:5597:
I:CNVR::MAPK7:5598:
I:CNVR::MAPK8:5599:
I:CNVR::MAPK8IP1:9479:
I:CNVR::MAPK8IP2:23542:
I:CNVR::MAPK8IP3:23162:
I:CNVR::MAPK9:5601:
I:CNVR::MAPKAP1:79109:
I:CNVR::MAPKAPK2:9261:
I:CNVR::MAPKAPK3:7867:
I:CNVR::MAPKAPK5-AS1:51275:
I:CNVR::MAPKAPK5:8550:
I:CNVR::MAPKBP1:23005:
I:CNVR::MAPRE1:22919:
I:CNVR::MAPRE2:10982:
I:CNVR::MAPRE3:22924:
I:CNVR::MAPT-AS1:100128977:
I:CNVR::MAPT-IT1:100130148:
I:CNVR::MAPT:4137:
I:CNVR::MARC1:64757:
I:CNVR::MARC2:54996:
I:CNVR::MARCH10:162333:
I:CNVR::MARCH11:441061:
I:CNVR::MARCH1:55016:
I:CNVR::MARCH2:51257:
I:CNVR::MARCH3:115123:
I:CNVR::MARCH4:57574:
I:CNVR::MARCH5:54708:
I:CNVR::MARCH6:10299:
I:CNVR::MARCH7:64844:
I:CNVR::MARCH8:220972:
I:CNVR::MARCH9:92979:
I:CNVR::MARCKS:4082:
I:CNVR::MARCKSL1:65108:
I:CNVR::MARCO:8685:
I:CNVR::MARK1:4139:
I:CNVR::MARK2:2011:
I:CNVR::MARK2P9:100507674:
I:CNVR::MARK3:4140:
I:CNVR::MARK4:57787:
I:CNVR::MARS2:92935:
I:CNVR::MARS:4141:
I:CNVR::MARVELD1:83742:
I:CNVR::MARVELD2:153562:
I:CNVR::MARVELD3:91862:
I:CNVR::MAS1:4142:
I:CNVR::MAS1L:116511:
I:CNVR::MASP1:5648:
I:CNVR::MASP2:10747:
I:CNVR::MAST1:22983:
I:CNVR::MAST2:23139:
I:CNVR::MAST3:23031:
I:CNVR::MAST4:375449:
I:CNVR::MASTL:84930:
I:CNVR::MAT1A:4143:
I:CNVR::MAT2A:4144:
I:CNVR::MAT2B:27430:
I:CNVR::MATK:4145:
I:CNVR::MATN1-AS1:100129196:
I:CNVR::MATN1:4146:
I:CNVR::MATN2:4147:
I:CNVR::MATN3:4148:
I:CNVR::MATN4:8785:
I:CNVR::MATR3:9782:
I:CNVR::MAU2:23383:
I:CNVR::MAVS:57506:
I:CNVR::MAX:4149:
I:CNVR::MAZ:4150:
I:CNVR::MB21D1:115004:
I:CNVR::MB21D2:151963:
I:CNVR::MB:4151:
I:CNVR::MBD1:4152:
I:CNVR::MBD2:8932:
I:CNVR::MBD3:53615:
I:CNVR::MBD3L1:85509:
I:CNVR::MBD3L2:125997:
I:CNVR::MBD3L3:653657:
I:CNVR::MBD3L4:653656:
I:CNVR::MBD3L5:284428:
I:CNVR::MBD4:8930:
I:CNVR::MBD5:55777:
I:CNVR::MBD6:114785:
I:CNVR::MBIP:51562:
I:CNVR::MBL1P:8512:
I:CNVR::MBL2:4153:
I:CNVR::MBLAC1:255374:
I:CNVR::MBLAC2:153364:
I:CNVR::MBNL1-AS1:401093:
I:CNVR::MBNL1:4154:
I:CNVR::MBNL2:10150:
I:CNVR::MBNL3:55796:
I:CNVR::MBOAT1:154141:
I:CNVR::MBOAT2:129642:
I:CNVR::MBOAT4:619373:
I:CNVR::MBOAT7:79143:
I:CNVR::MBP:4155:
I:CNVR::MBTD1:54799:
I:CNVR::MBTPS1:8720:
I:CNVR::MBTPS2:51360:
I:CNVR::MC1R:4157:
I:CNVR::MC2R:4158:
I:CNVR::MC3R:4159:
I:CNVR::MC4R:4160:
I:CNVR::MC5R:4161:
I:CNVR::MCAM:4162:
I:CNVR::MCART1:92014:
I:CNVR::MCART3P:442229:
I:CNVR::MCAT:27349:
I:CNVR::MCC:4163:
I:CNVR::MCCC1:56922:
I:CNVR::MCCC2:64087:
I:CNVR::MCEE:84693:
I:CNVR::MCF2:4168:
I:CNVR::MCF2L-AS1:100289410:
I:CNVR::MCF2L2:23101:
I:CNVR::MCF2L:23263:
I:CNVR::MCFD2:90411:
I:CNVR::MCHR1:2847:
I:CNVR::MCHR2-AS1:728012:
I:CNVR::MCHR2:84539:
I:CNVR::MCIDAS:345643:
I:CNVR::MCL1:4170:
I:CNVR::MCM10:55388:
I:CNVR::MCM2:4171:
I:CNVR::MCM3:4172:
I:CNVR::MCM3AP-AS1:114044:
I:CNVR::MCM3AP:8888:
I:CNVR::MCM4:4173:
I:CNVR::MCM5:4174:
I:CNVR::MCM6:4175:
I:CNVR::MCM8:84515:
I:CNVR::MCM9:254394:
I:CNVR::MCMBP:79892:
I:CNVR::MCMDC2:157777:
I:CNVR::MCOLN1:57192:
I:CNVR::MCOLN2:255231:
I:CNVR::MCOLN3:55283:
I:CNVR::MCPH1:79648:
I:CNVR::MCRS1:10445:
I:CNVR::MCTP1:79772:
I:CNVR::MCTP2:55784:
I:CNVR::MCTS1:28985:
I:CNVR::MCU:90550:
I:CNVR::MCUR1:63933:
I:CNVR::MDC1:9656:
I:CNVR::MDFI:4188:
I:CNVR::MDFIC:29969:
I:CNVR::MDGA1:266727:
I:CNVR::MDGA2:161357:
I:CNVR::MDH1:4190:
I:CNVR::MDH1B:130752:
I:CNVR::MDH2:4191:
I:CNVR::MDK:4192:
I:CNVR::MDM1:56890:
I:CNVR::MDM2:4193:
I:CNVR::MDM4:4194:
I:CNVR::MDN1:23195:
I:CNVR::MDP1:145553:
I:CNVR::MDS2:259283:
I:CNVR::ME1:4199:
I:CNVR::ME2:4200:
I:CNVR::ME3:10873:
I:CNVR::MEA1:4201:
I:CNVR::MEAF6:64769:
I:CNVR::MECOM:2122:
I:CNVR::MECP2:4204:
I:CNVR::MECR:51102:
I:CNVR::MED10:84246:
I:CNVR::MED11:400569:
I:CNVR::MED12:9968:
I:CNVR::MED12L:116931:
I:CNVR::MED13:9969:
I:CNVR::MED13L:23389:
I:CNVR::MED14-AS1:100873985:
I:CNVR::MED14:9282:
I:CNVR::MED15P9:285103:
I:CNVR::MED16:10025:
I:CNVR::MED17:9440:
I:CNVR::MED18:54797:
I:CNVR::MED19:219541:
I:CNVR::MED1:5469:
I:CNVR::MED20:9477:
I:CNVR::MED21:9412:
I:CNVR::MED22:6837:
I:CNVR::MED23:9439:
I:CNVR::MED24:9862:
I:CNVR::MED25:81857:
I:CNVR::MED26:9441:
I:CNVR::MED27:9442:
I:CNVR::MED28:80306:
I:CNVR::MED29:55588:
I:CNVR::MED30:90390:
I:CNVR::MED31:51003:
I:CNVR::MED4-AS1:100873965:
I:CNVR::MED4:29079:
I:CNVR::MED6:10001:
I:CNVR::MED7:9443:
I:CNVR::MED8:112950:
I:CNVR::MED9:55090:
I:CNVR::MEDAG:84935:
I:CNVR::MEF2A:4205:
I:CNVR::MEF2B:100271849:
I:CNVR::MEF2BNB-MEF2B:4207:
I:CNVR::MEF2BNB:729991:
I:CNVR::MEF2C-AS1:101929423:
I:CNVR::MEF2C:4208:
I:CNVR::MEF2D:4209:
I:CNVR::MEFV:4210:
I:CNVR::MEG3:55384:
I:CNVR::MEG9:100507257:
I:CNVR::MEGF10:84466:
I:CNVR::MEGF11:84465:
I:CNVR::MEGF6:1953:
I:CNVR::MEGF8:1954:
I:CNVR::MEGF9:1955:
I:CNVR::MEI1:150365:
I:CNVR::MEI4:101928601:
I:CNVR::MEIG1:644890:
I:CNVR::MEIOB:254528:
I:CNVR::MEIS1-AS3:730198:
I:CNVR::MEIS1:4211:
I:CNVR::MEIS2:4212:
I:CNVR::MEIS3:56917:
I:CNVR::MEIS3P1:4213:
I:CNVR::MELK:9833:
I:CNVR::MEMO1:51072:
I:CNVR::MEN1:4221:
I:CNVR::MEOX1:4222:
I:CNVR::MEOX2:4223:
I:CNVR::MEP1A:4224:
I:CNVR::MEP1B:4225:
I:CNVR::MEPCE:56257:
I:CNVR::MEPE:56955:
I:CNVR::MERTK:10461:
I:CNVR::MESDC1:59274:
I:CNVR::MESDC2:23184:
I:CNVR::MESP1:55897:
I:CNVR::MESP2:145873:
I:CNVR::MEST:4232:
I:CNVR::MESTIT1:317751:
I:CNVR::MET:4233:
I:CNVR::METAP1:23173:
I:CNVR::METAP1D:254042:
I:CNVR::METAP2:10988:
I:CNVR::METRN:79006:
I:CNVR::METRNL:284207:
I:CNVR::METTL10:399818:
I:CNVR::METTL11B:149281:
I:CNVR::METTL12:751071:
I:CNVR::METTL13:51603:
I:CNVR::METTL14:57721:
I:CNVR::METTL15:196074:
I:CNVR::METTL16:79066:
I:CNVR::METTL17:64745:
I:CNVR::METTL18:92342:
I:CNVR::METTL1:4234:
I:CNVR::METTL20:254013:
I:CNVR::METTL21A:151194:
I:CNVR::METTL21B:25895:
I:CNVR::METTL21C:196541:
I:CNVR::METTL21CP1:121952:
I:CNVR::METTL21EP:121952:
I:CNVR::METTL22:79091:
I:CNVR::METTL23:124512:
I:CNVR::METTL24:728464:
I:CNVR::METTL25:84190:
I:CNVR::METTL2A:339175:
I:CNVR::METTL2B:55798:
I:CNVR::METTL3:56339:
I:CNVR::METTL4:64863:
I:CNVR::METTL5:29081:
I:CNVR::METTL6:131965:
I:CNVR::METTL7A:25840:
I:CNVR::METTL7B:196410:
I:CNVR::METTL8:79828:
I:CNVR::MEX3A:92312:
I:CNVR::MEX3B:84206:
I:CNVR::MEX3C:51320:
I:CNVR::MEX3D:399664:
I:CNVR::MFAP1:4236:
I:CNVR::MFAP2:4237:
I:CNVR::MFAP3:4238:
I:CNVR::MFAP3L:9848:
I:CNVR::MFAP4:4239:
I:CNVR::MFAP5:8076:
I:CNVR::MFF:56947:
I:CNVR::MFGE8:4240:
I:CNVR::MFHAS1:9258:
I:CNVR::MFI2-AS1:100507057:
I:CNVR::MFI2:4241:
I:CNVR::MFN1:55669:
I:CNVR::MFN2:9927:
I:CNVR::MFNG:4242:
I:CNVR::MFSD10:10227:
I:CNVR::MFSD11:79157:
I:CNVR::MFSD12:126321:
I:CNVR::MFSD1:64747:
I:CNVR::MFSD2A:84879:
I:CNVR::MFSD2B:388931:
I:CNVR::MFSD3:113655:
I:CNVR::MFSD4:148808:
I:CNVR::MFSD5:84975:
I:CNVR::MFSD6:54842:
I:CNVR::MFSD6L:162387:
I:CNVR::MFSD8:256471:
I:CNVR::MFSD9:84804:
I:CNVR::MGA:23269:
I:CNVR::MGAM:8972:
I:CNVR::MGARP:84709:
I:CNVR::MGAT1:4245:
I:CNVR::MGAT2:4247:
I:CNVR::MGAT3:4248:
I:CNVR::MGAT4A:11320:
I:CNVR::MGAT4B:11282:
I:CNVR::MGAT4C:25834:
I:CNVR::MGAT5:4249:
I:CNVR::MGAT5B:146664:
I:CNVR::MGC12916:84815:
I:CNVR::MGC15885:197003:
I:CNVR::MGC16025:85009:
I:CNVR::MGC16142:84849:
I:CNVR::MGC16275:85001:
I:CNVR::MGC27345:157247:
I:CNVR::MGC27382:149047:
I:CNVR::MGC2889:84789:
I:CNVR::MGC32805:153163:
I:CNVR::MGC34034:154089:
I:CNVR::MGC34796:414927:
I:CNVR::MGC4473:79100:
I:CNVR::MGC45800:90768:
I:CNVR::MGC45922:284365:
I:CNVR::MGC57346:401884:
I:CNVR::MGC72080:389538:
I:CNVR::MGEA5:10724:
I:CNVR::MGLL:11343:
I:CNVR::MGME1:92667:
I:CNVR::MGMT:4255:
I:CNVR::MGP:4256:
I:CNVR::MGRN1:23295:
I:CNVR::MGST1:4257:
I:CNVR::MGST2:4258:
I:CNVR::MGST3:4259:
I:CNVR::MIA-RAB4B:100529262:
I:CNVR::MIA2:117153:
I:CNVR::MIA3:375056:
I:CNVR::MIA:8190:
I:CNVR::MIAT:440823:
I:CNVR::MIB1:57534:
I:CNVR::MICAL1:64780:
I:CNVR::MICAL2:9645:
I:CNVR::MICAL3:57553:
I:CNVR::MICALCL:84953:
I:CNVR::MICALL1:85377:
I:CNVR::MICALL2:79778:
I:CNVR::MICB:4277:
I:CNVR::MICU1:10367:
I:CNVR::MICU2:221154:
I:CNVR::MICU3:286097:
I:CNVR::MID1:4281:
I:CNVR::MID1IP1-AS1:100874211:
I:CNVR::MID1IP1:58526:
I:CNVR::MID2:11043:
I:CNVR::MIDN:90007:
I:CNVR::MIEF1:54471:
I:CNVR::MIEF2:125170:
I:CNVR::MIER1:57708:
I:CNVR::MIER2:54531:
I:CNVR::MIER3:166968:
I:CNVR::MIF4GD:57409:
I:CNVR::MIF:4282:
I:CNVR::MIIP:60672:
I:CNVR::MILR1:284021:
I:CNVR::MIMT1:100073347:
I:CNVR::MINA:84864:
I:CNVR::MINK1:50488:
I:CNVR::MINOS1-NBL1:100532736:
I:CNVR::MINOS1:440574:
I:CNVR::MINOS1P1:100462953:
I:CNVR::MINPP1:9562:
I:CNVR::MIOS:54468:
I:CNVR::MIP:4284:
I:CNVR::MIPEP:4285:
I:CNVR::MIPEPP3:650794:
I:CNVR::MIPOL1:145282:
I:CNVR::MIR1-1:406904:
I:CNVR::MIR1-2:406905:
I:CNVR::MIR100:406892:
I:CNVR::MIR100HG:399959:
I:CNVR::MIR101-1:406893:
I:CNVR::MIR101-2:406894:
I:CNVR::MIR103A1:406895:
I:CNVR::MIR103A2:406896:
I:CNVR::MIR103B1:100302238:
I:CNVR::MIR103B2:100302282:
I:CNVR::MIR105-1:406897:
I:CNVR::MIR105-2:406898:
I:CNVR::MIR106A:406899:
I:CNVR::MIR106B:406900:
I:CNVR::MIR107:406901:
I:CNVR::MIR10A:406902:
I:CNVR::MIR10B:406903:
I:CNVR::MIR1178:100302274:
I:CNVR::MIR1179:100302235:
I:CNVR::MIR1180:100302256:
I:CNVR::MIR1181:100302213:
I:CNVR::MIR1182:100302132:
I:CNVR::MIR1184-1:100302111:
I:CNVR::MIR1184-2:100422985:
I:CNVR::MIR1184-3:100422977:
I:CNVR::MIR1193:100422837:
I:CNVR::MIR1199:102466515:
I:CNVR::MIR1200:100302113:
I:CNVR::MIR1203:100302211:
I:CNVR::MIR1204:100302185:
I:CNVR::MIR1205:100302161:
I:CNVR::MIR1206:100302170:
I:CNVR::MIR1207:100302175:
I:CNVR::MIR1208:100302281:
I:CNVR::MIR1224:100187716:
I:CNVR::MIR1225:100188847:
I:CNVR::MIR1226:100302232:
I:CNVR::MIR1227:100302283:
I:CNVR::MIR1228:100302201:
I:CNVR::MIR1229:100302156:
I:CNVR::MIR122:406906:
I:CNVR::MIR1231:100302158:
I:CNVR::MIR1233-1:100302160:
I:CNVR::MIR1233-2:100422845:
I:CNVR::MIR1237:100302280:
I:CNVR::MIR1238:100302226:
I:CNVR::MIR124-1:406907:
I:CNVR::MIR124-2:406908:
I:CNVR::MIR124-3:406909:
I:CNVR::MIR1243:100302188:
I:CNVR::MIR1244-1:chr12_100302285:
I:CNVR::MIR1244-1:chr2_100302285:
I:CNVR::MIR1244-1:chr5_100302285:
I:CNVR::MIR1244-1|chr2:100302285:
I:CNVR::MIR1244-2:chr12_100422885:
I:CNVR::MIR1244-2:chr2_100422885:
I:CNVR::MIR1244-2:chr5_100422885:
I:CNVR::MIR1244-2|chr12:100422885:
I:CNVR::MIR1244-3|chr12:100422872:
I:CNVR::MIR1244-3|chr5:100422872:
I:CNVR::MIR1245A:100302219:
I:CNVR::MIR1245B:100616324:
I:CNVR::MIR1246:100302142:
I:CNVR::MIR1247:100302145:
I:CNVR::MIR1248:100302143:
I:CNVR::MIR1249:100302149:
I:CNVR::MIR1250:100302229:
I:CNVR::MIR1251:100302289:
I:CNVR::MIR1252:100302136:
I:CNVR::MIR1253:100302208:
I:CNVR::MIR1256:chr10_100302155:
I:CNVR::MIR1256:chrX_100302155:
I:CNVR::MIR1256|chr10:100302155:
I:CNVR::MIR1256|chrX:100302155:
I:CNVR::MIR1257:100302168:
I:CNVR::MIR1258:100302172:
I:CNVR::MIR125A:406910:
I:CNVR::MIR125B1:406911:
I:CNVR::MIR125B2:406912:
I:CNVR::MIR1260A:100302236:
I:CNVR::MIR1260B:100422991:
I:CNVR::MIR1262:100302279:
I:CNVR::MIR1264:100302251:
I:CNVR::MIR1265:100302116:
I:CNVR::MIR1266:100302202:
I:CNVR::MIR126:406913:
I:CNVR::MIR1270-1:100302179:
I:CNVR::MIR1270-2:100423024:
I:CNVR::MIR1272:100302184:
I:CNVR::MIR1273H:102466247:
I:CNVR::MIR1275:100302123:
I:CNVR::MIR1276:100302121:
I:CNVR::MIR1277:100302214:
I:CNVR::MIR1278:100302163:
I:CNVR::MIR1279:100302182:
I:CNVR::MIR128-1:406915:
I:CNVR::MIR128-2:406916:
I:CNVR::MIR1280:100302200:
I:CNVR::MIR1281:100302237:
I:CNVR::MIR1282:100302254:
I:CNVR::MIR1283-1:100302265:
I:CNVR::MIR1284:100302112:
I:CNVR::MIR1287:100302133:
I:CNVR::MIR1288:100302124:
I:CNVR::MIR1289-2:100302134:
I:CNVR::MIR129-1:406917:
I:CNVR::MIR129-2:406918:
I:CNVR::MIR1291:100302221:
I:CNVR::MIR1292:100302138:
I:CNVR::MIR1293:100302220:
I:CNVR::MIR1295A:100302178:
I:CNVR::MIR1295B:100847009:
I:CNVR::MIR1296:100302150:
I:CNVR::MIR1297:100302187:
I:CNVR::MIR1298:100302153:
I:CNVR::MIR1301:100302246:
I:CNVR::MIR1304:100302240:
I:CNVR::MIR1305:100302270:
I:CNVR::MIR1307:100302174:
I:CNVR::MIR130A:406919:
I:CNVR::MIR1322:100302166:
I:CNVR::MIR1324:100302212:
I:CNVR::MIR132:406921:
I:CNVR::MIR133A1:406922:
I:CNVR::MIR133A1HG:102723167:
I:CNVR::MIR133A2:406923:
I:CNVR::MIR133B:442890:
I:CNVR::MIR1343:100616437:
I:CNVR::MIR134:406924:
I:CNVR::MIR135A1:406925:
I:CNVR::MIR135A2:406926:
I:CNVR::MIR135B:442891:
I:CNVR::MIR136:406927:
I:CNVR::MIR137:406928:
I:CNVR::MIR137HG:400765:
I:CNVR::MIR138-1:406929:
I:CNVR::MIR138-2:406930:
I:CNVR::MIR139:406931:
I:CNVR::MIR140:406932:
I:CNVR::MIR141:406933:
I:CNVR::MIR142:406934:
I:CNVR::MIR143:406935:
I:CNVR::MIR143HG:728264:
I:CNVR::MIR144:406936:
I:CNVR::MIR145:406937:
I:CNVR::MIR1468:100302115:
I:CNVR::MIR1469:100302258:
I:CNVR::MIR146A:406938:
I:CNVR::MIR146B:574447:
I:CNVR::MIR1470:100302127:
I:CNVR::MIR1471:100302126:
I:CNVR::MIR147A:406939:
I:CNVR::MIR147B:100126311:
I:CNVR::MIR148A:406940:
I:CNVR::MIR148B:442892:
I:CNVR::MIR149:406941:
I:CNVR::MIR150:406942:
I:CNVR::MIR152:406943:
I:CNVR::MIR153-1:406944:
I:CNVR::MIR153-2:406945:
I:CNVR::MIR1537:100302139:
I:CNVR::MIR1538:100302119:
I:CNVR::MIR1539:100302257:
I:CNVR::MIR154:406946:
I:CNVR::MIR155:406947:
I:CNVR::MIR155HG:114614:
I:CNVR::MIR15A:406948:
I:CNVR::MIR15B:406949:
I:CNVR::MIR16-1:406950:
I:CNVR::MIR16-2:406951:
I:CNVR::MIR17:406952:
I:CNVR::MIR17HG:407975:
I:CNVR::MIR181A1:406995:
I:CNVR::MIR181A1HG:100131234:
I:CNVR::MIR181A2:406954:
I:CNVR::MIR181A2HG:100379345:
I:CNVR::MIR181B1:406955:
I:CNVR::MIR181B2:406956:
I:CNVR::MIR181C:406957:
I:CNVR::MIR181D:574457:
I:CNVR::MIR1827:100302217:
I:CNVR::MIR182:406958:
I:CNVR::MIR183:406959:
I:CNVR::MIR184:406960:
I:CNVR::MIR186:406962:
I:CNVR::MIR187:406963:
I:CNVR::MIR188:406964:
I:CNVR::MIR18A:406953:
I:CNVR::MIR18B:574033:
I:CNVR::MIR1908:100302263:
I:CNVR::MIR1909:100302210:
I:CNVR::MIR190A:406965:
I:CNVR::MIR190B:100126346:
I:CNVR::MIR1910:100302261:
I:CNVR::MIR1911:100302222:
I:CNVR::MIR1912:100302144:
I:CNVR::MIR1913:100302141:
I:CNVR::MIR1915:100302129:
I:CNVR::MIR193A:406968:
I:CNVR::MIR193B:574455:
I:CNVR::MIR194-2:406970:
I:CNVR::MIR195:406971:
I:CNVR::MIR196A1:406972:
I:CNVR::MIR196A2:406973:
I:CNVR::MIR196B:442920:
I:CNVR::MIR1972-1:100302243:
I:CNVR::MIR1972-2:100422922:
I:CNVR::MIR1973:100302290:
I:CNVR::MIR1976:100302190:
I:CNVR::MIR197:406974:
I:CNVR::MIR198:406975:
I:CNVR::MIR199A1:406976:
I:CNVR::MIR199A2:406977:
I:CNVR::MIR199B:406978:
I:CNVR::MIR19A:406979:
I:CNVR::MIR19B1:406980:
I:CNVR::MIR19B2:406981:
I:CNVR::MIR200B:406984:
I:CNVR::MIR202:574448:
I:CNVR::MIR202HG:101927671:
I:CNVR::MIR203:406986:
I:CNVR::MIR204:406987:
I:CNVR::MIR2052:100302260:
I:CNVR::MIR2053:100302225:
I:CNVR::MIR2054:100302267:
I:CNVR::MIR205:406988:
I:CNVR::MIR205HG:642587:
I:CNVR::MIR206:406989:
I:CNVR::MIR208A:406990:
I:CNVR::MIR208B:100126336:
I:CNVR::MIR20A:406982:
I:CNVR::MIR20B:574032:
I:CNVR::MIR210:406992:
I:CNVR::MIR210HG:100506211:
I:CNVR::MIR2110:100302224:
I:CNVR::MIR2113:100302164:
I:CNVR::MIR2114:100313839:
I:CNVR::MIR2116:100313886:
I:CNVR::MIR2117:100313779:
I:CNVR::MIR211:406993:
I:CNVR::MIR212:406994:
I:CNVR::MIR214:406996:
I:CNVR::MIR215:406997:
I:CNVR::MIR216A:406998:
I:CNVR::MIR216B:100126319:
I:CNVR::MIR217:406999:
I:CNVR::MIR218-1:407000:
I:CNVR::MIR218-2:407001:
I:CNVR::MIR219-1:407002:
I:CNVR::MIR219-2:407003:
I:CNVR::MIR21:406991:
I:CNVR::MIR221:407006:
I:CNVR::MIR222:407007:
I:CNVR::MIR223:407008:
I:CNVR::MIR2276:100313842:
I:CNVR::MIR2277:100313887:
I:CNVR::MIR2278:100313780:
I:CNVR::MIR22:407004:
I:CNVR::MIR22HG:84981:
I:CNVR::MIR2355:100423036:
I:CNVR::MIR2392:100616495:
I:CNVR::MIR23A:407010:
I:CNVR::MIR23C:100500809:
I:CNVR::MIR24-1:407012:
I:CNVR::MIR24-2:407013:
I:CNVR::MIR2467:100616360:
I:CNVR::MIR25:407014:
I:CNVR::MIR2681:100616110:
I:CNVR::MIR2682:100616452:
I:CNVR::MIR26A1:407015:
I:CNVR::MIR26A2:407016:
I:CNVR::MIR26B:407017:
I:CNVR::MIR27A:407018:
I:CNVR::MIR27B:407019:
I:CNVR::MIR2861:100422910:
I:CNVR::MIR2909:100422969:
I:CNVR::MIR2964A:100616335:
I:CNVR::MIR296:407022:
I:CNVR::MIR298:100126296:
I:CNVR::MIR29A:407021:
I:CNVR::MIR29B1:407024:
I:CNVR::MIR29B2:407025:
I:CNVR::MIR29C:407026:
I:CNVR::MIR301A:407027:
I:CNVR::MIR302A:407028:
I:CNVR::MIR302B:442894:
I:CNVR::MIR302C:442895:
I:CNVR::MIR302D:442896:
I:CNVR::MIR302F:100302131:
I:CNVR::MIR3064:100616387:
I:CNVR::MIR3065:100422915:
I:CNVR::MIR3074:100422842:
I:CNVR::MIR30A:407029:
I:CNVR::MIR30B:407030:
I:CNVR::MIR30C1:407031:
I:CNVR::MIR30C2:407032:
I:CNVR::MIR30D:407033:
I:CNVR::MIR30E:407034:
I:CNVR::MIR3115:100422866:
I:CNVR::MIR3117:100422871:
I:CNVR::MIR3119-1:100422839:
I:CNVR::MIR3119-2:100423010:
I:CNVR::MIR3120:100422882:
I:CNVR::MIR3121:100423032:
I:CNVR::MIR3122:100422947:
I:CNVR::MIR3123:100422856:
I:CNVR::MIR3125:100422986:
I:CNVR::MIR3126:100423030:
I:CNVR::MIR3127:100422928:
I:CNVR::MIR3128:100422824:
I:CNVR::MIR3129:100422908:
I:CNVR::MIR3130-1:100422993:
I:CNVR::MIR3130-2:100423002:
I:CNVR::MIR3131:100422957:
I:CNVR::MIR3132:100423039:
I:CNVR::MIR3134:100422990:
I:CNVR::MIR3136:100422859:
I:CNVR::MIR3138:100423011:
I:CNVR::MIR3140:100422896:
I:CNVR::MIR3141:100422950:
I:CNVR::MIR3142:100422938:
I:CNVR::MIR3143:100422934:
I:CNVR::MIR3145:100423001:
I:CNVR::MIR3146:100422967:
I:CNVR::MIR3147:100422939:
I:CNVR::MIR3148:100422876:
I:CNVR::MIR3150A:100422964:
I:CNVR::MIR3150B:100500907:
I:CNVR::MIR3151:100422992:
I:CNVR::MIR3152:100422869:
I:CNVR::MIR3153:100422936:
I:CNVR::MIR3154:100422893:
I:CNVR::MIR3155A:100422989:
I:CNVR::MIR3155B:100628560:
I:CNVR::MIR3156-1:100422988:
I:CNVR::MIR3156-2:100422907:
I:CNVR::MIR3156-3:100423018:
I:CNVR::MIR3157:100422892:
I:CNVR::MIR3158-1:100422900:
I:CNVR::MIR3158-2:100423033:
I:CNVR::MIR3160-1:100422827:
I:CNVR::MIR3160-2:100422825:
I:CNVR::MIR3162:100422880:
I:CNVR::MIR3165:100422953:
I:CNVR::MIR3167:100422918:
I:CNVR::MIR3169:100422973:
I:CNVR::MIR3170:100422881:
I:CNVR::MIR3173:100422981:
I:CNVR::MIR3175:100422995:
I:CNVR::MIR3177:100423012:
I:CNVR::MIR3178:100422974:
I:CNVR::MIR3179-3:100423006:
I:CNVR::MIR3180-3:100422836:
I:CNVR::MIR3180-4:100500852:
I:CNVR::MIR3180-5:100500916:
I:CNVR::MIR3182:100422853:
I:CNVR::MIR3184:100423003:
I:CNVR::MIR3185:100422978:
I:CNVR::MIR3186:100422944:
I:CNVR::MIR3187:100422854:
I:CNVR::MIR3188:100422833:
I:CNVR::MIR3189:100422943:
I:CNVR::MIR3190:100422899:
I:CNVR::MIR3191:100422832:
I:CNVR::MIR3192:100422875:
I:CNVR::MIR3193:100422904:
I:CNVR::MIR3194:100422889:
I:CNVR::MIR3196:100423014:
I:CNVR::MIR3197:100423023:
I:CNVR::MIR3198-1:100423025:
I:CNVR::MIR3198-2:100616400:
I:CNVR::MIR3199-1:100423034:
I:CNVR::MIR3199-2:100422998:
I:CNVR::MIR31:407035:
I:CNVR::MIR31HG:554202:
I:CNVR::MIR3200:100422912:
I:CNVR::MIR3201:100422916:
I:CNVR::MIR3202-1:100422987:
I:CNVR::MIR3202-2:100422877:
I:CNVR::MIR320A:407037:
I:CNVR::MIR320B1:100302117:
I:CNVR::MIR320B2:100313769:
I:CNVR::MIR320C1:100302135:
I:CNVR::MIR320C2:100302195:
I:CNVR::MIR320D1:100313896:
I:CNVR::MIR320D2:100302169:
I:CNVR::MIR320E:100422913:
I:CNVR::MIR324:442898:
I:CNVR::MIR326:442900:
I:CNVR::MIR328:442901:
I:CNVR::MIR329-1:574408:
I:CNVR::MIR329-2:574409:
I:CNVR::MIR32:407036:
I:CNVR::MIR330:442902:
I:CNVR::MIR331:442903:
I:CNVR::MIR335:442904:
I:CNVR::MIR337:442905:
I:CNVR::MIR338:442906:
I:CNVR::MIR33A:407039:
I:CNVR::MIR33B:693120:
I:CNVR::MIR340:442908:
I:CNVR::MIR345:442910:
I:CNVR::MIR346:442911:
I:CNVR::MIR34A:407040:
I:CNVR::MIR34B:407041:
I:CNVR::MIR34C:407042:
I:CNVR::MIR3529:100616238:
I:CNVR::MIR3545:100616173:
I:CNVR::MIR3591:100616357:
I:CNVR::MIR3605:100500853:
I:CNVR::MIR3606:100500837:
I:CNVR::MIR3607:100500805:
I:CNVR::MIR3609:100500819:
I:CNVR::MIR3610:100500914:
I:CNVR::MIR3612:100500817:
I:CNVR::MIR3614:100500827:
I:CNVR::MIR3615:100500847:
I:CNVR::MIR3616:100500814:
I:CNVR::MIR3619:100500828:
I:CNVR::MIR3620:100500810:
I:CNVR::MIR3621:100500811:
I:CNVR::MIR3622A:100500858:
I:CNVR::MIR3622B:100500871:
I:CNVR::MIR362:574030:
I:CNVR::MIR363:574031:
I:CNVR::MIR3646:100500813:
I:CNVR::MIR3648:100500862:
I:CNVR::MIR3649:100500816:
I:CNVR::MIR3650:100500824:
I:CNVR::MIR3651:100500918:
I:CNVR::MIR3652:100500842:
I:CNVR::MIR3653:100500833:
I:CNVR::MIR3654:100500804:
I:CNVR::MIR3655:100500820:
I:CNVR::MIR3656:100500840:
I:CNVR::MIR3658:100500832:
I:CNVR::MIR3659:100500801:
I:CNVR::MIR365A:100126355:
I:CNVR::MIR365B:100126356:
I:CNVR::MIR3660:100500825:
I:CNVR::MIR3661:100500905:
I:CNVR::MIR3662:100500880:
I:CNVR::MIR3663:100500893:
I:CNVR::MIR3664:100500844:
I:CNVR::MIR3665:100500861:
I:CNVR::MIR3666:100500896:
I:CNVR::MIR3668:100500879:
I:CNVR::MIR3671:100500854:
I:CNVR::MIR3677:100500812:
I:CNVR::MIR3678:100500841:
I:CNVR::MIR3679:100500878:
I:CNVR::MIR367:442912:
I:CNVR::MIR3680-1:100500917:
I:CNVR::MIR3682:100500850:
I:CNVR::MIR3684:100500867:
I:CNVR::MIR3685:100500802:
I:CNVR::MIR3687:100500815:
I:CNVR::MIR3688-1:100500881:
I:CNVR::MIR3688-2:100616303:
I:CNVR::MIR3689B:100500906:
I:CNVR::MIR3689C:100616333:
I:CNVR::MIR3689D2:100616344:
I:CNVR::MIR3689E:100616460:
I:CNVR::MIR3689F:100616212:
I:CNVR::MIR3690:chrX_100500894:
I:CNVR::MIR3691:100500900:
I:CNVR::MIR3692:100500899:
I:CNVR::MIR369:442914:
I:CNVR::MIR3714:100500913:
I:CNVR::MIR372:442917:
I:CNVR::MIR374A:442919:
I:CNVR::MIR374B:100126317:
I:CNVR::MIR374C:100500807:
I:CNVR::MIR375:494324:
I:CNVR::MIR376B:574435:
I:CNVR::MIR376C:442913:
I:CNVR::MIR378C:100422867:
I:CNVR::MIR378D1:100616201:
I:CNVR::MIR378D2:100616169:
I:CNVR::MIR378E:100616498:
I:CNVR::MIR378F:100616492:
I:CNVR::MIR378J:102465136:
I:CNVR::MIR380:494329:
I:CNVR::MIR381:494330:
I:CNVR::MIR381HG:378881:
I:CNVR::MIR383:494332:
I:CNVR::MIR384:494333:
I:CNVR::MIR3907:100500835:
I:CNVR::MIR3908:100500909:
I:CNVR::MIR3909:100500826:
I:CNVR::MIR3910-1:100500821:
I:CNVR::MIR3910-2:100500902:
I:CNVR::MIR3911:100500872:
I:CNVR::MIR3912:100500831:
I:CNVR::MIR3913-1:100500903:
I:CNVR::MIR3913-2:100500868:
I:CNVR::MIR3914-1:100500836:
I:CNVR::MIR3914-2:100500920:
I:CNVR::MIR3916:100500849:
I:CNVR::MIR3917:100500808:
I:CNVR::MIR3918:100500851:
I:CNVR::MIR3919:100500803:
I:CNVR::MIR3920:100500823:
I:CNVR::MIR3921:100500859:
I:CNVR::MIR3922:100500843:
I:CNVR::MIR3924:100500834:
I:CNVR::MIR3925:100500885:
I:CNVR::MIR3926-1:100500870:
I:CNVR::MIR3926-2:100500838:
I:CNVR::MIR3928:100500901:
I:CNVR::MIR3935:100500891:
I:CNVR::MIR3936:100500865:
I:CNVR::MIR3938:100500875:
I:CNVR::MIR3939:100500857:
I:CNVR::MIR3940:100500888:
I:CNVR::MIR3941:100500866:
I:CNVR::MIR3942:100500904:
I:CNVR::MIR3943:100500829:
I:CNVR::MIR3944:100500911:
I:CNVR::MIR3945:100500818:
I:CNVR::MIR3960:100616250:
I:CNVR::MIR3973:100616311:
I:CNVR::MIR3974:100616279:
I:CNVR::MIR3975:100616257:
I:CNVR::MIR3976:100616244:
I:CNVR::MIR3977:100616297:
I:CNVR::MIR3978:100616491:
I:CNVR::MIR411:693121:
I:CNVR::MIR412:574433:
I:CNVR::MIR421:693122:
I:CNVR::MIR423:494335:
I:CNVR::MIR424:494336:
I:CNVR::MIR4252:100422975:
I:CNVR::MIR4253:100422914:
I:CNVR::MIR4254:100423028:
I:CNVR::MIR4255:100422898:
I:CNVR::MIR4256:100422976:
I:CNVR::MIR4257:100422997:
I:CNVR::MIR425:494337:
I:CNVR::MIR4260:100422894:
I:CNVR::MIR4261:100422929:
I:CNVR::MIR4262:100422996:
I:CNVR::MIR4263:100422965:
I:CNVR::MIR4264:100422888:
I:CNVR::MIR4265:100422863:
I:CNVR::MIR4266:100423027:
I:CNVR::MIR4267:100422994:
I:CNVR::MIR4268:100422959:
I:CNVR::MIR4269:100423043:
I:CNVR::MIR4270:100422868:
I:CNVR::MIR4271:100422952:
I:CNVR::MIR4272:100422941:
I:CNVR::MIR4273:100422955:
I:CNVR::MIR4274:100422826:
I:CNVR::MIR4275:100422937:
I:CNVR::MIR4276:100423042:
I:CNVR::MIR4277:100422966:
I:CNVR::MIR4278:100422999:
I:CNVR::MIR4279:100422874:
I:CNVR::MIR4280:100422887:
I:CNVR::MIR4281:100422962:
I:CNVR::MIR4282:100423005:
I:CNVR::MIR4283-1:100422917:
I:CNVR::MIR4283-2:100422848:
I:CNVR::MIR4284:100422948:
I:CNVR::MIR4285:100422858:
I:CNVR::MIR4287:100422828:
I:CNVR::MIR4288:100422903:
I:CNVR::MIR4289:100423015:
I:CNVR::MIR4290:100422963:
I:CNVR::MIR4291:100422927:
I:CNVR::MIR4292:100422860:
I:CNVR::MIR4294:100422895:
I:CNVR::MIR4295:100422909:
I:CNVR::MIR4296:100423041:
I:CNVR::MIR4297:100422873:
I:CNVR::MIR4298:100423021:
I:CNVR::MIR4299:100423026:
I:CNVR::MIR4300:100422823:
I:CNVR::MIR4301:100422855:
I:CNVR::MIR4302:100422897:
I:CNVR::MIR4303:100422924:
I:CNVR::MIR4304:100422931:
I:CNVR::MIR4305:100422940:
I:CNVR::MIR4306:100422861:
I:CNVR::MIR4307:100423019:
I:CNVR::MIR4308:100422984:
I:CNVR::MIR4309:100422954:
I:CNVR::MIR4310:100423013:
I:CNVR::MIR4311:100422905:
I:CNVR::MIR4312:100422971:
I:CNVR::MIR4313:100423035:
I:CNVR::MIR4314:100422983:
I:CNVR::MIR4315-1:100423004:
I:CNVR::MIR4315-2:100422961:
I:CNVR::MIR4316:100422851:
I:CNVR::MIR4317:100422840:
I:CNVR::MIR4318:100422857:
I:CNVR::MIR4319:100422829:
I:CNVR::MIR431:574038:
I:CNVR::MIR4320:100422865:
I:CNVR::MIR4321:100423031:
I:CNVR::MIR4322:100422925:
I:CNVR::MIR4323:100422980:
I:CNVR::MIR4324:100422979:
I:CNVR::MIR4325:100422883:
I:CNVR::MIR4326:100422945:
I:CNVR::MIR4327:100422891:
I:CNVR::MIR4328:100422932:
I:CNVR::MIR4329:100423009:
I:CNVR::MIR432:574451:
I:CNVR::MIR4330:100422930:
I:CNVR::MIR433:574034:
I:CNVR::MIR4417:100616489:
I:CNVR::MIR4420:100616164:
I:CNVR::MIR4422:100616272:
I:CNVR::MIR4423:100616481:
I:CNVR::MIR4424:100616328:
I:CNVR::MIR4426:100616345:
I:CNVR::MIR4427:100616390:
I:CNVR::MIR4429:100616469:
I:CNVR::MIR4432:100616473:
I:CNVR::MIR4434:100616419:
I:CNVR::MIR4435-1:100616499:
I:CNVR::MIR4435-1HG:541471:
I:CNVR::MIR4435-2:100616341:
I:CNVR::MIR4436A:100616399:
I:CNVR::MIR4436B1:100616123:
I:CNVR::MIR4437:100616213:
I:CNVR::MIR4439:100616207:
I:CNVR::MIR4440:100616397:
I:CNVR::MIR4441:100616493:
I:CNVR::MIR4442:100616477:
I:CNVR::MIR4443:100616407:
I:CNVR::MIR4444-1:chr2_100616394:
I:CNVR::MIR4444-1:chr3_100616394:
I:CNVR::MIR4444-1|chr2:100616394:
I:CNVR::MIR4446:100616476:
I:CNVR::MIR4449:100616436:
I:CNVR::MIR4450:100616299:
I:CNVR::MIR4451:100616349:
I:CNVR::MIR4453:100616193:
I:CNVR::MIR4454:100616234:
I:CNVR::MIR4457:100616235:
I:CNVR::MIR4458:100616142:
I:CNVR::MIR4458HG:100505738:
I:CNVR::MIR4460:100616325:
I:CNVR::MIR4461:100616209:
I:CNVR::MIR4462:100616413:
I:CNVR::MIR4464:100616109:
I:CNVR::MIR4465:100616180:
I:CNVR::MIR4466:100616154:
I:CNVR::MIR4467:100616367:
I:CNVR::MIR4468:100616226:
I:CNVR::MIR4469:100616115:
I:CNVR::MIR4470:100616484:
I:CNVR::MIR4471:100616451:
I:CNVR::MIR4472-1:100616268:
I:CNVR::MIR4472-2:100616309:
I:CNVR::MIR4473:100616229:
I:CNVR::MIR4474:100616441:
I:CNVR::MIR4475:100616289:
I:CNVR::MIR4476:100616456:
I:CNVR::MIR4478:100616312:
I:CNVR::MIR4479:100616480:
I:CNVR::MIR4480:100616151:
I:CNVR::MIR4482-1:100616323:
I:CNVR::MIR4483:100616162:
I:CNVR::MIR4484:100616327:
I:CNVR::MIR4485:100616263:
I:CNVR::MIR4486:100616118:
I:CNVR::MIR4488:100616470:
I:CNVR::MIR4489:100616284:
I:CNVR::MIR448:554212:
I:CNVR::MIR4490:100616186:
I:CNVR::MIR4491:100616330:
I:CNVR::MIR4492:100616376:
I:CNVR::MIR4493:100616319:
I:CNVR::MIR4497:100616454:
I:CNVR::MIR4498:100616179:
I:CNVR::MIR4499:100616304:
I:CNVR::MIR449A:554213:
I:CNVR::MIR449B:693123:
I:CNVR::MIR449C:100313923:
I:CNVR::MIR4500:100616182:
I:CNVR::MIR4500HG:642345:
I:CNVR::MIR4503:100616280:
I:CNVR::MIR4505:100616158:
I:CNVR::MIR4508:100616275:
I:CNVR::MIR4509-1:100616223:
I:CNVR::MIR4509-2:100616228:
I:CNVR::MIR450A1:554214:
I:CNVR::MIR450A2:574505:
I:CNVR::MIR4510:100616293:
I:CNVR::MIR4511:100616379:
I:CNVR::MIR4513:100616183:
I:CNVR::MIR4514:100616181:
I:CNVR::MIR4515:100616404:
I:CNVR::MIR4516:100616258:
I:CNVR::MIR4517:100616487:
I:CNVR::MIR4518:100616405:
I:CNVR::MIR4519:100616231:
I:CNVR::MIR451A:574411:
I:CNVR::MIR451B:100616273:
I:CNVR::MIR4520A:100616401:
I:CNVR::MIR4520B:100616466:
I:CNVR::MIR4521:100616406:
I:CNVR::MIR4522:100616277:
I:CNVR::MIR4523:100616122:
I:CNVR::MIR4524A:100616316:
I:CNVR::MIR4524B:100847008:
I:CNVR::MIR4526:100616130:
I:CNVR::MIR4529:100616290:
I:CNVR::MIR452:574412:
I:CNVR::MIR4530:100616163:
I:CNVR::MIR4531:100616355:
I:CNVR::MIR4532:100616353:
I:CNVR::MIR4533:100616362:
I:CNVR::MIR4534:100616146:
I:CNVR::MIR4535:100616415:
I:CNVR::MIR4536-1:100616155:
I:CNVR::MIR4540:100616278:
I:CNVR::MIR454:768216:
I:CNVR::MIR455:619556:
I:CNVR::MIR4632:100616438:
I:CNVR::MIR4633:100616175:
I:CNVR::MIR4634:100616202:
I:CNVR::MIR4635:100616479:
I:CNVR::MIR4636:100616326:
I:CNVR::MIR4637:100616271:
I:CNVR::MIR4638:100616342:
I:CNVR::MIR4639:100616269:
I:CNVR::MIR4640:100616237:
I:CNVR::MIR4641:100616178:
I:CNVR::MIR4642:100616352:
I:CNVR::MIR4643:100616174:
I:CNVR::MIR4644:100616430:
I:CNVR::MIR4645:100616285:
I:CNVR::MIR4647:100616124:
I:CNVR::MIR4648:100616116:
I:CNVR::MIR4649:100616346:
I:CNVR::MIR4650-1:100616310:
I:CNVR::MIR4650-2:100616331:
I:CNVR::MIR4651:100616270:
I:CNVR::MIR4652:100616206:
I:CNVR::MIR4654:100616386:
I:CNVR::MIR4655:100616160:
I:CNVR::MIR4656:100616465:
I:CNVR::MIR4657:100616393:
I:CNVR::MIR4659A:100616348:
I:CNVR::MIR4659B:100616372:
I:CNVR::MIR4660:100616350:
I:CNVR::MIR4661:100616245:
I:CNVR::MIR4663:100616260:
I:CNVR::MIR4664:100616318:
I:CNVR::MIR4665:100616288:
I:CNVR::MIR4666A:100616308:
I:CNVR::MIR4667:100616214:
I:CNVR::MIR4668:100616114:
I:CNVR::MIR4669:100616236:
I:CNVR::MIR4670:100616351:
I:CNVR::MIR4671:100616380:
I:CNVR::MIR4672:100616429:
I:CNVR::MIR4673:100616242:
I:CNVR::MIR4674:100616301:
I:CNVR::MIR4675:100616383:
I:CNVR::MIR4676:100616286:
I:CNVR::MIR4677:100616343:
I:CNVR::MIR4678:100616296:
I:CNVR::MIR4679-1:100616128:
I:CNVR::MIR4679-2:100616192:
I:CNVR::MIR4680:100616113:
I:CNVR::MIR4681:100616398:
I:CNVR::MIR4682:100616322:
I:CNVR::MIR4683:100616500:
I:CNVR::MIR4684:100616391:
I:CNVR::MIR4685:100616482:
I:CNVR::MIR4686:100616126:
I:CNVR::MIR4687:100616453:
I:CNVR::MIR4688:100616368:
I:CNVR::MIR4689:100616421:
I:CNVR::MIR4690:100616292:
I:CNVR::MIR4691:100616403:
I:CNVR::MIR4692:100616410:
I:CNVR::MIR4693:100616457:
I:CNVR::MIR4694:100616426:
I:CNVR::MIR4695:100616120:
I:CNVR::MIR4696:100616402:
I:CNVR::MIR4697:100616119:
I:CNVR::MIR4697HG:283174:
I:CNVR::MIR4698:100616486:
I:CNVR::MIR4699:100616133:
I:CNVR::MIR4700:100616329:
I:CNVR::MIR4701:100616262:
I:CNVR::MIR4703:100616423:
I:CNVR::MIR4705:100616239:
I:CNVR::MIR4706:100616490:
I:CNVR::MIR4707:100616424:
I:CNVR::MIR4708:100616176:
I:CNVR::MIR4709:100616211:
I:CNVR::MIR4710:100616300:
I:CNVR::MIR4711:100616409:
I:CNVR::MIR4712:100616396:
I:CNVR::MIR4713:100616369:
I:CNVR::MIR4714:100616432:
I:CNVR::MIR4715:100616474:
I:CNVR::MIR4716:100616332:
I:CNVR::MIR4717:100616241:
I:CNVR::MIR4718:100616195:
I:CNVR::MIR4719:100616172:
I:CNVR::MIR4720:100616150:
I:CNVR::MIR4721:100616256:
I:CNVR::MIR4723:100616388:
I:CNVR::MIR4724:100616248:
I:CNVR::MIR4725:100616449:
I:CNVR::MIR4726:100616153:
I:CNVR::MIR4727:100616416:
I:CNVR::MIR4728:100616132:
I:CNVR::MIR4729:100616204:
I:CNVR::MIR4730:100616359:
I:CNVR::MIR4731:100616125:
I:CNVR::MIR4732:100616385:
I:CNVR::MIR4733:100616266:
I:CNVR::MIR4734:100616203:
I:CNVR::MIR4735:100616363:
I:CNVR::MIR4736:100616220:
I:CNVR::MIR4737:100616210:
I:CNVR::MIR4738:100616282:
I:CNVR::MIR4739:100616170:
I:CNVR::MIR4740:100616294:
I:CNVR::MIR4741:100616139:
I:CNVR::MIR4742:100616468:
I:CNVR::MIR4743:100616366:
I:CNVR::MIR4744:100616420:
I:CNVR::MIR4745:100616459:
I:CNVR::MIR4746:100616371:
I:CNVR::MIR4747:100616337:
I:CNVR::MIR4748:100616425:
I:CNVR::MIR4749:100616313:
I:CNVR::MIR4752:100616171:
I:CNVR::MIR4753:100616224:
I:CNVR::MIR4755:100616434:
I:CNVR::MIR4756:100616225:
I:CNVR::MIR4757:100616307:
I:CNVR::MIR4758:100616340:
I:CNVR::MIR4759:100616243:
I:CNVR::MIR4760:100616148:
I:CNVR::MIR4762:100616253:
I:CNVR::MIR4763:100616143:
I:CNVR::MIR4764:100616295:
I:CNVR::MIR4765:100616219:
I:CNVR::MIR4766:100616283:
I:CNVR::MIR4767:100616467:
I:CNVR::MIR4768:100616249:
I:CNVR::MIR4769:100616147:
I:CNVR::MIR4770:100616373:
I:CNVR::MIR4772:100616157:
I:CNVR::MIR4773-1:100616392:
I:CNVR::MIR4774:100616356:
I:CNVR::MIR4775:100616361:
I:CNVR::MIR4776-1:100616267:
I:CNVR::MIR4776-2:100616472:
I:CNVR::MIR4777:100616317:
I:CNVR::MIR4778:100616464:
I:CNVR::MIR4779:100616159:
I:CNVR::MIR4780:100616447:
I:CNVR::MIR4781:100616315:
I:CNVR::MIR4782:100616208:
I:CNVR::MIR4783:100616187:
I:CNVR::MIR4785:100616364:
I:CNVR::MIR4786:100616417:
I:CNVR::MIR4787:100616138:
I:CNVR::MIR4788:100616281:
I:CNVR::MIR4789:100616395:
I:CNVR::MIR4790:100616334:
I:CNVR::MIR4791:100616291:
I:CNVR::MIR4792:100616448:
I:CNVR::MIR4793:100616112:
I:CNVR::MIR4794:100616338:
I:CNVR::MIR4795:100616161:
I:CNVR::MIR4796:100616166:
I:CNVR::MIR4797:100616216:
I:CNVR::MIR4798:100616471:
I:CNVR::MIR4799:100616246:
I:CNVR::MIR4800:100616358:
I:CNVR::MIR4801:100616435:
I:CNVR::MIR4802:100616274:
I:CNVR::MIR4803:100616377:
I:CNVR::MIR4804:100616152:
I:CNVR::MIR483:619552:
I:CNVR::MIR485:574436:
I:CNVR::MIR486-2:102465696:
I:CNVR::MIR486:619554:
I:CNVR::MIR487B:664616:
I:CNVR::MIR488:574441:
I:CNVR::MIR489:574442:
I:CNVR::MIR490:574443:
I:CNVR::MIR491:574444:
I:CNVR::MIR492:574449:
I:CNVR::MIR493:574450:
I:CNVR::MIR497:574456:
I:CNVR::MIR497HG:100506755:
I:CNVR::MIR4999:100847049:
I:CNVR::MIR499A:574501:
I:CNVR::MIR499B:100616134:
I:CNVR::MIR5000:100846995:
I:CNVR::MIR5001:100847037:
I:CNVR::MIR5002:100847021:
I:CNVR::MIR5003:100847029:
I:CNVR::MIR5004:100847012:
I:CNVR::MIR5006:100847026:
I:CNVR::MIR5007:100846996:
I:CNVR::MIR5008:100847072:
I:CNVR::MIR5009:100846993:
I:CNVR::MIR500B:100422911:
I:CNVR::MIR5010:100847046:
I:CNVR::MIR5011:100847002:
I:CNVR::MIR501:574503:
I:CNVR::MIR502:574504:
I:CNVR::MIR503:574506:
I:CNVR::MIR503HG:84848:
I:CNVR::MIR5047:100616408:
I:CNVR::MIR504:574507:
I:CNVR::MIR505:574508:
I:CNVR::MIR506:574511:
I:CNVR::MIR507:574512:
I:CNVR::MIR5088:100847074:
I:CNVR::MIR5089:100847067:
I:CNVR::MIR508:574513:
I:CNVR::MIR509-2:100126301:
I:CNVR::MIR509-3:100126337:
I:CNVR::MIR5090:100847073:
I:CNVR::MIR5091:100847023:
I:CNVR::MIR5092:100847039:
I:CNVR::MIR5093:100847022:
I:CNVR::MIR5094:100847059:
I:CNVR::MIR5095:100616458:
I:CNVR::MIR5100:100847014:
I:CNVR::MIR511-1:574445:
I:CNVR::MIR514A1:574516:
I:CNVR::MIR514A2:574517:
I:CNVR::MIR514A3:574518:
I:CNVR::MIR514B:100422847:
I:CNVR::MIR516A1:574498:
I:CNVR::MIR5186:100847036:
I:CNVR::MIR5187:100847090:
I:CNVR::MIR5188:100847004:
I:CNVR::MIR5189:100847057:
I:CNVR::MIR518A1:574488:
I:CNVR::MIR518B:574474:
I:CNVR::MIR518F:574472:
I:CNVR::MIR5190:100847080:
I:CNVR::MIR5191:100847050:
I:CNVR::MIR5192:100847087:
I:CNVR::MIR5193:100847079:
I:CNVR::MIR5194:100847051:
I:CNVR::MIR5196:100847070:
I:CNVR::MIR5197:100846991:
I:CNVR::MIR519B:574469:
I:CNVR::MIR519C:574466:
I:CNVR::MIR519D:574480:
I:CNVR::MIR520A:574467:
I:CNVR::MIR520D:574482:
I:CNVR::MIR520G:574484:
I:CNVR::MIR520H:574493:
I:CNVR::MIR526A1:574475:
I:CNVR::MIR526B:574468:
I:CNVR::MIR532:693124:
I:CNVR::MIR542:664617:
I:CNVR::MIR543:100126335:
I:CNVR::MIR545:664614:
I:CNVR::MIR548A1:693125:
I:CNVR::MIR548A2:693126:
I:CNVR::MIR548A3:693127:
I:CNVR::MIR548AA1:100500863:
I:CNVR::MIR548AA2:100500895:
I:CNVR::MIR548AC:100616384:
I:CNVR::MIR548AD:100616475:
I:CNVR::MIR548AE2:100616339:
I:CNVR::MIR548AI:100616347:
I:CNVR::MIR548AJ2:100616252:
I:CNVR::MIR548AL:100616215:
I:CNVR::MIR548AN:100616144:
I:CNVR::MIR548AO:100847068:
I:CNVR::MIR548AP:100847084:
I:CNVR::MIR548AQ:100847078:
I:CNVR::MIR548AR:chr2_100847035:
I:CNVR::MIR548AS:100847092:
I:CNVR::MIR548AU:100847045:
I:CNVR::MIR548AV:100847083:
I:CNVR::MIR548AX:100847063:
I:CNVR::MIR548AY:102465247:
I:CNVR::MIR548AZ:102466162:
I:CNVR::MIR548B:693128:
I:CNVR::MIR548BA:chr11_102465854:
I:CNVR::MIR548BA:chr5_102465854:
I:CNVR::MIR548C:693129:
I:CNVR::MIR548D2:693131:
I:CNVR::MIR548F1:100302192:
I:CNVR::MIR548F2:100313771:
I:CNVR::MIR548F3:100302159:
I:CNVR::MIR548F4:100313895:
I:CNVR::MIR548F5:100302239:
I:CNVR::MIR548G:100313938:
I:CNVR::MIR548H2:100313773:
I:CNVR::MIR548H3:chr6_100302287:
I:CNVR::MIR548H3:chr9_100302287:
I:CNVR::MIR548H3|chr6:100302287:
I:CNVR::MIR548H3|chr9:100302287:
I:CNVR::MIR548H4:100313884:
I:CNVR::MIR548I1:100302204:
I:CNVR::MIR548I2:100302277:
I:CNVR::MIR548I4:100302191:
I:CNVR::MIR548J:100313914:
I:CNVR::MIR548K:100313770:
I:CNVR::MIR548M:100313772:
I:CNVR::MIR548N:100302152:
I:CNVR::MIR548O2:100616190:
I:CNVR::MIR548Q:100313841:
I:CNVR::MIR548T:100422849:
I:CNVR::MIR548W:100422923:
I:CNVR::MIR548X:100422920:
I:CNVR::MIR548Y:100500919:
I:CNVR::MIR548Z:100500856:
I:CNVR::MIR549:693132:
I:CNVR::MIR550A1:693133:
I:CNVR::MIR550A2:693134:
I:CNVR::MIR550A3:100616354:
I:CNVR::MIR550B1:100500883:
I:CNVR::MIR550B2:100500830:
I:CNVR::MIR551A:693135:
I:CNVR::MIR551B:693136:
I:CNVR::MIR553:693138:
I:CNVR::MIR554:693139:
I:CNVR::MIR555:693140:
I:CNVR::MIR556:693141:
I:CNVR::MIR5572:100847042:
I:CNVR::MIR5579:100847000:
I:CNVR::MIR557:693142:
I:CNVR::MIR5580:100847076:
I:CNVR::MIR5581:100847010:
I:CNVR::MIR5582:100847020:
I:CNVR::MIR5583-1:100847025:
I:CNVR::MIR5583-2:100846997:
I:CNVR::MIR5584:100847089:
I:CNVR::MIR5586:100847088:
I:CNVR::MIR5587:100847028:
I:CNVR::MIR5588:100847054:
I:CNVR::MIR558:693143:
I:CNVR::MIR559:693144:
I:CNVR::MIR561:693146:
I:CNVR::MIR563:693148:
I:CNVR::MIR564:693149:
I:CNVR::MIR567:693152:
I:CNVR::MIR5680:100847001:
I:CNVR::MIR5681A:100847058:
I:CNVR::MIR5681B:100847091:
I:CNVR::MIR5684:100847071:
I:CNVR::MIR5685:100847075:
I:CNVR::MIR5687:100847019:
I:CNVR::MIR5688:100847077:
I:CNVR::MIR5689:100846998:
I:CNVR::MIR568:693153:
I:CNVR::MIR5690:100847048:
I:CNVR::MIR5691:100847015:
I:CNVR::MIR5692A1:100847066:
I:CNVR::MIR5692B:100847013:
I:CNVR::MIR5692C2:100847017:
I:CNVR::MIR5693:100847003:
I:CNVR::MIR5694:100847064:
I:CNVR::MIR5695:100847016:
I:CNVR::MIR5696:100847007:
I:CNVR::MIR5698:100847024:
I:CNVR::MIR5699:100847086:
I:CNVR::MIR569:693154:
I:CNVR::MIR5700:100847031:
I:CNVR::MIR5702:100847053:
I:CNVR::MIR5703:100847081:
I:CNVR::MIR5704:100847040:
I:CNVR::MIR5705:100847027:
I:CNVR::MIR5707:100847032:
I:CNVR::MIR5708:100847056:
I:CNVR::MIR572:693157:
I:CNVR::MIR5739:102466081:
I:CNVR::MIR573:693158:
I:CNVR::MIR574:693159:
I:CNVR::MIR575:693160:
I:CNVR::MIR577:693162:
I:CNVR::MIR5787:102464817:
I:CNVR::MIR578:693163:
I:CNVR::MIR580:693165:
I:CNVR::MIR581:693166:
I:CNVR::MIR583:693168:
I:CNVR::MIR585:693170:
I:CNVR::MIR586:693171:
I:CNVR::MIR589:693174:
I:CNVR::MIR590:693175:
I:CNVR::MIR591:693176:
I:CNVR::MIR592:693177:
I:CNVR::MIR593:693178:
I:CNVR::MIR595:693180:
I:CNVR::MIR596:693181:
I:CNVR::MIR597:693182:
I:CNVR::MIR598:693183:
I:CNVR::MIR599:693184:
I:CNVR::MIR600:693185:
I:CNVR::MIR600HG:81571:
I:CNVR::MIR601:693186:
I:CNVR::MIR602:693187:
I:CNVR::MIR603:693188:
I:CNVR::MIR604:693189:
I:CNVR::MIR605:693190:
I:CNVR::MIR6068:102464823:
I:CNVR::MIR6069:102464824:
I:CNVR::MIR6070:102464825:
I:CNVR::MIR6071:102466516:
I:CNVR::MIR6072:102465944:
I:CNVR::MIR6073:102464826:
I:CNVR::MIR6074:102464827:
I:CNVR::MIR6075:102466103:
I:CNVR::MIR6076:102464828:
I:CNVR::MIR6078:102464829:
I:CNVR::MIR6079:102464830:
I:CNVR::MIR6080:102464831:
I:CNVR::MIR6081:102466518:
I:CNVR::MIR6082:102466953:
I:CNVR::MIR6083:102464832:
I:CNVR::MIR6084:102464833:
I:CNVR::MIR6085:102464834:
I:CNVR::MIR6086:102466519:
I:CNVR::MIR608:693193:
I:CNVR::MIR6090:102466104:
I:CNVR::MIR609:693194:
I:CNVR::MIR610:693195:
I:CNVR::MIR611:693196:
I:CNVR::MIR6124:102466906:
I:CNVR::MIR6125:102465133:
I:CNVR::MIR6126:102465134:
I:CNVR::MIR6127:102466615:
I:CNVR::MIR6128:102465135:
I:CNVR::MIR6129:102465137:
I:CNVR::MIR612:693197:
I:CNVR::MIR6130:102466967:
I:CNVR::MIR6131:102465138:
I:CNVR::MIR6132:102466616:
I:CNVR::MIR6133:102465139:
I:CNVR::MIR6134:102465140:
I:CNVR::MIR613:693198:
I:CNVR::MIR614:693199:
I:CNVR::MIR615:693200:
I:CNVR::MIR6165:chr17_102465141:
I:CNVR::MIR6165:chr5_102465141:
I:CNVR::MIR6165|chr5:102465141:
I:CNVR::MIR617:693202:
I:CNVR::MIR618:693203:
I:CNVR::MIR620:693205:
I:CNVR::MIR621:693206:
I:CNVR::MIR622:693207:
I:CNVR::MIR623:693208:
I:CNVR::MIR624:693209:
I:CNVR::MIR626:693211:
I:CNVR::MIR627:693212:
I:CNVR::MIR628:693213:
I:CNVR::MIR629:693214:
I:CNVR::MIR630:693215:
I:CNVR::MIR631:693216:
I:CNVR::MIR632:693217:
I:CNVR::MIR634:693219:
I:CNVR::MIR635:693220:
I:CNVR::MIR636:693221:
I:CNVR::MIR637:693222:
I:CNVR::MIR638:693223:
I:CNVR::MIR639:693224:
I:CNVR::MIR641:693226:
I:CNVR::MIR642A:693227:
I:CNVR::MIR642B:100500845:
I:CNVR::MIR643:693228:
I:CNVR::MIR644A:693229:
I:CNVR::MIR645:693230:
I:CNVR::MIR648:693233:
I:CNVR::MIR6499:102465246:
I:CNVR::MIR6501:102465248:
I:CNVR::MIR6502:102465249:
I:CNVR::MIR6503:102465250:
I:CNVR::MIR6504:102465251:
I:CNVR::MIR6505:102466657:
I:CNVR::MIR6508:102466972:
I:CNVR::MIR6509:102465254:
I:CNVR::MIR650:723778:
I:CNVR::MIR6510:102466658:
I:CNVR::MIR6511A-2:102466812:
I:CNVR::MIR6511B-1:102465429:
I:CNVR::MIR6512:102465255:
I:CNVR::MIR6513:102465256:
I:CNVR::MIR6514:102465257:
I:CNVR::MIR6515:102466659:
I:CNVR::MIR6516:102466864:
I:CNVR::MIR653:724023:
I:CNVR::MIR657:724027:
I:CNVR::MIR658:724028:
I:CNVR::MIR659:724029:
I:CNVR::MIR661:724031:
I:CNVR::MIR662:724032:
I:CNVR::MIR663A:724033:
I:CNVR::MIR663B:100313824:
I:CNVR::MIR664:100302234:
I:CNVR::MIR665:100126315:
I:CNVR::MIR668:768214:
I:CNVR::MIR670:100313777:
I:CNVR::MIR6715A:102466189:
I:CNVR::MIR6715B:102465427:
I:CNVR::MIR6716:102466719:
I:CNVR::MIR6717:102465428:
I:CNVR::MIR6718:102465430:
I:CNVR::MIR6719:102465974:
I:CNVR::MIR671:768213:
I:CNVR::MIR6720:102466720:
I:CNVR::MIR6721:102466190:
I:CNVR::MIR6722:102465431:
I:CNVR::MIR6723:102465432:
I:CNVR::MIR6728:102465436:
I:CNVR::MIR6729:102466982:
I:CNVR::MIR6730:102466722:
I:CNVR::MIR6731:102465437:
I:CNVR::MIR6732:102465438:
I:CNVR::MIR6733:102465439:
I:CNVR::MIR6734:102466723:
I:CNVR::MIR6735:102465440:
I:CNVR::MIR6736:102466191:
I:CNVR::MIR6737:102465441:
I:CNVR::MIR6738:102465442:
I:CNVR::MIR6739:102466724:
I:CNVR::MIR6740:102465443:
I:CNVR::MIR6741:102466270:
I:CNVR::MIR6742:102465444:
I:CNVR::MIR6743:102465445:
I:CNVR::MIR6744:102466725:
I:CNVR::MIR6745:102466726:
I:CNVR::MIR6746:102465446:
I:CNVR::MIR6747:102465447:
I:CNVR::MIR6748:102465448:
I:CNVR::MIR6751:102465449:
I:CNVR::MIR6752:102465450:
I:CNVR::MIR6753:102465451:
I:CNVR::MIR6754:102466728:
I:CNVR::MIR6755:102465452:
I:CNVR::MIR6756:102465453:
I:CNVR::MIR6757:102466193:
I:CNVR::MIR6758:102465454:
I:CNVR::MIR675:100033819:
I:CNVR::MIR6760:102465455:
I:CNVR::MIR6761:102465456:
I:CNVR::MIR6762:102465457:
I:CNVR::MIR6764:102466730:
I:CNVR::MIR6765:102465458:
I:CNVR::MIR6766:102466983:
I:CNVR::MIR6767:102465459:
I:CNVR::MIR6768:102465460:
I:CNVR::MIR6769A:102466731:
I:CNVR::MIR6769B:102466202:
I:CNVR::MIR676:100500887:
I:CNVR::MIR6771:102465462:
I:CNVR::MIR6772:102465463:
I:CNVR::MIR6773:102466194:
I:CNVR::MIR6774:102466732:
I:CNVR::MIR6775:102465464:
I:CNVR::MIR6776:102465465:
I:CNVR::MIR6777:102465466:
I:CNVR::MIR6778:102466733:
I:CNVR::MIR6779:102465467:
I:CNVR::MIR6780A:102466195:
I:CNVR::MIR6780B:102466746:
I:CNVR::MIR6781:102465468:
I:CNVR::MIR6782:102465469:
I:CNVR::MIR6783:102466734:
I:CNVR::MIR6784:102465470:
I:CNVR::MIR6785:102466911:
I:CNVR::MIR6786:102465471:
I:CNVR::MIR6787:102465472:
I:CNVR::MIR6789:102466736:
I:CNVR::MIR6790:102465473:
I:CNVR::MIR6791:102465474:
I:CNVR::MIR6792:102465475:
I:CNVR::MIR6794:102466196:
I:CNVR::MIR6795:102465476:
I:CNVR::MIR6796:102465477:
I:CNVR::MIR6797:102465478:
I:CNVR::MIR6798:102466738:
I:CNVR::MIR6799:102465479:
I:CNVR::MIR6800:102465480:
I:CNVR::MIR6801:102466984:
I:CNVR::MIR6802:102465481:
I:CNVR::MIR6804:102465482:
I:CNVR::MIR6805:102465483:
I:CNVR::MIR6806:102465484:
I:CNVR::MIR6809:102465485:
I:CNVR::MIR6810:102466197:
I:CNVR::MIR6811:102465486:
I:CNVR::MIR6812:102465487:
I:CNVR::MIR6813:102466741:
I:CNVR::MIR6814:102465488:
I:CNVR::MIR6815:102465489:
I:CNVR::MIR6817:102466198:
I:CNVR::MIR6818:102466742:
I:CNVR::MIR6819:102465491:
I:CNVR::MIR6820:102465492:
I:CNVR::MIR6822:102466743:
I:CNVR::MIR6823:102465494:
I:CNVR::MIR6824:102465495:
I:CNVR::MIR6825:102466199:
I:CNVR::MIR6826:102465496:
I:CNVR::MIR6827:102466744:
I:CNVR::MIR6828:102465497:
I:CNVR::MIR6829:102465977:
I:CNVR::MIR6830:102465498:
I:CNVR::MIR6833:102465500:
I:CNVR::MIR6834:102465501:
I:CNVR::MIR6835:102465502:
I:CNVR::MIR6836:102465503:
I:CNVR::MIR6837:102466985:
I:CNVR::MIR6838:102465504:
I:CNVR::MIR6839:102465505:
I:CNVR::MIR6840:102466747:
I:CNVR::MIR6841:102465506:
I:CNVR::MIR6842:102465507:
I:CNVR::MIR6843:102465508:
I:CNVR::MIR6844:102466200:
I:CNVR::MIR6845:102466748:
I:CNVR::MIR6846:102465509:
I:CNVR::MIR6847:102465510:
I:CNVR::MIR6848:102465511:
I:CNVR::MIR6851:102465512:
I:CNVR::MIR6852:102465513:
I:CNVR::MIR6853:102466201:
I:CNVR::MIR6854:102465514:
I:CNVR::MIR6855:102466750:
I:CNVR::MIR6856:102465515:
I:CNVR::MIR6857:102465516:
I:CNVR::MIR6858:102465517:
I:CNVR::MIR6859-1:chr1_102466751:
I:CNVR::MIR6860:102465518:
I:CNVR::MIR6861:102465519:
I:CNVR::MIR6862-1:102465520:
I:CNVR::MIR6863:102466752:
I:CNVR::MIR6864:102465521:
I:CNVR::MIR6865:102465522:
I:CNVR::MIR6866:102466986:
I:CNVR::MIR6867:102465523:
I:CNVR::MIR6868:102466753:
I:CNVR::MIR6869:102465524:
I:CNVR::MIR6870:102465525:
I:CNVR::MIR6871:102466912:
I:CNVR::MIR6872:102465526:
I:CNVR::MIR6874:102466203:
I:CNVR::MIR6875:102466755:
I:CNVR::MIR6876:102465527:
I:CNVR::MIR6877:102465528:
I:CNVR::MIR6878:102465529:
I:CNVR::MIR6880:102466204:
I:CNVR::MIR6881:102465530:
I:CNVR::MIR6882:102465531:
I:CNVR::MIR6883:102465532:
I:CNVR::MIR6884:102466757:
I:CNVR::MIR6885:102465533:
I:CNVR::MIR6886:102465534:
I:CNVR::MIR6887:102466205:
I:CNVR::MIR6888:102465535:
I:CNVR::MIR6889:102466758:
I:CNVR::MIR6890:102465536:
I:CNVR::MIR6891:102465537:
I:CNVR::MIR6892:102465538:
I:CNVR::MIR6893:102466271:
I:CNVR::MIR6894:102466759:
I:CNVR::MIR6895:102465539:
I:CNVR::MIR7-1:407043:
I:CNVR::MIR7-2:407044:
I:CNVR::MIR7-3:407045:
I:CNVR::MIR7-3HG:284424:
I:CNVR::MIR708:100126333:
I:CNVR::MIR7107:102465665:
I:CNVR::MIR7108:102466806:
I:CNVR::MIR7109:102465666:
I:CNVR::MIR7110:102465667:
I:CNVR::MIR7111:102465668:
I:CNVR::MIR7113:102465669:
I:CNVR::MIR7114:102466223:
I:CNVR::MIR711:100313843:
I:CNVR::MIR7150:102465688:
I:CNVR::MIR7152:102465689:
I:CNVR::MIR7153:102465690:
I:CNVR::MIR7154:102465691:
I:CNVR::MIR7155:102466815:
I:CNVR::MIR7156:102466995:
I:CNVR::MIR7159:102466816:
I:CNVR::MIR7160:102465695:
I:CNVR::MIR7161:102465694:
I:CNVR::MIR7162:102466227:
I:CNVR::MIR718:100313781:
I:CNVR::MIR744:100126313:
I:CNVR::MIR7515:102466235:
I:CNVR::MIR758:768212:
I:CNVR::MIR759:100313778:
I:CNVR::MIR760:100126348:
I:CNVR::MIR761:100313892:
I:CNVR::MIR762:100313837:
I:CNVR::MIR7641-2:102465753:
I:CNVR::MIR764:100313838:
I:CNVR::MIR765:768220:
I:CNVR::MIR766:768218:
I:CNVR::MIR767:768215:
I:CNVR::MIR769:768217:
I:CNVR::MIR7702:102465800:
I:CNVR::MIR7703:102465801:
I:CNVR::MIR7705:102466854:
I:CNVR::MIR770:768222:
I:CNVR::MIR7843:102465832:
I:CNVR::MIR7844:102465834:
I:CNVR::MIR7845:102465835:
I:CNVR::MIR7846:102465836:
I:CNVR::MIR7848:102466865:
I:CNVR::MIR7849:102465837:
I:CNVR::MIR7851:chr16_102467003:
I:CNVR::MIR7851:chr1_102467003:
I:CNVR::MIR7851|chr16:102467003:
I:CNVR::MIR7852:102465839:
I:CNVR::MIR7853:102466866:
I:CNVR::MIR7854:102465840:
I:CNVR::MIR7855:102465841:
I:CNVR::MIR7856:102465842:
I:CNVR::MIR7974:102465856:
I:CNVR::MIR7976:chr11_102465857:
I:CNVR::MIR7976:chr7_102465857:
I:CNVR::MIR7976|chr11:102465857:
I:CNVR::MIR802:768219:
I:CNVR::MIR8052:102466873:
I:CNVR::MIR8053:102467004:
I:CNVR::MIR8054:102465860:
I:CNVR::MIR8055:102465861:
I:CNVR::MIR8056:102465862:
I:CNVR::MIR8057:102466874:
I:CNVR::MIR8058:102465863:
I:CNVR::MIR8059:102466918:
I:CNVR::MIR8060:102465864:
I:CNVR::MIR8061:102466251:
I:CNVR::MIR8062:102465865:
I:CNVR::MIR8063:102466875:
I:CNVR::MIR8064:102465866:
I:CNVR::MIR8065:102465867:
I:CNVR::MIR8066:102465868:
I:CNVR::MIR8067:102465869:
I:CNVR::MIR8068:102466876:
I:CNVR::MIR8069:102466252:
I:CNVR::MIR8070:102465870:
I:CNVR::MIR8071-1:102465871:
I:CNVR::MIR8072:102466877:
I:CNVR::MIR8073:102465872:
I:CNVR::MIR8074:102465873:
I:CNVR::MIR8075:102465874:
I:CNVR::MIR8076:102466253:
I:CNVR::MIR8077:102465875:
I:CNVR::MIR8078:102466878:
I:CNVR::MIR8079:102465876:
I:CNVR::MIR8080:102465877:
I:CNVR::MIR8081:102465995:
I:CNVR::MIR8082:102465878:
I:CNVR::MIR8083:102466879:
I:CNVR::MIR8084:102467005:
I:CNVR::MIR8085:102465879:
I:CNVR::MIR8086:102465880:
I:CNVR::MIR8087:102465881:
I:CNVR::MIR8088:102466880:
I:CNVR::MIR8089:102465882:
I:CNVR::MIR873:100126316:
I:CNVR::MIR874:100126343:
I:CNVR::MIR875:100126309:
I:CNVR::MIR876:100126310:
I:CNVR::MIR877:100126314:
I:CNVR::MIR885:100126334:
I:CNVR::MIR888:100126306:
I:CNVR::MIR889:100126345:
I:CNVR::MIR890:100126303:
I:CNVR::MIR891A:100126341:
I:CNVR::MIR891B:100126304:
I:CNVR::MIR892A:100126342:
I:CNVR::MIR892B:100126307:
I:CNVR::MIR892C:102466721:
I:CNVR::MIR9-1:407046:
I:CNVR::MIR9-2:407047:
I:CNVR::MIR9-3:407051:
I:CNVR::MIR920:100126320:
I:CNVR::MIR921:100126349:
I:CNVR::MIR922:100126321:
I:CNVR::MIR92A2:407049:
I:CNVR::MIR92B:693235:
I:CNVR::MIR933:100126350:
I:CNVR::MIR934:100126324:
I:CNVR::MIR935:100126325:
I:CNVR::MIR936:100126326:
I:CNVR::MIR937:100126338:
I:CNVR::MIR938:100126327:
I:CNVR::MIR940:100126328:
I:CNVR::MIR941-1:100126329:
I:CNVR::MIR941-4:100126330:
I:CNVR::MIR942:100126331:
I:CNVR::MIR943:100126332:
I:CNVR::MIR944:100126340:
I:CNVR::MIR96:407053:
I:CNVR::MIR98:407054:
I:CNVR::MIR99A:407055:
I:CNVR::MIR99B:407056:
I:CNVR::MIRLET7A1:406881:
I:CNVR::MIRLET7A2:406882:
I:CNVR::MIRLET7A3:406883:
I:CNVR::MIRLET7B:406884:
I:CNVR::MIRLET7BHG:400931:
I:CNVR::MIRLET7C:406885:
I:CNVR::MIRLET7D:406886:
I:CNVR::MIRLET7DHG:158257:
I:CNVR::MIRLET7E:406887:
I:CNVR::MIRLET7F1:406888:
I:CNVR::MIRLET7F2:406889:
I:CNVR::MIRLET7G:406890:
I:CNVR::MIRLET7I:406891:
I:CNVR::MIS12:79003:
I:CNVR::MIS18A:54069:
I:CNVR::MIS18BP1:55320:
I:CNVR::MISP:126353:
I:CNVR::MITD1:129531:
I:CNVR::MITF:4286:
I:CNVR::MIXL1:83881:
I:CNVR::MKI67:4288:
I:CNVR::MKKS:8195:
I:CNVR::MKL1:57591:
I:CNVR::MKL2:57496:
I:CNVR::MKLN1:4289:
I:CNVR::MKNK1-AS1:100507423:
I:CNVR::MKNK1:8569:
I:CNVR::MKNK2:2872:
I:CNVR::MKRN1:23608:
I:CNVR::MKRN2:23609:
I:CNVR::MKRN3:7681:
I:CNVR::MKRN7P:7686:
I:CNVR::MKRN9P:400058:
I:CNVR::MKS1:54903:
I:CNVR::MKX:283078:
I:CNVR::MLANA:2315:
I:CNVR::MLC1:23209:
I:CNVR::MLEC:9761:
I:CNVR::MLF1:4291:
I:CNVR::MLF2:8079:
I:CNVR::MLH1:4292:
I:CNVR::MLH3:27030:
I:CNVR::MLIP-IT1:100874282:
I:CNVR::MLIP:90523:
I:CNVR::MLK7-AS1:339751:
I:CNVR::MLKL:197259:
I:CNVR::MLL:4297:
I:CNVR::MLLT10:8028:
I:CNVR::MLLT10P1:140678:
I:CNVR::MLLT1:4298:
I:CNVR::MLLT3:4300:
I:CNVR::MLLT4-AS1:653483:
I:CNVR::MLLT4:4301:
I:CNVR::MLLT6:4302:
I:CNVR::MLN:4295:
I:CNVR::MLNR:2862:
I:CNVR::MLPH:79083:
I:CNVR::MLST8:64223:
I:CNVR::MLX:6945:
I:CNVR::MLXIP:22877:
I:CNVR::MLXIPL:51085:
I:CNVR::MLYCD:23417:
I:CNVR::MMAA:166785:
I:CNVR::MMAB:326625:
I:CNVR::MMACHC:25974:
I:CNVR::MMADHC:27249:
I:CNVR::MMD2:221938:
I:CNVR::MMD:23531:
I:CNVR::MME:4311:
I:CNVR::MMGT1:93380:
I:CNVR::MMP10:4319:
I:CNVR::MMP11:4320:
I:CNVR::MMP12:4321:
I:CNVR::MMP13:4322:
I:CNVR::MMP14:4323:
I:CNVR::MMP15:4324:
I:CNVR::MMP16:4325:
I:CNVR::MMP17:4326:
I:CNVR::MMP19:4327:
I:CNVR::MMP1:4312:
I:CNVR::MMP20:9313:
I:CNVR::MMP21:118856:
I:CNVR::MMP23B:8510:
I:CNVR::MMP24-AS1:101410538:
I:CNVR::MMP24:10893:
I:CNVR::MMP25:64386:
I:CNVR::MMP26:56547:
I:CNVR::MMP27:64066:
I:CNVR::MMP28:79148:
I:CNVR::MMP2:4313:
I:CNVR::MMP3:4314:
I:CNVR::MMP7:4316:
I:CNVR::MMP8:4317:
I:CNVR::MMP9:4318:
I:CNVR::MMRN1:22915:
I:CNVR::MMRN2:79812:
I:CNVR::MMS19:64210:
I:CNVR::MMS22L:253714:
I:CNVR::MN1:4330:
I:CNVR::MNAT1:4331:
I:CNVR::MND1:84057:
I:CNVR::MNDA:4332:
I:CNVR::MNS1:55329:
I:CNVR::MNT:4335:
I:CNVR::MNX1-AS1:645249:
I:CNVR::MNX1:3110:
I:CNVR::MOAP1:64112:
I:CNVR::MOB1B:92597:
I:CNVR::MOB2:81532:
I:CNVR::MOB3A:126308:
I:CNVR::MOB3B:79817:
I:CNVR::MOB3C:148932:
I:CNVR::MOB4:25843:
I:CNVR::MOBP:4336:
I:CNVR::MOCOS:55034:
I:CNVR::MOCS1:4337:
I:CNVR::MOCS2:4338:
I:CNVR::MOCS3:27304:
I:CNVR::MOG:4340:
I:CNVR::MOGAT1:116255:
I:CNVR::MOGAT2:80168:
I:CNVR::MOGAT3:346606:
I:CNVR::MOGS:7841:
I:CNVR::MOK:5891:
I:CNVR::MON1A:84315:
I:CNVR::MON1B:22879:
I:CNVR::MON2:23041:
I:CNVR::MORC1:27136:
I:CNVR::MORC2-AS1:150291:
I:CNVR::MORC2:22880:
I:CNVR::MORC3:23515:
I:CNVR::MORC4:79710:
I:CNVR::MORF4L1:10933:
I:CNVR::MORF4L2-AS1:340544:
I:CNVR::MORF4L2:9643:
I:CNVR::MORN1:79906:
I:CNVR::MORN2:729967:
I:CNVR::MORN3:283385:
I:CNVR::MORN4:118812:
I:CNVR::MORN5:254956:
I:CNVR::MOS:4342:
I:CNVR::MOSPD1:56180:
I:CNVR::MOSPD2:158747:
I:CNVR::MOSPD3:64598:
I:CNVR::MOV10:4343:
I:CNVR::MOXD1:26002:
I:CNVR::MOXD2P:100289017:
I:CNVR::MPC1:51660:
I:CNVR::MPC1L:347411:
I:CNVR::MPC2:25874:
I:CNVR::MPDU1:9526:
I:CNVR::MPDZ:8777:
I:CNVR::MPEG1:219972:
I:CNVR::MPG:4350:
I:CNVR::MPHOSPH10:10199:
I:CNVR::MPHOSPH6:10200:
I:CNVR::MPHOSPH8:54737:
I:CNVR::MPHOSPH9:10198:
I:CNVR::MPI:4351:
I:CNVR::MPL:4352:
I:CNVR::MPLKIP:136647:
I:CNVR::MPND:84954:
I:CNVR::MPO:4353:
I:CNVR::MPP2:4355:
I:CNVR::MPP3:4356:
I:CNVR::MPP4:58538:
I:CNVR::MPP5:64398:
I:CNVR::MPP6:51678:
I:CNVR::MPP7:143098:
I:CNVR::MPPE1:65258:
I:CNVR::MPPED1:758:
I:CNVR::MPPED2:744:
I:CNVR::MPRIP:23164:
I:CNVR::MPST:4357:
I:CNVR::MPV17:4358:
I:CNVR::MPV17L2:84769:
I:CNVR::MPV17L:255027:
I:CNVR::MPZ:4359:
I:CNVR::MPZL1:9019:
I:CNVR::MPZL2:10205:
I:CNVR::MPZL3:196264:
I:CNVR::MR1:3140:
I:CNVR::MRAP2:112609:
I:CNVR::MRAP:56246:
I:CNVR::MRAS:22808:
I:CNVR::MRC1:4360:
I:CNVR::MRC2:9902:
I:CNVR::MRE11A:4361:
I:CNVR::MREG:55686:
I:CNVR::MRFAP1:93621:
I:CNVR::MRFAP1L1:114932:
I:CNVR::MRGBP:55257:
I:CNVR::MRGPRD:116512:
I:CNVR::MRGPRE:116534:
I:CNVR::MRGPRF:116535:
I:CNVR::MRGPRG-AS1:283303:
I:CNVR::MRGPRG:386746:
I:CNVR::MRGPRX1:259249:
I:CNVR::MRGPRX2:117194:
I:CNVR::MRGPRX3:117195:
I:CNVR::MRGPRX4:117196:
I:CNVR::MRI1:84245:
I:CNVR::MRM1:79922:
I:CNVR::MRO:83876:
I:CNVR::MROH1:727957:
I:CNVR::MROH2A:339766:
I:CNVR::MROH2B:133558:
I:CNVR::MROH5:389690:
I:CNVR::MROH6:642475:
I:CNVR::MROH7-TTC4:100527960:
I:CNVR::MROH7:374977:
I:CNVR::MROH8:140699:
I:CNVR::MROH9:80133:
I:CNVR::MRPL10:124995:
I:CNVR::MRPL11:65003:
I:CNVR::MRPL12:6182:
I:CNVR::MRPL13:28998:
I:CNVR::MRPL14:64928:
I:CNVR::MRPL15:29088:
I:CNVR::MRPL16:54948:
I:CNVR::MRPL17:63875:
I:CNVR::MRPL18:29074:
I:CNVR::MRPL19:9801:
I:CNVR::MRPL1:65008:
I:CNVR::MRPL21:219927:
I:CNVR::MRPL22:29093:
I:CNVR::MRPL23-AS1:100133545:
I:CNVR::MRPL23:6150:
I:CNVR::MRPL24:79590:
I:CNVR::MRPL27:51264:
I:CNVR::MRPL28:10573:
I:CNVR::MRPL2:51069:
I:CNVR::MRPL30:51263:
I:CNVR::MRPL32:64983:
I:CNVR::MRPL33:9553:
I:CNVR::MRPL34:64981:
I:CNVR::MRPL35:51318:
I:CNVR::MRPL37:51253:
I:CNVR::MRPL38:64978:
I:CNVR::MRPL39:54148:
I:CNVR::MRPL3:11222:
I:CNVR::MRPL41:64975:
I:CNVR::MRPL42:28977:
I:CNVR::MRPL42P5:359821:
I:CNVR::MRPL43:84545:
I:CNVR::MRPL44:65080:
I:CNVR::MRPL45:84311:
I:CNVR::MRPL45P2:653479:
I:CNVR::MRPL46:26589:
I:CNVR::MRPL47:57129:
I:CNVR::MRPL48:51642:
I:CNVR::MRPL49:740:
I:CNVR::MRPL4:51073:
I:CNVR::MRPL50:54534:
I:CNVR::MRPL51:51258:
I:CNVR::MRPL52:122704:
I:CNVR::MRPL53:116540:
I:CNVR::MRPL54:116541:
I:CNVR::MRPL55:128308:
I:CNVR::MRPL57:78988:
I:CNVR::MRPL9:65005:
I:CNVR::MRPS10:55173:
I:CNVR::MRPS11:64963:
I:CNVR::MRPS12:6183:
I:CNVR::MRPS14:63931:
I:CNVR::MRPS15:64960:
I:CNVR::MRPS16:51021:
I:CNVR::MRPS17:51373:
I:CNVR::MRPS18A:55168:
I:CNVR::MRPS18B:28973:
I:CNVR::MRPS18C:51023:
I:CNVR::MRPS21:54460:
I:CNVR::MRPS22:56945:
I:CNVR::MRPS23:51649:
I:CNVR::MRPS24:64951:
I:CNVR::MRPS25:64432:
I:CNVR::MRPS26:64949:
I:CNVR::MRPS27:23107:
I:CNVR::MRPS28:28957:
I:CNVR::MRPS2:51116:
I:CNVR::MRPS30:10884:
I:CNVR::MRPS31:10240:
I:CNVR::MRPS31P5:100887750:
I:CNVR::MRPS33:51650:
I:CNVR::MRPS34:65993:
I:CNVR::MRPS35:60488:
I:CNVR::MRPS36:92259:
I:CNVR::MRPS5:64969:
I:CNVR::MRPS6:64968:
I:CNVR::MRPS7:51081:
I:CNVR::MRPS9:64965:
I:CNVR::MRRF:92399:
I:CNVR::MRS2:57380:
I:CNVR::MRS2P2:729633:
I:CNVR::MRTO4:51154:
I:CNVR::MRVI1-AS1:100129827:
I:CNVR::MRVI1:10335:
I:CNVR::MS4A10:341116:
I:CNVR::MS4A12:54860:
I:CNVR::MS4A13:503497:
I:CNVR::MS4A14:84689:
I:CNVR::MS4A15:219995:
I:CNVR::MS4A1:931:
I:CNVR::MS4A2:2206:
I:CNVR::MS4A3:932:
I:CNVR::MS4A4A:51338:
I:CNVR::MS4A5:64232:
I:CNVR::MS4A6A:64231:
I:CNVR::MS4A6E:245802:
I:CNVR::MS4A7:58475:
I:CNVR::MS4A8:83661:
I:CNVR::MS4A8B:83661:
I:CNVR::MSANTD1:345222:
I:CNVR::MSANTD2:79684:
I:CNVR::MSANTD3-TMEFF1:100526694:
I:CNVR::MSANTD3:91283:
I:CNVR::MSANTD4:84437:
I:CNVR::MSC:9242:
I:CNVR::MSGN1:343930:
I:CNVR::MSH2:4436:
I:CNVR::MSH3:4437:
I:CNVR::MSH4:4438:
I:CNVR::MSH5-SAPCD1:100532732:
I:CNVR::MSH6:2956:
I:CNVR::MSI1:4440:
I:CNVR::MSI2:124540:
I:CNVR::MSL1:339287:
I:CNVR::MSL2:55167:
I:CNVR::MSL3:10943:
I:CNVR::MSL3P1:151507:
I:CNVR::MSLN:10232:
I:CNVR::MSMB:4477:
I:CNVR::MSMO1:6307:
I:CNVR::MSMP:692094:
I:CNVR::MSN:4478:
I:CNVR::MSR1:4481:
I:CNVR::MSRA:4482:
I:CNVR::MSRB1:51734:
I:CNVR::MSRB2:22921:
I:CNVR::MSRB3:253827:
I:CNVR::MSS51:118490:
I:CNVR::MST1:4485:
I:CNVR::MST1P2:11209:
I:CNVR::MST1R:4486:
I:CNVR::MST4:51765:
I:CNVR::MSTN:2660:
I:CNVR::MSTO1:55154:
I:CNVR::MSTO2P:100129405:
I:CNVR::MSX1:4487:
I:CNVR::MSX2:4488:
I:CNVR::MSX2P1:55545:
I:CNVR::MT1A:4489:
I:CNVR::MT1B:4490:
I:CNVR::MT1DP:326343:
I:CNVR::MT1E:4493:
I:CNVR::MT1F:4494:
I:CNVR::MT1G:4495:
I:CNVR::MT1H:4496:
I:CNVR::MT1HL1:645745:
I:CNVR::MT1IP:644314:
I:CNVR::MT1JP:4498:
I:CNVR::MT1L:4500:
I:CNVR::MT1M:4499:
I:CNVR::MT1X:4501:
I:CNVR::MT2A:4502:
I:CNVR::MT3:4504:
I:CNVR::MT4:84560:
I:CNVR::MTA1:9112:
I:CNVR::MTA2:9219:
I:CNVR::MTA3:57504:
I:CNVR::MTAP:4507:
I:CNVR::MTBP:27085:
I:CNVR::MTCH1:23787:
I:CNVR::MTCH2:23788:
I:CNVR::MTCL1:23255:
I:CNVR::MTDH:92140:
I:CNVR::MTERF:7978:
I:CNVR::MTERFD1:51001:
I:CNVR::MTERFD2:130916:
I:CNVR::MTERFD3:80298:
I:CNVR::MTF1:4520:
I:CNVR::MTF2:22823:
I:CNVR::MTFMT:123263:
I:CNVR::MTFP1:51537:
I:CNVR::MTFR1:9650:
I:CNVR::MTFR1L:56181:
I:CNVR::MTFR2:113115:
I:CNVR::MTG1:92170:
I:CNVR::MTG2:26164:
I:CNVR::MTHFD1:4522:
I:CNVR::MTHFD1L:25902:
I:CNVR::MTHFD2:10797:
I:CNVR::MTHFD2L:441024:
I:CNVR::MTHFD2P1:100287639:
I:CNVR::MTHFR:4524:
I:CNVR::MTHFS:10588:
I:CNVR::MTHFSD:64779:
I:CNVR::MTIF2:4528:
I:CNVR::MTIF3:219402:
I:CNVR::MTL5:9633:
I:CNVR::MTM1:4534:
I:CNVR::MTMR10:54893:
I:CNVR::MTMR11:10903:
I:CNVR::MTMR12:54545:
I:CNVR::MTMR14:64419:
I:CNVR::MTMR1:8776:
I:CNVR::MTMR2:8898:
I:CNVR::MTMR3:8897:
I:CNVR::MTMR4:9110:
I:CNVR::MTMR6:9107:
I:CNVR::MTMR7:9108:
I:CNVR::MTMR8:55613:
I:CNVR::MTMR9:66036:
I:CNVR::MTMR9LP:339483:
I:CNVR::MTNR1A:4543:
I:CNVR::MTNR1B:4544:
I:CNVR::MTO1:25821:
I:CNVR::MTOR-AS1:100873935:
I:CNVR::MTOR:2475:
I:CNVR::MTPAP:55149:
I:CNVR::MTR:4548:
I:CNVR::MTRF1:9617:
I:CNVR::MTRF1L:54516:
I:CNVR::MTRNR2L10:100463488:
I:CNVR::MTRNR2L1:100462977:
I:CNVR::MTRNR2L2:100462981:
I:CNVR::MTRNR2L3:100462983:
I:CNVR::MTRNR2L4:100463285:
I:CNVR::MTRNR2L5:100463289:
I:CNVR::MTRNR2L6:100463482:
I:CNVR::MTRNR2L7:100288485:
I:CNVR::MTRNR2L8:100463486:
I:CNVR::MTRNR2L9:100463487:
I:CNVR::MTRR:4552:
I:CNVR::MTSS1:9788:
I:CNVR::MTSS1L:92154:
I:CNVR::MTTP:4547:
I:CNVR::MTURN:222166:
I:CNVR::MTUS1:57509:
I:CNVR::MTUS2-AS1:100874107:
I:CNVR::MTUS2:23281:
I:CNVR::MTVR2:246754:
I:CNVR::MTX1:4580:
I:CNVR::MTX2:10651:
I:CNVR::MTX3:345778:
I:CNVR::MUC12:10071:
I:CNVR::MUC13:56667:
I:CNVR::MUC15:143662:
I:CNVR::MUC16:94025:
I:CNVR::MUC17:140453:
I:CNVR::MUC19:283463:
I:CNVR::MUC1:4582:
I:CNVR::MUC21:394263:
I:CNVR::MUC22:100507679:
I:CNVR::MUC2:4583:
I:CNVR::MUC4:4585:
I:CNVR::MUC5B:727897:
I:CNVR::MUC6:4588:
I:CNVR::MUC7:4589:
I:CNVR::MUCL1:118430:
I:CNVR::MUL1:79594:
I:CNVR::MUM1:84939:
I:CNVR::MUM1L1:139221:
I:CNVR::MURC:347273:
I:CNVR::MUSK:4593:
I:CNVR::MUSTN1:389125:
I:CNVR::MUT:4594:
I:CNVR::MUTED-TXNDC5:100526836:
I:CNVR::MUTYH:4595:
I:CNVR::MVB12A:93343:
I:CNVR::MVB12B:89853:
I:CNVR::MVD:4597:
I:CNVR::MVK:4598:
I:CNVR::MX1:4599:
I:CNVR::MX2:4600:
I:CNVR::MXD1:4084:
I:CNVR::MXD3:83463:
I:CNVR::MXD4:10608:
I:CNVR::MXI1:4601:
I:CNVR::MXRA5:25878:
I:CNVR::MXRA7:439921:
I:CNVR::MYADM:91663:
I:CNVR::MYADML:151325:
I:CNVR::MYB:4602:
I:CNVR::MYBBP1A:10514:
I:CNVR::MYBL1:4603:
I:CNVR::MYBL2:4605:
I:CNVR::MYBPC1:4604:
I:CNVR::MYBPC2:4606:
I:CNVR::MYBPC3:4607:
I:CNVR::MYBPH:4608:
I:CNVR::MYBPHL:343263:
I:CNVR::MYC:4609:
I:CNVR::MYCBP2-AS1:100874212:
I:CNVR::MYCBP2:23077:
I:CNVR::MYCBP:26292:
I:CNVR::MYCBPAP:84073:
I:CNVR::MYCL:4610:
I:CNVR::MYCN:4613:
I:CNVR::MYCT1:80177:
I:CNVR::MYD88:4615:
I:CNVR::MYEF2:50804:
I:CNVR::MYEOV2:150678:
I:CNVR::MYEOV:26579:
I:CNVR::MYF5:4617:
I:CNVR::MYF6:4618:
I:CNVR::MYH10:4628:
I:CNVR::MYH11:4629:
I:CNVR::MYH13:8735:
I:CNVR::MYH14:79784:
I:CNVR::MYH15:22989:
I:CNVR::MYH16:84176:
I:CNVR::MYH1:4619:
I:CNVR::MYH2:4620:
I:CNVR::MYH3:4621:
I:CNVR::MYH4:4622:
I:CNVR::MYH6:4624:
I:CNVR::MYH7:4625:
I:CNVR::MYH7B:57644:
I:CNVR::MYH8:4626:
I:CNVR::MYH9:4627:
I:CNVR::MYL10:93408:
I:CNVR::MYL12A:10627:
I:CNVR::MYL12B:103910:
I:CNVR::MYL1:4632:
I:CNVR::MYL2:4633:
I:CNVR::MYL3:4634:
I:CNVR::MYL4:4635:
I:CNVR::MYL6:4637:
I:CNVR::MYL6B:140465:
I:CNVR::MYL7:58498:
I:CNVR::MYL9:10398:
I:CNVR::MYLIP:29116:
I:CNVR::MYLK-AS1:100506826:
I:CNVR::MYLK2:85366:
I:CNVR::MYLK3:91807:
I:CNVR::MYLK4:340156:
I:CNVR::MYLK:4638:
I:CNVR::MYLPF:29895:
I:CNVR::MYNN:55892:
I:CNVR::MYO10:4651:
I:CNVR::MYO15A:51168:
I:CNVR::MYO15B:80022:
I:CNVR::MYO16-AS1:100885782:
I:CNVR::MYO16:23026:
I:CNVR::MYO18A:399687:
I:CNVR::MYO18B:84700:
I:CNVR::MYO1A:4640:
I:CNVR::MYO1B:4430:
I:CNVR::MYO1C:4641:
I:CNVR::MYO1D:4642:
I:CNVR::MYO1E:4643:
I:CNVR::MYO1F:4542:
I:CNVR::MYO1G:64005:
I:CNVR::MYO1H:283446:
I:CNVR::MYO3A:53904:
I:CNVR::MYO3B:140469:
I:CNVR::MYO5A:4644:
I:CNVR::MYO5B:4645:
I:CNVR::MYO5C:55930:
I:CNVR::MYO6:4646:
I:CNVR::MYO7A:4647:
I:CNVR::MYO7B:4648:
I:CNVR::MYO9A:4649:
I:CNVR::MYO9B:4650:
I:CNVR::MYOC:4653:
I:CNVR::MYOCD:93649:
I:CNVR::MYOD1:4654:
I:CNVR::MYOF:26509:
I:CNVR::MYOG:4656:
I:CNVR::MYOM1:8736:
I:CNVR::MYOM2:9172:
I:CNVR::MYOM3:127294:
I:CNVR::MYOT:9499:
I:CNVR::MYOZ1:58529:
I:CNVR::MYOZ2:51778:
I:CNVR::MYOZ3:91977:
I:CNVR::MYPN:84665:
I:CNVR::MYPOP:339344:
I:CNVR::MYRIP:25924:
I:CNVR::MYSM1:114803:
I:CNVR::MYT1L-AS1:730811:
I:CNVR::MYT1L:23040:
I:CNVR::MYZAP:100820829:
I:CNVR::MZB1:51237:
I:CNVR::MZF1:7593:
I:CNVR::MZT1:440145:
I:CNVR::MZT2B:80097:
I:CNVR::N4BP1:9683:
I:CNVR::N4BP2:55728:
I:CNVR::N4BP2L1:90634:
I:CNVR::N4BP2L2-IT2:116828:
I:CNVR::N4BP2L2:10443:
I:CNVR::N4BP3:23138:
I:CNVR::N6AMT1:29104:
I:CNVR::N6AMT2:221143:
I:CNVR::NAA10:8260:
I:CNVR::NAA11:84779:
I:CNVR::NAA15:80155:
I:CNVR::NAA16:79612:
I:CNVR::NAA20:51126:
I:CNVR::NAA25:80018:
I:CNVR::NAA30:122830:
I:CNVR::NAA35:60560:
I:CNVR::NAA38:51691:
I:CNVR::NAA38:84316:
I:CNVR::NAA40:79829:
I:CNVR::NAA50:80218:
I:CNVR::NAA60:79903:
I:CNVR::NAAA:27163:
I:CNVR::NAALAD2:10003:
I:CNVR::NAALADL2-AS3:100862679:
I:CNVR::NAALADL2:254827:
I:CNVR::NAB1:4664:
I:CNVR::NAB2:4665:
I:CNVR::NABP1:64859:
I:CNVR::NABP2:79035:
I:CNVR::NACA2:342538:
I:CNVR::NACA:4666:
I:CNVR::NACAD:23148:
I:CNVR::NACAP1:83955:
I:CNVR::NACC1:112939:
I:CNVR::NACC2:138151:
I:CNVR::NADK2:133686:
I:CNVR::NADSYN1:55191:
I:CNVR::NAE1:8883:
I:CNVR::NAF1:92345:
I:CNVR::NAGA:4668:
I:CNVR::NAGK:55577:
I:CNVR::NAGLU:4669:
I:CNVR::NAGPA-AS1:100507589:
I:CNVR::NAGPA:51172:
I:CNVR::NAGS:162417:
I:CNVR::NAIF1:203245:
I:CNVR::NAIP:4671:
I:CNVR::NALCN-AS1:100885778:
I:CNVR::NALCN:259232:
I:CNVR::NAMA:100996569:
I:CNVR::NAMPT:10135:
I:CNVR::NANOG:79923:
I:CNVR::NANOGNB:360030:
I:CNVR::NANOS1:340719:
I:CNVR::NANOS2:339345:
I:CNVR::NANOS3:342977:
I:CNVR::NANP:140838:
I:CNVR::NANS:54187:
I:CNVR::NAP1L1:4673:
I:CNVR::NAP1L2:4674:
I:CNVR::NAP1L3:4675:
I:CNVR::NAP1L4:4676:
I:CNVR::NAP1L5:266812:
I:CNVR::NAP1L6:645996:
I:CNVR::NAPA-AS1:100505681:
I:CNVR::NAPA:8775:
I:CNVR::NAPB:63908:
I:CNVR::NAPEPLD:222236:
I:CNVR::NAPG:8774:
I:CNVR::NAPSA:9476:
I:CNVR::NAPSB:256236:
I:CNVR::NARF:26502:
I:CNVR::NARFL:64428:
I:CNVR::NARG2:79664:
I:CNVR::NARR:100861437:
I:CNVR::NARS2:79731:
I:CNVR::NARS:4677:
I:CNVR::NASP:4678:
I:CNVR::NAT10:55226:
I:CNVR::NAT14:57106:
I:CNVR::NAT16:375607:
I:CNVR::NAT1:9:
I:CNVR::NAT2:10:
I:CNVR::NAT6:24142:
I:CNVR::NAT8:9027:
I:CNVR::NAT8B:51471:
I:CNVR::NAT8L:339983:
I:CNVR::NAT9:26151:
I:CNVR::NAV1:89796:
I:CNVR::NAV2-AS4:399876:
I:CNVR::NAV2-AS5:100874012:
I:CNVR::NAV2:89797:
I:CNVR::NAV3:89795:
I:CNVR::NBAS:51594:
I:CNVR::NBEA:26960:
I:CNVR::NBEAL1:65065:
I:CNVR::NBEAL2:23218:
I:CNVR::NBL1:4681:
I:CNVR::NBN:4683:
I:CNVR::NBPF14:25832:
I:CNVR::NBPF18P:441908:
I:CNVR::NBPF1:55672:
I:CNVR::NBPF20:100288142:
I:CNVR::NBPF22P:285622:
I:CNVR::NBPF25P:101929780:
I:CNVR::NBPF3:84224:
I:CNVR::NBPF4:148545:
I:CNVR::NBPF6:653149:
I:CNVR::NBPF7:343505:
I:CNVR::NBPF8:728841:
I:CNVR::NBR1:4077:
I:CNVR::NBR2:10230:
I:CNVR::NCALD:83988:
I:CNVR::NCAM1-AS1:100288346:
I:CNVR::NCAM1:4684:
I:CNVR::NCAM2:4685:
I:CNVR::NCAN:1463:
I:CNVR::NCAPD2:9918:
I:CNVR::NCAPD3:23310:
I:CNVR::NCAPG2:54892:
I:CNVR::NCAPG:64151:
I:CNVR::NCAPH2:29781:
I:CNVR::NCAPH:23397:
I:CNVR::NCBP1:4686:
I:CNVR::NCBP2-AS2:152217:
I:CNVR::NCBP2:22916:
I:CNVR::NCCRP1:342897:
I:CNVR::NCDN:23154:
I:CNVR::NCEH1:57552:
I:CNVR::NCF1:653361:
I:CNVR::NCF1B:654816:
I:CNVR::NCF1C:654817:
I:CNVR::NCF2:4688:
I:CNVR::NCF4:4689:
I:CNVR::NCK1-AS1:101927597:
I:CNVR::NCK1:4690:
I:CNVR::NCK2:8440:
I:CNVR::NCKAP1:10787:
I:CNVR::NCKAP1L:3071:
I:CNVR::NCKAP5:344148:
I:CNVR::NCKAP5L:57701:
I:CNVR::NCKIPSD:51517:
I:CNVR::NCL:4691:
I:CNVR::NCLN:56926:
I:CNVR::NCMAP:400746:
I:CNVR::NCOA1:8648:
I:CNVR::NCOA2:10499:
I:CNVR::NCOA3:8202:
I:CNVR::NCOA4:8031:
I:CNVR::NCOA5:57727:
I:CNVR::NCOA6:23054:
I:CNVR::NCOA7:135112:
I:CNVR::NCOR1:9611:
I:CNVR::NCOR1P1:149934:
I:CNVR::NCOR2:9612:
I:CNVR::NCR1:9437:
I:CNVR::NCR2:9436:
I:CNVR::NCR3LG1:374383:
I:CNVR::NCRUPAR:100302746:
I:CNVR::NCS1:23413:
I:CNVR::NCSTN:23385:
I:CNVR::NDC1:55706:
I:CNVR::NDC80:10403:
I:CNVR::NDE1:54820:
I:CNVR::NDEL1:81565:
I:CNVR::NDFIP1:80762:
I:CNVR::NDFIP2-AS1:100874208:
I:CNVR::NDFIP2:54602:
I:CNVR::NDN:4692:
I:CNVR::NDNF:79625:
I:CNVR::NDNL2:56160:
I:CNVR::NDOR1:27158:
I:CNVR::NDP:4693:
I:CNVR::NDRG1:10397:
I:CNVR::NDRG2:57447:
I:CNVR::NDRG3:57446:
I:CNVR::NDRG4:65009:
I:CNVR::NDST1:3340:
I:CNVR::NDST2:8509:
I:CNVR::NDST3:9348:
I:CNVR::NDST4:64579:
I:CNVR::NDUFA10:4705:
I:CNVR::NDUFA11:126328:
I:CNVR::NDUFA12:55967:
I:CNVR::NDUFA13:51079:
I:CNVR::NDUFA1:4694:
I:CNVR::NDUFA4:4697:
I:CNVR::NDUFA4L2:56901:
I:CNVR::NDUFA5:4698:
I:CNVR::NDUFA6-AS1:100132273:
I:CNVR::NDUFA6:4700:
I:CNVR::NDUFA7:4701:
I:CNVR::NDUFA8:4702:
I:CNVR::NDUFA9:4704:
I:CNVR::NDUFAB1:4706:
I:CNVR::NDUFAF1:51103:
I:CNVR::NDUFAF2:91942:
I:CNVR::NDUFAF3:25915:
I:CNVR::NDUFAF4:29078:
I:CNVR::NDUFAF4P1:100306975:
I:CNVR::NDUFAF5:79133:
I:CNVR::NDUFAF6:137682:
I:CNVR::NDUFAF7:55471:
I:CNVR::NDUFB10:4716:
I:CNVR::NDUFB11:54539:
I:CNVR::NDUFB1:4707:
I:CNVR::NDUFB2-AS1:100134713:
I:CNVR::NDUFB2:4708:
I:CNVR::NDUFB3:4709:
I:CNVR::NDUFB4:4710:
I:CNVR::NDUFB5:4711:
I:CNVR::NDUFB6:4712:
I:CNVR::NDUFB7:4713:
I:CNVR::NDUFB8:4714:
I:CNVR::NDUFB9:4715:
I:CNVR::NDUFC1:4717:
I:CNVR::NDUFC2-KCTD14:100532726:
I:CNVR::NDUFC2:4718:
I:CNVR::NDUFS1:4719:
I:CNVR::NDUFS2:4720:
I:CNVR::NDUFS3:4722:
I:CNVR::NDUFS4:4724:
I:CNVR::NDUFS5:4725:
I:CNVR::NDUFS6:4726:
I:CNVR::NDUFS7:374291:
I:CNVR::NDUFS8:4728:
I:CNVR::NDUFV1:4723:
I:CNVR::NDUFV2:4729:
I:CNVR::NDUFV3:4731:
I:CNVR::NEAT1:283131:
I:CNVR::NEB:4703:
I:CNVR::NEBL-AS1:100128511:
I:CNVR::NEBL:10529:
I:CNVR::NECAB1:64168:
I:CNVR::NECAB2:54550:
I:CNVR::NECAB3:63941:
I:CNVR::NECAP1:25977:
I:CNVR::NECAP2:55707:
I:CNVR::NEDD1:121441:
I:CNVR::NEDD4:4734:
I:CNVR::NEDD4L:23327:
I:CNVR::NEDD8-MDP1:100528064:
I:CNVR::NEDD8:4738:
I:CNVR::NEDD9:4739:
I:CNVR::NEFH:4744:
I:CNVR::NEFL:4747:
I:CNVR::NEFM:4741:
I:CNVR::NEGR1-IT1:100852409:
I:CNVR::NEGR1:257194:
I:CNVR::NEIL1:79661:
I:CNVR::NEIL3:55247:
I:CNVR::NEK10:152110:
I:CNVR::NEK11:79858:
I:CNVR::NEK1:4750:
I:CNVR::NEK2:4751:
I:CNVR::NEK3:4752:
I:CNVR::NEK4:6787:
I:CNVR::NEK5:341676:
I:CNVR::NEK6:10783:
I:CNVR::NEK7:140609:
I:CNVR::NEK8:284086:
I:CNVR::NEK9:91754:
I:CNVR::NELFA:7469:
I:CNVR::NELFB:25920:
I:CNVR::NELFCD:51497:
I:CNVR::NELFE:7936:
I:CNVR::NELL1:4745:
I:CNVR::NELL2:4753:
I:CNVR::NEMF:9147:
I:CNVR::NENF:29937:
I:CNVR::NEO1:4756:
I:CNVR::NES:10763:
I:CNVR::NET1:10276:
I:CNVR::NETO1:81832:
I:CNVR::NETO2:81831:
I:CNVR::NEU2:4759:
I:CNVR::NEU3:10825:
I:CNVR::NEU4:129807:
I:CNVR::NEURL1:9148:
I:CNVR::NEURL1B:54492:
I:CNVR::NEURL2:140825:
I:CNVR::NEURL3:93082:
I:CNVR::NEURL4:84461:
I:CNVR::NEUROD1:4760:
I:CNVR::NEUROD2:4761:
I:CNVR::NEUROD4:58158:
I:CNVR::NEUROD6:63974:
I:CNVR::NEUROG1:4762:
I:CNVR::NEUROG2:63973:
I:CNVR::NEUROG3:50674:
I:CNVR::NEXN-AS1:374987:
I:CNVR::NEXN:91624:
I:CNVR::NF1:4763:
I:CNVR::NF2:4771:
I:CNVR::NFAM1:150372:
I:CNVR::NFASC:23114:
I:CNVR::NFAT5:10725:
I:CNVR::NFATC1:4772:
I:CNVR::NFATC2:4773:
I:CNVR::NFATC2IP:84901:
I:CNVR::NFATC3:4775:
I:CNVR::NFATC4:4776:
I:CNVR::NFE2:4778:
I:CNVR::NFE2L1:4779:
I:CNVR::NFE2L2:4780:
I:CNVR::NFE2L3:9603:
I:CNVR::NFIA:4774:
I:CNVR::NFIB:4781:
I:CNVR::NFIC:4782:
I:CNVR::NFIL3:4783:
I:CNVR::NFIX:4784:
I:CNVR::NFKB1:4790:
I:CNVR::NFKB2:4791:
I:CNVR::NFKBIA:4792:
I:CNVR::NFKBIB:4793:
I:CNVR::NFKBID:84807:
I:CNVR::NFKBIE:4794:
I:CNVR::NFKBIL1:4795:
I:CNVR::NFKBIZ:64332:
I:CNVR::NFRKB:4798:
I:CNVR::NFS1:9054:
I:CNVR::NFU1:27247:
I:CNVR::NFX1:4799:
I:CNVR::NFXL1:152518:
I:CNVR::NFYA:4800:
I:CNVR::NFYB:4801:
I:CNVR::NFYC-AS1:100130557:
I:CNVR::NFYC:4802:
I:CNVR::NGB:58157:
I:CNVR::NGDN:25983:
I:CNVR::NGEF:25791:
I:CNVR::NGF:4803:
I:CNVR::NGFR:4804:
I:CNVR::NGFRAP1:27018:
I:CNVR::NGLY1:55768:
I:CNVR::NGRN:51335:
I:CNVR::NHEG1:100294720:
I:CNVR::NHEJ1:79840:
I:CNVR::NHLH1:4807:
I:CNVR::NHLH2:4808:
I:CNVR::NHLRC1:378884:
I:CNVR::NHLRC2:374354:
I:CNVR::NHLRC3:387921:
I:CNVR::NHP2:55651:
I:CNVR::NHP2L1:4809:
I:CNVR::NHS-AS1:100873920:
I:CNVR::NHS:4810:
I:CNVR::NHSL1:57224:
I:CNVR::NHSL2:340527:
I:CNVR::NICN1:84276:
I:CNVR::NID1:4811:
I:CNVR::NID2:22795:
I:CNVR::NIF3L1:60491:
I:CNVR::NIFK-AS1:254128:
I:CNVR::NIFK:84365:
I:CNVR::NIM1:167359:
I:CNVR::NIM1K:167359:
I:CNVR::NIN:51199:
I:CNVR::NINJ1:4814:
I:CNVR::NINL:22981:
I:CNVR::NIP7:51388:
I:CNVR::NIPAL1:152519:
I:CNVR::NIPAL2:79815:
I:CNVR::NIPAL3:57185:
I:CNVR::NIPAL4:348938:
I:CNVR::NIPBL:25836:
I:CNVR::NIPSNAP1:8508:
I:CNVR::NIPSNAP3A:25934:
I:CNVR::NIPSNAP3B:55335:
I:CNVR::NISCH:11188:
I:CNVR::NIT1:4817:
I:CNVR::NIT2:56954:
I:CNVR::NKAIN1:79570:
I:CNVR::NKAIN2:154215:
I:CNVR::NKAIN3:286183:
I:CNVR::NKAIN4:128414:
I:CNVR::NKAP:79576:
I:CNVR::NKAPL:222698:
I:CNVR::NKAPP1:158801:
I:CNVR::NKD1:85407:
I:CNVR::NKD2:85409:
I:CNVR::NKG7:4818:
I:CNVR::NKIRAS1:28512:
I:CNVR::NKIRAS2:28511:
I:CNVR::NKPD1:284353:
I:CNVR::NKRF:55922:
I:CNVR::NKTR:4820:
I:CNVR::NKX1-1:54729:
I:CNVR::NKX1-2:390010:
I:CNVR::NKX2-1:7080:
I:CNVR::NKX2-2:4821:
I:CNVR::NKX2-3:159296:
I:CNVR::NKX2-4:644524:
I:CNVR::NKX2-5:1482:
I:CNVR::NKX2-6:137814:
I:CNVR::NKX2-8:26257:
I:CNVR::NKX3-1:4824:
I:CNVR::NKX6-1:4825:
I:CNVR::NKX6-2:84504:
I:CNVR::NKX6-3:157848:
I:CNVR::NLE1:54475:
I:CNVR::NLGN1:22871:
I:CNVR::NLGN2:57555:
I:CNVR::NLGN3:54413:
I:CNVR::NLGN4X:57502:
I:CNVR::NLK:51701:
I:CNVR::NLN:57486:
I:CNVR::NLRC3:197358:
I:CNVR::NLRC4:58484:
I:CNVR::NLRC5:84166:
I:CNVR::NLRP10:338322:
I:CNVR::NLRP11:204801:
I:CNVR::NLRP12:91662:
I:CNVR::NLRP13:126204:
I:CNVR::NLRP14:338323:
I:CNVR::NLRP1:22861:
I:CNVR::NLRP2:55655:
I:CNVR::NLRP3:114548:
I:CNVR::NLRP4:147945:
I:CNVR::NLRP5:126206:
I:CNVR::NLRP7:199713:
I:CNVR::NLRP8:126205:
I:CNVR::NLRP9:338321:
I:CNVR::NLRX1:79671:
I:CNVR::NMB:4828:
I:CNVR::NMBR:4829:
I:CNVR::NMD3:51068:
I:CNVR::NME1-NME2:654364:
I:CNVR::NME1:4830:
I:CNVR::NME2:4831:
I:CNVR::NME3:4832:
I:CNVR::NME5:8382:
I:CNVR::NME6:10201:
I:CNVR::NME7:29922:
I:CNVR::NME8:51314:
I:CNVR::NME9:347736:
I:CNVR::NMI:9111:
I:CNVR::NMNAT1:64802:
I:CNVR::NMNAT2:23057:
I:CNVR::NMNAT3:349565:
I:CNVR::NMRAL1:57407:
I:CNVR::NMRK1:54981:
I:CNVR::NMRK2:27231:
I:CNVR::NMS:129521:
I:CNVR::NMT1:4836:
I:CNVR::NMT2:9397:
I:CNVR::NMU:10874:
I:CNVR::NMUR1:10316:
I:CNVR::NMUR2:56923:
I:CNVR::NNAT:4826:
I:CNVR::NNMT:4837:
I:CNVR::NNT-AS1:100652772:
I:CNVR::NNT:23530:
I:CNVR::NOA1:84273:
I:CNVR::NOB1:28987:
I:CNVR::NOBOX:135935:
I:CNVR::NOC2L:26155:
I:CNVR::NOC3L:64318:
I:CNVR::NOC4L:79050:
I:CNVR::NOD1:10392:
I:CNVR::NOD2:64127:
I:CNVR::NODAL:4838:
I:CNVR::NOG:9241:
I:CNVR::NOL10:79954:
I:CNVR::NOL11:25926:
I:CNVR::NOL12:79159:
I:CNVR::NOL3:8996:
I:CNVR::NOL4:8715:
I:CNVR::NOL6:65083:
I:CNVR::NOL7:51406:
I:CNVR::NOL8:55035:
I:CNVR::NOL9:79707:
I:CNVR::NOLC1:9221:
I:CNVR::NOM1:64434:
I:CNVR::NOMO1:23420:
I:CNVR::NOMO2:283820:
I:CNVR::NOMO3:408050:
I:CNVR::NONO:4841:
I:CNVR::NOP10:55505:
I:CNVR::NOP14-AS1:317648:
I:CNVR::NOP14:8602:
I:CNVR::NOP16:51491:
I:CNVR::NOP2:4839:
I:CNVR::NOP56:10528:
I:CNVR::NOP58:51602:
I:CNVR::NOP9:161424:
I:CNVR::NOS1:4842:
I:CNVR::NOS1AP:9722:
I:CNVR::NOS2:4843:
I:CNVR::NOS3:4846:
I:CNVR::NOSIP:51070:
I:CNVR::NOSTRIN:115677:
I:CNVR::NOTCH1:4851:
I:CNVR::NOTCH2:4853:
I:CNVR::NOTCH3:4854:
I:CNVR::NOTCH4:4855:
I:CNVR::NOTO:344022:
I:CNVR::NOTUM:147111:
I:CNVR::NOV:4856:
I:CNVR::NOVA1:4857:
I:CNVR::NOVA2:4858:
I:CNVR::NOX1:27035:
I:CNVR::NOX3:50508:
I:CNVR::NOX4:50507:
I:CNVR::NOX5:79400:
I:CNVR::NOXA1:10811:
I:CNVR::NOXO1:124056:
I:CNVR::NOXRED1:122945:
I:CNVR::NPAP1:23742:
I:CNVR::NPAS1:4861:
I:CNVR::NPAS2:4862:
I:CNVR::NPAS3:64067:
I:CNVR::NPAS4:266743:
I:CNVR::NPAT:4863:
I:CNVR::NPB:256933:
I:CNVR::NPBWR1:2831:
I:CNVR::NPC1:4864:
I:CNVR::NPC1L1:29881:
I:CNVR::NPC2:10577:
I:CNVR::NPDC1:56654:
I:CNVR::NPEPL1:79716:
I:CNVR::NPEPPS:9520:
I:CNVR::NPFF:8620:
I:CNVR::NPFFR1:64106:
I:CNVR::NPFFR2:10886:
I:CNVR::NPHP1:4867:
I:CNVR::NPHP3-ACAD11:100532724:
I:CNVR::NPHP3-AS1:348808:
I:CNVR::NPHP3:27031:
I:CNVR::NPHP4:261734:
I:CNVR::NPHS1:4868:
I:CNVR::NPHS2:7827:
I:CNVR::NPIPA1:9284:
I:CNVR::NPIPA2:642799:
I:CNVR::NPIPA3:642778:
I:CNVR::NPIPB5:100132247:
I:CNVR::NPIPB6:728741:
I:CNVR::NPIPB9:100507607:
I:CNVR::NPL:80896:
I:CNVR::NPLOC4:55666:
I:CNVR::NPM1:4869:
I:CNVR::NPM2:10361:
I:CNVR::NPM3:10360:
I:CNVR::NPNT:255743:
I:CNVR::NPPA-AS1:100379251:
I:CNVR::NPPA:4878:
I:CNVR::NPPB:4879:
I:CNVR::NPPC:4880:
I:CNVR::NPR1:4881:
I:CNVR::NPR3:4883:
I:CNVR::NPRL2:10641:
I:CNVR::NPS:594857:
I:CNVR::NPSR1-AS1:404744:
I:CNVR::NPSR1:387129:
I:CNVR::NPTN-IT1:101241892:
I:CNVR::NPTN:27020:
I:CNVR::NPTX1:4884:
I:CNVR::NPTX2:4885:
I:CNVR::NPTXR:23467:
I:CNVR::NPVF:64111:
I:CNVR::NPW:283869:
I:CNVR::NPY1R:4886:
I:CNVR::NPY2R:4887:
I:CNVR::NPY4R:5540:
I:CNVR::NPY5R:4889:
I:CNVR::NPY6R:4888:
I:CNVR::NPY:4852:
I:CNVR::NQO1:1728:
I:CNVR::NQO2:4835:
I:CNVR::NR0B1:190:
I:CNVR::NR0B2:8431:
I:CNVR::NR1D1:9572:
I:CNVR::NR1D2:9975:
I:CNVR::NR1H2:7376:
I:CNVR::NR1H3:10062:
I:CNVR::NR1H4:9971:
I:CNVR::NR1I2:8856:
I:CNVR::NR1I3:9970:
I:CNVR::NR2C1:7181:
I:CNVR::NR2C2:7182:
I:CNVR::NR2C2AP:126382:
I:CNVR::NR2E1:7101:
I:CNVR::NR2E3:10002:
I:CNVR::NR2F1-AS1:441094:
I:CNVR::NR2F1:7025:
I:CNVR::NR2F2-AS1:644192:
I:CNVR::NR2F2:7026:
I:CNVR::NR2F6:2063:
I:CNVR::NR3C1:2908:
I:CNVR::NR3C2:4306:
I:CNVR::NR4A1:3164:
I:CNVR::NR4A2:4929:
I:CNVR::NR4A3:8013:
I:CNVR::NR5A1:2516:
I:CNVR::NR5A2:2494:
I:CNVR::NR6A1:2649:
I:CNVR::NRADDP:100129354:
I:CNVR::NRAP:4892:
I:CNVR::NRARP:441478:
I:CNVR::NRAS:4893:
I:CNVR::NRBF2:29982:
I:CNVR::NRBP1:29959:
I:CNVR::NRBP2:340371:
I:CNVR::NRCAM:4897:
I:CNVR::NRD1:4898:
I:CNVR::NRDE2:55051:
I:CNVR::NREP-AS1:100873948:
I:CNVR::NREP:9315:
I:CNVR::NRF1:4899:
I:CNVR::NRG1-IT1:100856811:
I:CNVR::NRG1-IT3:100874286:
I:CNVR::NRG1:3084:
I:CNVR::NRG2:9542:
I:CNVR::NRG3:10718:
I:CNVR::NRG4:145957:
I:CNVR::NRGN:4900:
I:CNVR::NRIP1:8204:
I:CNVR::NRIP2:83714:
I:CNVR::NRIP3:56675:
I:CNVR::NRK:203447:
I:CNVR::NRL:4901:
I:CNVR::NRM:11270:
I:CNVR::NRN1:51299:
I:CNVR::NRN1L:123904:
I:CNVR::NRON:641373:
I:CNVR::NRP1:8829:
I:CNVR::NRP2:8828:
I:CNVR::NRROS:375387:
I:CNVR::NRSN1:140767:
I:CNVR::NRSN2:80023:
I:CNVR::NRTN:4902:
I:CNVR::NRXN1:9378:
I:CNVR::NRXN2:9379:
I:CNVR::NRXN3:9369:
I:CNVR::NS3BP:171391:
I:CNVR::NSA2:10412:
I:CNVR::NSD1:64324:
I:CNVR::NSDHL:50814:
I:CNVR::NSF:4905:
I:CNVR::NSFL1C:55968:
I:CNVR::NSFP1:728806:
I:CNVR::NSG1:27065:
I:CNVR::NSL1:25936:
I:CNVR::NSMAF:8439:
I:CNVR::NSMCE1:197370:
I:CNVR::NSMCE2:286053:
I:CNVR::NSMCE4A:54780:
I:CNVR::NSMF:26012:
I:CNVR::NSRP1:84081:
I:CNVR::NSUN2:54888:
I:CNVR::NSUN3:63899:
I:CNVR::NSUN4:387338:
I:CNVR::NSUN5:55695:
I:CNVR::NSUN5P1:155400:
I:CNVR::NSUN5P2:260294:
I:CNVR::NSUN6:221078:
I:CNVR::NSUN7:79730:
I:CNVR::NT5C1A:84618:
I:CNVR::NT5C1B-RDH14:100526794:
I:CNVR::NT5C1B:93034:
I:CNVR::NT5C2:22978:
I:CNVR::NT5C3:51251:
I:CNVR::NT5C3A:51251:
I:CNVR::NT5C3B:115024:
I:CNVR::NT5C:30833:
I:CNVR::NT5DC1:221294:
I:CNVR::NT5DC2:64943:
I:CNVR::NT5DC3:51559:
I:CNVR::NT5E:4907:
I:CNVR::NT5M:56953:
I:CNVR::NTF3:4908:
I:CNVR::NTF4:4909:
I:CNVR::NTHL1:4913:
I:CNVR::NTM-IT:100874281:
I:CNVR::NTM:50863:
I:CNVR::NTMT1:28989:
I:CNVR::NTN1:9423:
I:CNVR::NTN3:4917:
I:CNVR::NTN4:59277:
I:CNVR::NTN5:126147:
I:CNVR::NTNG1:22854:
I:CNVR::NTNG2:84628:
I:CNVR::NTPCR:84284:
I:CNVR::NTRK1:4914:
I:CNVR::NTRK2:4915:
I:CNVR::NTRK3-AS1:283738:
I:CNVR::NTRK3:4916:
I:CNVR::NTS:4922:
I:CNVR::NTSR1:4923:
I:CNVR::NTSR2:23620:
I:CNVR::NUAK1:9891:
I:CNVR::NUAK2:81788:
I:CNVR::NUB1:51667:
I:CNVR::NUBP1:4682:
I:CNVR::NUBP2:10101:
I:CNVR::NUBPL:80224:
I:CNVR::NUCB1-AS1:100874085:
I:CNVR::NUCB1:4924:
I:CNVR::NUCB2:4925:
I:CNVR::NUCKS1:64710:
I:CNVR::NUDC:10726:
I:CNVR::NUDCD1:84955:
I:CNVR::NUDCD2:134492:
I:CNVR::NUDCD3:23386:
I:CNVR::NUDT10:170685:
I:CNVR::NUDT11:55190:
I:CNVR::NUDT12:83594:
I:CNVR::NUDT13:25961:
I:CNVR::NUDT14:256281:
I:CNVR::NUDT15:55270:
I:CNVR::NUDT16:131870:
I:CNVR::NUDT16L1:84309:
I:CNVR::NUDT16P1:152195:
I:CNVR::NUDT18:79873:
I:CNVR::NUDT19:390916:
I:CNVR::NUDT1:4521:
I:CNVR::NUDT21:11051:
I:CNVR::NUDT22:84304:
I:CNVR::NUDT2:318:
I:CNVR::NUDT3:11165:
I:CNVR::NUDT4:11163:
I:CNVR::NUDT4P1:440672:
I:CNVR::NUDT4P2:170688:
I:CNVR::NUDT5:11164:
I:CNVR::NUDT6:11162:
I:CNVR::NUDT7:283927:
I:CNVR::NUDT9:53343:
I:CNVR::NUDT9P1:119369:
I:CNVR::NUF2:83540:
I:CNVR::NUFIP1:26747:
I:CNVR::NUFIP2:57532:
I:CNVR::NUGGC:389643:
I:CNVR::NUMA1:4926:
I:CNVR::NUMB:8650:
I:CNVR::NUMBL:9253:
I:CNVR::NUP107:57122:
I:CNVR::NUP133:55746:
I:CNVR::NUP153:9972:
I:CNVR::NUP155:9631:
I:CNVR::NUP160:23279:
I:CNVR::NUP188:23511:
I:CNVR::NUP205:23165:
I:CNVR::NUP210:23225:
I:CNVR::NUP210L:91181:
I:CNVR::NUP210P1:255330:
I:CNVR::NUP214:8021:
I:CNVR::NUP35:129401:
I:CNVR::NUP37:79023:
I:CNVR::NUP43:348995:
I:CNVR::NUP50:10762:
I:CNVR::NUP54:53371:
I:CNVR::NUP62CL:54830:
I:CNVR::NUP85:79902:
I:CNVR::NUP88:4927:
I:CNVR::NUP93:9688:
I:CNVR::NUP98:4928:
I:CNVR::NUPL1:9818:
I:CNVR::NUPL2:11097:
I:CNVR::NUPR1:26471:
I:CNVR::NUPR1L:389493:
I:CNVR::NUS1:116150:
I:CNVR::NUSAP1:51203:
I:CNVR::NUTF2:10204:
I:CNVR::NUTM1:256646:
I:CNVR::NUTM2A-AS1:728190:
I:CNVR::NUTM2A:728118:
I:CNVR::NUTM2B:729262:
I:CNVR::NUTM2D:728130:
I:CNVR::NUTM2F:54754:
I:CNVR::NUTM2G:441457:
I:CNVR::NVL:4931:
I:CNVR::NWD1:284434:
I:CNVR::NXF1:10482:
I:CNVR::NXF2:56001:
I:CNVR::NXF3:56000:
I:CNVR::NXF4:55999:
I:CNVR::NXF5:55998:
I:CNVR::NXN:64359:
I:CNVR::NXNL1:115861:
I:CNVR::NXNL2:158046:
I:CNVR::NXPE1:120400:
I:CNVR::NXPE2:120406:
I:CNVR::NXPE3:91775:
I:CNVR::NXPE4:54827:
I:CNVR::NXPH1:30010:
I:CNVR::NXPH2:11249:
I:CNVR::NXPH3:11248:
I:CNVR::NXPH4:11247:
I:CNVR::NXT1:29107:
I:CNVR::NXT2:55916:
I:CNVR::NYAP1:222950:
I:CNVR::NYAP2:57624:
I:CNVR::NYNRIN:57523:
I:CNVR::NYX:60506:
I:CNVR::OACYLP:390858:
I:CNVR::OAF:220323:
I:CNVR::OARD1:221443:
I:CNVR::OAS1:4938:
I:CNVR::OAS2:4939:
I:CNVR::OAS3:4940:
I:CNVR::OASL:8638:
I:CNVR::OAT:4942:
I:CNVR::OAZ1:4946:
I:CNVR::OAZ2:4947:
I:CNVR::OAZ3:51686:
I:CNVR::OBFC1:79991:
I:CNVR::OBFC2A:64859:
I:CNVR::OBFC2B:79035:
I:CNVR::OBP2A:29991:
I:CNVR::OBP2B:29989:
I:CNVR::OBSCN:84033:
I:CNVR::OBSL1:23363:
I:CNVR::OC90:729330:
I:CNVR::OCA2:4948:
I:CNVR::OCEL1:79629:
I:CNVR::OCIAD1:54940:
I:CNVR::OCIAD2:132299:
I:CNVR::OCLM:10896:
I:CNVR::OCLN:100506658:
I:CNVR::OCM2:4951:
I:CNVR::OCM:654231:
I:CNVR::OCRL:4952:
I:CNVR::OCSTAMP:128506:
I:CNVR::ODAM:54959:
I:CNVR::ODC1:4953:
I:CNVR::ODF1:4956:
I:CNVR::ODF2:4957:
I:CNVR::ODF2L:57489:
I:CNVR::ODF3:113746:
I:CNVR::ODF3L1:161753:
I:CNVR::ODF3L2:284451:
I:CNVR::ODF4:146852:
I:CNVR::ODZ1:10178:
I:CNVR::ODZ2:57451:
I:CNVR::ODZ3:55714:
I:CNVR::ODZ4:26011:
I:CNVR::OFD1:8481:
I:CNVR::OGDH:4967:
I:CNVR::OGDHL:55753:
I:CNVR::OGFOD1:55239:
I:CNVR::OGFOD2:79676:
I:CNVR::OGFOD3:79701:
I:CNVR::OGFR-AS1:101409261:
I:CNVR::OGFR:11054:
I:CNVR::OGFRL1:79627:
I:CNVR::OGG1:4968:
I:CNVR::OGN:4969:
I:CNVR::OGT:8473:
I:CNVR::OIP5-AS1:729082:
I:CNVR::OIP5:11339:
I:CNVR::OIT3:170392:
I:CNVR::OLA1:29789:
I:CNVR::OLAH:55301:
I:CNVR::OLFM1:10439:
I:CNVR::OLFM2:93145:
I:CNVR::OLFM3:118427:
I:CNVR::OLFM4:10562:
I:CNVR::OLFML1:283298:
I:CNVR::OLFML2A:169611:
I:CNVR::OLFML2B:25903:
I:CNVR::OLFML3:56944:
I:CNVR::OLIG1:116448:
I:CNVR::OLIG2:10215:
I:CNVR::OLIG3:167826:
I:CNVR::OLR1:4973:
I:CNVR::OMA1:115209:
I:CNVR::OMD:4958:
I:CNVR::OMG:4974:
I:CNVR::OMP:4975:
I:CNVR::ONECUT1:3175:
I:CNVR::ONECUT2:9480:
I:CNVR::ONECUT3:390874:
I:CNVR::OOEP:441161:
I:CNVR::OOSP2:219990:
I:CNVR::OPA1-AS1:100873941:
I:CNVR::OPA1:4976:
I:CNVR::OPA3:80207:
I:CNVR::OPALIN:93377:
I:CNVR::OPCML:4978:
I:CNVR::OPHN1:4983:
I:CNVR::OPLAH:26873:
I:CNVR::OPN1LW:5956:
I:CNVR::OPN1MW2:728458:
I:CNVR::OPN1MW:2652:
I:CNVR::OPN1SW:611:
I:CNVR::OPN3:23596:
I:CNVR::OPN4:94233:
I:CNVR::OPN5:221391:
I:CNVR::OPRD1:4985:
I:CNVR::OPRK1:4986:
I:CNVR::OPRM1:4988:
I:CNVR::OPTC:26254:
I:CNVR::OPTN:10133:
I:CNVR::OR10A2:341276:
I:CNVR::OR10A3:26496:
I:CNVR::OR10A4:283297:
I:CNVR::OR10A5:144124:
I:CNVR::OR10A6:390093:
I:CNVR::OR10A7:121364:
I:CNVR::OR10AD1:121275:
I:CNVR::OR10C1:442194:
I:CNVR::OR10G2:26534:
I:CNVR::OR10G3:26533:
I:CNVR::OR10G4:390264:
I:CNVR::OR10G7:390265:
I:CNVR::OR10G8:219869:
I:CNVR::OR10G9:219870:
I:CNVR::OR10H1:26539:
I:CNVR::OR10H2:26538:
I:CNVR::OR10H3:26532:
I:CNVR::OR10H4:126541:
I:CNVR::OR10H5:284433:
I:CNVR::OR10J1:26476:
I:CNVR::OR10J3:441911:
I:CNVR::OR10J5:127385:
I:CNVR::OR10K1:391109:
I:CNVR::OR10K2:391107:
I:CNVR::OR10P1:121130:
I:CNVR::OR10Q1:219960:
I:CNVR::OR10R2:343406:
I:CNVR::OR10S1:219873:
I:CNVR::OR10T2:128360:
I:CNVR::OR10V1:390201:
I:CNVR::OR10V2P:81343:
I:CNVR::OR10W1:81341:
I:CNVR::OR10X1:128367:
I:CNVR::OR10Z1:128368:
I:CNVR::OR11A1:26531:
I:CNVR::OR11G2:390439:
I:CNVR::OR11H12:440153:
I:CNVR::OR11H1:81061:
I:CNVR::OR11H4:390442:
I:CNVR::OR11H6:122748:
I:CNVR::OR12D2:26529:
I:CNVR::OR12D3:81797:
I:CNVR::OR13A1:79290:
I:CNVR::OR13C2:392376:
I:CNVR::OR13C3:138803:
I:CNVR::OR13C4:138804:
I:CNVR::OR13C5:138799:
I:CNVR::OR13C8:138802:
I:CNVR::OR13C9:286362:
I:CNVR::OR13D1:286365:
I:CNVR::OR13F1:138805:
I:CNVR::OR13H1:347468:
I:CNVR::OR13J1:392309:
I:CNVR::OR14I1:401994:
I:CNVR::OR14J1:442191:
I:CNVR::OR1A1:8383:
I:CNVR::OR1A2:26189:
I:CNVR::OR1B1:347169:
I:CNVR::OR1D2:4991:
I:CNVR::OR1D4:653166:
I:CNVR::OR1D5:8386:
I:CNVR::OR1E1:8387:
I:CNVR::OR1E2:8388:
I:CNVR::OR1F1:4992:
I:CNVR::OR1F2P:26184:
I:CNVR::OR1G1:8390:
I:CNVR::OR1I1:126370:
I:CNVR::OR1J1:347168:
I:CNVR::OR1J2:26740:
I:CNVR::OR1J4:26219:
I:CNVR::OR1K1:392392:
I:CNVR::OR1L1:26737:
I:CNVR::OR1L3:26735:
I:CNVR::OR1L4:254973:
I:CNVR::OR1L6:392390:
I:CNVR::OR1L8:138881:
I:CNVR::OR1M1:125963:
I:CNVR::OR1N1:138883:
I:CNVR::OR1N2:138882:
I:CNVR::OR1Q1:158131:
I:CNVR::OR1S1:219959:
I:CNVR::OR1S2:219958:
I:CNVR::OR2A12:346525:
I:CNVR::OR2A14:135941:
I:CNVR::OR2A1:346528:
I:CNVR::OR2A20P:401428:
I:CNVR::OR2A25:392138:
I:CNVR::OR2A2:442361:
I:CNVR::OR2A4:79541:
I:CNVR::OR2A5:393046:
I:CNVR::OR2A7:401427:
I:CNVR::OR2A9P:441295:
I:CNVR::OR2AE1:81392:
I:CNVR::OR2AG1:144125:
I:CNVR::OR2AG2:338755:
I:CNVR::OR2AP1:121129:
I:CNVR::OR2AT4:341152:
I:CNVR::OR2B11:127623:
I:CNVR::OR2B2:81697:
I:CNVR::OR2B3:442184:
I:CNVR::OR2B6:26212:
I:CNVR::OR2C1:4993:
I:CNVR::OR2C3:81472:
I:CNVR::OR2D2:120776:
I:CNVR::OR2D3:120775:
I:CNVR::OR2F1:26211:
I:CNVR::OR2F2:135948:
I:CNVR::OR2G2:81470:
I:CNVR::OR2G3:81469:
I:CNVR::OR2H1:26716:
I:CNVR::OR2H2:7932:
I:CNVR::OR2J2:26707:
I:CNVR::OR2J3:442186:
I:CNVR::OR2K2:26248:
I:CNVR::OR2L1P:26247:
I:CNVR::OR2L2:26246:
I:CNVR::OR2M1P:388762:
I:CNVR::OR2M2:391194:
I:CNVR::OR2M3:127062:
I:CNVR::OR2M4:26245:
I:CNVR::OR2S2:56656:
I:CNVR::OR2T10:127069:
I:CNVR::OR2T11:127077:
I:CNVR::OR2T12:127064:
I:CNVR::OR2T1:26696:
I:CNVR::OR2T27:403239:
I:CNVR::OR2T34:127068:
I:CNVR::OR2T35:403244:
I:CNVR::OR2T3:343173:
I:CNVR::OR2V1:26693:
I:CNVR::OR2W1:26692:
I:CNVR::OR2W5:441932:
I:CNVR::OR2Y1:134083:
I:CNVR::OR2Z1:284383:
I:CNVR::OR3A1:4994:
I:CNVR::OR3A2:4995:
I:CNVR::OR3A3:8392:
I:CNVR::OR3A4P:390756:
I:CNVR::OR4A15:81328:
I:CNVR::OR4A16:81327:
I:CNVR::OR4A47:403253:
I:CNVR::OR4A5:81318:
I:CNVR::OR4B1:119765:
I:CNVR::OR4C12:283093:
I:CNVR::OR4C13:283092:
I:CNVR::OR4C15:81309:
I:CNVR::OR4C16:219428:
I:CNVR::OR4C3:256144:
I:CNVR::OR4C45:403257:
I:CNVR::OR4C46:119749:
I:CNVR::OR4C6:219432:
I:CNVR::OR4D10:390197:
I:CNVR::OR4D11:219986:
I:CNVR::OR4D1:26689:
I:CNVR::OR4D2:124538:
I:CNVR::OR4D5:219875:
I:CNVR::OR4D6:219983:
I:CNVR::OR4D9:390199:
I:CNVR::OR4E2:26686:
I:CNVR::OR4F15:390649:
I:CNVR::OR4F17:81099:
I:CNVR::OR4F29:chr1_729759:
I:CNVR::OR4F4:26682:
I:CNVR::OR4F6:390648:
I:CNVR::OR4K13:390433:
I:CNVR::OR4K15:81127:
I:CNVR::OR4K17:390436:
I:CNVR::OR4K1:79544:
I:CNVR::OR4K2:390431:
I:CNVR::OR4K5:79317:
I:CNVR::OR4L1:122742:
I:CNVR::OR4N4:283694:
I:CNVR::OR4N5:390437:
I:CNVR::OR4P4:81300:
I:CNVR::OR4S1:256148:
I:CNVR::OR4S2:219431:
I:CNVR::OR4X1:390113:
I:CNVR::OR4X2:119764:
I:CNVR::OR51A2:401667:
I:CNVR::OR51A4:401666:
I:CNVR::OR51A7:119687:
I:CNVR::OR51B2:79345:
I:CNVR::OR51B4:79339:
I:CNVR::OR51B5:282763:
I:CNVR::OR51B6:390058:
I:CNVR::OR51D1:390038:
I:CNVR::OR51E1:143503:
I:CNVR::OR51E2:81285:
I:CNVR::OR51F1:256892:
I:CNVR::OR51F2:119694:
I:CNVR::OR51G1:79324:
I:CNVR::OR51G2:81282:
I:CNVR::OR51I1:390063:
I:CNVR::OR51I2:390064:
I:CNVR::OR51L1:119682:
I:CNVR::OR51M1:390059:
I:CNVR::OR51Q1:390061:
I:CNVR::OR51S1:119692:
I:CNVR::OR51T1:401665:
I:CNVR::OR51V1:283111:
I:CNVR::OR52A1:23538:
I:CNVR::OR52A5:390054:
I:CNVR::OR52B2:255725:
I:CNVR::OR52B4:143496:
I:CNVR::OR52B6:340980:
I:CNVR::OR52D1:390066:
I:CNVR::OR52E2:119678:
I:CNVR::OR52E4:390081:
I:CNVR::OR52E6:390078:
I:CNVR::OR52E8:390079:
I:CNVR::OR52H1:390067:
I:CNVR::OR52I1:390037:
I:CNVR::OR52I2:143502:
I:CNVR::OR52J3:119679:
I:CNVR::OR52K1:390036:
I:CNVR::OR52K2:119774:
I:CNVR::OR52L1:338751:
I:CNVR::OR52M1:119772:
I:CNVR::OR52N1:79473:
I:CNVR::OR52N2:390077:
I:CNVR::OR52N4:390072:
I:CNVR::OR52N5:390075:
I:CNVR::OR52R1:119695:
I:CNVR::OR52W1:120787:
I:CNVR::OR56A1:120796:
I:CNVR::OR56A3:390083:
I:CNVR::OR56A4:120793:
I:CNVR::OR56A5:390084:
I:CNVR::OR56B1:387748:
I:CNVR::OR56B4:196335:
I:CNVR::OR5A1:219982:
I:CNVR::OR5A2:219981:
I:CNVR::OR5AC2:81050:
I:CNVR::OR5AK2:390181:
I:CNVR::OR5AK4P:219525:
I:CNVR::OR5AN1:390195:
I:CNVR::OR5AP2:338675:
I:CNVR::OR5AR1:219493:
I:CNVR::OR5AS1:219447:
I:CNVR::OR5AU1:390445:
I:CNVR::OR5B12:390191:
I:CNVR::OR5B17:219965:
I:CNVR::OR5B21:219968:
I:CNVR::OR5B2:390190:
I:CNVR::OR5B3:441608:
I:CNVR::OR5C1:392391:
I:CNVR::OR5D13:390142:
I:CNVR::OR5D14:219436:
I:CNVR::OR5D18:219438:
I:CNVR::OR5E1P:26343:
I:CNVR::OR5F1:338674:
I:CNVR::OR5H14:403273:
I:CNVR::OR5H15:403274:
I:CNVR::OR5H1:26341:
I:CNVR::OR5H2:79310:
I:CNVR::OR5H6:79295:
I:CNVR::OR5I1:10798:
I:CNVR::OR5J2:282775:
I:CNVR::OR5K1:26339:
I:CNVR::OR5K2:402135:
I:CNVR::OR5K3:403277:
I:CNVR::OR5K4:403278:
I:CNVR::OR5L1:219437:
I:CNVR::OR5L2:26338:
I:CNVR::OR5M10:390167:
I:CNVR::OR5M11:219487:
I:CNVR::OR5M1:390168:
I:CNVR::OR5M3:219482:
I:CNVR::OR5M8:219484:
I:CNVR::OR5M9:390162:
I:CNVR::OR5P2:120065:
I:CNVR::OR5P3:120066:
I:CNVR::OR5R1:219479:
I:CNVR::OR5T1:390155:
I:CNVR::OR5T2:219464:
I:CNVR::OR5T3:390154:
I:CNVR::OR5V1:81696:
I:CNVR::OR5W2:390148:
I:CNVR::OR6A2:8590:
I:CNVR::OR6B1:135946:
I:CNVR::OR6B2:389090:
I:CNVR::OR6B3:150681:
I:CNVR::OR6C1:390321:
I:CNVR::OR6C2:341416:
I:CNVR::OR6C3:254786:
I:CNVR::OR6C4:341418:
I:CNVR::OR6C65:403282:
I:CNVR::OR6C68:403284:
I:CNVR::OR6C6:283365:
I:CNVR::OR6C70:390327:
I:CNVR::OR6C74:254783:
I:CNVR::OR6C75:390323:
I:CNVR::OR6C76:390326:
I:CNVR::OR6F1:343169:
I:CNVR::OR6K2:81448:
I:CNVR::OR6K3:391114:
I:CNVR::OR6K6:128371:
I:CNVR::OR6M1:390261:
I:CNVR::OR6N1:128372:
I:CNVR::OR6N2:81442:
I:CNVR::OR6P1:128366:
I:CNVR::OR6Q1:219952:
I:CNVR::OR6S1:341799:
I:CNVR::OR6T1:219874:
I:CNVR::OR6V1:346517:
I:CNVR::OR6W1P:89883:
I:CNVR::OR6X1:390260:
I:CNVR::OR6Y1:391112:
I:CNVR::OR7A10:390892:
I:CNVR::OR7A17:26333:
I:CNVR::OR7A5:26659:
I:CNVR::OR7C1:26664:
I:CNVR::OR7C2:26658:
I:CNVR::OR7D2:162998:
I:CNVR::OR7D4:125958:
I:CNVR::OR7E12P:10821:
I:CNVR::OR7E14P:10819:
I:CNVR::OR7E156P:283491:
I:CNVR::OR7E24:26648:
I:CNVR::OR7E2P:8587:
I:CNVR::OR7E37P:100506759:
I:CNVR::OR7E5P:219445:
I:CNVR::OR7E91P:79315:
I:CNVR::OR7G1:125962:
I:CNVR::OR7G2:390882:
I:CNVR::OR7G3:390883:
I:CNVR::OR8A1:390275:
I:CNVR::OR8B12:219858:
I:CNVR::OR8B2:26595:
I:CNVR::OR8B3:390271:
I:CNVR::OR8B4:283162:
I:CNVR::OR8D1:283159:
I:CNVR::OR8D2:283160:
I:CNVR::OR8D4:338662:
I:CNVR::OR8G1:26494:
I:CNVR::OR8G2:26492:
I:CNVR::OR8G5:219865:
I:CNVR::OR8H1:219469:
I:CNVR::OR8H2:390151:
I:CNVR::OR8H3:390152:
I:CNVR::OR8I2:120586:
I:CNVR::OR8J1:219477:
I:CNVR::OR8J3:81168:
I:CNVR::OR8K1:390157:
I:CNVR::OR8K3:219473:
I:CNVR::OR8K5:219453:
I:CNVR::OR8S1:341568:
I:CNVR::OR8U1:219417:
I:CNVR::OR8U8:504189:
I:CNVR::OR9A2:135924:
I:CNVR::OR9A4:130075:
I:CNVR::OR9G1:390174:
I:CNVR::OR9G4:283189:
I:CNVR::OR9I1:219954:
I:CNVR::OR9K2:441639:
I:CNVR::OR9Q1:219956:
I:CNVR::OR9Q2:219957:
I:CNVR::ORAI1:84876:
I:CNVR::ORAI2:80228:
I:CNVR::ORAI3:93129:
I:CNVR::ORAOV1:220064:
I:CNVR::ORC1:4998:
I:CNVR::ORC2:4999:
I:CNVR::ORC3:23595:
I:CNVR::ORC4:5000:
I:CNVR::ORC5:5001:
I:CNVR::ORC6:23594:
I:CNVR::ORM1:5004:
I:CNVR::ORM2:5005:
I:CNVR::ORMDL1:94101:
I:CNVR::ORMDL2:29095:
I:CNVR::ORMDL3:94103:
I:CNVR::OS9:10956:
I:CNVR::OSBP2:23762:
I:CNVR::OSBP:5007:
I:CNVR::OSBPL10-AS1:100874206:
I:CNVR::OSBPL10:114884:
I:CNVR::OSBPL11:114885:
I:CNVR::OSBPL1A:114876:
I:CNVR::OSBPL2:9885:
I:CNVR::OSBPL3:26031:
I:CNVR::OSBPL5:114879:
I:CNVR::OSBPL6:114880:
I:CNVR::OSBPL7:114881:
I:CNVR::OSBPL8:114882:
I:CNVR::OSBPL9:114883:
I:CNVR::OSCAR:126014:
I:CNVR::OSCP1:127700:
I:CNVR::OSER1-AS1:100505783:
I:CNVR::OSER1:51526:
I:CNVR::OSGEP:55644:
I:CNVR::OSGEPL1-AS1:101409258:
I:CNVR::OSGEPL1:64172:
I:CNVR::OSGIN1:29948:
I:CNVR::OSGIN2:734:
I:CNVR::OSM:5008:
I:CNVR::OSMR:9180:
I:CNVR::OSR1:130497:
I:CNVR::OSR2:116039:
I:CNVR::OST4:100128731:
I:CNVR::OSTBETA:123264:
I:CNVR::OSTC:58505:
I:CNVR::OSTCP1:202459:
I:CNVR::OSTF1:26578:
I:CNVR::OSTM1:28962:
I:CNVR::OSTN:344901:
I:CNVR::OTC:5009:
I:CNVR::OTOA:146183:
I:CNVR::OTOF:9381:
I:CNVR::OTOG:340990:
I:CNVR::OTOGL:283310:
I:CNVR::OTOL1:131149:
I:CNVR::OTOP1:133060:
I:CNVR::OTOP2:92736:
I:CNVR::OTOP3:347741:
I:CNVR::OTOR:56914:
I:CNVR::OTOS:150677:
I:CNVR::OTP:23440:
I:CNVR::OTUB1:55611:
I:CNVR::OTUB2:78990:
I:CNVR::OTUD1:220213:
I:CNVR::OTUD3:23252:
I:CNVR::OTUD4:54726:
I:CNVR::OTUD5:55593:
I:CNVR::OTUD6A:139562:
I:CNVR::OTUD6B:51633:
I:CNVR::OTUD7A:161725:
I:CNVR::OTUD7B:56957:
I:CNVR::OTX1:5013:
I:CNVR::OTX2-AS1:100309464:
I:CNVR::OTX2:5015:
I:CNVR::OVCA2:124641:
I:CNVR::OVCH1-AS1:101055625:
I:CNVR::OVCH1:341350:
I:CNVR::OVCH2:341277:
I:CNVR::OVGP1:5016:
I:CNVR::OVOL1-AS1:101927828:
I:CNVR::OVOL2:58495:
I:CNVR::OVOL3:728361:
I:CNVR::OXA1L:5018:
I:CNVR::OXCT1-AS1:100874002:
I:CNVR::OXCT1:5019:
I:CNVR::OXCT2:64064:
I:CNVR::OXER1:165140:
I:CNVR::OXGR1:27199:
I:CNVR::OXLD1:339229:
I:CNVR::OXNAD1:92106:
I:CNVR::OXR1:55074:
I:CNVR::OXSM:54995:
I:CNVR::OXSR1:9943:
I:CNVR::OXT:5020:
I:CNVR::OXTR:5021:
I:CNVR::P2RX1:5023:
I:CNVR::P2RX3:5024:
I:CNVR::P2RX4:5025:
I:CNVR::P2RX5-TAX1BP3:100533970:
I:CNVR::P2RX5:5026:
I:CNVR::P2RX7:5027:
I:CNVR::P2RY10:27334:
I:CNVR::P2RY11:5032:
I:CNVR::P2RY12:64805:
I:CNVR::P2RY13:53829:
I:CNVR::P2RY14:9934:
I:CNVR::P2RY1:5028:
I:CNVR::P2RY2:5029:
I:CNVR::P2RY4:5030:
I:CNVR::P2RY6:5031:
I:CNVR::P4HA1:5033:
I:CNVR::P4HA2-AS1:100861518:
I:CNVR::P4HA2:8974:
I:CNVR::P4HA3:283208:
I:CNVR::P4HB:5034:
I:CNVR::P4HTM:54681:
I:CNVR::PA2G4:5036:
I:CNVR::PA2G4P4:647033:
I:CNVR::PAAF1:80227:
I:CNVR::PABPC1:26986:
I:CNVR::PABPC1L2A:340529:
I:CNVR::PABPC1L2B:645974:
I:CNVR::PABPC1L:80336:
I:CNVR::PABPC1P2:728773:
I:CNVR::PABPC3:5042:
I:CNVR::PABPC4:8761:
I:CNVR::PABPC4L:132430:
I:CNVR::PABPC5-AS1:102724167:
I:CNVR::PABPC5:140886:
I:CNVR::PABPN1:8106:
I:CNVR::PABPN1L:390748:
I:CNVR::PACRG-AS1:285796:
I:CNVR::PACRG:135138:
I:CNVR::PACRGL:133015:
I:CNVR::PACS1:55690:
I:CNVR::PACS2:23241:
I:CNVR::PACSIN1:29993:
I:CNVR::PACSIN2:11252:
I:CNVR::PACSIN3:29763:
I:CNVR::PADI1:29943:
I:CNVR::PADI2:11240:
I:CNVR::PADI3:51702:
I:CNVR::PADI4:23569:
I:CNVR::PADI6:353238:
I:CNVR::PAEP:5047:
I:CNVR::PAF1:54623:
I:CNVR::PAFAH1B1:5048:
I:CNVR::PAFAH1B2:5049:
I:CNVR::PAFAH1B3:5050:
I:CNVR::PAFAH2:5051:
I:CNVR::PAG1:55824:
I:CNVR::PAGE1:8712:
I:CNVR::PAGE2:203569:
I:CNVR::PAGE2B:389860:
I:CNVR::PAGE3:139793:
I:CNVR::PAGE4:9506:
I:CNVR::PAGE5:90737:
I:CNVR::PAH:5053:
I:CNVR::PAICS:10606:
I:CNVR::PAIP1:10605:
I:CNVR::PAIP2:51247:
I:CNVR::PAIP2B:400961:
I:CNVR::PAK1:5058:
I:CNVR::PAK1IP1:55003:
I:CNVR::PAK3:5063:
I:CNVR::PAK4:10298:
I:CNVR::PAK6:56924:
I:CNVR::PAK7:57144:
I:CNVR::PALB2:79728:
I:CNVR::PALD1:27143:
I:CNVR::PALLD:23022:
I:CNVR::PALM2-AKAP2:445815:
I:CNVR::PALM2:114299:
I:CNVR::PALM3:342979:
I:CNVR::PALM:5064:
I:CNVR::PALMD:54873:
I:CNVR::PAM16:51025:
I:CNVR::PAM:5066:
I:CNVR::PAMR1:25891:
I:CNVR::PAN2:9924:
I:CNVR::PAN3-AS1:100288730:
I:CNVR::PAN3:255967:
I:CNVR::PANDAR:101154753:
I:CNVR::PANK1:53354:
I:CNVR::PANK2:80025:
I:CNVR::PANK3:79646:
I:CNVR::PANK4:55229:
I:CNVR::PANX1:24145:
I:CNVR::PANX3:116337:
I:CNVR::PAOX:196743:
I:CNVR::PAPD4:167153:
I:CNVR::PAPD5:64282:
I:CNVR::PAPD7:11044:
I:CNVR::PAPL:390928:
I:CNVR::PAPLN:89932:
I:CNVR::PAPOLA:10914:
I:CNVR::PAPOLB:56903:
I:CNVR::PAPOLG:64895:
I:CNVR::PAPPA-AS1:493913:
I:CNVR::PAPPA2:60676:
I:CNVR::PAPPA:5069:
I:CNVR::PAPSS1:9061:
I:CNVR::PAPSS2:9060:
I:CNVR::PAQR3:152559:
I:CNVR::PAQR4:124222:
I:CNVR::PAQR5:54852:
I:CNVR::PAQR6:79957:
I:CNVR::PAQR7:164091:
I:CNVR::PAQR8:85315:
I:CNVR::PAQR9:344838:
I:CNVR::PAR-SN:347746:
I:CNVR::PAR1:145624:
I:CNVR::PARD3-AS1:100505601:
I:CNVR::PARD3:56288:
I:CNVR::PARD3B:117583:
I:CNVR::PARD6A:50855:
I:CNVR::PARD6B:84612:
I:CNVR::PARD6G-AS1:100130522:
I:CNVR::PARD6G:84552:
I:CNVR::PARG:8505:
I:CNVR::PARK2:5071:
I:CNVR::PARK7:11315:
I:CNVR::PARM1:25849:
I:CNVR::PARN:5073:
I:CNVR::PARP10:84875:
I:CNVR::PARP11:57097:
I:CNVR::PARP12:64761:
I:CNVR::PARP14:54625:
I:CNVR::PARP15:165631:
I:CNVR::PARP16:54956:
I:CNVR::PARP1:142:
I:CNVR::PARP2:10038:
I:CNVR::PARP3:10039:
I:CNVR::PARP4:143:
I:CNVR::PARP6:56965:
I:CNVR::PARP8:79668:
I:CNVR::PARP9:83666:
I:CNVR::PARPBP:55010:
I:CNVR::PARS2:25973:
I:CNVR::PART1:25859:
I:CNVR::PARVA:55742:
I:CNVR::PARVB:29780:
I:CNVR::PARVG:64098:
I:CNVR::PASD1:139135:
I:CNVR::PASK:23178:
I:CNVR::PATE1:160065:
I:CNVR::PATE2:399967:
I:CNVR::PATE3:100169851:
I:CNVR::PATE4:399968:
I:CNVR::PATL1:219988:
I:CNVR::PATL2:197135:
I:CNVR::PATZ1:23598:
I:CNVR::PAWR:5074:
I:CNVR::PAX1:5075:
I:CNVR::PAX2:5076:
I:CNVR::PAX3:5077:
I:CNVR::PAX4:5078:
I:CNVR::PAX5:5079:
I:CNVR::PAX6:5080:
I:CNVR::PAX7:5081:
I:CNVR::PAX8-AS1:654433:
I:CNVR::PAX8:7849:
I:CNVR::PAX9:5083:
I:CNVR::PAXBP1-AS1:100506215:
I:CNVR::PAXBP1:94104:
I:CNVR::PAXIP1-AS1:202781:
I:CNVR::PAXIP1-AS2:100132707:
I:CNVR::PAXIP1:22976:
I:CNVR::PBDC1:51260:
I:CNVR::PBK:55872:
I:CNVR::PBLD:64081:
I:CNVR::PBOV1:59351:
I:CNVR::PBRM1:55193:
I:CNVR::PBX1:5087:
I:CNVR::PBX2:5089:
I:CNVR::PBX3:5090:
I:CNVR::PBX4:80714:
I:CNVR::PBXIP1:57326:
I:CNVR::PC:5091:
I:CNVR::PCA3:50652:
I:CNVR::PCAT18:728606:
I:CNVR::PCAT19:100505495:
I:CNVR::PCAT1:100750225:
I:CNVR::PCAT4:118425:
I:CNVR::PCAT5:102578074:
I:CNVR::PCAT6:100506696:
I:CNVR::PCBD1:5092:
I:CNVR::PCBD2:84105:
I:CNVR::PCBP1-AS1:400960:
I:CNVR::PCBP1:5093:
I:CNVR::PCBP2-OT1:102157401:
I:CNVR::PCBP2:5094:
I:CNVR::PCBP3:54039:
I:CNVR::PCBP4:57060:
I:CNVR::PCCA-AS1:100885777:
I:CNVR::PCCA:5095:
I:CNVR::PCCB:5096:
I:CNVR::PCDH10:57575:
I:CNVR::PCDH11X:27328:
I:CNVR::PCDH12:51294:
I:CNVR::PCDH15:65217:
I:CNVR::PCDH17:27253:
I:CNVR::PCDH18:54510:
I:CNVR::PCDH19:57526:
I:CNVR::PCDH1:5097:
I:CNVR::PCDH20:64881:
I:CNVR::PCDH7:5099:
I:CNVR::PCDH8:5100:
I:CNVR::PCDH9-AS2:100874064:
I:CNVR::PCDH9-AS3:100874086:
I:CNVR::PCDH9-AS4:100874087:
I:CNVR::PCDH9:5101:
I:CNVR::PCDHA10:56139:
I:CNVR::PCDHA11:56138:
I:CNVR::PCDHA12:56137:
I:CNVR::PCDHA1:56147:
I:CNVR::PCDHA2:56146:
I:CNVR::PCDHA3:56145:
I:CNVR::PCDHA4:56144:
I:CNVR::PCDHA5:56143:
I:CNVR::PCDHA7:56141:
I:CNVR::PCDHA9:9752:
I:CNVR::PCDHAC2:56134:
I:CNVR::PCDHB10:56126:
I:CNVR::PCDHB11:56125:
I:CNVR::PCDHB12:56124:
I:CNVR::PCDHB13:56123:
I:CNVR::PCDHB14:56122:
I:CNVR::PCDHB15:56121:
I:CNVR::PCDHB16:57717:
I:CNVR::PCDHB18:54660:
I:CNVR::PCDHB19P:84054:
I:CNVR::PCDHB1:29930:
I:CNVR::PCDHB2:56133:
I:CNVR::PCDHB3:56132:
I:CNVR::PCDHB5:26167:
I:CNVR::PCDHB6:56130:
I:CNVR::PCDHB7:56129:
I:CNVR::PCDHB9:56127:
I:CNVR::PCDHGA11:56105:
I:CNVR::PCDHGA12:26025:
I:CNVR::PCDHGA7:56108:
I:CNVR::PCDHGA8:9708:
I:CNVR::PCDHGB1:56104:
I:CNVR::PCDHGB3:56102:
I:CNVR::PCDHGB6:56100:
I:CNVR::PCDHGB7:56099:
I:CNVR::PCDHGB8P:56120:
I:CNVR::PCDHGC3:5098:
I:CNVR::PCDHGC4:56098:
I:CNVR::PCDHGC5:56097:
I:CNVR::PCDP1:200373:
I:CNVR::PCED1A:64773:
I:CNVR::PCED1B-AS1:100233209:
I:CNVR::PCED1B:91523:
I:CNVR::PCF11:51585:
I:CNVR::PCGEM1:64002:
I:CNVR::PCGF1:84759:
I:CNVR::PCGF2:7703:
I:CNVR::PCGF3:10336:
I:CNVR::PCGF5:84333:
I:CNVR::PCGF6:84108:
I:CNVR::PCID2:55795:
I:CNVR::PCIF1:63935:
I:CNVR::PCK1:5105:
I:CNVR::PCK2:5106:
I:CNVR::PCLO:27445:
I:CNVR::PCM1:5108:
I:CNVR::PCMT1:5110:
I:CNVR::PCMTD1:115294:
I:CNVR::PCMTD2:55251:
I:CNVR::PCNA-AS1:100302739:
I:CNVR::PCNA:5111:
I:CNVR::PCNAP1:359806:
I:CNVR::PCNP:57092:
I:CNVR::PCNT:5116:
I:CNVR::PCNX:22990:
I:CNVR::PCNXL2:80003:
I:CNVR::PCNXL3:399909:
I:CNVR::PCNXL4:64430:
I:CNVR::PCOLCE-AS1:100129845:
I:CNVR::PCOLCE2:26577:
I:CNVR::PCOLCE:5118:
I:CNVR::PCP2:126006:
I:CNVR::PCP4:5121:
I:CNVR::PCP4L1:654790:
I:CNVR::PCSK1:5122:
I:CNVR::PCSK1N:27344:
I:CNVR::PCSK2:5126:
I:CNVR::PCSK4:54760:
I:CNVR::PCSK5:5125:
I:CNVR::PCSK6:5046:
I:CNVR::PCSK7:9159:
I:CNVR::PCSK9:255738:
I:CNVR::PCTP:58488:
I:CNVR::PCYOX1:51449:
I:CNVR::PCYOX1L:78991:
I:CNVR::PCYT1A:5130:
I:CNVR::PCYT1B-AS1:100874088:
I:CNVR::PCYT1B:9468:
I:CNVR::PCYT2:5833:
I:CNVR::PDAP1:11333:
I:CNVR::PDC:5132:
I:CNVR::PDCD10:11235:
I:CNVR::PDCD11:22984:
I:CNVR::PDCD1:5133:
I:CNVR::PDCD1LG2:80380:
I:CNVR::PDCD2:5134:
I:CNVR::PDCD2L:84306:
I:CNVR::PDCD4-AS1:282997:
I:CNVR::PDCD4:27250:
I:CNVR::PDCD5:9141:
I:CNVR::PDCD6:10016:
I:CNVR::PDCD6IP:10015:
I:CNVR::PDCD7:10081:
I:CNVR::PDCL2:132954:
I:CNVR::PDCL3:79031:
I:CNVR::PDCL3P4:285359:
I:CNVR::PDCL:5082:
I:CNVR::PDDC1:347862:
I:CNVR::PDE10A:10846:
I:CNVR::PDE11A:50940:
I:CNVR::PDE12:201626:
I:CNVR::PDE1A:5136:
I:CNVR::PDE1B:5153:
I:CNVR::PDE1C:5137:
I:CNVR::PDE2A:5138:
I:CNVR::PDE3A:5139:
I:CNVR::PDE3B:5140:
I:CNVR::PDE4A:5141:
I:CNVR::PDE4B:5142:
I:CNVR::PDE4C:5143:
I:CNVR::PDE4D:5144:
I:CNVR::PDE5A:8654:
I:CNVR::PDE6A:5145:
I:CNVR::PDE6C:5146:
I:CNVR::PDE6D:5147:
I:CNVR::PDE6G:5148:
I:CNVR::PDE6H:5149:
I:CNVR::PDE7A:5150:
I:CNVR::PDE7B:27115:
I:CNVR::PDE8A:5151:
I:CNVR::PDE8B:8622:
I:CNVR::PDE9A:5152:
I:CNVR::PDF:64146:
I:CNVR::PDGFA:5154:
I:CNVR::PDGFB:5155:
I:CNVR::PDGFC:56034:
I:CNVR::PDGFD:80310:
I:CNVR::PDGFRA:5156:
I:CNVR::PDGFRB:5159:
I:CNVR::PDGFRL:5157:
I:CNVR::PDHA1:5160:
I:CNVR::PDHA2:5161:
I:CNVR::PDHB:5162:
I:CNVR::PDHX:8050:
I:CNVR::PDIA2:64714:
I:CNVR::PDIA3:2923:
I:CNVR::PDIA4:9601:
I:CNVR::PDIA5:10954:
I:CNVR::PDIA6:10130:
I:CNVR::PDIK1L:149420:
I:CNVR::PDILT:204474:
I:CNVR::PDK1:5163:
I:CNVR::PDK2:5164:
I:CNVR::PDK3:5165:
I:CNVR::PDK4:5166:
I:CNVR::PDLIM1:9124:
I:CNVR::PDLIM2:64236:
I:CNVR::PDLIM3:27295:
I:CNVR::PDLIM4:8572:
I:CNVR::PDLIM5:10611:
I:CNVR::PDLIM7:9260:
I:CNVR::PDP1:54704:
I:CNVR::PDP2:57546:
I:CNVR::PDPK1:5170:
I:CNVR::PDPN:10630:
I:CNVR::PDPR:55066:
I:CNVR::PDRG1:81572:
I:CNVR::PDS5A:23244:
I:CNVR::PDS5B:23047:
I:CNVR::PDSS1:23590:
I:CNVR::PDSS2:57107:
I:CNVR::PDX1-AS1:100861550:
I:CNVR::PDX1:3651:
I:CNVR::PDXDC2P:283970:
I:CNVR::PDXK:8566:
I:CNVR::PDXP:57026:
I:CNVR::PDYN:5173:
I:CNVR::PDZD11:51248:
I:CNVR::PDZD2:23037:
I:CNVR::PDZD3:79849:
I:CNVR::PDZD4:57595:
I:CNVR::PDZD7:79955:
I:CNVR::PDZD8:118987:
I:CNVR::PDZD9:255762:
I:CNVR::PDZK1IP1:10158:
I:CNVR::PDZRN3:23024:
I:CNVR::PDZRN4:29951:
I:CNVR::PEA15:8682:
I:CNVR::PEAK1:79834:
I:CNVR::PEAR1:375033:
I:CNVR::PEBP1:5037:
I:CNVR::PEBP4:157310:
I:CNVR::PECAM1:5175:
I:CNVR::PECR:55825:
I:CNVR::PEF1:553115:
I:CNVR::PEG10:23089:
I:CNVR::PEG3-AS1:100169890:
I:CNVR::PEG3:5178:
I:CNVR::PELI1:57162:
I:CNVR::PELI2:57161:
I:CNVR::PELI3:246330:
I:CNVR::PELO:53918:
I:CNVR::PELP1:27043:
I:CNVR::PEMT:10400:
I:CNVR::PENK:5179:
I:CNVR::PEPD:5184:
I:CNVR::PER1:5187:
I:CNVR::PER2:8864:
I:CNVR::PER3:8863:
I:CNVR::PER4:168741:
I:CNVR::PERP:64065:
I:CNVR::PES1:23481:
I:CNVR::PET112:5188:
I:CNVR::PET117:100303755:
I:CNVR::PEX10:5192:
I:CNVR::PEX11A:8800:
I:CNVR::PEX11G:92960:
I:CNVR::PEX12:5193:
I:CNVR::PEX13:5194:
I:CNVR::PEX14:5195:
I:CNVR::PEX16:9409:
I:CNVR::PEX19:5824:
I:CNVR::PEX1:5189:
I:CNVR::PEX26:55670:
I:CNVR::PEX2:5828:
I:CNVR::PEX3:8504:
I:CNVR::PEX5:5830:
I:CNVR::PEX5L:51555:
I:CNVR::PEX6:5190:
I:CNVR::PEX7:5191:
I:CNVR::PF4:5196:
I:CNVR::PF4V1:5197:
I:CNVR::PFAS:5198:
I:CNVR::PFDN1:5201:
I:CNVR::PFDN2:5202:
I:CNVR::PFDN4:5203:
I:CNVR::PFDN5:5204:
I:CNVR::PFDN6:10471:
I:CNVR::PFKFB1:5207:
I:CNVR::PFKFB2:5208:
I:CNVR::PFKFB3:5209:
I:CNVR::PFKFB4:5210:
I:CNVR::PFKL:5211:
I:CNVR::PFKM:5213:
I:CNVR::PFKP:5214:
I:CNVR::PFN1:5216:
I:CNVR::PFN1P2:767846:
I:CNVR::PFN2:5217:
I:CNVR::PFN3:345456:
I:CNVR::PFN4:375189:
I:CNVR::PGA3:643834:
I:CNVR::PGA4:643847:
I:CNVR::PGA5:5222:
I:CNVR::PGAM1:5223:
I:CNVR::PGAM1P5:100132594:
I:CNVR::PGAM2:5224:
I:CNVR::PGAM4:441531:
I:CNVR::PGAM5:192111:
I:CNVR::PGAP1:80055:
I:CNVR::PGAP2:27315:
I:CNVR::PGAP3:93210:
I:CNVR::PGBD1:84547:
I:CNVR::PGBD3:267004:
I:CNVR::PGBD4:161779:
I:CNVR::PGBD5:79605:
I:CNVR::PGC:5225:
I:CNVR::PGCP1:441897:
I:CNVR::PGCP:10404:
I:CNVR::PGD:5226:
I:CNVR::PGF:5228:
I:CNVR::PGGT1B:5229:
I:CNVR::PGK1:5230:
I:CNVR::PGK2:5232:
I:CNVR::PGLS:25796:
I:CNVR::PGLYRP1:8993:
I:CNVR::PGLYRP2:114770:
I:CNVR::PGLYRP3:114771:
I:CNVR::PGLYRP4:57115:
I:CNVR::PGM1:5236:
I:CNVR::PGM2:55276:
I:CNVR::PGM2L1:283209:
I:CNVR::PGM3:5238:
I:CNVR::PGM5-AS1:572558:
I:CNVR::PGM5:5239:
I:CNVR::PGM5P2:595135:
I:CNVR::PGP:283871:
I:CNVR::PGPEP1:54858:
I:CNVR::PGPEP1L:145814:
I:CNVR::PGR:5241:
I:CNVR::PGRMC1:10857:
I:CNVR::PGRMC2:10424:
I:CNVR::PGS1:9489:
I:CNVR::PHACTR1:221692:
I:CNVR::PHACTR2:9749:
I:CNVR::PHACTR3:116154:
I:CNVR::PHACTR4:65979:
I:CNVR::PHAX:51808:
I:CNVR::PHB2:11331:
I:CNVR::PHB:5245:
I:CNVR::PHC1:1911:
I:CNVR::PHC2:1912:
I:CNVR::PHC3:80012:
I:CNVR::PHEX-AS1:100873942:
I:CNVR::PHEX:5251:
I:CNVR::PHF10:55274:
I:CNVR::PHF11:51131:
I:CNVR::PHF12:57649:
I:CNVR::PHF13:148479:
I:CNVR::PHF14:9678:
I:CNVR::PHF19:26147:
I:CNVR::PHF1:5252:
I:CNVR::PHF20:51230:
I:CNVR::PHF20L1:51105:
I:CNVR::PHF21A:51317:
I:CNVR::PHF21B:112885:
I:CNVR::PHF23:79142:
I:CNVR::PHF2:5253:
I:CNVR::PHF2P1:266695:
I:CNVR::PHF3:23469:
I:CNVR::PHF5A:84844:
I:CNVR::PHF6:84295:
I:CNVR::PHF7:51533:
I:CNVR::PHF8:23133:
I:CNVR::PHGDH:26227:
I:CNVR::PHGR1:644844:
I:CNVR::PHIP:55023:
I:CNVR::PHKA1:5255:
I:CNVR::PHKA2-AS1:100132163:
I:CNVR::PHKA2:5256:
I:CNVR::PHKB:5257:
I:CNVR::PHKG1:5260:
I:CNVR::PHKG2:5261:
I:CNVR::PHLDA1:22822:
I:CNVR::PHLDA2:7262:
I:CNVR::PHLDA3:23612:
I:CNVR::PHLDB1:23187:
I:CNVR::PHLDB2:90102:
I:CNVR::PHLDB3:653583:
I:CNVR::PHLPP1:23239:
I:CNVR::PHLPP2:23035:
I:CNVR::PHOSPHO1:162466:
I:CNVR::PHOSPHO2-KLHL23:100526832:
I:CNVR::PHOSPHO2:493911:
I:CNVR::PHOX2A:401:
I:CNVR::PHOX2B:8929:
I:CNVR::PHPT1:29085:
I:CNVR::PHRF1:57661:
I:CNVR::PHTF1:10745:
I:CNVR::PHTF2:57157:
I:CNVR::PHYH:5264:
I:CNVR::PHYHD1:254295:
I:CNVR::PHYHIP:9796:
I:CNVR::PHYHIPL:84457:
I:CNVR::PHYKPL:85007:
I:CNVR::PI15:51050:
I:CNVR::PI16:221476:
I:CNVR::PI3:5266:
I:CNVR::PI4K2A:55361:
I:CNVR::PI4K2B:55300:
I:CNVR::PI4KB:5298:
I:CNVR::PIANP:196500:
I:CNVR::PIAS1:8554:
I:CNVR::PIAS2:9063:
I:CNVR::PIAS4:51588:
I:CNVR::PIBF1:10464:
I:CNVR::PICALM:8301:
I:CNVR::PICK1:9463:
I:CNVR::PID1:55022:
I:CNVR::PIDD:55367:
I:CNVR::PIEZO1:9780:
I:CNVR::PIEZO2:63895:
I:CNVR::PIF1:80119:
I:CNVR::PIFO:128344:
I:CNVR::PIGA:5277:
I:CNVR::PIGB:9488:
I:CNVR::PIGC:5279:
I:CNVR::PIGF:5281:
I:CNVR::PIGH:5283:
I:CNVR::PIGK:10026:
I:CNVR::PIGL:9487:
I:CNVR::PIGM:93183:
I:CNVR::PIGN:23556:
I:CNVR::PIGO:84720:
I:CNVR::PIGP:51227:
I:CNVR::PIGR:5284:
I:CNVR::PIGS:94005:
I:CNVR::PIGT:51604:
I:CNVR::PIGU:128869:
I:CNVR::PIGV:55650:
I:CNVR::PIGW:284098:
I:CNVR::PIGX:54965:
I:CNVR::PIGY:84992:
I:CNVR::PIGZ:80235:
I:CNVR::PIH1D1:55011:
I:CNVR::PIH1D3:139212:
I:CNVR::PIK3AP1:118788:
I:CNVR::PIK3C2A:5286:
I:CNVR::PIK3C2B:5287:
I:CNVR::PIK3C2G:5288:
I:CNVR::PIK3C3:5289:
I:CNVR::PIK3CA:5290:
I:CNVR::PIK3CB:5291:
I:CNVR::PIK3CD:5293:
I:CNVR::PIK3CG:5294:
I:CNVR::PIK3IP1:113791:
I:CNVR::PIK3R1:5295:
I:CNVR::PIK3R2:5296:
I:CNVR::PIK3R3:8503:
I:CNVR::PIK3R4:30849:
I:CNVR::PIK3R5:23533:
I:CNVR::PIK3R6:146850:
I:CNVR::PIKFYVE:200576:
I:CNVR::PILRA:29992:
I:CNVR::PILRB:29990:
I:CNVR::PIM1:5292:
I:CNVR::PIN1:5300:
I:CNVR::PIN1P1:5301:
I:CNVR::PIN4:5303:
I:CNVR::PIN4P1:728758:
I:CNVR::PINK1-AS:100861548:
I:CNVR::PINK1:65018:
I:CNVR::PINLYP:390940:
I:CNVR::PINX1:54984:
I:CNVR::PION:54103:
I:CNVR::PIP4K2A:5305:
I:CNVR::PIP4K2B:8396:
I:CNVR::PIP4K2C:79837:
I:CNVR::PIP5K1A:8394:
I:CNVR::PIP5K1B:8395:
I:CNVR::PIP5K1C:23396:
I:CNVR::PIP5K1P1:206426:
I:CNVR::PIP5KL1:138429:
I:CNVR::PIP:5304:
I:CNVR::PIPOX:51268:
I:CNVR::PIPSL:266971:
I:CNVR::PIR:8544:
I:CNVR::PIRT:644139:
I:CNVR::PISD:23761:
I:CNVR::PISRT1:140464:
I:CNVR::PITHD1:57095:
I:CNVR::PITPNA-AS1:100306951:
I:CNVR::PITPNA:5306:
I:CNVR::PITPNB:23760:
I:CNVR::PITPNC1:26207:
I:CNVR::PITPNM1:9600:
I:CNVR::PITPNM2:57605:
I:CNVR::PITPNM3:83394:
I:CNVR::PITRM1-AS1:100507034:
I:CNVR::PITRM1:10531:
I:CNVR::PITX1:5307:
I:CNVR::PITX2:5308:
I:CNVR::PITX3:5309:
I:CNVR::PIWIL1:9271:
I:CNVR::PIWIL2:55124:
I:CNVR::PIWIL3:440822:
I:CNVR::PIWIL4:143689:
I:CNVR::PJA1:64219:
I:CNVR::PJA2:9867:
I:CNVR::PKD1:5310:
I:CNVR::PKD1L1:168507:
I:CNVR::PKD1L2:114780:
I:CNVR::PKD1L3:342372:
I:CNVR::PKD2:5311:
I:CNVR::PKD2L1:9033:
I:CNVR::PKD2L2:27039:
I:CNVR::PKDCC:91461:
I:CNVR::PKDREJ:10343:
I:CNVR::PKHD1:5314:
I:CNVR::PKHD1L1:93035:
I:CNVR::PKI55:150967:
I:CNVR::PKIA:5569:
I:CNVR::PKIB:5570:
I:CNVR::PKIG:11142:
I:CNVR::PKLR:5313:
I:CNVR::PKM:5315:
I:CNVR::PKMYT1:9088:
I:CNVR::PKN1:5585:
I:CNVR::PKN2:5586:
I:CNVR::PKN3:29941:
I:CNVR::PKNOX1:5316:
I:CNVR::PKNOX2:63876:
I:CNVR::PKP1:5317:
I:CNVR::PKP2:5318:
I:CNVR::PKP3:11187:
I:CNVR::PKP4:8502:
I:CNVR::PLA1A:51365:
I:CNVR::PLA2G10:8399:
I:CNVR::PLA2G12A:81579:
I:CNVR::PLA2G12B:84647:
I:CNVR::PLA2G15:23659:
I:CNVR::PLA2G16:11145:
I:CNVR::PLA2G1B:5319:
I:CNVR::PLA2G2A:5320:
I:CNVR::PLA2G2C:391013:
I:CNVR::PLA2G2D:26279:
I:CNVR::PLA2G2E:30814:
I:CNVR::PLA2G2F:64600:
I:CNVR::PLA2G3:50487:
I:CNVR::PLA2G4A:5321:
I:CNVR::PLA2G4B:100137049:
I:CNVR::PLA2G4C:8605:
I:CNVR::PLA2G4D:283748:
I:CNVR::PLA2G4E:123745:
I:CNVR::PLA2G4F:255189:
I:CNVR::PLA2G5:5322:
I:CNVR::PLA2G6:8398:
I:CNVR::PLA2G7:7941:
I:CNVR::PLA2R1:22925:
I:CNVR::PLAA:9373:
I:CNVR::PLAC1:10761:
I:CNVR::PLAC1L:219990:
I:CNVR::PLAC2:257000:
I:CNVR::PLAC4:191585:
I:CNVR::PLAC8:51316:
I:CNVR::PLAC8L1:153770:
I:CNVR::PLAC9:219348:
I:CNVR::PLAG1:5324:
I:CNVR::PLAGL1:5325:
I:CNVR::PLAGL2:5326:
I:CNVR::PLAT:5327:
I:CNVR::PLAU:5328:
I:CNVR::PLAUR:5329:
I:CNVR::PLB1:151056:
I:CNVR::PLBD1:79887:
I:CNVR::PLBD2:196463:
I:CNVR::PLCB1:23236:
I:CNVR::PLCB2:5330:
I:CNVR::PLCB3:5331:
I:CNVR::PLCB4:5332:
I:CNVR::PLCD1:5333:
I:CNVR::PLCD3:113026:
I:CNVR::PLCD4:84812:
I:CNVR::PLCE1-AS1:100128054:
I:CNVR::PLCE1:51196:
I:CNVR::PLCG1:5335:
I:CNVR::PLCG2:5336:
I:CNVR::PLCH1:23007:
I:CNVR::PLCH2:9651:
I:CNVR::PLCL1:5334:
I:CNVR::PLCL2:23228:
I:CNVR::PLCXD2:257068:
I:CNVR::PLCXD3:345557:
I:CNVR::PLCZ1:89869:
I:CNVR::PLD1:5337:
I:CNVR::PLD2:5338:
I:CNVR::PLD3:23646:
I:CNVR::PLD4:122618:
I:CNVR::PLD5:200150:
I:CNVR::PLD6:201164:
I:CNVR::PLDN:26258:
I:CNVR::PLEC:5339:
I:CNVR::PLEK2:26499:
I:CNVR::PLEK:5341:
I:CNVR::PLEKHA1:59338:
I:CNVR::PLEKHA2:59339:
I:CNVR::PLEKHA3:65977:
I:CNVR::PLEKHA4:57664:
I:CNVR::PLEKHA5:54477:
I:CNVR::PLEKHA6:22874:
I:CNVR::PLEKHA7:144100:
I:CNVR::PLEKHA8:84725:
I:CNVR::PLEKHA8P1:51054:
I:CNVR::PLEKHB1:58473:
I:CNVR::PLEKHB2:55041:
I:CNVR::PLEKHD1:400224:
I:CNVR::PLEKHF1:79156:
I:CNVR::PLEKHF2:79666:
I:CNVR::PLEKHG1:57480:
I:CNVR::PLEKHG2:64857:
I:CNVR::PLEKHG3:26030:
I:CNVR::PLEKHG4:25894:
I:CNVR::PLEKHG5:57449:
I:CNVR::PLEKHG6:55200:
I:CNVR::PLEKHG7:440107:
I:CNVR::PLEKHH1:57475:
I:CNVR::PLEKHH2:130271:
I:CNVR::PLEKHH3:79990:
I:CNVR::PLEKHJ1:55111:
I:CNVR::PLEKHM1P:440456:
I:CNVR::PLEKHM2:23207:
I:CNVR::PLEKHM3:389072:
I:CNVR::PLEKHN1:84069:
I:CNVR::PLEKHO1:51177:
I:CNVR::PLEKHO2:80301:
I:CNVR::PLEKHS1:79949:
I:CNVR::PLET1:349633:
I:CNVR::PLG:5340:
I:CNVR::PLGLA:285189:
I:CNVR::PLGLB1:5343:
I:CNVR::PLGLB2:5342:
I:CNVR::PLGRKT:55848:
I:CNVR::PLIN1:5346:
I:CNVR::PLIN2:123:
I:CNVR::PLIN3:10226:
I:CNVR::PLIN4:729359:
I:CNVR::PLK1:5347:
I:CNVR::PLK1S1:55857:
I:CNVR::PLK2:10769:
I:CNVR::PLK3:1263:
I:CNVR::PLK4:10733:
I:CNVR::PLK5:126520:
I:CNVR::PLLP:51090:
I:CNVR::PLN:5350:
I:CNVR::PLOD1:5351:
I:CNVR::PLOD2:5352:
I:CNVR::PLOD3:8985:
I:CNVR::PLP1:5354:
I:CNVR::PLP2:5355:
I:CNVR::PLRG1:5356:
I:CNVR::PLS1:5357:
I:CNVR::PLS3:5358:
I:CNVR::PLSCR1:5359:
I:CNVR::PLSCR2:57047:
I:CNVR::PLSCR3:57048:
I:CNVR::PLSCR4:57088:
I:CNVR::PLSCR5:389158:
I:CNVR::PLTP:5360:
I:CNVR::PLVAP:83483:
I:CNVR::PLXDC1:57125:
I:CNVR::PLXDC2:84898:
I:CNVR::PLXNA1:5361:
I:CNVR::PLXNA2:5362:
I:CNVR::PLXNA4:91584:
I:CNVR::PLXNB1:5364:
I:CNVR::PLXNB2:23654:
I:CNVR::PLXNB3:5365:
I:CNVR::PLXNC1:10154:
I:CNVR::PLXND1:23129:
I:CNVR::PM20D1:148811:
I:CNVR::PM20D2:135293:
I:CNVR::PMAIP1:5366:
I:CNVR::PMCH:5367:
I:CNVR::PMCHL1:5369:
I:CNVR::PMCHL2:5370:
I:CNVR::PMEL:6490:
I:CNVR::PMEPA1:56937:
I:CNVR::PMF1-BGLAP:100527963:
I:CNVR::PMF1:11243:
I:CNVR::PMFBP1:83449:
I:CNVR::PML:5371:
I:CNVR::PMM1:5372:
I:CNVR::PMM2:5373:
I:CNVR::PMP22:5376:
I:CNVR::PMP2:5375:
I:CNVR::PMPCA:23203:
I:CNVR::PMPCB:9512:
I:CNVR::PMS1:5378:
I:CNVR::PMS2:5395:
I:CNVR::PMS2CL:441194:
I:CNVR::PMS2L2:5380:
I:CNVR::PMS2P1:5379:
I:CNVR::PMS2P3:5387:
I:CNVR::PMS2P4:5382:
I:CNVR::PMS2P5:5383:
I:CNVR::PMS2P9:100132832:
I:CNVR::PMVK:10654:
I:CNVR::PNCK:139728:
I:CNVR::PNISR:25957:
I:CNVR::PNKD:25953:
I:CNVR::PNKP:11284:
I:CNVR::PNLDC1:154197:
I:CNVR::PNLIP:5406:
I:CNVR::PNLIPRP1:5407:
I:CNVR::PNLIPRP2:5408:
I:CNVR::PNLIPRP3:119548:
I:CNVR::PNMA1:9240:
I:CNVR::PNMA2:10687:
I:CNVR::PNMA3:29944:
I:CNVR::PNMA5:114824:
I:CNVR::PNMA6A:84968:
I:CNVR::PNMA6C:100287428:
I:CNVR::PNMA6D:100287466:
I:CNVR::PNMAL1:55228:
I:CNVR::PNMAL2:57469:
I:CNVR::PNMT:5409:
I:CNVR::PNN:5411:
I:CNVR::PNO1:56902:
I:CNVR::PNOC:5368:
I:CNVR::PNP:4860:
I:CNVR::PNPLA1:285848:
I:CNVR::PNPLA2:57104:
I:CNVR::PNPLA3:80339:
I:CNVR::PNPLA4:8228:
I:CNVR::PNPLA5:150379:
I:CNVR::PNPLA6:10908:
I:CNVR::PNPLA7:375775:
I:CNVR::PNPLA8:50640:
I:CNVR::PNPO:55163:
I:CNVR::PNPT1:87178:
I:CNVR::PNRC1:10957:
I:CNVR::PNRC2:55629:
I:CNVR::POC1A:25886:
I:CNVR::POC1B-GALNT4:100528030:
I:CNVR::POC1B:282809:
I:CNVR::POC5:134359:
I:CNVR::PODN:127435:
I:CNVR::PODNL1:79883:
I:CNVR::PODXL2:50512:
I:CNVR::PODXL:5420:
I:CNVR::POF1B:79983:
I:CNVR::POFUT1:23509:
I:CNVR::POFUT2:23275:
I:CNVR::POGK:57645:
I:CNVR::POGLUT1:56983:
I:CNVR::POGZ:23126:
I:CNVR::POLA1:5422:
I:CNVR::POLB:5423:
I:CNVR::POLD1:5424:
I:CNVR::POLD2:5425:
I:CNVR::POLD3:10714:
I:CNVR::POLD4:57804:
I:CNVR::POLDIP2:26073:
I:CNVR::POLDIP3:84271:
I:CNVR::POLE2:5427:
I:CNVR::POLE3:54107:
I:CNVR::POLE4:56655:
I:CNVR::POLG2:11232:
I:CNVR::POLG:5428:
I:CNVR::POLH:5429:
I:CNVR::POLI:11201:
I:CNVR::POLK:51426:
I:CNVR::POLL:27343:
I:CNVR::POLM:27434:
I:CNVR::POLN:353497:
I:CNVR::POLQ:10721:
I:CNVR::POLR1A:25885:
I:CNVR::POLR1B:84172:
I:CNVR::POLR1C:9533:
I:CNVR::POLR1D:51082:
I:CNVR::POLR1E:64425:
I:CNVR::POLR2A:5430:
I:CNVR::POLR2B:5431:
I:CNVR::POLR2C:5432:
I:CNVR::POLR2D:5433:
I:CNVR::POLR2E:5434:
I:CNVR::POLR2F:5435:
I:CNVR::POLR2G:5436:
I:CNVR::POLR2H:5437:
I:CNVR::POLR2I:5438:
I:CNVR::POLR2J2:246721:
I:CNVR::POLR2J3:548644:
I:CNVR::POLR2J4:84820:
I:CNVR::POLR2J:5439:
I:CNVR::POLR2K:5440:
I:CNVR::POLR2L:5441:
I:CNVR::POLR2M:81488:
I:CNVR::POLR3A:11128:
I:CNVR::POLR3B:55703:
I:CNVR::POLR3C:10623:
I:CNVR::POLR3D:661:
I:CNVR::POLR3E:55718:
I:CNVR::POLR3F:10621:
I:CNVR::POLR3G:10622:
I:CNVR::POLR3H:171568:
I:CNVR::POLRMT:5442:
I:CNVR::POM121:9883:
I:CNVR::POM121C:100101267:
I:CNVR::POM121L10P:646074:
I:CNVR::POM121L12:285877:
I:CNVR::POM121L1P:25812:
I:CNVR::POM121L2:94026:
I:CNVR::POM121L9P:29774:
I:CNVR::POMC:5443:
I:CNVR::POMGNT1:55624:
I:CNVR::POMGNT2:84892:
I:CNVR::POMK:84197:
I:CNVR::POMP:51371:
I:CNVR::POMT1:10585:
I:CNVR::POMT2:29954:
I:CNVR::POMZP3:22932:
I:CNVR::PON1:5444:
I:CNVR::PON2:5445:
I:CNVR::PON3:5446:
I:CNVR::POP1:10940:
I:CNVR::POP4:10775:
I:CNVR::POP5:51367:
I:CNVR::POP7:10248:
I:CNVR::POPDC2:64091:
I:CNVR::POPDC3:64208:
I:CNVR::POR:5447:
I:CNVR::PORCN:64840:
I:CNVR::POSTN:10631:
I:CNVR::POT1:25913:
I:CNVR::POTEA:340441:
I:CNVR::POTEC:388468:
I:CNVR::POTED:317754:
I:CNVR::POTEE:445582:
I:CNVR::POTEF:728378:
I:CNVR::POTEG:404785:
I:CNVR::POTEH-AS1:chr14_100852406:
I:CNVR::POTEH-AS1:chr22_100852406:
I:CNVR::POTEH:23784:
I:CNVR::POTEI:653269:
I:CNVR::POTEJ:653781:
I:CNVR::POTEKP:440915:
I:CNVR::POU1F1:5449:
I:CNVR::POU2AF1:5450:
I:CNVR::POU2F1:5451:
I:CNVR::POU2F2:5452:
I:CNVR::POU2F3:25833:
I:CNVR::POU3F1:5453:
I:CNVR::POU3F2:5454:
I:CNVR::POU3F3:5455:
I:CNVR::POU3F4:5456:
I:CNVR::POU4F1:5457:
I:CNVR::POU4F2:5458:
I:CNVR::POU4F3:5459:
I:CNVR::POU5F1:5460:
I:CNVR::POU5F1B:5462:
I:CNVR::POU5F1P3:642559:
I:CNVR::POU5F1P4:645682:
I:CNVR::POU5F2:134187:
I:CNVR::POU6F1:5463:
I:CNVR::POU6F2-AS1:100861520:
I:CNVR::POU6F2:11281:
I:CNVR::PP12613:100192379:
I:CNVR::PP14571:100130449:
I:CNVR::PP2D1:151649:
I:CNVR::PP7080:25845:
I:CNVR::PPA1:5464:
I:CNVR::PPA2:27068:
I:CNVR::PPAN-P2RY11:692312:
I:CNVR::PPAN:56342:
I:CNVR::PPAP2A:8611:
I:CNVR::PPAP2B:8613:
I:CNVR::PPAP2C:8612:
I:CNVR::PPAPDC1A:196051:
I:CNVR::PPAPDC1B:84513:
I:CNVR::PPAPDC2:403313:
I:CNVR::PPAPDC3:84814:
I:CNVR::PPARA:5465:
I:CNVR::PPARD:5467:
I:CNVR::PPARG:5468:
I:CNVR::PPARGC1A:10891:
I:CNVR::PPARGC1B:133522:
I:CNVR::PPAT:5471:
I:CNVR::PPBP:5473:
I:CNVR::PPBPL2:10895:
I:CNVR::PPBPP2:10895:
I:CNVR::PPCDC:60490:
I:CNVR::PPCS:79717:
I:CNVR::PPDPF:79144:
I:CNVR::PPEF1-AS1:100874004:
I:CNVR::PPEF1:5475:
I:CNVR::PPEF2:5470:
I:CNVR::PPFIA1:8500:
I:CNVR::PPFIA2:8499:
I:CNVR::PPFIA3:8541:
I:CNVR::PPFIA4:8497:
I:CNVR::PPFIBP1:8496:
I:CNVR::PPFIBP2:8495:
I:CNVR::PPHLN1:51535:
I:CNVR::PPIA:5478:
I:CNVR::PPIAL4A:164022:
I:CNVR::PPIAL4F:728945:
I:CNVR::PPIAP30:100192204:
I:CNVR::PPIB:5479:
I:CNVR::PPIC:5480:
I:CNVR::PPID:5481:
I:CNVR::PPIE:10450:
I:CNVR::PPIEL:728448:
I:CNVR::PPIF:10105:
I:CNVR::PPIG:9360:
I:CNVR::PPIH:10465:
I:CNVR::PPIL1:51645:
I:CNVR::PPIL3:53938:
I:CNVR::PPIL4:85313:
I:CNVR::PPIL6:285755:
I:CNVR::PPIP5K1:9677:
I:CNVR::PPIP5K2:23262:
I:CNVR::PPL:5493:
I:CNVR::PPM1A:5494:
I:CNVR::PPM1B:5495:
I:CNVR::PPM1D:8493:
I:CNVR::PPM1E:22843:
I:CNVR::PPM1F:9647:
I:CNVR::PPM1G:5496:
I:CNVR::PPM1H:57460:
I:CNVR::PPM1J:333926:
I:CNVR::PPM1K:152926:
I:CNVR::PPM1L:151742:
I:CNVR::PPM1M:132160:
I:CNVR::PPM1N:147699:
I:CNVR::PPME1:51400:
I:CNVR::PPP1CA:5499:
I:CNVR::PPP1CB:5500:
I:CNVR::PPP1CC:5501:
I:CNVR::PPP1R10:5514:
I:CNVR::PPP1R11:6992:
I:CNVR::PPP1R12A:4659:
I:CNVR::PPP1R12B:4660:
I:CNVR::PPP1R12C:54776:
I:CNVR::PPP1R13B:23368:
I:CNVR::PPP1R13L:10848:
I:CNVR::PPP1R14A:94274:
I:CNVR::PPP1R14B:26472:
I:CNVR::PPP1R14C:81706:
I:CNVR::PPP1R14D:54866:
I:CNVR::PPP1R15A:23645:
I:CNVR::PPP1R15B:84919:
I:CNVR::PPP1R16B:26051:
I:CNVR::PPP1R17:10842:
I:CNVR::PPP1R18:170954:
I:CNVR::PPP1R1A:5502:
I:CNVR::PPP1R1B:84152:
I:CNVR::PPP1R1C:151242:
I:CNVR::PPP1R21:129285:
I:CNVR::PPP1R26-AS1:100506599:
I:CNVR::PPP1R26:9858:
I:CNVR::PPP1R27:116729:
I:CNVR::PPP1R2:5504:
I:CNVR::PPP1R2P3:153743:
I:CNVR::PPP1R2P9:80316:
I:CNVR::PPP1R32:220004:
I:CNVR::PPP1R35:221908:
I:CNVR::PPP1R36:145376:
I:CNVR::PPP1R37:284352:
I:CNVR::PPP1R3A:5506:
I:CNVR::PPP1R3B:79660:
I:CNVR::PPP1R3C:5507:
I:CNVR::PPP1R3D:5509:
I:CNVR::PPP1R3E:90673:
I:CNVR::PPP1R3F:89801:
I:CNVR::PPP1R3G:648791:
I:CNVR::PPP1R7:5510:
I:CNVR::PPP1R8:5511:
I:CNVR::PPP1R9A:55607:
I:CNVR::PPP1R9B:84687:
I:CNVR::PPP2CA:5515:
I:CNVR::PPP2CB:5516:
I:CNVR::PPP2R1A:5518:
I:CNVR::PPP2R1B:5519:
I:CNVR::PPP2R2A:5520:
I:CNVR::PPP2R2B-IT1:100874361:
I:CNVR::PPP2R2B:5521:
I:CNVR::PPP2R2C:5522:
I:CNVR::PPP2R2D:55844:
I:CNVR::PPP2R3A:5523:
I:CNVR::PPP2R3B:chrX_28227:
I:CNVR::PPP2R3C:55012:
I:CNVR::PPP2R4:5524:
I:CNVR::PPP2R5A:5525:
I:CNVR::PPP2R5C:5527:
I:CNVR::PPP2R5D:5528:
I:CNVR::PPP2R5E:5529:
I:CNVR::PPP3CA:5530:
I:CNVR::PPP3CB:5532:
I:CNVR::PPP3CC:5533:
I:CNVR::PPP3R1:5534:
I:CNVR::PPP3R2:5535:
I:CNVR::PPP4R1:9989:
I:CNVR::PPP4R1L:55370:
I:CNVR::PPP4R2:151987:
I:CNVR::PPP4R4:57718:
I:CNVR::PPP5C:5536:
I:CNVR::PPP5D1:100506012:
I:CNVR::PPP6C:5537:
I:CNVR::PPP6R1:22870:
I:CNVR::PPP6R3:55291:
I:CNVR::PPRC1:23082:
I:CNVR::PPT1:5538:
I:CNVR::PPT2-EGFL8:100532746:
I:CNVR::PPTC7:160760:
I:CNVR::PPWD1:23398:
I:CNVR::PPY2:23614:
I:CNVR::PPY:5539:
I:CNVR::PQBP1:10084:
I:CNVR::PQLC2:54896:
I:CNVR::PRAC1:84366:
I:CNVR::PRAC2:360205:
I:CNVR::PRADC1:84279:
I:CNVR::PRAM1:84106:
I:CNVR::PRAME:23532:
I:CNVR::PRAMEF10:343071:
I:CNVR::PRAMEF11:440560:
I:CNVR::PRAMEF12:390999:
I:CNVR::PRAMEF13:400736:
I:CNVR::PRAMEF18:391003:
I:CNVR::PRAMEF1:65121:
I:CNVR::PRAMEF20:645425:
I:CNVR::PRAMEF21:391001:
I:CNVR::PRAMEF22:653606:
I:CNVR::PRAMEF2:65122:
I:CNVR::PRAMEF3:401940:
I:CNVR::PRAMEF5:343068:
I:CNVR::PRAMEF7:441871:
I:CNVR::PRAMEF8:391002:
I:CNVR::PRAMEF9:343070:
I:CNVR::PRAP1:118471:
I:CNVR::PRB1:5542:
I:CNVR::PRB2:653247:
I:CNVR::PRB3:5544:
I:CNVR::PRB4:5545:
I:CNVR::PRC1-AS1:100507118:
I:CNVR::PRC1:9055:
I:CNVR::PRCC:5546:
I:CNVR::PRCD:768206:
I:CNVR::PRCP:5547:
I:CNVR::PRDM10:56980:
I:CNVR::PRDM11:56981:
I:CNVR::PRDM12:59335:
I:CNVR::PRDM13:59336:
I:CNVR::PRDM14:63978:
I:CNVR::PRDM15:63977:
I:CNVR::PRDM16:63976:
I:CNVR::PRDM1:639:
I:CNVR::PRDM2:7799:
I:CNVR::PRDM4:11108:
I:CNVR::PRDM5:11107:
I:CNVR::PRDM6:93166:
I:CNVR::PRDM7:11105:
I:CNVR::PRDM8:56978:
I:CNVR::PRDM9:56979:
I:CNVR::PRDX1:5052:
I:CNVR::PRDX2:7001:
I:CNVR::PRDX3:10935:
I:CNVR::PRDX4:10549:
I:CNVR::PRDX5:25824:
I:CNVR::PRDX6:9588:
I:CNVR::PREB:10113:
I:CNVR::PRELID1:27166:
I:CNVR::PRELID2:153768:
I:CNVR::PRELP:5549:
I:CNVR::PREP:5550:
I:CNVR::PREPL:9581:
I:CNVR::PREX1:57580:
I:CNVR::PREX2:80243:
I:CNVR::PRF1:5551:
I:CNVR::PRG1:23574:
I:CNVR::PRG2:5553:
I:CNVR::PRG3:10394:
I:CNVR::PRG4:10216:
I:CNVR::PRH1-PRR4:100533464:
I:CNVR::PRH1:5554:
I:CNVR::PRH2:5555:
I:CNVR::PRHOXNB:646625:
I:CNVR::PRICKLE1:144165:
I:CNVR::PRICKLE2-AS2:100874242:
I:CNVR::PRICKLE2-AS3:100874243:
I:CNVR::PRICKLE2:166336:
I:CNVR::PRICKLE3:4007:
I:CNVR::PRICKLE4:29964:
I:CNVR::PRIM1:5557:
I:CNVR::PRIM2:5558:
I:CNVR::PRIMA1:145270:
I:CNVR::PRIMPOL:201973:
I:CNVR::PRINS:100169750:
I:CNVR::PRKAA1:5562:
I:CNVR::PRKAA2:5563:
I:CNVR::PRKAB1:5564:
I:CNVR::PRKAB2:5565:
I:CNVR::PRKACA:5566:
I:CNVR::PRKACB:5567:
I:CNVR::PRKACG:5568:
I:CNVR::PRKAG1:5571:
I:CNVR::PRKAG2-AS1:100505483:
I:CNVR::PRKAG2:51422:
I:CNVR::PRKAG3:53632:
I:CNVR::PRKAR1A:5573:
I:CNVR::PRKAR2A-AS1:100506637:
I:CNVR::PRKAR2A:5576:
I:CNVR::PRKAR2B:5577:
I:CNVR::PRKCA:5578:
I:CNVR::PRKCB:5579:
I:CNVR::PRKCD:5580:
I:CNVR::PRKCDBP:112464:
I:CNVR::PRKCE:5581:
I:CNVR::PRKCG:5582:
I:CNVR::PRKCH:5583:
I:CNVR::PRKCI:5584:
I:CNVR::PRKCQ-AS1:439949:
I:CNVR::PRKCQ:5588:
I:CNVR::PRKCSH:5589:
I:CNVR::PRKD1:5587:
I:CNVR::PRKD2:25865:
I:CNVR::PRKD3:23683:
I:CNVR::PRKDC:5591:
I:CNVR::PRKG1-AS1:100506939:
I:CNVR::PRKG1:5592:
I:CNVR::PRKG2:5593:
I:CNVR::PRKRA:8575:
I:CNVR::PRKRIP1:79706:
I:CNVR::PRKRIR:5612:
I:CNVR::PRKX-AS1:100873944:
I:CNVR::PRKX:5613:
I:CNVR::PRKXP1:441733:
I:CNVR::PRL:5617:
I:CNVR::PRLH:51052:
I:CNVR::PRLHR:2834:
I:CNVR::PRLR:5618:
I:CNVR::PRM1:5619:
I:CNVR::PRM2:5620:
I:CNVR::PRM3:58531:
I:CNVR::PRMT10:90826:
I:CNVR::PRMT1:3276:
I:CNVR::PRMT2:3275:
I:CNVR::PRMT3:10196:
I:CNVR::PRMT5:10419:
I:CNVR::PRMT6:55170:
I:CNVR::PRMT7:54496:
I:CNVR::PRMT8:56341:
I:CNVR::PRMT9:90826:
I:CNVR::PRNCR1:101867536:
I:CNVR::PRND:23627:
I:CNVR::PRNP:5621:
I:CNVR::PRNT:149830:
I:CNVR::PRO0611:28997:
I:CNVR::PRO1768:29018:
I:CNVR::PROB1:389333:
I:CNVR::PROC:5624:
I:CNVR::PROCA1:147011:
I:CNVR::PROCR:10544:
I:CNVR::PRODH2:58510:
I:CNVR::PROK1:84432:
I:CNVR::PROK2:60675:
I:CNVR::PROKR1:10887:
I:CNVR::PROKR2:128674:
I:CNVR::PROL1:58503:
I:CNVR::PROM1:8842:
I:CNVR::PROM2:150696:
I:CNVR::PROP1:5626:
I:CNVR::PRORSD1P:344405:
I:CNVR::PROS1:5627:
I:CNVR::PROSC:11212:
I:CNVR::PROSER1:80209:
I:CNVR::PROSER2-AS1:219731:
I:CNVR::PROSER2:254427:
I:CNVR::PROX1:5629:
I:CNVR::PROX2:283571:
I:CNVR::PROZ:8858:
I:CNVR::PRPF18:8559:
I:CNVR::PRPF19:27339:
I:CNVR::PRPF31:26121:
I:CNVR::PRPF38A:84950:
I:CNVR::PRPF38B:55119:
I:CNVR::PRPF39:55015:
I:CNVR::PRPF3:9129:
I:CNVR::PRPF40A:55660:
I:CNVR::PRPF40B:25766:
I:CNVR::PRPF4:9128:
I:CNVR::PRPF4B:8899:
I:CNVR::PRPF8:10594:
I:CNVR::PRPH2:5961:
I:CNVR::PRPH:5630:
I:CNVR::PRPS1:5631:
I:CNVR::PRPS1L1:221823:
I:CNVR::PRPS2:5634:
I:CNVR::PRPSAP1:5635:
I:CNVR::PRPSAP2:5636:
I:CNVR::PRR11:55771:
I:CNVR::PRR12:57479:
I:CNVR::PRR13:54458:
I:CNVR::PRR14:78994:
I:CNVR::PRR14L:253143:
I:CNVR::PRR15:222171:
I:CNVR::PRR15L:79170:
I:CNVR::PRR16:51334:
I:CNVR::PRR18:285800:
I:CNVR::PRR19:284338:
I:CNVR::PRR20A:122183:
I:CNVR::PRR20B:729233:
I:CNVR::PRR20C:729240:
I:CNVR::PRR20D:729246:
I:CNVR::PRR21:643905:
I:CNVR::PRR22:163154:
I:CNVR::PRR23A:729627:
I:CNVR::PRR23B:389151:
I:CNVR::PRR23C:389152:
I:CNVR::PRR23D1:100131608:
I:CNVR::PRR23D2:100133251:
I:CNVR::PRR24:255783:
I:CNVR::PRR26:414235:
I:CNVR::PRR27:401137:
I:CNVR::PRR3:80742:
I:CNVR::PRR4:11272:
I:CNVR::PRR5-ARHGAP8:553158:
I:CNVR::PRR5:55615:
I:CNVR::PRR5L:79899:
I:CNVR::PRR7-AS1:340037:
I:CNVR::PRR7:80758:
I:CNVR::PRR9:574414:
I:CNVR::PRRC1:133619:
I:CNVR::PRRC2B:84726:
I:CNVR::PRRC2C:23215:
I:CNVR::PRRG1:5638:
I:CNVR::PRRG2:5639:
I:CNVR::PRRG3:79057:
I:CNVR::PRRG4:79056:
I:CNVR::PRRT2:112476:
I:CNVR::PRRT3-AS1:100874032:
I:CNVR::PRRT3:285368:
I:CNVR::PRRT4:401399:
I:CNVR::PRRX1:5396:
I:CNVR::PRRX2:51450:
I:CNVR::PRSS12:8492:
I:CNVR::PRSS16:10279:
I:CNVR::PRSS1:5644:
I:CNVR::PRSS21:10942:
I:CNVR::PRSS22:64063:
I:CNVR::PRSS23:11098:
I:CNVR::PRSS27:83886:
I:CNVR::PRSS2:5645:
I:CNVR::PRSS30P:124221:
I:CNVR::PRSS33:260429:
I:CNVR::PRSS35:167681:
I:CNVR::PRSS36:146547:
I:CNVR::PRSS37:136242:
I:CNVR::PRSS38:339501:
I:CNVR::PRSS3:5646:
I:CNVR::PRSS3P2:154754:
I:CNVR::PRSS41:360226:
I:CNVR::PRSS42:339906:
I:CNVR::PRSS45:377047:
I:CNVR::PRSS46:100287362:
I:CNVR::PRSS48:345062:
I:CNVR::PRSS50:29122:
I:CNVR::PRSS53:339105:
I:CNVR::PRSS54:221191:
I:CNVR::PRSS55:203074:
I:CNVR::PRSS56:646960:
I:CNVR::PRSS57:400668:
I:CNVR::PRSS58:136541:
I:CNVR::PRSS8:5652:
I:CNVR::PRTFDC1:56952:
I:CNVR::PRTG:283659:
I:CNVR::PRTN3:5657:
I:CNVR::PRUNE2:158471:
I:CNVR::PRUNE:58497:
I:CNVR::PRX:57716:
I:CNVR::PSAP:5660:
I:CNVR::PSAPL1:768239:
I:CNVR::PSAT1:29968:
I:CNVR::PSD2:84249:
I:CNVR::PSD3:23362:
I:CNVR::PSD4:23550:
I:CNVR::PSD:5662:
I:CNVR::PSEN1:5663:
I:CNVR::PSEN2:5664:
I:CNVR::PSENEN:55851:
I:CNVR::PSG10P:653492:
I:CNVR::PSG11:5680:
I:CNVR::PSG1:5669:
I:CNVR::PSG2:5670:
I:CNVR::PSG3:5671:
I:CNVR::PSG4:5672:
I:CNVR::PSG5:5673:
I:CNVR::PSG6:5675:
I:CNVR::PSG7:5676:
I:CNVR::PSG8:440533:
I:CNVR::PSG9:5678:
I:CNVR::PSIMCT-1:100101490:
I:CNVR::PSIP1:11168:
I:CNVR::PSKH1:5681:
I:CNVR::PSKH2:85481:
I:CNVR::PSMA1:5682:
I:CNVR::PSMA2:5683:
I:CNVR::PSMA3:5684:
I:CNVR::PSMA4:5685:
I:CNVR::PSMA5:5686:
I:CNVR::PSMA6:5687:
I:CNVR::PSMA7:5688:
I:CNVR::PSMA8:143471:
I:CNVR::PSMB10:5699:
I:CNVR::PSMB11:122706:
I:CNVR::PSMB1:5689:
I:CNVR::PSMB2:5690:
I:CNVR::PSMB3:5691:
I:CNVR::PSMB4:5692:
I:CNVR::PSMB5:5693:
I:CNVR::PSMB6:5694:
I:CNVR::PSMB7:5695:
I:CNVR::PSMB9:5698:
I:CNVR::PSMC1:5700:
I:CNVR::PSMC2:5701:
I:CNVR::PSMC3:5702:
I:CNVR::PSMC3IP:29893:
I:CNVR::PSMC4:5704:
I:CNVR::PSMC5:5705:
I:CNVR::PSMC6:5706:
I:CNVR::PSMD10:5716:
I:CNVR::PSMD11:5717:
I:CNVR::PSMD12:5718:
I:CNVR::PSMD13:5719:
I:CNVR::PSMD14:10213:
I:CNVR::PSMD1:5707:
I:CNVR::PSMD2:5708:
I:CNVR::PSMD3:5709:
I:CNVR::PSMD4:5710:
I:CNVR::PSMD5-AS1:253039:
I:CNVR::PSMD5:5711:
I:CNVR::PSMD6-AS2:100507062:
I:CNVR::PSMD6:9861:
I:CNVR::PSMD7:5713:
I:CNVR::PSMD8:5714:
I:CNVR::PSMD9:5715:
I:CNVR::PSME1:5720:
I:CNVR::PSME2:5721:
I:CNVR::PSME3:10197:
I:CNVR::PSME4:23198:
I:CNVR::PSMF1:9491:
I:CNVR::PSMG1:8624:
I:CNVR::PSMG2:56984:
I:CNVR::PSMG3-AS1:114796:
I:CNVR::PSMG3:84262:
I:CNVR::PSMG4:389362:
I:CNVR::PSORS1C1:170679:
I:CNVR::PSORS1C2:170680:
I:CNVR::PSORS1C3:100130889:
I:CNVR::PSPC1:55269:
I:CNVR::PSPH:5723:
I:CNVR::PSPN:5623:
I:CNVR::PSRC1:84722:
I:CNVR::PSTK:118672:
I:CNVR::PSTPIP1:9051:
I:CNVR::PSTPIP2:9050:
I:CNVR::PTAFR:5724:
I:CNVR::PTAR1:375743:
I:CNVR::PTBP1:5725:
I:CNVR::PTBP2:58155:
I:CNVR::PTBP3:9991:
I:CNVR::PTCD1:26024:
I:CNVR::PTCD2:79810:
I:CNVR::PTCH1:5727:
I:CNVR::PTCH2:8643:
I:CNVR::PTCHD1:139411:
I:CNVR::PTCHD2:57540:
I:CNVR::PTCHD3:374308:
I:CNVR::PTCHD3P1:387647:
I:CNVR::PTCHD4:442213:
I:CNVR::PTCRA:171558:
I:CNVR::PTCSC3:100886964:
I:CNVR::PTDSS1:9791:
I:CNVR::PTDSS2:81490:
I:CNVR::PTEN:5728:
I:CNVR::PTENP1-AS:101243555:
I:CNVR::PTENP1:11191:
I:CNVR::PTER:9317:
I:CNVR::PTF1A:256297:
I:CNVR::PTGDR2:11251:
I:CNVR::PTGDR:5729:
I:CNVR::PTGDS:5730:
I:CNVR::PTGER1:5731:
I:CNVR::PTGER2:5732:
I:CNVR::PTGER3:5733:
I:CNVR::PTGER4:5734:
I:CNVR::PTGER4P2-CDK2AP2P2:442421:
I:CNVR::PTGES2-AS1:389791:
I:CNVR::PTGES2:80142:
I:CNVR::PTGES3:10728:
I:CNVR::PTGES3L-AARSD1:100885850:
I:CNVR::PTGES3L:100885848:
I:CNVR::PTGES:9536:
I:CNVR::PTGFR:5737:
I:CNVR::PTGFRN:5738:
I:CNVR::PTGIR:5739:
I:CNVR::PTGIS:5740:
I:CNVR::PTGR1:22949:
I:CNVR::PTGR2:145482:
I:CNVR::PTGS1:5742:
I:CNVR::PTGS2:5743:
I:CNVR::PTH1R:5745:
I:CNVR::PTH2:113091:
I:CNVR::PTH2R:5746:
I:CNVR::PTH:5741:
I:CNVR::PTHLH:5744:
I:CNVR::PTK2:5747:
I:CNVR::PTK2B:2185:
I:CNVR::PTK6:5753:
I:CNVR::PTK7:5754:
I:CNVR::PTMA:5757:
I:CNVR::PTMS:5763:
I:CNVR::PTN:5764:
I:CNVR::PTOV1-AS1:100506033:
I:CNVR::PTOV1:53635:
I:CNVR::PTP4A1:7803:
I:CNVR::PTP4A2:8073:
I:CNVR::PTP4A3:11156:
I:CNVR::PTPDC1:138639:
I:CNVR::PTPLA:9200:
I:CNVR::PTPLAD1:51495:
I:CNVR::PTPLAD2:401494:
I:CNVR::PTPLB:201562:
I:CNVR::PTPMT1:114971:
I:CNVR::PTPN11:5781:
I:CNVR::PTPN12:5782:
I:CNVR::PTPN13:5783:
I:CNVR::PTPN14:5784:
I:CNVR::PTPN18:26469:
I:CNVR::PTPN1:5770:
I:CNVR::PTPN20A:653129:
I:CNVR::PTPN20B:26095:
I:CNVR::PTPN21:11099:
I:CNVR::PTPN22:26191:
I:CNVR::PTPN23:25930:
I:CNVR::PTPN2:5771:
I:CNVR::PTPN3:5774:
I:CNVR::PTPN4:5775:
I:CNVR::PTPN5:84867:
I:CNVR::PTPN6:5777:
I:CNVR::PTPN7:5778:
I:CNVR::PTPN9:5780:
I:CNVR::PTPRA:5786:
I:CNVR::PTPRB:5787:
I:CNVR::PTPRC:5788:
I:CNVR::PTPRCAP:5790:
I:CNVR::PTPRD-AS2:101929428:
I:CNVR::PTPRD:5789:
I:CNVR::PTPRE:5791:
I:CNVR::PTPRF:5792:
I:CNVR::PTPRG-AS1:100506994:
I:CNVR::PTPRG:5793:
I:CNVR::PTPRH:5794:
I:CNVR::PTPRJ:5795:
I:CNVR::PTPRK:5796:
I:CNVR::PTPRM:5797:
I:CNVR::PTPRN2:5799:
I:CNVR::PTPRN:5798:
I:CNVR::PTPRO:5800:
I:CNVR::PTPRQ:374462:
I:CNVR::PTPRR:5801:
I:CNVR::PTPRS:5802:
I:CNVR::PTPRT:11122:
I:CNVR::PTPRU:10076:
I:CNVR::PTPRVP:148713:
I:CNVR::PTPRZ1:5803:
I:CNVR::PTRF:284119:
I:CNVR::PTRH1:138428:
I:CNVR::PTRH2:51651:
I:CNVR::PTRHD1:391356:
I:CNVR::PTS:5805:
I:CNVR::PTTG1:9232:
I:CNVR::PTTG1IP:754:
I:CNVR::PTTG2:10744:
I:CNVR::PTTG3P:26255:
I:CNVR::PTX3:5806:
I:CNVR::PTX4:390667:
I:CNVR::PUF60:22827:
I:CNVR::PUM1:9698:
I:CNVR::PUM2:23369:
I:CNVR::PURA:5813:
I:CNVR::PURB:5814:
I:CNVR::PURG:29942:
I:CNVR::PUS10:150962:
I:CNVR::PUS1:80324:
I:CNVR::PUS3:83480:
I:CNVR::PUS7:54517:
I:CNVR::PUS7L:83448:
I:CNVR::PVALB:5816:
I:CNVR::PVR:5817:
I:CNVR::PVRIG2P:101752334:
I:CNVR::PVRIG:79037:
I:CNVR::PVRL1:5818:
I:CNVR::PVRL2:5819:
I:CNVR::PVRL3-AS1:100506555:
I:CNVR::PVRL3:25945:
I:CNVR::PVRL4:81607:
I:CNVR::PVT1:5820:
I:CNVR::PWAR1:145624:
I:CNVR::PWAR5:8123:
I:CNVR::PWARSN:347746:
I:CNVR::PWP1:11137:
I:CNVR::PWP2:5822:
I:CNVR::PWRN1:791114:
I:CNVR::PWRN2:791115:
I:CNVR::PWWP2A:114825:
I:CNVR::PWWP2B:170394:
I:CNVR::PXDC1:221749:
I:CNVR::PXDN:7837:
I:CNVR::PXDNL:137902:
I:CNVR::PXK:54899:
I:CNVR::PXMP2:5827:
I:CNVR::PXMP4:11264:
I:CNVR::PXN-AS1:100506649:
I:CNVR::PXN:5829:
I:CNVR::PXT1:222659:
I:CNVR::PYCARD:29108:
I:CNVR::PYCR1:5831:
I:CNVR::PYCR2:29920:
I:CNVR::PYCRL:65263:
I:CNVR::PYDC1:260434:
[truncated: 167,444 more chars]
