# Supplementary material for: Protocol for obtaining cancer type and subtype predictions using subSCOPE
Source: STAR Protoc. 2025 Apr 10;6(2):103705. doi: 10.1016/j.xpro.2025.103705 (PMC12013717; doi:10.1016/j.xpro.2025.103705)
Supplement: Data S1. Supplemental gzip file with 5 feature lists, each corresponding to each DATA TYPE, related to step 1 (a) and "before you begin" step 3 (a) [file mmc2.zip › featurelists/MIR.txt]

N:MIR::hsa-let-7a-2-3p:Corrected:
N:MIR::hsa-let-7a-3p:Corrected:
N:MIR::hsa-let-7a-5p:Corrected:
N:MIR::hsa-let-7b-3p:Corrected:
N:MIR::hsa-let-7b-5p:Corrected:
N:MIR::hsa-let-7c-3p:Corrected:
N:MIR::hsa-let-7c-5p:Corrected:
N:MIR::hsa-let-7d-3p:Corrected:
N:MIR::hsa-let-7d-5p:Corrected:
N:MIR::hsa-let-7e-3p:Corrected:
N:MIR::hsa-let-7e-5p:Corrected:
N:MIR::hsa-let-7f-1-3p:Corrected:
N:MIR::hsa-let-7f-5p:Corrected:
N:MIR::hsa-let-7g-3p:Corrected:
N:MIR::hsa-let-7g-5p:Corrected:
N:MIR::hsa-let-7i-3p:Corrected:
N:MIR::hsa-let-7i-5p:Corrected:
N:MIR::hsa-miR-100-5p:Corrected:
N:MIR::hsa-miR-101-3p:Corrected:
N:MIR::hsa-miR-101-5p:Corrected:
N:MIR::hsa-miR-103a-2-5p:Corrected:
N:MIR::hsa-miR-103a-3p:Corrected:
N:MIR::hsa-miR-105-3p:Corrected:
N:MIR::hsa-miR-105-5p:Corrected:
N:MIR::hsa-miR-106a-5p:Corrected:
N:MIR::hsa-miR-106b-3p:Corrected:
N:MIR::hsa-miR-106b-5p:Corrected:
N:MIR::hsa-miR-107:Corrected:
N:MIR::hsa-miR-10a-3p:Corrected:
N:MIR::hsa-miR-10a-5p:Corrected:
N:MIR::hsa-miR-10b-3p:Corrected:
N:MIR::hsa-miR-10b-5p:Corrected:
N:MIR::hsa-miR-1179:Corrected:
N:MIR::hsa-miR-1180-3p:Corrected:
N:MIR::hsa-miR-1185-1-3p:Corrected:
N:MIR::hsa-miR-1197:Corrected:
N:MIR::hsa-miR-122-3p:Uncorrected:
N:MIR::hsa-miR-122-5p:Corrected:
N:MIR::hsa-miR-1224-5p:Corrected:
N:MIR::hsa-miR-1226-3p:Corrected:
N:MIR::hsa-miR-1228-3p:Corrected:
N:MIR::hsa-miR-1229-3p:Corrected:
N:MIR::hsa-miR-124-3p:Corrected:
N:MIR::hsa-miR-1247-3p:Corrected:
N:MIR::hsa-miR-1247-5p:Corrected:
N:MIR::hsa-miR-1248:Corrected:
N:MIR::hsa-miR-1249:Corrected:
N:MIR::hsa-miR-1250-5p:Corrected:
N:MIR::hsa-miR-1251-3p:Uncorrected:
N:MIR::hsa-miR-1251-5p:Corrected:
N:MIR::hsa-miR-1254:Corrected:
N:MIR::hsa-miR-1258:Corrected:
N:MIR::hsa-miR-125a-3p:Corrected:
N:MIR::hsa-miR-125a-5p:Corrected:
N:MIR::hsa-miR-125b-1-3p:Corrected:
N:MIR::hsa-miR-125b-2-3p:Corrected:
N:MIR::hsa-miR-125b-5p:Corrected:
N:MIR::hsa-miR-126-3p:Corrected:
N:MIR::hsa-miR-126-5p:Corrected:
N:MIR::hsa-miR-1262:Corrected:
N:MIR::hsa-miR-1266-5p:Corrected:
N:MIR::hsa-miR-1269a:Corrected:
N:MIR::hsa-miR-1269b:Corrected:
N:MIR::hsa-miR-127-3p:Corrected:
N:MIR::hsa-miR-127-5p:Corrected:
N:MIR::hsa-miR-1270:Corrected:
N:MIR::hsa-miR-1271-5p:Corrected:
N:MIR::hsa-miR-1275:Corrected:
N:MIR::hsa-miR-1277-3p:Corrected:
N:MIR::hsa-miR-128-1-5p:Corrected:
N:MIR::hsa-miR-128-3p:Corrected:
N:MIR::hsa-miR-1283:Uncorrected:
N:MIR::hsa-miR-1287-3p:Corrected:
N:MIR::hsa-miR-1287-5p:Corrected:
N:MIR::hsa-miR-129-1-3p:Corrected:
N:MIR::hsa-miR-129-2-3p:Corrected:
N:MIR::hsa-miR-129-5p:Corrected:
N:MIR::hsa-miR-1291:Corrected:
N:MIR::hsa-miR-1292-5p:Corrected:
N:MIR::hsa-miR-1293:Corrected:
N:MIR::hsa-miR-1295a:Corrected:
N:MIR::hsa-miR-1295b-5p:Corrected:
N:MIR::hsa-miR-1296-5p:Corrected:
N:MIR::hsa-miR-1301-3p:Corrected:
N:MIR::hsa-miR-1306-3p:Corrected:
N:MIR::hsa-miR-1306-5p:Corrected:
N:MIR::hsa-miR-1307-3p:Corrected:
N:MIR::hsa-miR-1307-5p:Corrected:
N:MIR::hsa-miR-130a-3p:Corrected:
N:MIR::hsa-miR-130a-5p:Corrected:
N:MIR::hsa-miR-130b-3p:Corrected:
N:MIR::hsa-miR-130b-5p:Corrected:
N:MIR::hsa-miR-132-3p:Corrected:
N:MIR::hsa-miR-132-5p:Corrected:
N:MIR::hsa-miR-1323:Uncorrected:
N:MIR::hsa-miR-133a-3p:Corrected:
N:MIR::hsa-miR-133a-5p:Corrected:
N:MIR::hsa-miR-133b:Corrected:
N:MIR::hsa-miR-134-3p:Corrected:
N:MIR::hsa-miR-134-5p:Corrected:
N:MIR::hsa-miR-1343-3p:Corrected:
N:MIR::hsa-miR-135a-3p:Corrected:
N:MIR::hsa-miR-135a-5p:Corrected:
N:MIR::hsa-miR-135b-3p:Corrected:
N:MIR::hsa-miR-135b-5p:Corrected:
N:MIR::hsa-miR-136-3p:Corrected:
N:MIR::hsa-miR-136-5p:Corrected:
N:MIR::hsa-miR-137:Corrected:
N:MIR::hsa-miR-138-1-3p:Corrected:
N:MIR::hsa-miR-138-5p:Corrected:
N:MIR::hsa-miR-139-3p:Corrected:
N:MIR::hsa-miR-139-5p:Corrected:
N:MIR::hsa-miR-140-3p:Corrected:
N:MIR::hsa-miR-140-5p:Corrected:
N:MIR::hsa-miR-141-3p:Corrected:
N:MIR::hsa-miR-141-5p:Corrected:
N:MIR::hsa-miR-142-3p:Corrected:
N:MIR::hsa-miR-142-5p:Corrected:
N:MIR::hsa-miR-143-3p:Corrected:
N:MIR::hsa-miR-143-5p:Corrected:
N:MIR::hsa-miR-144-3p:Corrected:
N:MIR::hsa-miR-144-5p:Corrected:
N:MIR::hsa-miR-145-3p:Corrected:
N:MIR::hsa-miR-145-5p:Corrected:
N:MIR::hsa-miR-1468-5p:Corrected:
N:MIR::hsa-miR-146a-3p:Corrected:
N:MIR::hsa-miR-146a-5p:Corrected:
N:MIR::hsa-miR-146b-3p:Corrected:
N:MIR::hsa-miR-146b-5p:Corrected:
N:MIR::hsa-miR-148a-3p:Corrected:
N:MIR::hsa-miR-148a-5p:Corrected:
N:MIR::hsa-miR-148b-3p:Corrected:
N:MIR::hsa-miR-148b-5p:Corrected:
N:MIR::hsa-miR-149-3p:Corrected:
N:MIR::hsa-miR-149-5p:Corrected:
N:MIR::hsa-miR-150-3p:Corrected:
N:MIR::hsa-miR-150-5p:Corrected:
N:MIR::hsa-miR-151a-3p:Corrected:
N:MIR::hsa-miR-151a-5p:Corrected:
N:MIR::hsa-miR-151b:Corrected:
N:MIR::hsa-miR-152-3p:Corrected:
N:MIR::hsa-miR-153-3p:Corrected:
N:MIR::hsa-miR-153-5p:Corrected:
N:MIR::hsa-miR-1537-5p:Corrected:
N:MIR::hsa-miR-154-3p:Corrected:
N:MIR::hsa-miR-154-5p:Corrected:
N:MIR::hsa-miR-155-3p:Corrected:
N:MIR::hsa-miR-155-5p:Corrected:
N:MIR::hsa-miR-15a-5p:Corrected:
N:MIR::hsa-miR-15b-3p:Corrected:
N:MIR::hsa-miR-15b-5p:Corrected:
N:MIR::hsa-miR-16-1-3p:Corrected:
N:MIR::hsa-miR-16-2-3p:Corrected:
N:MIR::hsa-miR-16-5p:Corrected:
N:MIR::hsa-miR-17-3p:Corrected:
N:MIR::hsa-miR-17-5p:Corrected:
N:MIR::hsa-miR-181a-2-3p:Corrected:
N:MIR::hsa-miR-181a-3p:Corrected:
N:MIR::hsa-miR-181a-5p:Corrected:
N:MIR::hsa-miR-181b-3p:Corrected:
N:MIR::hsa-miR-181b-5p:Corrected:
N:MIR::hsa-miR-181c-3p:Corrected:
N:MIR::hsa-miR-181c-5p:Corrected:
N:MIR::hsa-miR-181d-5p:Corrected:
N:MIR::hsa-miR-182-5p:Corrected:
N:MIR::hsa-miR-183-3p:Corrected:
N:MIR::hsa-miR-183-5p:Corrected:
N:MIR::hsa-miR-184:Corrected:
N:MIR::hsa-miR-185-3p:Corrected:
N:MIR::hsa-miR-185-5p:Corrected:
N:MIR::hsa-miR-186-5p:Corrected:
N:MIR::hsa-miR-187-3p:Corrected:
N:MIR::hsa-miR-188-3p:Corrected:
N:MIR::hsa-miR-188-5p:Corrected:
N:MIR::hsa-miR-18a-3p:Corrected:
N:MIR::hsa-miR-18a-5p:Corrected:
N:MIR::hsa-miR-18b-3p:Corrected:
N:MIR::hsa-miR-190a-5p:Corrected:
N:MIR::hsa-miR-190b:Corrected:
N:MIR::hsa-miR-191-3p:Corrected:
N:MIR::hsa-miR-191-5p:Corrected:
N:MIR::hsa-miR-1911-5p:Corrected:
N:MIR::hsa-miR-192-3p:Corrected:
N:MIR::hsa-miR-192-5p:Corrected:
N:MIR::hsa-miR-193a-3p:Corrected:
N:MIR::hsa-miR-193a-5p:Corrected:
N:MIR::hsa-miR-193b-3p:Corrected:
N:MIR::hsa-miR-193b-5p:Corrected:
N:MIR::hsa-miR-194-3p:Corrected:
N:MIR::hsa-miR-194-5p:Corrected:
N:MIR::hsa-miR-195-3p:Corrected:
N:MIR::hsa-miR-195-5p:Corrected:
N:MIR::hsa-miR-196a-5p:Corrected:
N:MIR::hsa-miR-196b-3p:Corrected:
N:MIR::hsa-miR-196b-5p:Corrected:
N:MIR::hsa-miR-197-3p:Corrected:
N:MIR::hsa-miR-1976:Corrected:
N:MIR::hsa-miR-199a-3p:Corrected:
N:MIR::hsa-miR-199a-5p:Corrected:
N:MIR::hsa-miR-199b-3p:Corrected:
N:MIR::hsa-miR-199b-5p:Corrected:
N:MIR::hsa-miR-19a-3p:Corrected:
N:MIR::hsa-miR-19b-1-5p:Corrected:
N:MIR::hsa-miR-19b-3p:Corrected:
N:MIR::hsa-miR-1:Corrected:
N:MIR::hsa-miR-200a-3p:Corrected:
N:MIR::hsa-miR-200a-5p:Corrected:
N:MIR::hsa-miR-200b-3p:Corrected:
N:MIR::hsa-miR-200b-5p:Corrected:
N:MIR::hsa-miR-200c-3p:Corrected:
N:MIR::hsa-miR-200c-5p:Corrected:
N:MIR::hsa-miR-202-5p:Corrected:
N:MIR::hsa-miR-203a:Corrected:
N:MIR::hsa-miR-203b-3p:Corrected:
N:MIR::hsa-miR-204-3p:Corrected:
N:MIR::hsa-miR-204-5p:Corrected:
N:MIR::hsa-miR-205-5p:Corrected:
N:MIR::hsa-miR-206:Corrected:
N:MIR::hsa-miR-20a-3p:Corrected:
N:MIR::hsa-miR-20a-5p:Corrected:
N:MIR::hsa-miR-20b-3p:Corrected:
N:MIR::hsa-miR-20b-5p:Corrected:
N:MIR::hsa-miR-21-3p:Corrected:
N:MIR::hsa-miR-21-5p:Corrected:
N:MIR::hsa-miR-210-3p:Corrected:
N:MIR::hsa-miR-210-5p:Corrected:
N:MIR::hsa-miR-2110:Corrected:
N:MIR::hsa-miR-212-3p:Corrected:
N:MIR::hsa-miR-214-3p:Corrected:
N:MIR::hsa-miR-214-5p:Corrected:
N:MIR::hsa-miR-215-3p:Corrected:
N:MIR::hsa-miR-215-5p:Corrected:
N:MIR::hsa-miR-216a-3p:Corrected:
N:MIR::hsa-miR-216a-5p:Corrected:
N:MIR::hsa-miR-216b-5p:Corrected:
N:MIR::hsa-miR-217:Corrected:
N:MIR::hsa-miR-218-5p:Corrected:
N:MIR::hsa-miR-219a-1-3p:Corrected:
N:MIR::hsa-miR-219a-2-3p:Corrected:
N:MIR::hsa-miR-219a-5p:Corrected:
N:MIR::hsa-miR-22-3p:Corrected:
N:MIR::hsa-miR-22-5p:Corrected:
N:MIR::hsa-miR-221-3p:Corrected:
N:MIR::hsa-miR-221-5p:Corrected:
N:MIR::hsa-miR-222-3p:Corrected:
N:MIR::hsa-miR-222-5p:Corrected:
N:MIR::hsa-miR-223-3p:Corrected:
N:MIR::hsa-miR-223-5p:Corrected:
N:MIR::hsa-miR-224-3p:Corrected:
N:MIR::hsa-miR-224-5p:Corrected:
N:MIR::hsa-miR-2355-3p:Corrected:
N:MIR::hsa-miR-2355-5p:Corrected:
N:MIR::hsa-miR-23a-3p:Corrected:
N:MIR::hsa-miR-23a-5p:Corrected:
N:MIR::hsa-miR-23b-3p:Corrected:
N:MIR::hsa-miR-23b-5p:Corrected:
N:MIR::hsa-miR-24-1-5p:Corrected:
N:MIR::hsa-miR-24-2-5p:Corrected:
N:MIR::hsa-miR-24-3p:Corrected:
N:MIR::hsa-miR-25-3p:Corrected:
N:MIR::hsa-miR-25-5p:Corrected:
N:MIR::hsa-miR-26a-1-3p:Corrected:
N:MIR::hsa-miR-26a-2-3p:Corrected:
N:MIR::hsa-miR-26a-5p:Corrected:
N:MIR::hsa-miR-26b-3p:Corrected:
N:MIR::hsa-miR-26b-5p:Corrected:
N:MIR::hsa-miR-27a-3p:Corrected:
N:MIR::hsa-miR-27a-5p:Corrected:
N:MIR::hsa-miR-27b-3p:Corrected:
N:MIR::hsa-miR-27b-5p:Corrected:
N:MIR::hsa-miR-28-3p:Corrected:
N:MIR::hsa-miR-28-5p:Corrected:
N:MIR::hsa-miR-296-3p:Corrected:
N:MIR::hsa-miR-296-5p:Corrected:
N:MIR::hsa-miR-299-3p:Corrected:
N:MIR::hsa-miR-299-5p:Corrected:
N:MIR::hsa-miR-29a-3p:Corrected:
N:MIR::hsa-miR-29a-5p:Corrected:
N:MIR::hsa-miR-29b-1-5p:Corrected:
N:MIR::hsa-miR-29b-2-5p:Corrected:
N:MIR::hsa-miR-29b-3p:Corrected:
N:MIR::hsa-miR-29c-3p:Corrected:
N:MIR::hsa-miR-29c-5p:Corrected:
N:MIR::hsa-miR-301a-3p:Corrected:
N:MIR::hsa-miR-301a-5p:Corrected:
N:MIR::hsa-miR-301b:Corrected:
N:MIR::hsa-miR-302a-3p:Uncorrected:
N:MIR::hsa-miR-302a-5p:Uncorrected:
N:MIR::hsa-miR-302b-3p:Uncorrected:
N:MIR::hsa-miR-302b-5p:Uncorrected:
N:MIR::hsa-miR-302c-3p:Uncorrected:
N:MIR::hsa-miR-302c-5p:Uncorrected:
N:MIR::hsa-miR-302d-3p:Uncorrected:
N:MIR::hsa-miR-302d-5p:Uncorrected:
N:MIR::hsa-miR-3065-3p:Corrected:
N:MIR::hsa-miR-3065-5p:Corrected:
N:MIR::hsa-miR-3074-5p:Corrected:
N:MIR::hsa-miR-30a-3p:Corrected:
N:MIR::hsa-miR-30a-5p:Corrected:
N:MIR::hsa-miR-30b-3p:Corrected:
N:MIR::hsa-miR-30b-5p:Corrected:
N:MIR::hsa-miR-30c-1-3p:Corrected:
N:MIR::hsa-miR-30c-2-3p:Corrected:
N:MIR::hsa-miR-30c-5p:Corrected:
N:MIR::hsa-miR-30d-3p:Corrected:
N:MIR::hsa-miR-30d-5p:Corrected:
N:MIR::hsa-miR-30e-3p:Corrected:
N:MIR::hsa-miR-30e-5p:Corrected:
N:MIR::hsa-miR-31-3p:Corrected:
N:MIR::hsa-miR-31-5p:Corrected:
N:MIR::hsa-miR-3127-5p:Corrected:
N:MIR::hsa-miR-3130-5p:Corrected:
N:MIR::hsa-miR-3131:Corrected:
N:MIR::hsa-miR-3136-5p:Corrected:
N:MIR::hsa-miR-3150b-3p:Corrected:
N:MIR::hsa-miR-3154:Corrected:
N:MIR::hsa-miR-3157-3p:Corrected:
N:MIR::hsa-miR-3161:Corrected:
N:MIR::hsa-miR-3170:Corrected:
N:MIR::hsa-miR-3173-5p:Corrected:
N:MIR::hsa-miR-3187-3p:Corrected:
N:MIR::hsa-miR-32-3p:Corrected:
N:MIR::hsa-miR-32-5p:Corrected:
N:MIR::hsa-miR-3200-3p:Corrected:
N:MIR::hsa-miR-320a:Corrected:
N:MIR::hsa-miR-320b:Corrected:
N:MIR::hsa-miR-320c:Corrected:
N:MIR::hsa-miR-320d:Corrected:
N:MIR::hsa-miR-323a-3p:Corrected:
N:MIR::hsa-miR-323a-5p:Corrected:
N:MIR::hsa-miR-323b-3p:Corrected:
N:MIR::hsa-miR-324-3p:Corrected:
N:MIR::hsa-miR-324-5p:Corrected:
N:MIR::hsa-miR-326:Corrected:
N:MIR::hsa-miR-328-3p:Corrected:
N:MIR::hsa-miR-329-3p:Corrected:
N:MIR::hsa-miR-330-3p:Corrected:
N:MIR::hsa-miR-330-5p:Corrected:
N:MIR::hsa-miR-331-3p:Corrected:
N:MIR::hsa-miR-331-5p:Corrected:
N:MIR::hsa-miR-335-3p:Corrected:
N:MIR::hsa-miR-335-5p:Corrected:
N:MIR::hsa-miR-337-3p:Corrected:
N:MIR::hsa-miR-338-3p:Corrected:
N:MIR::hsa-miR-338-5p:Corrected:
N:MIR::hsa-miR-339-3p:Corrected:
N:MIR::hsa-miR-339-5p:Corrected:
N:MIR::hsa-miR-33a-3p:Corrected:
N:MIR::hsa-miR-33a-5p:Corrected:
N:MIR::hsa-miR-33b-5p:Corrected:
N:MIR::hsa-miR-340-3p:Corrected:
N:MIR::hsa-miR-340-5p:Corrected:
N:MIR::hsa-miR-342-3p:Corrected:
N:MIR::hsa-miR-342-5p:Corrected:
N:MIR::hsa-miR-345-5p:Corrected:
N:MIR::hsa-miR-346:Corrected:
N:MIR::hsa-miR-34a-5p:Corrected:
N:MIR::hsa-miR-34b-3p:Corrected:
N:MIR::hsa-miR-34b-5p:Corrected:
N:MIR::hsa-miR-34c-3p:Corrected:
N:MIR::hsa-miR-34c-5p:Corrected:
N:MIR::hsa-miR-3605-3p:Corrected:
N:MIR::hsa-miR-3607-3p:Corrected:
N:MIR::hsa-miR-3607-5p:Corrected:
N:MIR::hsa-miR-3609:Corrected:
N:MIR::hsa-miR-361-3p:Corrected:
N:MIR::hsa-miR-361-5p:Corrected:
N:MIR::hsa-miR-3610:Corrected:
N:MIR::hsa-miR-3613-3p:Corrected:
N:MIR::hsa-miR-3613-5p:Corrected:
N:MIR::hsa-miR-3614-5p:Corrected:
N:MIR::hsa-miR-3615:Corrected:
N:MIR::hsa-miR-362-3p:Corrected:
N:MIR::hsa-miR-362-5p:Corrected:
N:MIR::hsa-miR-3622a-3p:Corrected:
N:MIR::hsa-miR-363-3p:Corrected:
N:MIR::hsa-miR-3648:Corrected:
N:MIR::hsa-miR-3651:Corrected:
N:MIR::hsa-miR-3653:Corrected:
N:MIR::hsa-miR-365a-3p:Corrected:
N:MIR::hsa-miR-365a-5p:Corrected:
N:MIR::hsa-miR-365b-3p:Corrected:
N:MIR::hsa-miR-365b-5p:Corrected:
N:MIR::hsa-miR-3667-5p:Corrected:
N:MIR::hsa-miR-367-3p:Uncorrected:
N:MIR::hsa-miR-3677-3p:Corrected:
N:MIR::hsa-miR-3678-5p:Corrected:
N:MIR::hsa-miR-3681-5p:Corrected:
N:MIR::hsa-miR-3687:Corrected:
N:MIR::hsa-miR-369-3p:Corrected:
N:MIR::hsa-miR-369-5p:Corrected:
N:MIR::hsa-miR-370-3p:Corrected:
N:MIR::hsa-miR-370-5p:Corrected:
N:MIR::hsa-miR-371a-3p:Uncorrected:
N:MIR::hsa-miR-371a-5p:Uncorrected:
N:MIR::hsa-miR-372-3p:Uncorrected:
N:MIR::hsa-miR-372-5p:Uncorrected:
N:MIR::hsa-miR-373-3p:Uncorrected:
N:MIR::hsa-miR-373-5p:Uncorrected:
N:MIR::hsa-miR-374a-3p:Corrected:
N:MIR::hsa-miR-374a-5p:Corrected:
N:MIR::hsa-miR-374b-3p:Corrected:
N:MIR::hsa-miR-374b-5p:Corrected:
N:MIR::hsa-miR-374c-5p:Corrected:
N:MIR::hsa-miR-375:Corrected:
N:MIR::hsa-miR-376a-3p:Corrected:
N:MIR::hsa-miR-376a-5p:Corrected:
N:MIR::hsa-miR-376b-3p:Corrected:
N:MIR::hsa-miR-376b-5p:Corrected:
N:MIR::hsa-miR-376c-3p:Corrected:
N:MIR::hsa-miR-376c-5p:Corrected:
N:MIR::hsa-miR-377-3p:Corrected:
N:MIR::hsa-miR-377-5p:Corrected:
N:MIR::hsa-miR-378a-3p:Corrected:
N:MIR::hsa-miR-378a-5p:Corrected:
N:MIR::hsa-miR-378c:Corrected:
N:MIR::hsa-miR-378d:Corrected:
N:MIR::hsa-miR-379-3p:Corrected:
N:MIR::hsa-miR-379-5p:Corrected:
N:MIR::hsa-miR-380-3p:Corrected:
N:MIR::hsa-miR-380-5p:Corrected:
N:MIR::hsa-miR-381-3p:Corrected:
N:MIR::hsa-miR-381-5p:Corrected:
N:MIR::hsa-miR-382-3p:Corrected:
N:MIR::hsa-miR-382-5p:Corrected:
N:MIR::hsa-miR-383-5p:Corrected:
N:MIR::hsa-miR-3913-5p:Corrected:
N:MIR::hsa-miR-3917:Corrected:
N:MIR::hsa-miR-3922-3p:Corrected:
N:MIR::hsa-miR-3923:Corrected:
N:MIR::hsa-miR-3928-3p:Corrected:
N:MIR::hsa-miR-3937:Corrected:
N:MIR::hsa-miR-3940-3p:Corrected:
N:MIR::hsa-miR-3943:Corrected:
N:MIR::hsa-miR-409-3p:Corrected:
N:MIR::hsa-miR-409-5p:Corrected:
N:MIR::hsa-miR-410-3p:Corrected:
N:MIR::hsa-miR-410-5p:Corrected:
N:MIR::hsa-miR-411-3p:Corrected:
N:MIR::hsa-miR-411-5p:Corrected:
N:MIR::hsa-miR-412-5p:Corrected:
N:MIR::hsa-miR-421:Corrected:
N:MIR::hsa-miR-423-3p:Corrected:
N:MIR::hsa-miR-423-5p:Corrected:
N:MIR::hsa-miR-424-3p:Corrected:
N:MIR::hsa-miR-424-5p:Corrected:
N:MIR::hsa-miR-425-3p:Corrected:
N:MIR::hsa-miR-425-5p:Corrected:
N:MIR::hsa-miR-429:Corrected:
N:MIR::hsa-miR-431-3p:Corrected:
N:MIR::hsa-miR-431-5p:Corrected:
N:MIR::hsa-miR-432-5p:Corrected:
N:MIR::hsa-miR-4326:Corrected:
N:MIR::hsa-miR-433-3p:Corrected:
N:MIR::hsa-miR-433-5p:Corrected:
N:MIR::hsa-miR-4423-5p:Corrected:
N:MIR::hsa-miR-4431:Corrected:
N:MIR::hsa-miR-4445-5p:Uncorrected:
N:MIR::hsa-miR-4449:Corrected:
N:MIR::hsa-miR-4461:Corrected:
N:MIR::hsa-miR-4473:Corrected:
N:MIR::hsa-miR-4491:Corrected:
N:MIR::hsa-miR-449a:Corrected:
N:MIR::hsa-miR-449b-3p:Corrected:
N:MIR::hsa-miR-449b-5p:Corrected:
N:MIR::hsa-miR-449c-5p:Corrected:
N:MIR::hsa-miR-450a-5p:Corrected:
N:MIR::hsa-miR-450b-5p:Corrected:
N:MIR::hsa-miR-451a:Corrected:
N:MIR::hsa-miR-452-3p:Corrected:
N:MIR::hsa-miR-452-5p:Corrected:
N:MIR::hsa-miR-4521:Corrected:
N:MIR::hsa-miR-454-3p:Corrected:
N:MIR::hsa-miR-455-3p:Corrected:
N:MIR::hsa-miR-455-5p:Corrected:
N:MIR::hsa-miR-4652-5p:Corrected:
N:MIR::hsa-miR-4661-5p:Corrected:
N:MIR::hsa-miR-4662a-5p:Corrected:
N:MIR::hsa-miR-4668-3p:Corrected:
N:MIR::hsa-miR-4677-3p:Corrected:
N:MIR::hsa-miR-4709-3p:Corrected:
N:MIR::hsa-miR-4724-5p:Corrected:
N:MIR::hsa-miR-4728-3p:Corrected:
N:MIR::hsa-miR-4746-5p:Corrected:
N:MIR::hsa-miR-4758-3p:Corrected:
N:MIR::hsa-miR-4772-3p:Corrected:
N:MIR::hsa-miR-4772-5p:Corrected:
N:MIR::hsa-miR-4787-3p:Corrected:
N:MIR::hsa-miR-4791:Corrected:
N:MIR::hsa-miR-483-3p:Corrected:
N:MIR::hsa-miR-483-5p:Corrected:
N:MIR::hsa-miR-484:Corrected:
N:MIR::hsa-miR-485-3p:Corrected:
N:MIR::hsa-miR-485-5p:Corrected:
N:MIR::hsa-miR-486-3p:Corrected:
N:MIR::hsa-miR-486-5p:Corrected:
N:MIR::hsa-miR-487a-3p:Corrected:
N:MIR::hsa-miR-487a-5p:Corrected:
N:MIR::hsa-miR-487b-3p:Corrected:
N:MIR::hsa-miR-487b-5p:Corrected:
N:MIR::hsa-miR-489-3p:Corrected:
N:MIR::hsa-miR-490-3p:Corrected:
N:MIR::hsa-miR-491-3p:Corrected:
N:MIR::hsa-miR-491-5p:Corrected:
N:MIR::hsa-miR-493-3p:Corrected:
N:MIR::hsa-miR-493-5p:Corrected:
N:MIR::hsa-miR-494-3p:Corrected:
N:MIR::hsa-miR-495-3p:Corrected:
N:MIR::hsa-miR-495-5p:Corrected:
N:MIR::hsa-miR-496:Corrected:
N:MIR::hsa-miR-497-5p:Corrected:
N:MIR::hsa-miR-498:Uncorrected:
N:MIR::hsa-miR-499a-3p:Corrected:
N:MIR::hsa-miR-499a-5p:Corrected:
N:MIR::hsa-miR-5000-3p:Corrected:
N:MIR::hsa-miR-500a-3p:Corrected:
N:MIR::hsa-miR-500a-5p:Corrected:
N:MIR::hsa-miR-500b-3p:Corrected:
N:MIR::hsa-miR-500b-5p:Corrected:
N:MIR::hsa-miR-501-3p:Corrected:
N:MIR::hsa-miR-501-5p:Corrected:
N:MIR::hsa-miR-502-3p:Corrected:
N:MIR::hsa-miR-502-5p:Corrected:
N:MIR::hsa-miR-503-3p:Corrected:
N:MIR::hsa-miR-503-5p:Corrected:
N:MIR::hsa-miR-504-5p:Corrected:
N:MIR::hsa-miR-505-3p:Corrected:
N:MIR::hsa-miR-505-5p:Corrected:
N:MIR::hsa-miR-506-3p:Corrected:
N:MIR::hsa-miR-507:Corrected:
N:MIR::hsa-miR-508-3p:Corrected:
N:MIR::hsa-miR-508-5p:Corrected:
N:MIR::hsa-miR-509-3-5p:Corrected:
N:MIR::hsa-miR-509-3p:Corrected:
N:MIR::hsa-miR-511-5p:Corrected:
N:MIR::hsa-miR-512-3p:Uncorrected:
N:MIR::hsa-miR-512-5p:Uncorrected:
N:MIR::hsa-miR-513a-3p:Uncorrected:
N:MIR::hsa-miR-513a-5p:Corrected:
N:MIR::hsa-miR-513b-5p:Corrected:
N:MIR::hsa-miR-513c-3p:Uncorrected:
N:MIR::hsa-miR-513c-5p:Corrected:
N:MIR::hsa-miR-514a-3p:Corrected:
N:MIR::hsa-miR-514a-5p:Corrected:
N:MIR::hsa-miR-514b-5p:Corrected:
N:MIR::hsa-miR-515-3p:Uncorrected:
N:MIR::hsa-miR-515-5p:Uncorrected:
N:MIR::hsa-miR-516a-5p:Uncorrected:
N:MIR::hsa-miR-516b-5p:Uncorrected:
N:MIR::hsa-miR-517-5p:Uncorrected:
N:MIR::hsa-miR-517a-3p:Uncorrected:
N:MIR::hsa-miR-517b-3p:Uncorrected:
N:MIR::hsa-miR-517c-3p:Uncorrected:
N:MIR::hsa-miR-518a-3p:Uncorrected:
N:MIR::hsa-miR-518a-5p:Uncorrected:
N:MIR::hsa-miR-518b:Uncorrected:
N:MIR::hsa-miR-518c-3p:Uncorrected:
N:MIR::hsa-miR-518c-5p:Uncorrected:
N:MIR::hsa-miR-518d-3p:Uncorrected:
N:MIR::hsa-miR-518e-3p:Uncorrected:
N:MIR::hsa-miR-518f-3p:Uncorrected:
N:MIR::hsa-miR-518f-5p:Uncorrected:
N:MIR::hsa-miR-519a-3p:Uncorrected:
N:MIR::hsa-miR-519a-5p:Uncorrected:
N:MIR::hsa-miR-519b-3p:Uncorrected:
N:MIR::hsa-miR-519c-3p:Uncorrected:
N:MIR::hsa-miR-519d-3p:Uncorrected:
N:MIR::hsa-miR-519d-5p:Uncorrected:
N:MIR::hsa-miR-519e-3p:Uncorrected:
N:MIR::hsa-miR-519e-5p:Uncorrected:
N:MIR::hsa-miR-520a-3p:Uncorrected:
N:MIR::hsa-miR-520a-5p:Uncorrected:
N:MIR::hsa-miR-520b:Uncorrected:
N:MIR::hsa-miR-520c-3p:Uncorrected:
N:MIR::hsa-miR-520d-3p:Uncorrected:
N:MIR::hsa-miR-520d-5p:Uncorrected:
N:MIR::hsa-miR-520e:Uncorrected:
N:MIR::hsa-miR-520f-3p:Uncorrected:
N:MIR::hsa-miR-520f-5p:Uncorrected:
N:MIR::hsa-miR-520g-3p:Uncorrected:
N:MIR::hsa-miR-520g-5p:Uncorrected:
N:MIR::hsa-miR-520h:Uncorrected:
N:MIR::hsa-miR-521:Uncorrected:
N:MIR::hsa-miR-522-3p:Uncorrected:
N:MIR::hsa-miR-523-3p:Uncorrected:
N:MIR::hsa-miR-524-3p:Uncorrected:
N:MIR::hsa-miR-524-5p:Uncorrected:
N:MIR::hsa-miR-525-3p:Uncorrected:
N:MIR::hsa-miR-525-5p:Uncorrected:
N:MIR::hsa-miR-526b-3p:Uncorrected:
N:MIR::hsa-miR-526b-5p:Uncorrected:
N:MIR::hsa-miR-527:Uncorrected:
N:MIR::hsa-miR-532-3p:Corrected:
N:MIR::hsa-miR-532-5p:Corrected:
N:MIR::hsa-miR-539-3p:Corrected:
N:MIR::hsa-miR-539-5p:Corrected:
N:MIR::hsa-miR-541-3p:Corrected:
N:MIR::hsa-miR-541-5p:Corrected:
N:MIR::hsa-miR-542-3p:Corrected:
N:MIR::hsa-miR-542-5p:Corrected:
N:MIR::hsa-miR-543:Corrected:
N:MIR::hsa-miR-548b-3p:Corrected:
N:MIR::hsa-miR-548d-3p:Corrected:
N:MIR::hsa-miR-548f-3p:Corrected:
N:MIR::hsa-miR-548v:Corrected:
N:MIR::hsa-miR-548x-3p:Uncorrected:
N:MIR::hsa-miR-548y:Corrected:
N:MIR::hsa-miR-550a-3-5p:Corrected:
N:MIR::hsa-miR-550a-3p:Corrected:
N:MIR::hsa-miR-550a-5p:Corrected:
N:MIR::hsa-miR-551a:Corrected:
N:MIR::hsa-miR-551b-3p:Corrected:
N:MIR::hsa-miR-552-3p:Corrected:
N:MIR::hsa-miR-552-5p:Corrected:
N:MIR::hsa-miR-5584-5p:Uncorrected:
N:MIR::hsa-miR-5586-5p:Corrected:
N:MIR::hsa-miR-5589-3p:Corrected:
N:MIR::hsa-miR-5589-5p:Corrected:
N:MIR::hsa-miR-5683:Corrected:
N:MIR::hsa-miR-5690:Corrected:
N:MIR::hsa-miR-5698:Corrected:
N:MIR::hsa-miR-574-3p:Corrected:
N:MIR::hsa-miR-576-5p:Corrected:
N:MIR::hsa-miR-577:Corrected:
N:MIR::hsa-miR-582-3p:Corrected:
N:MIR::hsa-miR-582-5p:Corrected:
N:MIR::hsa-miR-584-3p:Corrected:
N:MIR::hsa-miR-584-5p:Corrected:
N:MIR::hsa-miR-585-3p:Corrected:
N:MIR::hsa-miR-589-3p:Corrected:
N:MIR::hsa-miR-589-5p:Corrected:
N:MIR::hsa-miR-590-3p:Corrected:
N:MIR::hsa-miR-590-5p:Corrected:
N:MIR::hsa-miR-592:Corrected:
N:MIR::hsa-miR-598-3p:Corrected:
N:MIR::hsa-miR-6087:Corrected:
N:MIR::hsa-miR-615-3p:Corrected:
N:MIR::hsa-miR-616-3p:Corrected:
N:MIR::hsa-miR-616-5p:Corrected:
N:MIR::hsa-miR-618:Corrected:
N:MIR::hsa-miR-624-5p:Corrected:
N:MIR::hsa-miR-625-3p:Corrected:
N:MIR::hsa-miR-625-5p:Corrected:
N:MIR::hsa-miR-627-5p:Corrected:
N:MIR::hsa-miR-628-3p:Corrected:
N:MIR::hsa-miR-628-5p:Corrected:
N:MIR::hsa-miR-629-3p:Corrected:
N:MIR::hsa-miR-629-5p:Corrected:
N:MIR::hsa-miR-642a-5p:Corrected:
N:MIR::hsa-miR-6502-5p:Corrected:
N:MIR::hsa-miR-6503-3p:Corrected:
N:MIR::hsa-miR-6503-5p:Corrected:
N:MIR::hsa-miR-6509-5p:Corrected:
N:MIR::hsa-miR-651-5p:Corrected:
N:MIR::hsa-miR-6510-3p:Corrected:
N:MIR::hsa-miR-6511b-3p:Corrected:
N:MIR::hsa-miR-652-3p:Corrected:
N:MIR::hsa-miR-652-5p:Corrected:
N:MIR::hsa-miR-653-5p:Corrected:
N:MIR::hsa-miR-654-3p:Corrected:
N:MIR::hsa-miR-654-5p:Corrected:
N:MIR::hsa-miR-655-3p:Corrected:
N:MIR::hsa-miR-656-3p:Corrected:
N:MIR::hsa-miR-659-5p:Corrected:
N:MIR::hsa-miR-660-5p:Corrected:
N:MIR::hsa-miR-664a-3p:Corrected:
N:MIR::hsa-miR-664a-5p:Corrected:
N:MIR::hsa-miR-664b-3p:Corrected:
N:MIR::hsa-miR-668-3p:Corrected:
N:MIR::hsa-miR-670-3p:Uncorrected:
N:MIR::hsa-miR-671-3p:Corrected:
N:MIR::hsa-miR-671-5p:Corrected:
N:MIR::hsa-miR-6715a-3p:Corrected:
N:MIR::hsa-miR-6715b-3p:Corrected:
N:MIR::hsa-miR-6718-5p:Corrected:
N:MIR::hsa-miR-6720-3p:Corrected:
N:MIR::hsa-miR-675-3p:Corrected:
N:MIR::hsa-miR-676-3p:Corrected:
N:MIR::hsa-miR-6806-3p:Corrected:
N:MIR::hsa-miR-6808-3p:Corrected:
N:MIR::hsa-miR-6842-3p:Corrected:
N:MIR::hsa-miR-6892-5p:Corrected:
N:MIR::hsa-miR-7-1-3p:Corrected:
N:MIR::hsa-miR-7-2-3p:Corrected:
N:MIR::hsa-miR-7-5p:Corrected:
N:MIR::hsa-miR-708-3p:Corrected:
N:MIR::hsa-miR-708-5p:Corrected:
N:MIR::hsa-miR-744-3p:Corrected:
N:MIR::hsa-miR-744-5p:Corrected:
N:MIR::hsa-miR-758-3p:Corrected:
N:MIR::hsa-miR-758-5p:Corrected:
N:MIR::hsa-miR-760:Corrected:
N:MIR::hsa-miR-7641:Corrected:
N:MIR::hsa-miR-766-3p:Corrected:
N:MIR::hsa-miR-767-3p:Corrected:
N:MIR::hsa-miR-767-5p:Corrected:
N:MIR::hsa-miR-769-3p:Corrected:
N:MIR::hsa-miR-769-5p:Corrected:
N:MIR::hsa-miR-770-5p:Corrected:
N:MIR::hsa-miR-7702:Corrected:
N:MIR::hsa-miR-7704:Corrected:
N:MIR::hsa-miR-7706:Corrected:
N:MIR::hsa-miR-7974:Corrected:
N:MIR::hsa-miR-802:Corrected:
N:MIR::hsa-miR-873-5p:Corrected:
N:MIR::hsa-miR-874-3p:Corrected:
N:MIR::hsa-miR-877-5p:Corrected:
N:MIR::hsa-miR-885-3p:Uncorrected:
N:MIR::hsa-miR-885-5p:Corrected:
N:MIR::hsa-miR-887-3p:Corrected:
N:MIR::hsa-miR-887-5p:Corrected:
N:MIR::hsa-miR-888-5p:Uncorrected:
N:MIR::hsa-miR-889-3p:Corrected:
N:MIR::hsa-miR-890:Uncorrected:
N:MIR::hsa-miR-891a-5p:Corrected:
N:MIR::hsa-miR-891b:Uncorrected:
N:MIR::hsa-miR-892a:Corrected:
N:MIR::hsa-miR-892b:Uncorrected:
N:MIR::hsa-miR-892c-3p:Uncorrected:
N:MIR::hsa-miR-9-3p:Corrected:
N:MIR::hsa-miR-9-5p:Corrected:
N:MIR::hsa-miR-92a-1-5p:Corrected:
N:MIR::hsa-miR-92a-3p:Corrected:
N:MIR::hsa-miR-92b-3p:Corrected:
N:MIR::hsa-miR-92b-5p:Corrected:
N:MIR::hsa-miR-93-3p:Corrected:
N:MIR::hsa-miR-93-5p:Corrected:
N:MIR::hsa-miR-934:Corrected:
N:MIR::hsa-miR-935:Corrected:
N:MIR::hsa-miR-937-3p:Corrected:
N:MIR::hsa-miR-940:Corrected:
N:MIR::hsa-miR-942-3p:Corrected:
N:MIR::hsa-miR-942-5p:Corrected:
N:MIR::hsa-miR-944:Corrected:
N:MIR::hsa-miR-95-3p:Corrected:
N:MIR::hsa-miR-96-3p:Corrected:
N:MIR::hsa-miR-96-5p:Corrected:
N:MIR::hsa-miR-98-3p:Corrected:
N:MIR::hsa-miR-98-5p:Corrected:
N:MIR::hsa-miR-99a-3p:Corrected:
N:MIR::hsa-miR-99a-5p:Corrected:
N:MIR::hsa-miR-99b-3p:Corrected:
N:MIR::hsa-miR-99b-5p:Corrected:
