# Supplementary material for: Protocol for obtaining cancer type and subtype predictions using subSCOPE
Source: STAR Protoc. 2025 Apr 10;6(2):103705. doi: 10.1016/j.xpro.2025.103705 (PMC12013717; doi:10.1016/j.xpro.2025.103705)
Supplement: Data S1. Supplemental gzip file with 5 feature lists, each corresponding to each DATA TYPE, related to step 1 (a) and "before you begin" step 3 (a) [file mmc2.zip › featurelists/MUTA.txt]

B:MUTA:COMP:ABCC10::
B:MUTA:COMP:ABL1::
B:MUTA:COMP:ACADS::
B:MUTA:COMP:ACP6::
B:MUTA:COMP:ACSBG2::
B:MUTA:COMP:ACVR1::
B:MUTA:COMP:ACVR1B::
B:MUTA:COMP:ACVR2A::
B:MUTA:COMP:AHI1::
B:MUTA:COMP:AJUBA::
B:MUTA:COMP:AKT1::
B:MUTA:COMP:AKT2::
B:MUTA:COMP:AKT3::
B:MUTA:COMP:ALB::
B:MUTA:COMP:ALK::
B:MUTA:COMP:AMER1::
B:MUTA:COMP:AMPD1::
B:MUTA:COMP:ANKZF1::
B:MUTA:COMP:APC::
B:MUTA:COMP:APOB::
B:MUTA:COMP:APOBR::
B:MUTA:COMP:AR::
B:MUTA:COMP:ARAF::
B:MUTA:COMP:ARHGAP28::
B:MUTA:COMP:ARHGAP33::
B:MUTA:COMP:ARHGAP35::
B:MUTA:COMP:ARID1A::
B:MUTA:COMP:ARID2::
B:MUTA:COMP:ARID3A::
B:MUTA:COMP:ARID5B::
B:MUTA:COMP:ARIH1::
B:MUTA:COMP:ARL16::
B:MUTA:COMP:ARRDC1::
B:MUTA:COMP:ASF1B::
B:MUTA:COMP:ASXL1::
B:MUTA:COMP:ASXL2::
B:MUTA:COMP:ATF7IP::
B:MUTA:COMP:ATM::
B:MUTA:COMP:ATP6V1B2::
B:MUTA:COMP:ATR::
B:MUTA:COMP:ATRX::
B:MUTA:COMP:ATXN3::
B:MUTA:COMP:AXIN1::
B:MUTA:COMP:AXIN2::
B:MUTA:COMP:B2M::
B:MUTA:COMP:BAP1::
B:MUTA:COMP:BCL2::
B:MUTA:COMP:BCL2L11::
B:MUTA:COMP:BCL2L12::
B:MUTA:COMP:BCOR::
B:MUTA:COMP:BNC2::
B:MUTA:COMP:BRAF::
B:MUTA:COMP:BRCA1::
B:MUTA:COMP:BRCA2::
B:MUTA:COMP:BRD7::
B:MUTA:COMP:BRINP1::
B:MUTA:COMP:BTBD11::
B:MUTA:COMP:BTG2::
B:MUTA:COMP:C16orf80::
B:MUTA:COMP:C3orf70::
B:MUTA:COMP:C5orf49::
B:MUTA:COMP:C6::
B:MUTA:COMP:CACNA1A::
B:MUTA:COMP:CANT1::
B:MUTA:COMP:CARD11::
B:MUTA:COMP:CASP8::
B:MUTA:COMP:CBFB::
B:MUTA:COMP:CBL::
B:MUTA:COMP:CBWD3::
B:MUTA:COMP:CCND1::
B:MUTA:COMP:CCND2::
B:MUTA:COMP:CCND3::
B:MUTA:COMP:CCNE1::
B:MUTA:COMP:CCT8::
B:MUTA:COMP:CD70::
B:MUTA:COMP:CD79B::
B:MUTA:COMP:CDH1::
B:MUTA:COMP:CDK12::
B:MUTA:COMP:CDK2::
B:MUTA:COMP:CDK4::
B:MUTA:COMP:CDK6::
B:MUTA:COMP:CDKN1A::
B:MUTA:COMP:CDKN1B::
B:MUTA:COMP:CDKN2A::
B:MUTA:COMP:CDKN2B::
B:MUTA:COMP:CDKN2C::
B:MUTA:COMP:CEBPA::
B:MUTA:COMP:CELSR1::
B:MUTA:COMP:CEP63::
B:MUTA:COMP:CEP89::
B:MUTA:COMP:CHD3::
B:MUTA:COMP:CHD4::
B:MUTA:COMP:CHD8::
B:MUTA:COMP:CHEK2::
B:MUTA:COMP:CHIT1::
B:MUTA:COMP:CHST12::
B:MUTA:COMP:CIC::
B:MUTA:COMP:CIZ1::
B:MUTA:COMP:CLEC14A::
B:MUTA:COMP:CLECL1::
B:MUTA:COMP:CNBD1::
B:MUTA:COMP:CNTN6::
B:MUTA:COMP:COBL::
B:MUTA:COMP:COL5A1::
B:MUTA:COMP:CR1::
B:MUTA:COMP:CRB1::
B:MUTA:COMP:CRB2::
B:MUTA:COMP:CRB3::
B:MUTA:COMP:CREB3L3::
B:MUTA:COMP:CREBBP::
B:MUTA:COMP:CRNKL1::
B:MUTA:COMP:CSDE1::
B:MUTA:COMP:CSNK1D::
B:MUTA:COMP:CSNK1E::
B:MUTA:COMP:CSPG5::
B:MUTA:COMP:CTCF::
B:MUTA:COMP:CTNNB1::
B:MUTA:COMP:CTNND1::
B:MUTA:COMP:CUL1::
B:MUTA:COMP:CUL3::
B:MUTA:COMP:CYLD::
B:MUTA:COMP:CYP2C8::
B:MUTA:COMP:CYP4A11::
B:MUTA:COMP:CYP7B1::
B:MUTA:COMP:CYSLTR2::
B:MUTA:COMP:DACH1::
B:MUTA:COMP:DAZAP1::
B:MUTA:COMP:DCAF13::
B:MUTA:COMP:DCHS1::
B:MUTA:COMP:DCHS2::
B:MUTA:COMP:DDX28::
B:MUTA:COMP:DDX3X::
B:MUTA:COMP:DHRS4::
B:MUTA:COMP:DHX9::
B:MUTA:COMP:DIAPH2::
B:MUTA:COMP:DICER1::
B:MUTA:COMP:DKK1::
B:MUTA:COMP:DKK2::
B:MUTA:COMP:DKK3::
B:MUTA:COMP:DKK4::
B:MUTA:COMP:DMD::
B:MUTA:COMP:DNAH9::
B:MUTA:COMP:DNAJB1::
B:MUTA:COMP:DNER::
B:MUTA:COMP:DNMT3A::
B:MUTA:COMP:DTD2::
B:MUTA:COMP:DUSP16::
B:MUTA:COMP:E2F1::
B:MUTA:COMP:E2F3::
B:MUTA:COMP:EBF2::
B:MUTA:COMP:EEF1A1::
B:MUTA:COMP:EEF2::
B:MUTA:COMP:EGFR::
B:MUTA:COMP:EGR3::
B:MUTA:COMP:EHMT1::
B:MUTA:COMP:EIF1AX::
B:MUTA:COMP:ELF3::
B:MUTA:COMP:ELTD1::
B:MUTA:COMP:EP300::
B:MUTA:COMP:EPAS1::
B:MUTA:COMP:EPHA2::
B:MUTA:COMP:EPHA3::
B:MUTA:COMP:ERBB2::
B:MUTA:COMP:ERBB3::
B:MUTA:COMP:ERBB4::
B:MUTA:COMP:ERCC2::
B:MUTA:COMP:ERF::
B:MUTA:COMP:ERRFI1::
B:MUTA:COMP:ESR1::
B:MUTA:COMP:EVPL::
B:MUTA:COMP:EYA4::
B:MUTA:COMP:EZH2::
B:MUTA:COMP:FAM46D::
B:MUTA:COMP:FAM58A::
B:MUTA:COMP:FANK1::
B:MUTA:COMP:FAT1::
B:MUTA:COMP:FAT2::
B:MUTA:COMP:FAT3::
B:MUTA:COMP:FAT4::
B:MUTA:COMP:FBXW7::
B:MUTA:COMP:FGFR1::
B:MUTA:COMP:FGFR2::
B:MUTA:COMP:FGFR3::
B:MUTA:COMP:FGFR4::
B:MUTA:COMP:FLNA::
B:MUTA:COMP:FLT3::
B:MUTA:COMP:FOXA1::
B:MUTA:COMP:FOXA2::
B:MUTA:COMP:FOXQ1::
B:MUTA:COMP:FRMD4B::
B:MUTA:COMP:FRMD6::
B:MUTA:COMP:FUBP1::
B:MUTA:COMP:FZD10::
B:MUTA:COMP:GABRA6::
B:MUTA:COMP:GATA3::
B:MUTA:COMP:GNA11::
B:MUTA:COMP:GNA13::
B:MUTA:COMP:GNAQ::
B:MUTA:COMP:GNAS::
B:MUTA:COMP:GPRIN2::
B:MUTA:COMP:GPS2::
B:MUTA:COMP:GRB2::
B:MUTA:COMP:GRIN2D::
B:MUTA:COMP:GSK3B::
B:MUTA:COMP:GTF2I::
B:MUTA:COMP:H3F3A::
B:MUTA:COMP:H3F3C::
B:MUTA:COMP:HDAC1::
B:MUTA:COMP:HES1::
B:MUTA:COMP:HES2::
B:MUTA:COMP:HES3::
B:MUTA:COMP:HES4::
B:MUTA:COMP:HES5::
B:MUTA:COMP:HEXDC::
B:MUTA:COMP:HEY1::
B:MUTA:COMP:HEY2::
B:MUTA:COMP:HEYL::
B:MUTA:COMP:HGF::
B:MUTA:COMP:HIST1H1C::
B:MUTA:COMP:HIST1H1E::
B:MUTA:COMP:HIST1H3B::
B:MUTA:COMP:HIST1H3C::
B:MUTA:COMP:HLA-A::
B:MUTA:COMP:HLA-B::
B:MUTA:COMP:HNMT::
B:MUTA:COMP:HOOK2::
B:MUTA:COMP:HOXB2::
B:MUTA:COMP:HRAS::
B:MUTA:COMP:HSD11B1::
B:MUTA:COMP:HUWE1::
B:MUTA:COMP:IDH1::
B:MUTA:COMP:IDH2::
B:MUTA:COMP:IGF1R::
B:MUTA:COMP:IL6ST::
B:MUTA:COMP:IL7R::
B:MUTA:COMP:ING1::
B:MUTA:COMP:INMT::
B:MUTA:COMP:INPP4B::
B:MUTA:COMP:INPPL1::
B:MUTA:COMP:INTS12::
B:MUTA:COMP:IRF2::
B:MUTA:COMP:IRF6::
B:MUTA:COMP:JAG2::
B:MUTA:COMP:JAK1::
B:MUTA:COMP:JAK2::
B:MUTA:COMP:JAK3::
B:MUTA:COMP:KANSL1::
B:MUTA:COMP:KAT2B::
B:MUTA:COMP:KAT8::
B:MUTA:COMP:KCNH5::
B:MUTA:COMP:KCNJ12::
B:MUTA:COMP:KCNJ8::
B:MUTA:COMP:KCNQ5::
B:MUTA:COMP:KDM5A::
B:MUTA:COMP:KDM5C::
B:MUTA:COMP:KDM6A::
B:MUTA:COMP:KEAP1::
B:MUTA:COMP:KEL::
B:MUTA:COMP:KIAA0020::
B:MUTA:COMP:KIAA1468::
B:MUTA:COMP:KIF1A::
B:MUTA:COMP:KIF26B::
B:MUTA:COMP:KIT::
B:MUTA:COMP:KLF5::
B:MUTA:COMP:KMT2A::
B:MUTA:COMP:KMT2B::
B:MUTA:COMP:KMT2C::
B:MUTA:COMP:KMT2D::
B:MUTA:COMP:KNSTRN::
B:MUTA:COMP:KRAS::
B:MUTA:COMP:KRT222::
B:MUTA:COMP:LAMC1::
B:MUTA:COMP:LATS1::
B:MUTA:COMP:LATS2::
B:MUTA:COMP:LCE1A::
B:MUTA:COMP:LCE1F::
B:MUTA:COMP:LEMD2::
B:MUTA:COMP:LENG8::
B:MUTA:COMP:LRP1::
B:MUTA:COMP:LRP5::
B:MUTA:COMP:LRRC71::
B:MUTA:COMP:LSM14A::
B:MUTA:COMP:LTN1::
B:MUTA:COMP:LZTR1::
B:MUTA:COMP:MACF1::
B:MUTA:COMP:MAGEC1::
B:MUTA:COMP:MAGI2::
B:MUTA:COMP:MAGOH::
B:MUTA:COMP:MAML3::
B:MUTA:COMP:MAP2K1::
B:MUTA:COMP:MAP2K2::
B:MUTA:COMP:MAP2K4::
B:MUTA:COMP:MAP3K1::
B:MUTA:COMP:MAP3K4::
B:MUTA:COMP:MAPK1::
B:MUTA:COMP:MAPK7::
B:MUTA:COMP:MARCH10::
B:MUTA:COMP:MAX::
B:MUTA:COMP:MDM2::
B:MUTA:COMP:MDM4::
B:MUTA:COMP:MECOM::
B:MUTA:COMP:MED12::
B:MUTA:COMP:MED28::
B:MUTA:COMP:MEF2A::
B:MUTA:COMP:MEN1::
B:MUTA:COMP:MET::
B:MUTA:COMP:METTL14::
B:MUTA:COMP:MGA::
B:MUTA:COMP:MGMT::
B:MUTA:COMP:MICA::
B:MUTA:COMP:MLH1::
B:MUTA:COMP:MLST8::
B:MUTA:COMP:MLX::
B:MUTA:COMP:MNT::
B:MUTA:COMP:MOB1A::
B:MUTA:COMP:MOB1B::
B:MUTA:COMP:MSH2::
B:MUTA:COMP:MSH3::
B:MUTA:COMP:MSH6::
B:MUTA:COMP:MTOR::
B:MUTA:COMP:MUC6::
B:MUTA:COMP:MXI1::
B:MUTA:COMP:MXRA5::
B:MUTA:COMP:MYC::
B:MUTA:COMP:MYCN::
B:MUTA:COMP:MYD88::
B:MUTA:COMP:MYH9::
B:MUTA:COMP:MYO18A::
B:MUTA:COMP:MYO18B::
B:MUTA:COMP:MYO9A::
B:MUTA:COMP:MYT1L::
B:MUTA:COMP:NAP1L3::
B:MUTA:COMP:NCOR1::
B:MUTA:COMP:NCOR2::
B:MUTA:COMP:NCR1::
B:MUTA:COMP:NF1::
B:MUTA:COMP:NF2::
B:MUTA:COMP:NFE2L2::
B:MUTA:COMP:NFIC::
B:MUTA:COMP:NHS::
B:MUTA:COMP:NIPBL::
B:MUTA:COMP:NOL4::
B:MUTA:COMP:NOTCH1::
B:MUTA:COMP:NOTCH2::
B:MUTA:COMP:NOTCH3::
B:MUTA:COMP:NOTCH4::
B:MUTA:COMP:NOV::
B:MUTA:COMP:NPAS1::
B:MUTA:COMP:NPM1::
B:MUTA:COMP:NPRL2::
B:MUTA:COMP:NPRL3::
B:MUTA:COMP:NRAS::
B:MUTA:COMP:NSD1::
B:MUTA:COMP:NT5C3A::
B:MUTA:COMP:NTRK1::
B:MUTA:COMP:NTRK2::
B:MUTA:COMP:NTRK3::
B:MUTA:COMP:NUP133::
B:MUTA:COMP:NUP93::
B:MUTA:COMP:OBP2B::
B:MUTA:COMP:OVGP1::
B:MUTA:COMP:OXA1L::
B:MUTA:COMP:PACS2::
B:MUTA:COMP:PANK3::
B:MUTA:COMP:PARP1::
B:MUTA:COMP:PASD1::
B:MUTA:COMP:PAX5::
B:MUTA:COMP:PBRM1::
B:MUTA:COMP:PCBP1::
B:MUTA:COMP:PCDHA10::
B:MUTA:COMP:PCED1B::
B:MUTA:COMP:PCMTD1::
B:MUTA:COMP:PCSK5::
B:MUTA:COMP:PDGFRA::
B:MUTA:COMP:PDGFRB::
B:MUTA:COMP:PDHA1::
B:MUTA:COMP:PDS5B::
B:MUTA:COMP:PGR::
B:MUTA:COMP:PHF6::
B:MUTA:COMP:PIK3CA::
B:MUTA:COMP:PIK3CB::
B:MUTA:COMP:PIK3CG::
B:MUTA:COMP:PIK3R1::
B:MUTA:COMP:PIK3R2::
B:MUTA:COMP:PIK3R3::
B:MUTA:COMP:PIM1::
B:MUTA:COMP:PLCB3::
B:MUTA:COMP:PLCB4::
B:MUTA:COMP:PLCG1::
B:MUTA:COMP:PLXNB1::
B:MUTA:COMP:PLXNB2::
B:MUTA:COMP:PMS1::
B:MUTA:COMP:PMS2::
B:MUTA:COMP:PNLIPRP3::
B:MUTA:COMP:PODXL::
B:MUTA:COMP:POLE::
B:MUTA:COMP:POLQ::
B:MUTA:COMP:POLRMT::
B:MUTA:COMP:POM121::
B:MUTA:COMP:PPM1D::
B:MUTA:COMP:PPP2R1A::
B:MUTA:COMP:PPP6C::
B:MUTA:COMP:PRKAR1A::
B:MUTA:COMP:PROCR::
B:MUTA:COMP:PRSS27::
B:MUTA:COMP:PSEN2::
B:MUTA:COMP:PSG4::
B:MUTA:COMP:PSIP1::
B:MUTA:COMP:PTCH1::
B:MUTA:COMP:PTEN::
B:MUTA:COMP:PTMA::
B:MUTA:COMP:PTN::
B:MUTA:COMP:PTPDC1::
B:MUTA:COMP:PTPN11::
B:MUTA:COMP:PTPN14::
B:MUTA:COMP:PTPRC::
B:MUTA:COMP:PTPRD::
B:MUTA:COMP:RAC1::
B:MUTA:COMP:RAD21::
B:MUTA:COMP:RAF1::
B:MUTA:COMP:RARA::
B:MUTA:COMP:RASA1::
B:MUTA:COMP:RB1::
B:MUTA:COMP:RBM10::
B:MUTA:COMP:RBM39::
B:MUTA:COMP:RET::
B:MUTA:COMP:RFC1::
B:MUTA:COMP:RHEB::
B:MUTA:COMP:RHOA::
B:MUTA:COMP:RHOB::
B:MUTA:COMP:RICTOR::
B:MUTA:COMP:RIMS1::
B:MUTA:COMP:RIMS2::
B:MUTA:COMP:RINT1::
B:MUTA:COMP:RIPPLY2::
B:MUTA:COMP:RIT1::
B:MUTA:COMP:RNF111::
B:MUTA:COMP:RNF43::
B:MUTA:COMP:ROS1::
B:MUTA:COMP:RPL10L::
B:MUTA:COMP:RPL22::
B:MUTA:COMP:RPL5::
B:MUTA:COMP:RPS6KA3::
B:MUTA:COMP:RPS6KB1::
B:MUTA:COMP:RPTOR::
B:MUTA:COMP:RQCD1::
B:MUTA:COMP:RRAS2::
B:MUTA:COMP:RSBN1L::
B:MUTA:COMP:RTKN2::
B:MUTA:COMP:RUNX1::
B:MUTA:COMP:RXRA::
B:MUTA:COMP:S100A3::
B:MUTA:COMP:S100A8::
B:MUTA:COMP:SAV1::
B:MUTA:COMP:SCAF4::
B:MUTA:COMP:SEMA4B::
B:MUTA:COMP:SETBP1::
B:MUTA:COMP:SETD2::
B:MUTA:COMP:SF1::
B:MUTA:COMP:SF3B1::
B:MUTA:COMP:SFRP1::
B:MUTA:COMP:SFRP2::
B:MUTA:COMP:SFRP4::
B:MUTA:COMP:SFRP5::
B:MUTA:COMP:SHB::
B:MUTA:COMP:SHROOM1::
B:MUTA:COMP:SIN3A::
B:MUTA:COMP:SLC16A13::
B:MUTA:COMP:SLC27A5::
B:MUTA:COMP:SLC4A11::
B:MUTA:COMP:SLCO1B7::
B:MUTA:COMP:SMAD2::
B:MUTA:COMP:SMAD3::
B:MUTA:COMP:SMAD4::
B:MUTA:COMP:SMARCA1::
B:MUTA:COMP:SMARCA4::
B:MUTA:COMP:SMARCB1::
B:MUTA:COMP:SMC1A::
B:MUTA:COMP:SMC3::
B:MUTA:COMP:SMTNL2::
B:MUTA:COMP:SNRPD3::
B:MUTA:COMP:SOS1::
B:MUTA:COMP:SOST::
B:MUTA:COMP:SOX17::
B:MUTA:COMP:SOX9::
B:MUTA:COMP:SPEN::
B:MUTA:COMP:SPOP::
B:MUTA:COMP:SPRED1::
B:MUTA:COMP:SPTA1::
B:MUTA:COMP:SPTAN1::
B:MUTA:COMP:SRSF2::
B:MUTA:COMP:SSBP3::
B:MUTA:COMP:STAG2::
B:MUTA:COMP:STAT3::
B:MUTA:COMP:STK11::
B:MUTA:COMP:STK19::
B:MUTA:COMP:STK3::
B:MUTA:COMP:STK4::
B:MUTA:COMP:SWI5::
B:MUTA:COMP:SYT13::
B:MUTA:COMP:TACC3::
B:MUTA:COMP:TAF1::
B:MUTA:COMP:TAOK1::
B:MUTA:COMP:TAOK2::
B:MUTA:COMP:TAOK3::
B:MUTA:COMP:TARBP2::
B:MUTA:COMP:TBL1XR1::
B:MUTA:COMP:TBX2::
B:MUTA:COMP:TBX3::
B:MUTA:COMP:TCEB1::
B:MUTA:COMP:TCF12::
B:MUTA:COMP:TCF20::
B:MUTA:COMP:TCF7::
B:MUTA:COMP:TCF7L1::
B:MUTA:COMP:TCF7L2::
B:MUTA:COMP:TEAD2::
B:MUTA:COMP:TEAD3::
B:MUTA:COMP:TET2::
B:MUTA:COMP:TGFBR1::
B:MUTA:COMP:TGFBR2::
B:MUTA:COMP:TGFBRAP1::
B:MUTA:COMP:TGIF1::
B:MUTA:COMP:THBD::
B:MUTA:COMP:THBS2::
B:MUTA:COMP:THRA::
B:MUTA:COMP:THRAP3::
B:MUTA:COMP:THSD7B::
B:MUTA:COMP:TLE1::
B:MUTA:COMP:TLE2::
B:MUTA:COMP:TLE3::
B:MUTA:COMP:TLE4::
B:MUTA:COMP:TLR4::
B:MUTA:COMP:TMEM131::
B:MUTA:COMP:TMEM147::
B:MUTA:COMP:TMEM200C::
B:MUTA:COMP:TMSB4X::
B:MUTA:COMP:TNFAIP3::
B:MUTA:COMP:TOP2B::
B:MUTA:COMP:TP53::
B:MUTA:COMP:TPSD1::
B:MUTA:COMP:TPTE2::
B:MUTA:COMP:TRAF3::
B:MUTA:COMP:TRIM65::
B:MUTA:COMP:TROAP::
B:MUTA:COMP:TRUB1::
B:MUTA:COMP:TSC1::
B:MUTA:COMP:TSC22D2::
B:MUTA:COMP:TSC2::
B:MUTA:COMP:TUBGCP4::
B:MUTA:COMP:TUBGCP6::
B:MUTA:COMP:TXNIP::
B:MUTA:COMP:U2AF1::
B:MUTA:COMP:UBE2D3::
B:MUTA:COMP:UBXN11::
B:MUTA:COMP:UCHL1::
B:MUTA:COMP:UNCX::
B:MUTA:COMP:USP9X::
B:MUTA:COMP:VHL::
B:MUTA:COMP:VPS37B::
B:MUTA:COMP:WDR52::
B:MUTA:COMP:WDR73::
B:MUTA:COMP:WHSC1::
B:MUTA:COMP:WIF1::
B:MUTA:COMP:WT1::
B:MUTA:COMP:WWC1::
B:MUTA:COMP:WWTR1::
B:MUTA:COMP:XPO1::
B:MUTA:COMP:XPO6::
B:MUTA:COMP:YAP1::
B:MUTA:COMP:ZBTB20::
B:MUTA:COMP:ZBTB7A::
B:MUTA:COMP:ZBTB7B::
B:MUTA:COMP:ZC3H12A::
B:MUTA:COMP:ZCCHC12::
B:MUTA:COMP:ZFHX3::
B:MUTA:COMP:ZFP36L1::
B:MUTA:COMP:ZFP36L2::
B:MUTA:COMP:ZHX3::
B:MUTA:COMP:ZMYM2::
B:MUTA:COMP:ZMYM3::
B:MUTA:COMP:ZNF133::
B:MUTA:COMP:ZNF516::
B:MUTA:COMP:ZNF623::
B:MUTA:COMP:ZNF649::
B:MUTA:COMP:ZNF750::
B:MUTA:COMP:ZNRF3::
B:MUTA:HOTS:ABCC10:pR570:
B:MUTA:HOTS:ACADS:pR330:
B:MUTA:HOTS:ACVR1:pG328:
B:MUTA:HOTS:ACVR1:pR258:
B:MUTA:HOTS:ACVR1B:pR485:
B:MUTA:HOTS:AKT1:pE17:
B:MUTA:HOTS:ALK:pR1275:
B:MUTA:HOTS:AMPD1:pL631:
B:MUTA:HOTS:APC:pE1408:
B:MUTA:HOTS:APC:pQ1338:
B:MUTA:HOTS:APC:pQ1378:
B:MUTA:HOTS:APC:pQ1406:
B:MUTA:HOTS:APC:pQ1429:
B:MUTA:HOTS:APC:pR1114:
B:MUTA:HOTS:APC:pR1450:
B:MUTA:HOTS:APC:pR213:
B:MUTA:HOTS:APC:pR216:
B:MUTA:HOTS:APC:pR232:
B:MUTA:HOTS:APC:pR499:
B:MUTA:HOTS:APC:pR564:
B:MUTA:HOTS:APC:pR876:
B:MUTA:HOTS:APC:pY935:
B:MUTA:HOTS:APOBR:pE361:
B:MUTA:HOTS:ARAF:pS214:
B:MUTA:HOTS:ARHGAP28:pL277:
B:MUTA:HOTS:ARID1A:pR1335:
B:MUTA:HOTS:ARID1A:pR1989:
B:MUTA:HOTS:ARID1A:pR693:
B:MUTA:HOTS:ARID2:pS297:
B:MUTA:HOTS:ARID3A:pS557:
B:MUTA:HOTS:ARL16:pG6:
B:MUTA:HOTS:ASF1B:pP21:
B:MUTA:HOTS:ATM:pN2875:
B:MUTA:HOTS:ATM:pR337:
B:MUTA:HOTS:ATP6V1B2:pP352:
B:MUTA:HOTS:B2M:pM1:
B:MUTA:HOTS:BCL2L12:pF17:
B:MUTA:HOTS:BCL2L12:pF8:
B:MUTA:HOTS:BCL2L12:pR18:
B:MUTA:HOTS:BNC2:pS575:
B:MUTA:HOTS:BRAF:pD594:
B:MUTA:HOTS:BRAF:pG466:
B:MUTA:HOTS:BRAF:pG469:
B:MUTA:HOTS:BRAF:pG596:
B:MUTA:HOTS:BRAF:pK601:
B:MUTA:HOTS:BRAF:pL597:
B:MUTA:HOTS:BRAF:pN581:
B:MUTA:HOTS:BRAF:pV600:
B:MUTA:HOTS:BRD7:pY455:
B:MUTA:HOTS:BRINP1:pG713:
B:MUTA:HOTS:BTBD11:pK1003:
B:MUTA:HOTS:C16orf80:pR100:
B:MUTA:HOTS:C3orf70:pS6:
B:MUTA:HOTS:C5orf49:pK130:
B:MUTA:HOTS:C6:pK817:
B:MUTA:HOTS:CANT1:pK131:
B:MUTA:HOTS:CCND1:pP287:
B:MUTA:HOTS:CDH1:pQ23:
B:MUTA:HOTS:CDK4:pK22:
B:MUTA:HOTS:CDK4:pR24:
B:MUTA:HOTS:CDKN2A:pE88:
B:MUTA:HOTS:CDKN2A:pH83:
B:MUTA:HOTS:CDKN2A:pP114:
B:MUTA:HOTS:CDKN2A:pQ50:
B:MUTA:HOTS:CDKN2A:pR58:
B:MUTA:HOTS:CDKN2A:pR80:
B:MUTA:HOTS:CDKN2A:pV51:
B:MUTA:HOTS:CDKN2A:pW110:
B:MUTA:HOTS:CELSR1:pW1958:
B:MUTA:HOTS:CEP63:pS153:
B:MUTA:HOTS:CEP89:pS153:
B:MUTA:HOTS:CHD3:pI293:
B:MUTA:HOTS:CHIT1:pW358:
B:MUTA:HOTS:CIZ1:pL59:
B:MUTA:HOTS:CLEC14A:pR193:
B:MUTA:HOTS:CR1:pR1842:
B:MUTA:HOTS:CRB1:pF630:
B:MUTA:HOTS:CREBBP:pR1446:
B:MUTA:HOTS:CRNKL1:pS128:
B:MUTA:HOTS:CSPG5:pR365:
B:MUTA:HOTS:CTNNB1:pD32:
B:MUTA:HOTS:CTNNB1:pG34:
B:MUTA:HOTS:CTNNB1:pH36:
B:MUTA:HOTS:CTNNB1:pK335:
B:MUTA:HOTS:CTNNB1:pN387:
B:MUTA:HOTS:CTNNB1:pS33:
B:MUTA:HOTS:CTNNB1:pS37:
B:MUTA:HOTS:CTNNB1:pS45:
B:MUTA:HOTS:CTNNB1:pT41:
B:MUTA:HOTS:CYP2C8:pP402:
B:MUTA:HOTS:CYP4A11:pI491:
B:MUTA:HOTS:CYP7B1:pK332:
B:MUTA:HOTS:DCAF13:pT118:
B:MUTA:HOTS:DDX28:pS442:
B:MUTA:HOTS:DICER1:pE1813:
B:MUTA:HOTS:DNAH9:pE2368:
B:MUTA:HOTS:DNMT3A:pR882:
B:MUTA:HOTS:DUSP16:pR483:
B:MUTA:HOTS:EBF2:pG444:
B:MUTA:HOTS:EGFR:pA289:
B:MUTA:HOTS:EGFR:pG598:
B:MUTA:HOTS:EGFR:pG719:
B:MUTA:HOTS:EGFR:pL858:
B:MUTA:HOTS:EGFR:pL861:
B:MUTA:HOTS:EGFR:pR108:
B:MUTA:HOTS:ELTD1:pS11:
B:MUTA:HOTS:EP300:pD1399:
B:MUTA:HOTS:EP300:pH1451:
B:MUTA:HOTS:ERBB2:pD769:
B:MUTA:HOTS:ERBB2:pL755:
B:MUTA:HOTS:ERBB2:pR678:
B:MUTA:HOTS:ERBB2:pS310:
B:MUTA:HOTS:ERBB2:pV777:
B:MUTA:HOTS:ERBB2:pV842:
B:MUTA:HOTS:ERBB3:pD297:
B:MUTA:HOTS:ERBB3:pM60:
B:MUTA:HOTS:ERBB3:pV104:
B:MUTA:HOTS:EYA4:pL152:
B:MUTA:HOTS:EZH2:pY646:
B:MUTA:HOTS:FAM46D:pS69:
B:MUTA:HOTS:FAM58A:pK141:
B:MUTA:HOTS:FBXW7:pR367:
B:MUTA:HOTS:FBXW7:pR465:
B:MUTA:HOTS:FBXW7:pR479:
B:MUTA:HOTS:FBXW7:pR505:
B:MUTA:HOTS:FBXW7:pR658:
B:MUTA:HOTS:FGFR1:pN577:
B:MUTA:HOTS:FGFR2:pC383:
B:MUTA:HOTS:FGFR2:pN550:
B:MUTA:HOTS:FGFR2:pS252:
B:MUTA:HOTS:FGFR3:pR248:
B:MUTA:HOTS:FGFR3:pS249:
B:MUTA:HOTS:FGFR3:pY375:
B:MUTA:HOTS:FOXA1:pI176:
B:MUTA:HOTS:FRMD4B:pP368:
B:MUTA:HOTS:FRMD6:pF6:
B:MUTA:HOTS:FRMD6:pS17:
B:MUTA:HOTS:GNA11:pQ209:
B:MUTA:HOTS:GNAQ:pT96:
B:MUTA:HOTS:GNAS:pR844:
B:MUTA:HOTS:H3F3A:pG35:
B:MUTA:HOTS:HIST1H3B:pK28:
B:MUTA:HOTS:HIST1H3C:pK37:
B:MUTA:HOTS:HOOK2:pS630:
B:MUTA:HOTS:HRAS:pG12:
B:MUTA:HOTS:HRAS:pG13:
B:MUTA:HOTS:HRAS:pQ61:
B:MUTA:HOTS:HSD11B1:pG45:
B:MUTA:HOTS:IDH1:pR132:
B:MUTA:HOTS:IDH2:pR140:
B:MUTA:HOTS:IDH2:pR172:
B:MUTA:HOTS:IL7R:pK395:
B:MUTA:HOTS:ING1:pR339:
B:MUTA:HOTS:INMT:pS212:
B:MUTA:HOTS:INTS12:pM1:
B:MUTA:HOTS:KAT8:pR98:
B:MUTA:HOTS:KCNH5:pT147:
B:MUTA:HOTS:KCNJ8:pG417:
B:MUTA:HOTS:KCNQ5:pG273:
B:MUTA:HOTS:KDM6A:pQ555:
B:MUTA:HOTS:KIF26B:pR2024:
B:MUTA:HOTS:KIT:pK642:
B:MUTA:HOTS:KLF5:pE419:
B:MUTA:HOTS:KNSTRN:pS24:
B:MUTA:HOTS:KRAS:pA146:
B:MUTA:HOTS:KRAS:pG12:
B:MUTA:HOTS:KRAS:pG13:
B:MUTA:HOTS:KRAS:pG60:
B:MUTA:HOTS:KRAS:pK117:
B:MUTA:HOTS:KRAS:pQ61:
B:MUTA:HOTS:LAMC1:pP641:
B:MUTA:HOTS:LCE1A:pK28:
B:MUTA:HOTS:LCE1F:pP27:
B:MUTA:HOTS:LENG8:pG377:
B:MUTA:HOTS:LRP1:pP1058:
B:MUTA:HOTS:LRRC71:pK324:
B:MUTA:HOTS:LSM14A:pR272:
B:MUTA:HOTS:LTN1:pS19:
B:MUTA:HOTS:MAGEC1:pK1046:
B:MUTA:HOTS:MAGI2:pL603:
B:MUTA:HOTS:MAP2K1:pF53:
B:MUTA:HOTS:MAP2K1:pK57:
B:MUTA:HOTS:MAP2K1:pP124:
B:MUTA:HOTS:MAP2K2:pF57:
B:MUTA:HOTS:MAPK1:pE322:
B:MUTA:HOTS:MARCH10:pG241:
B:MUTA:HOTS:MAX:pH28:
B:MUTA:HOTS:MAX:pR60:
B:MUTA:HOTS:MED12:pL1224:
B:MUTA:HOTS:MED28:pG7:
B:MUTA:HOTS:METTL14:pR298:
B:MUTA:HOTS:MTOR:pC1483:
B:MUTA:HOTS:MTOR:pI2500:
B:MUTA:HOTS:MTOR:pS2215:
B:MUTA:HOTS:MXRA5:pG792:
B:MUTA:HOTS:MYC:pS161:
B:MUTA:HOTS:MYCN:pP44:
B:MUTA:HOTS:MYD88:pL273:
B:MUTA:HOTS:MYO18B:pP1018:
B:MUTA:HOTS:MYO9A:pP1300:
B:MUTA:HOTS:MYT1L:pK203:
B:MUTA:HOTS:NAP1L3:pK502:
B:MUTA:HOTS:NCR1:pE42:
B:MUTA:HOTS:NFE2L2:pD29:
B:MUTA:HOTS:NFE2L2:pE79:
B:MUTA:HOTS:NFE2L2:pE82:
B:MUTA:HOTS:NFE2L2:pG31:
B:MUTA:HOTS:NFE2L2:pG81:
B:MUTA:HOTS:NFE2L2:pL30:
B:MUTA:HOTS:NFE2L2:pQ26:
B:MUTA:HOTS:NFE2L2:pR34:
B:MUTA:HOTS:NFE2L2:pT80:
B:MUTA:HOTS:NOL4:pL423:
B:MUTA:HOTS:NPAS1:pF159:
B:MUTA:HOTS:NRAS:pG12:
B:MUTA:HOTS:NRAS:pG13:
B:MUTA:HOTS:NRAS:pQ61:
B:MUTA:HOTS:NUP93:pE14:
B:MUTA:HOTS:NUP93:pQ15:
B:MUTA:HOTS:OBP2B:pS133:
B:MUTA:HOTS:OXA1L:pL57:
B:MUTA:HOTS:PACS2:pQ87:
B:MUTA:HOTS:PASD1:pM338:
B:MUTA:HOTS:PCBP1:pL102:
B:MUTA:HOTS:PCED1B:pS343:
B:MUTA:HOTS:PCSK5:pW924:
B:MUTA:HOTS:PDHA1:pG145:
B:MUTA:HOTS:PIK3CA:pC378:
B:MUTA:HOTS:PIK3CA:pC420:
B:MUTA:HOTS:PIK3CA:pE453:
B:MUTA:HOTS:PIK3CA:pE542:
B:MUTA:HOTS:PIK3CA:pE545:
B:MUTA:HOTS:PIK3CA:pE726:
B:MUTA:HOTS:PIK3CA:pE81:
B:MUTA:HOTS:PIK3CA:pG106:
B:MUTA:HOTS:PIK3CA:pG118:
B:MUTA:HOTS:PIK3CA:pH1047:
B:MUTA:HOTS:PIK3CA:pK111:
B:MUTA:HOTS:PIK3CA:pM1043:
B:MUTA:HOTS:PIK3CA:pN1044:
B:MUTA:HOTS:PIK3CA:pN345:
B:MUTA:HOTS:PIK3CA:pQ546:
B:MUTA:HOTS:PIK3CA:pR38:
B:MUTA:HOTS:PIK3CA:pR88:
B:MUTA:HOTS:PIK3CA:pV344:
B:MUTA:HOTS:PIK3CA:pY1021:
B:MUTA:HOTS:PIK3CB:pD1067:
B:MUTA:HOTS:PIK3R1:pG376:
B:MUTA:HOTS:PIK3R1:pK567:
B:MUTA:HOTS:PIK3R1:pN564:
B:MUTA:HOTS:PIK3R1:pR348:
B:MUTA:HOTS:PNLIPRP3:pK431:
B:MUTA:HOTS:POLE:pP286:
B:MUTA:HOTS:POLE:pV411:
B:MUTA:HOTS:PPP2R1A:pP179:
B:MUTA:HOTS:PPP2R1A:pR183:
B:MUTA:HOTS:PPP6C:pR301:
B:MUTA:HOTS:PSG4:pE263:
B:MUTA:HOTS:PTEN:pC136:
B:MUTA:HOTS:PTEN:pR130:
B:MUTA:HOTS:PTEN:pR233:
B:MUTA:HOTS:PTN:pK44:
B:MUTA:HOTS:PTPN11:pA72:
B:MUTA:HOTS:PTPN11:pE76:
B:MUTA:HOTS:PTPN11:pG503:
B:MUTA:HOTS:PTPN11:pQ510:
B:MUTA:HOTS:RAC1:pA178:
B:MUTA:HOTS:RAC1:pP29:
B:MUTA:HOTS:RAF1:pS257:
B:MUTA:HOTS:RARA:pF286:
B:MUTA:HOTS:RBM39:pT353:
B:MUTA:HOTS:RHEB:pY35:
B:MUTA:HOTS:RHOA:pE40:
B:MUTA:HOTS:RHOA:pR5:
B:MUTA:HOTS:RHOA:pY42:
B:MUTA:HOTS:RIMS1:pR71:
B:MUTA:HOTS:RIMS2:pS423:
B:MUTA:HOTS:RINT1:pK85:
B:MUTA:HOTS:RIPPLY2:pS110:
B:MUTA:HOTS:RPL10L:pK156:
B:MUTA:HOTS:RQCD1:pP131:
B:MUTA:HOTS:RQCD1:pS87:
B:MUTA:HOTS:RRAS2:pQ72:
B:MUTA:HOTS:RTKN2:pR33:
B:MUTA:HOTS:RXRA:pS427:
B:MUTA:HOTS:S100A3:pP97:
B:MUTA:HOTS:SEMA4B:pS231:
B:MUTA:HOTS:SF3B1:pD894:
B:MUTA:HOTS:SF3B1:pG742:
B:MUTA:HOTS:SF3B1:pK666:
B:MUTA:HOTS:SF3B1:pK700:
B:MUTA:HOTS:SF3B1:pN626:
B:MUTA:HOTS:SF3B1:pR625:
B:MUTA:HOTS:SLC27A5:pT554:
B:MUTA:HOTS:SLCO1B7:pE27:
B:MUTA:HOTS:SMAD2:pS464:
B:MUTA:HOTS:SMAD4:pD351:
B:MUTA:HOTS:SMAD4:pD537:
B:MUTA:HOTS:SMAD4:pG386:
B:MUTA:HOTS:SMAD4:pR361:
B:MUTA:HOTS:SMARCA4:pG1232:
B:MUTA:HOTS:SMTNL2:pE244:
B:MUTA:HOTS:SNRPD3:pG96:
B:MUTA:HOTS:SOS1:pN233:
B:MUTA:HOTS:SPOP:pF102:
B:MUTA:HOTS:SPOP:pF133:
B:MUTA:HOTS:SPOP:pW131:
B:MUTA:HOTS:SPOP:pY87:
B:MUTA:HOTS:SPTA1:pK1732:
B:MUTA:HOTS:STAT3:pH410:
B:MUTA:HOTS:STK19:pD89:
B:MUTA:HOTS:SWI5:pP34:
B:MUTA:HOTS:SYT13:pP228:
B:MUTA:HOTS:TACC3:pP417:
B:MUTA:HOTS:TARBP2:pE191:
B:MUTA:HOTS:TCEB1:pY79:
B:MUTA:HOTS:TCF20:pP815:
B:MUTA:HOTS:TGFBR2:pR553:
B:MUTA:HOTS:TGFBRAP1:pP824:
B:MUTA:HOTS:THBD:pC554:
B:MUTA:HOTS:THSD7B:pE1181:
B:MUTA:HOTS:THSD7B:pG557:
B:MUTA:HOTS:TMEM131:pE1319:
B:MUTA:HOTS:TMEM147:pA92:
B:MUTA:HOTS:TMEM200C:pR19:
B:MUTA:HOTS:TOP2B:pR651:
B:MUTA:HOTS:TP53:pC135:
B:MUTA:HOTS:TP53:pC141:
B:MUTA:HOTS:TP53:pC176:
B:MUTA:HOTS:TP53:pC238:
B:MUTA:HOTS:TP53:pC242:
B:MUTA:HOTS:TP53:pC275:
B:MUTA:HOTS:TP53:pD281:
B:MUTA:HOTS:TP53:pE286:
B:MUTA:HOTS:TP53:pF270:
B:MUTA:HOTS:TP53:pG244:
B:MUTA:HOTS:TP53:pG245:
B:MUTA:HOTS:TP53:pG266:
B:MUTA:HOTS:TP53:pH179:
B:MUTA:HOTS:TP53:pH193:
B:MUTA:HOTS:TP53:pH214:
B:MUTA:HOTS:TP53:pI195:
B:MUTA:HOTS:TP53:pI255:
B:MUTA:HOTS:TP53:pK132:
B:MUTA:HOTS:TP53:pL111:
B:MUTA:HOTS:TP53:pL194:
B:MUTA:HOTS:TP53:pM237:
B:MUTA:HOTS:TP53:pN239:
B:MUTA:HOTS:TP53:pP151:
B:MUTA:HOTS:TP53:pP278:
B:MUTA:HOTS:TP53:pQ144:
B:MUTA:HOTS:TP53:pQ331:
B:MUTA:HOTS:TP53:pR175:
B:MUTA:HOTS:TP53:pR196:
B:MUTA:HOTS:TP53:pR213:
B:MUTA:HOTS:TP53:pR248:
B:MUTA:HOTS:TP53:pR249:
B:MUTA:HOTS:TP53:pR273:
B:MUTA:HOTS:TP53:pR280:
B:MUTA:HOTS:TP53:pR282:
B:MUTA:HOTS:TP53:pS215:
B:MUTA:HOTS:TP53:pS241:
B:MUTA:HOTS:TP53:pS33:
B:MUTA:HOTS:TP53:pT125:
B:MUTA:HOTS:TP53:pV173:
B:MUTA:HOTS:TP53:pV216:
B:MUTA:HOTS:TP53:pV225:
B:MUTA:HOTS:TP53:pV272:
B:MUTA:HOTS:TP53:pV274:
B:MUTA:HOTS:TP53:pY126:
B:MUTA:HOTS:TP53:pY163:
B:MUTA:HOTS:TP53:pY205:
B:MUTA:HOTS:TP53:pY220:
B:MUTA:HOTS:TP53:pY234:
B:MUTA:HOTS:TP53:pY236:
B:MUTA:HOTS:TSC22D2:pS735:
B:MUTA:HOTS:TUBGCP4:pA8:
B:MUTA:HOTS:U2AF1:pI24:
B:MUTA:HOTS:U2AF1:pQ157:
B:MUTA:HOTS:U2AF1:pS34:
B:MUTA:HOTS:UCHL1:pH161:
B:MUTA:HOTS:XPO1:pE571:
B:MUTA:HOTS:XPO6:pI274:
B:MUTA:HOTS:ZBTB7A:pK424:
B:MUTA:HOTS:ZHX3:pN249:
B:MUTA:HOTS:ZNF649:pR198:
B:MUTA:LOF:ABCC10::
B:MUTA:LOF:ABL1::
B:MUTA:LOF:ACADS::
B:MUTA:LOF:ACP6::
B:MUTA:LOF:ACSBG2::
B:MUTA:LOF:ACVR1::
B:MUTA:LOF:ACVR1B::
B:MUTA:LOF:ACVR2A::
B:MUTA:LOF:AHI1::
B:MUTA:LOF:AJUBA::
B:MUTA:LOF:AKT1::
B:MUTA:LOF:AKT2::
B:MUTA:LOF:AKT3::
B:MUTA:LOF:ALB::
B:MUTA:LOF:ALK::
B:MUTA:LOF:AMER1::
B:MUTA:LOF:AMPD1::
B:MUTA:LOF:ANKZF1::
B:MUTA:LOF:APC::
B:MUTA:LOF:APOB::
B:MUTA:LOF:APOBR::
B:MUTA:LOF:AR::
B:MUTA:LOF:ARAF::
B:MUTA:LOF:ARHGAP28::
B:MUTA:LOF:ARHGAP33::
B:MUTA:LOF:ARHGAP35::
B:MUTA:LOF:ARID1A::
B:MUTA:LOF:ARID2::
B:MUTA:LOF:ARID3A::
B:MUTA:LOF:ARID5B::
B:MUTA:LOF:ARIH1::
B:MUTA:LOF:ARL16::
B:MUTA:LOF:ARRDC1::
B:MUTA:LOF:ASF1B::
B:MUTA:LOF:ASXL1::
B:MUTA:LOF:ASXL2::
B:MUTA:LOF:ATF7IP::
B:MUTA:LOF:ATM::
B:MUTA:LOF:ATP6V1B2::
B:MUTA:LOF:ATR::
B:MUTA:LOF:ATRX::
B:MUTA:LOF:ATXN3::
B:MUTA:LOF:AXIN1::
B:MUTA:LOF:AXIN2::
B:MUTA:LOF:B2M::
B:MUTA:LOF:BAP1::
B:MUTA:LOF:BCL2::
B:MUTA:LOF:BCL2L11::
B:MUTA:LOF:BCL2L12::
B:MUTA:LOF:BCOR::
B:MUTA:LOF:BNC2::
B:MUTA:LOF:BRAF::
B:MUTA:LOF:BRCA1::
B:MUTA:LOF:BRCA2::
B:MUTA:LOF:BRD7::
B:MUTA:LOF:BRINP1::
B:MUTA:LOF:BTBD11::
B:MUTA:LOF:BTG2::
B:MUTA:LOF:C16orf80::
B:MUTA:LOF:C3orf70::
B:MUTA:LOF:C5orf49::
B:MUTA:LOF:C6::
B:MUTA:LOF:CACNA1A::
B:MUTA:LOF:CANT1::
B:MUTA:LOF:CARD11::
B:MUTA:LOF:CASP8::
B:MUTA:LOF:CBFB::
B:MUTA:LOF:CBL::
B:MUTA:LOF:CCND1::
B:MUTA:LOF:CCND2::
B:MUTA:LOF:CCND3::
B:MUTA:LOF:CCNE1::
B:MUTA:LOF:CCT8::
B:MUTA:LOF:CD70::
B:MUTA:LOF:CD79B::
B:MUTA:LOF:CDH1::
B:MUTA:LOF:CDK12::
B:MUTA:LOF:CDK2::
B:MUTA:LOF:CDK4::
B:MUTA:LOF:CDK6::
B:MUTA:LOF:CDKN1A::
B:MUTA:LOF:CDKN1B::
B:MUTA:LOF:CDKN2A::
B:MUTA:LOF:CDKN2B::
B:MUTA:LOF:CDKN2C::
B:MUTA:LOF:CEBPA::
B:MUTA:LOF:CELSR1::
B:MUTA:LOF:CEP63::
B:MUTA:LOF:CEP89::
B:MUTA:LOF:CHD3::
B:MUTA:LOF:CHD4::
B:MUTA:LOF:CHD8::
B:MUTA:LOF:CHEK2::
B:MUTA:LOF:CHIT1::
B:MUTA:LOF:CHST12::
B:MUTA:LOF:CIC::
B:MUTA:LOF:CIZ1::
B:MUTA:LOF:CLEC14A::
B:MUTA:LOF:CLECL1::
B:MUTA:LOF:CNBD1::
B:MUTA:LOF:CNTN6::
B:MUTA:LOF:COBL::
B:MUTA:LOF:COL5A1::
B:MUTA:LOF:CR1::
B:MUTA:LOF:CRB1::
B:MUTA:LOF:CRB2::
B:MUTA:LOF:CRB3::
B:MUTA:LOF:CREB3L3::
B:MUTA:LOF:CREBBP::
B:MUTA:LOF:CRNKL1::
B:MUTA:LOF:CSDE1::
B:MUTA:LOF:CSNK1D::
B:MUTA:LOF:CSNK1E::
B:MUTA:LOF:CSPG5::
B:MUTA:LOF:CTCF::
B:MUTA:LOF:CTNNB1::
B:MUTA:LOF:CTNND1::
B:MUTA:LOF:CUL1::
B:MUTA:LOF:CUL3::
B:MUTA:LOF:CYLD::
B:MUTA:LOF:CYP2C8::
B:MUTA:LOF:CYP4A11::
B:MUTA:LOF:CYP7B1::
B:MUTA:LOF:CYSLTR2::
B:MUTA:LOF:DACH1::
B:MUTA:LOF:DAZAP1::
B:MUTA:LOF:DCAF13::
B:MUTA:LOF:DCHS1::
B:MUTA:LOF:DCHS2::
B:MUTA:LOF:DDX28::
B:MUTA:LOF:DDX3X::
B:MUTA:LOF:DHRS4::
B:MUTA:LOF:DHX9::
B:MUTA:LOF:DIAPH2::
B:MUTA:LOF:DICER1::
B:MUTA:LOF:DKK1::
B:MUTA:LOF:DKK2::
B:MUTA:LOF:DKK3::
B:MUTA:LOF:DKK4::
B:MUTA:LOF:DMD::
B:MUTA:LOF:DNAH9::
B:MUTA:LOF:DNAJB1::
B:MUTA:LOF:DNER::
B:MUTA:LOF:DNMT3A::
B:MUTA:LOF:DTD2::
B:MUTA:LOF:DUSP16::
B:MUTA:LOF:E2F1::
B:MUTA:LOF:E2F3::
B:MUTA:LOF:EBF2::
B:MUTA:LOF:EEF1A1::
B:MUTA:LOF:EEF2::
B:MUTA:LOF:EGFR::
B:MUTA:LOF:EGR3::
B:MUTA:LOF:EHMT1::
B:MUTA:LOF:EIF1AX::
B:MUTA:LOF:ELF3::
B:MUTA:LOF:ELTD1::
B:MUTA:LOF:EP300::
B:MUTA:LOF:EPAS1::
B:MUTA:LOF:EPHA2::
B:MUTA:LOF:EPHA3::
B:MUTA:LOF:ERBB2::
B:MUTA:LOF:ERBB3::
B:MUTA:LOF:ERBB4::
B:MUTA:LOF:ERCC2::
B:MUTA:LOF:ERF::
B:MUTA:LOF:ERRFI1::
B:MUTA:LOF:ESR1::
B:MUTA:LOF:EVPL::
B:MUTA:LOF:EYA4::
B:MUTA:LOF:EZH2::
B:MUTA:LOF:FAM46D::
B:MUTA:LOF:FAM58A::
B:MUTA:LOF:FANK1::
B:MUTA:LOF:FAT1::
B:MUTA:LOF:FAT2::
B:MUTA:LOF:FAT3::
B:MUTA:LOF:FAT4::
B:MUTA:LOF:FBXW7::
B:MUTA:LOF:FGFR1::
B:MUTA:LOF:FGFR2::
B:MUTA:LOF:FGFR3::
B:MUTA:LOF:FGFR4::
B:MUTA:LOF:FLNA::
B:MUTA:LOF:FLT3::
B:MUTA:LOF:FOXA1::
B:MUTA:LOF:FOXA2::
B:MUTA:LOF:FOXQ1::
B:MUTA:LOF:FRMD4B::
B:MUTA:LOF:FRMD6::
B:MUTA:LOF:FUBP1::
B:MUTA:LOF:FZD10::
B:MUTA:LOF:GABRA6::
B:MUTA:LOF:GATA3::
B:MUTA:LOF:GNA11::
B:MUTA:LOF:GNA13::
B:MUTA:LOF:GNAQ::
B:MUTA:LOF:GNAS::
B:MUTA:LOF:GPRIN2::
B:MUTA:LOF:GPS2::
B:MUTA:LOF:GRB2::
B:MUTA:LOF:GRIN2D::
B:MUTA:LOF:GSK3B::
B:MUTA:LOF:GTF2I::
B:MUTA:LOF:H3F3A::
B:MUTA:LOF:H3F3C::
B:MUTA:LOF:HDAC1::
B:MUTA:LOF:HES1::
B:MUTA:LOF:HES2::
B:MUTA:LOF:HES3::
B:MUTA:LOF:HES4::
B:MUTA:LOF:HEXDC::
B:MUTA:LOF:HEY1::
B:MUTA:LOF:HEY2::
B:MUTA:LOF:HEYL::
B:MUTA:LOF:HGF::
B:MUTA:LOF:HIST1H1C::
B:MUTA:LOF:HIST1H1E::
B:MUTA:LOF:HIST1H3B::
B:MUTA:LOF:HIST1H3C::
B:MUTA:LOF:HLA-A::
B:MUTA:LOF:HLA-B::
B:MUTA:LOF:HNMT::
B:MUTA:LOF:HOOK2::
B:MUTA:LOF:HOXB2::
B:MUTA:LOF:HRAS::
B:MUTA:LOF:HSD11B1::
B:MUTA:LOF:HUWE1::
B:MUTA:LOF:IDH1::
B:MUTA:LOF:IDH2::
B:MUTA:LOF:IGF1R::
B:MUTA:LOF:IL6ST::
B:MUTA:LOF:IL7R::
B:MUTA:LOF:ING1::
B:MUTA:LOF:INMT::
B:MUTA:LOF:INPP4B::
B:MUTA:LOF:INPPL1::
B:MUTA:LOF:INTS12::
B:MUTA:LOF:IRF2::
B:MUTA:LOF:IRF6::
B:MUTA:LOF:JAG2::
B:MUTA:LOF:JAK1::
B:MUTA:LOF:JAK2::
B:MUTA:LOF:JAK3::
B:MUTA:LOF:KANSL1::
B:MUTA:LOF:KAT2B::
B:MUTA:LOF:KAT8::
B:MUTA:LOF:KCNH5::
B:MUTA:LOF:KCNJ12::
B:MUTA:LOF:KCNJ8::
B:MUTA:LOF:KCNQ5::
B:MUTA:LOF:KDM5A::
B:MUTA:LOF:KDM5C::
B:MUTA:LOF:KDM6A::
B:MUTA:LOF:KEAP1::
B:MUTA:LOF:KEL::
B:MUTA:LOF:KIAA0020::
B:MUTA:LOF:KIAA1468::
B:MUTA:LOF:KIF1A::
B:MUTA:LOF:KIF26B::
B:MUTA:LOF:KIT::
B:MUTA:LOF:KLF5::
B:MUTA:LOF:KMT2A::
B:MUTA:LOF:KMT2B::
B:MUTA:LOF:KMT2C::
B:MUTA:LOF:KMT2D::
B:MUTA:LOF:KNSTRN::
B:MUTA:LOF:KRAS::
B:MUTA:LOF:KRT222::
B:MUTA:LOF:LAMC1::
B:MUTA:LOF:LATS1::
B:MUTA:LOF:LATS2::
B:MUTA:LOF:LCE1A::
B:MUTA:LOF:LCE1F::
B:MUTA:LOF:LEMD2::
B:MUTA:LOF:LENG8::
B:MUTA:LOF:LRP1::
B:MUTA:LOF:LRP5::
B:MUTA:LOF:LRRC71::
B:MUTA:LOF:LSM14A::
B:MUTA:LOF:LTN1::
B:MUTA:LOF:LZTR1::
B:MUTA:LOF:MACF1::
B:MUTA:LOF:MAGEC1::
B:MUTA:LOF:MAGI2::
B:MUTA:LOF:MAGOH::
B:MUTA:LOF:MAML3::
B:MUTA:LOF:MAP2K1::
B:MUTA:LOF:MAP2K2::
B:MUTA:LOF:MAP2K4::
B:MUTA:LOF:MAP3K1::
B:MUTA:LOF:MAP3K4::
B:MUTA:LOF:MAPK1::
B:MUTA:LOF:MAPK7::
B:MUTA:LOF:MARCH10::
B:MUTA:LOF:MAX::
B:MUTA:LOF:MDM2::
B:MUTA:LOF:MDM4::
B:MUTA:LOF:MECOM::
B:MUTA:LOF:MED12::
B:MUTA:LOF:MED28::
B:MUTA:LOF:MEF2A::
B:MUTA:LOF:MEN1::
B:MUTA:LOF:MET::
B:MUTA:LOF:METTL14::
B:MUTA:LOF:MGA::
B:MUTA:LOF:MGMT::
B:MUTA:LOF:MICA::
B:MUTA:LOF:MLH1::
B:MUTA:LOF:MLST8::
B:MUTA:LOF:MLX::
B:MUTA:LOF:MNT::
B:MUTA:LOF:MOB1A::
B:MUTA:LOF:MOB1B::
B:MUTA:LOF:MSH2::
B:MUTA:LOF:MSH3::
B:MUTA:LOF:MSH6::
B:MUTA:LOF:MTOR::
B:MUTA:LOF:MUC6::
B:MUTA:LOF:MXI1::
B:MUTA:LOF:MXRA5::
B:MUTA:LOF:MYC::
B:MUTA:LOF:MYCN::
B:MUTA:LOF:MYD88::
B:MUTA:LOF:MYH9::
B:MUTA:LOF:MYO18A::
B:MUTA:LOF:MYO18B::
B:MUTA:LOF:MYO9A::
B:MUTA:LOF:MYT1L::
B:MUTA:LOF:NAP1L3::
B:MUTA:LOF:NCOR1::
B:MUTA:LOF:NCOR2::
B:MUTA:LOF:NCR1::
B:MUTA:LOF:NF1::
B:MUTA:LOF:NF2::
B:MUTA:LOF:NFE2L2::
B:MUTA:LOF:NFIC::
B:MUTA:LOF:NHS::
B:MUTA:LOF:NIPBL::
B:MUTA:LOF:NOL4::
B:MUTA:LOF:NOTCH1::
B:MUTA:LOF:NOTCH2::
B:MUTA:LOF:NOTCH3::
B:MUTA:LOF:NOTCH4::
B:MUTA:LOF:NOV::
B:MUTA:LOF:NPAS1::
B:MUTA:LOF:NPM1::
B:MUTA:LOF:NPRL2::
B:MUTA:LOF:NPRL3::
B:MUTA:LOF:NRAS::
B:MUTA:LOF:NSD1::
B:MUTA:LOF:NT5C3A::
B:MUTA:LOF:NTRK1::
B:MUTA:LOF:NTRK2::
B:MUTA:LOF:NTRK3::
B:MUTA:LOF:NUP133::
B:MUTA:LOF:NUP93::
B:MUTA:LOF:OBP2B::
B:MUTA:LOF:OVGP1::
B:MUTA:LOF:OXA1L::
B:MUTA:LOF:PACS2::
B:MUTA:LOF:PANK3::
B:MUTA:LOF:PARP1::
B:MUTA:LOF:PASD1::
B:MUTA:LOF:PAX5::
B:MUTA:LOF:PBRM1::
B:MUTA:LOF:PCBP1::
B:MUTA:LOF:PCDHA10::
B:MUTA:LOF:PCED1B::
B:MUTA:LOF:PCMTD1::
B:MUTA:LOF:PCSK5::
B:MUTA:LOF:PDGFRA::
B:MUTA:LOF:PDGFRB::
B:MUTA:LOF:PDHA1::
B:MUTA:LOF:PDS5B::
B:MUTA:LOF:PGR::
B:MUTA:LOF:PHF6::
B:MUTA:LOF:PIK3CA::
B:MUTA:LOF:PIK3CB::
B:MUTA:LOF:PIK3CG::
B:MUTA:LOF:PIK3R1::
B:MUTA:LOF:PIK3R2::
B:MUTA:LOF:PIK3R3::
B:MUTA:LOF:PIM1::
B:MUTA:LOF:PLCB3::
B:MUTA:LOF:PLCB4::
B:MUTA:LOF:PLCG1::
B:MUTA:LOF:PLXNB1::
B:MUTA:LOF:PLXNB2::
B:MUTA:LOF:PMS1::
B:MUTA:LOF:PMS2::
B:MUTA:LOF:PNLIPRP3::
B:MUTA:LOF:PODXL::
B:MUTA:LOF:POLE::
B:MUTA:LOF:POLQ::
B:MUTA:LOF:POLRMT::
B:MUTA:LOF:POM121::
B:MUTA:LOF:PPM1D::
B:MUTA:LOF:PPP2R1A::
B:MUTA:LOF:PPP6C::
B:MUTA:LOF:PRKAR1A::
B:MUTA:LOF:PRSS27::
B:MUTA:LOF:PSEN2::
B:MUTA:LOF:PSG4::
B:MUTA:LOF:PSIP1::
B:MUTA:LOF:PTCH1::
B:MUTA:LOF:PTEN::
B:MUTA:LOF:PTMA::
B:MUTA:LOF:PTN::
B:MUTA:LOF:PTPDC1::
B:MUTA:LOF:PTPN11::
B:MUTA:LOF:PTPN14::
B:MUTA:LOF:PTPRC::
B:MUTA:LOF:PTPRD::
B:MUTA:LOF:RAC1::
B:MUTA:LOF:RAD21::
B:MUTA:LOF:RAF1::
B:MUTA:LOF:RARA::
B:MUTA:LOF:RASA1::
B:MUTA:LOF:RB1::
B:MUTA:LOF:RBM10::
B:MUTA:LOF:RBM39::
B:MUTA:LOF:RET::
B:MUTA:LOF:RFC1::
B:MUTA:LOF:RHEB::
B:MUTA:LOF:RHOA::
B:MUTA:LOF:RHOB::
B:MUTA:LOF:RICTOR::
B:MUTA:LOF:RIMS1::
B:MUTA:LOF:RIMS2::
B:MUTA:LOF:RINT1::
B:MUTA:LOF:RIPPLY2::
B:MUTA:LOF:RIT1::
B:MUTA:LOF:RNF111::
B:MUTA:LOF:RNF43::
B:MUTA:LOF:ROS1::
B:MUTA:LOF:RPL10L::
B:MUTA:LOF:RPL22::
B:MUTA:LOF:RPL5::
B:MUTA:LOF:RPS6KA3::
B:MUTA:LOF:RPS6KB1::
B:MUTA:LOF:RPTOR::
B:MUTA:LOF:RQCD1::
B:MUTA:LOF:RRAS2::
B:MUTA:LOF:RSBN1L::
B:MUTA:LOF:RTKN2::
B:MUTA:LOF:RUNX1::
B:MUTA:LOF:RXRA::
B:MUTA:LOF:SAV1::
B:MUTA:LOF:SCAF4::
B:MUTA:LOF:SEMA4B::
B:MUTA:LOF:SETBP1::
B:MUTA:LOF:SETD2::
B:MUTA:LOF:SF1::
B:MUTA:LOF:SF3B1::
B:MUTA:LOF:SFRP1::
B:MUTA:LOF:SFRP2::
B:MUTA:LOF:SFRP4::
B:MUTA:LOF:SFRP5::
B:MUTA:LOF:SHB::
B:MUTA:LOF:SHROOM1::
B:MUTA:LOF:SIN3A::
B:MUTA:LOF:SLC16A13::
B:MUTA:LOF:SLC27A5::
B:MUTA:LOF:SLC4A11::
B:MUTA:LOF:SLCO1B7::
B:MUTA:LOF:SMAD2::
B:MUTA:LOF:SMAD3::
B:MUTA:LOF:SMAD4::
B:MUTA:LOF:SMARCA1::
B:MUTA:LOF:SMARCA4::
B:MUTA:LOF:SMARCB1::
B:MUTA:LOF:SMC1A::
B:MUTA:LOF:SMC3::
B:MUTA:LOF:SMTNL2::
B:MUTA:LOF:SNRPD3::
B:MUTA:LOF:SOS1::
B:MUTA:LOF:SOST::
B:MUTA:LOF:SOX17::
B:MUTA:LOF:SOX9::
B:MUTA:LOF:SPEN::
B:MUTA:LOF:SPOP::
B:MUTA:LOF:SPRED1::
B:MUTA:LOF:SPTA1::
B:MUTA:LOF:SPTAN1::
B:MUTA:LOF:SRSF2::
B:MUTA:LOF:SSBP3::
B:MUTA:LOF:STAG2::
B:MUTA:LOF:STAT3::
B:MUTA:LOF:STK11::
B:MUTA:LOF:STK19::
B:MUTA:LOF:STK3::
B:MUTA:LOF:STK4::
B:MUTA:LOF:SWI5::
B:MUTA:LOF:SYT13::
B:MUTA:LOF:TACC3::
B:MUTA:LOF:TAF1::
B:MUTA:LOF:TAOK1::
B:MUTA:LOF:TAOK2::
B:MUTA:LOF:TAOK3::
B:MUTA:LOF:TARBP2::
B:MUTA:LOF:TBL1XR1::
B:MUTA:LOF:TBX2::
B:MUTA:LOF:TBX3::
B:MUTA:LOF:TCEB1::
B:MUTA:LOF:TCF12::
B:MUTA:LOF:TCF20::
B:MUTA:LOF:TCF7::
B:MUTA:LOF:TCF7L1::
B:MUTA:LOF:TCF7L2::
B:MUTA:LOF:TEAD2::
B:MUTA:LOF:TEAD3::
B:MUTA:LOF:TET2::
B:MUTA:LOF:TGFBR1::
B:MUTA:LOF:TGFBR2::
B:MUTA:LOF:TGFBRAP1::
B:MUTA:LOF:TGIF1::
B:MUTA:LOF:THBD::
B:MUTA:LOF:THBS2::
B:MUTA:LOF:THRA::
B:MUTA:LOF:THRAP3::
B:MUTA:LOF:THSD7B::
B:MUTA:LOF:TLE1::
B:MUTA:LOF:TLE2::
B:MUTA:LOF:TLE3::
B:MUTA:LOF:TLE4::
B:MUTA:LOF:TLR4::
B:MUTA:LOF:TMEM131::
B:MUTA:LOF:TMEM147::
B:MUTA:LOF:TMEM200C::
B:MUTA:LOF:TMSB4X::
B:MUTA:LOF:TNFAIP3::
B:MUTA:LOF:TOP2B::
B:MUTA:LOF:TP53::
B:MUTA:LOF:TPSD1::
B:MUTA:LOF:TPTE2::
B:MUTA:LOF:TRAF3::
B:MUTA:LOF:TRIM65::
B:MUTA:LOF:TROAP::
B:MUTA:LOF:TRUB1::
B:MUTA:LOF:TSC1::
B:MUTA:LOF:TSC22D2::
B:MUTA:LOF:TSC2::
B:MUTA:LOF:TUBGCP4::
B:MUTA:LOF:TUBGCP6::
B:MUTA:LOF:TXNIP::
B:MUTA:LOF:U2AF1::
B:MUTA:LOF:UBE2D3::
B:MUTA:LOF:UBXN11::
B:MUTA:LOF:UCHL1::
B:MUTA:LOF:UNCX::
B:MUTA:LOF:USP9X::
B:MUTA:LOF:VHL::
B:MUTA:LOF:VPS37B::
B:MUTA:LOF:WDR52::
B:MUTA:LOF:WDR73::
B:MUTA:LOF:WHSC1::
B:MUTA:LOF:WIF1::
B:MUTA:LOF:WT1::
B:MUTA:LOF:WWC1::
B:MUTA:LOF:WWTR1::
B:MUTA:LOF:XPO1::
B:MUTA:LOF:XPO6::
B:MUTA:LOF:YAP1::
B:MUTA:LOF:ZBTB20::
B:MUTA:LOF:ZBTB7A::
B:MUTA:LOF:ZBTB7B::
B:MUTA:LOF:ZC3H12A::
B:MUTA:LOF:ZCCHC12::
B:MUTA:LOF:ZFHX3::
B:MUTA:LOF:ZFP36L1::
B:MUTA:LOF:ZFP36L2::
B:MUTA:LOF:ZHX3::
B:MUTA:LOF:ZMYM2::
B:MUTA:LOF:ZMYM3::
B:MUTA:LOF:ZNF133::
B:MUTA:LOF:ZNF516::
B:MUTA:LOF:ZNF623::
B:MUTA:LOF:ZNF649::
B:MUTA:LOF:ZNF750::
B:MUTA:LOF:ZNRF3::
B:MUTA:nons:ABCC10::
B:MUTA:nons:ABL1::
B:MUTA:nons:ACADS::
B:MUTA:nons:ACP6::
B:MUTA:nons:ACSBG2::
B:MUTA:nons:ACVR1::
B:MUTA:nons:ACVR1B::
B:MUTA:nons:ACVR2A::
B:MUTA:nons:AHI1::
B:MUTA:nons:AJUBA::
B:MUTA:nons:AKT1::
B:MUTA:nons:AKT2::
B:MUTA:nons:AKT3::
B:MUTA:nons:ALB::
B:MUTA:nons:ALK::
B:MUTA:nons:AMER1::
B:MUTA:nons:AMPD1::
B:MUTA:nons:ANKZF1::
B:MUTA:nons:APC::
B:MUTA:nons:APOB::
B:MUTA:nons:APOBR::
B:MUTA:nons:AR::
B:MUTA:nons:ARAF::
B:MUTA:nons:ARHGAP28::
B:MUTA:nons:ARHGAP33::
B:MUTA:nons:ARHGAP35::
B:MUTA:nons:ARID1A::
B:MUTA:nons:ARID2::
B:MUTA:nons:ARID3A::
B:MUTA:nons:ARID5B::
B:MUTA:nons:ARIH1::
B:MUTA:nons:ARL16::
B:MUTA:nons:ARRDC1::
B:MUTA:nons:ASF1B::
B:MUTA:nons:ASXL1::
B:MUTA:nons:ASXL2::
B:MUTA:nons:ATF7IP::
B:MUTA:nons:ATM::
B:MUTA:nons:ATP6V1B2::
B:MUTA:nons:ATR::
B:MUTA:nons:ATRX::
B:MUTA:nons:ATXN3::
B:MUTA:nons:AXIN1::
B:MUTA:nons:AXIN2::
B:MUTA:nons:B2M::
B:MUTA:nons:BAP1::
B:MUTA:nons:BCL2::
B:MUTA:nons:BCL2L11::
B:MUTA:nons:BCL2L12::
B:MUTA:nons:BCOR::
B:MUTA:nons:BNC2::
B:MUTA:nons:BRAF::
B:MUTA:nons:BRCA1::
B:MUTA:nons:BRCA2::
B:MUTA:nons:BRD7::
B:MUTA:nons:BRINP1::
B:MUTA:nons:BTBD11::
B:MUTA:nons:BTG2::
B:MUTA:nons:C16orf80::
B:MUTA:nons:C3orf70::
B:MUTA:nons:C5orf49::
B:MUTA:nons:C6::
B:MUTA:nons:CACNA1A::
B:MUTA:nons:CANT1::
B:MUTA:nons:CARD11::
B:MUTA:nons:CASP8::
B:MUTA:nons:CBFB::
B:MUTA:nons:CBL::
B:MUTA:nons:CBWD3::
B:MUTA:nons:CCND1::
B:MUTA:nons:CCND2::
B:MUTA:nons:CCND3::
B:MUTA:nons:CCNE1::
B:MUTA:nons:CCT8::
B:MUTA:nons:CD70::
B:MUTA:nons:CD79B::
B:MUTA:nons:CDH1::
B:MUTA:nons:CDK12::
B:MUTA:nons:CDK2::
B:MUTA:nons:CDK4::
B:MUTA:nons:CDK6::
B:MUTA:nons:CDKN1A::
B:MUTA:nons:CDKN1B::
B:MUTA:nons:CDKN2A::
B:MUTA:nons:CDKN2B::
B:MUTA:nons:CDKN2C::
B:MUTA:nons:CEBPA::
B:MUTA:nons:CELSR1::
B:MUTA:nons:CEP63::
B:MUTA:nons:CEP89::
B:MUTA:nons:CHD3::
B:MUTA:nons:CHD4::
B:MUTA:nons:CHD8::
B:MUTA:nons:CHEK2::
B:MUTA:nons:CHIT1::
B:MUTA:nons:CHST12::
B:MUTA:nons:CIC::
B:MUTA:nons:CIZ1::
B:MUTA:nons:CLEC14A::
B:MUTA:nons:CLECL1::
B:MUTA:nons:CNBD1::
B:MUTA:nons:CNTN6::
B:MUTA:nons:COBL::
B:MUTA:nons:COL5A1::
B:MUTA:nons:CR1::
B:MUTA:nons:CRB1::
B:MUTA:nons:CRB2::
B:MUTA:nons:CRB3::
B:MUTA:nons:CREB3L3::
B:MUTA:nons:CREBBP::
B:MUTA:nons:CRNKL1::
B:MUTA:nons:CSDE1::
B:MUTA:nons:CSNK1D::
B:MUTA:nons:CSNK1E::
B:MUTA:nons:CSPG5::
B:MUTA:nons:CTCF::
B:MUTA:nons:CTNNB1::
B:MUTA:nons:CTNND1::
B:MUTA:nons:CUL1::
B:MUTA:nons:CUL3::
B:MUTA:nons:CYLD::
B:MUTA:nons:CYP2C8::
B:MUTA:nons:CYP4A11::
B:MUTA:nons:CYP7B1::
B:MUTA:nons:CYSLTR2::
B:MUTA:nons:DACH1::
B:MUTA:nons:DAZAP1::
B:MUTA:nons:DCAF13::
B:MUTA:nons:DCHS1::
B:MUTA:nons:DCHS2::
B:MUTA:nons:DDX28::
B:MUTA:nons:DDX3X::
B:MUTA:nons:DHRS4::
B:MUTA:nons:DHX9::
B:MUTA:nons:DIAPH2::
B:MUTA:nons:DICER1::
B:MUTA:nons:DKK1::
B:MUTA:nons:DKK2::
B:MUTA:nons:DKK3::
B:MUTA:nons:DKK4::
B:MUTA:nons:DMD::
B:MUTA:nons:DNAH9::
B:MUTA:nons:DNAJB1::
B:MUTA:nons:DNER::
B:MUTA:nons:DNMT3A::
B:MUTA:nons:DTD2::
B:MUTA:nons:DUSP16::
B:MUTA:nons:E2F1::
B:MUTA:nons:E2F3::
B:MUTA:nons:EBF2::
B:MUTA:nons:EEF1A1::
B:MUTA:nons:EEF2::
B:MUTA:nons:EGFR::
B:MUTA:nons:EGR3::
B:MUTA:nons:EHMT1::
B:MUTA:nons:EIF1AX::
B:MUTA:nons:ELF3::
B:MUTA:nons:ELTD1::
B:MUTA:nons:EP300::
B:MUTA:nons:EPAS1::
B:MUTA:nons:EPHA2::
B:MUTA:nons:EPHA3::
B:MUTA:nons:ERBB2::
B:MUTA:nons:ERBB3::
B:MUTA:nons:ERBB4::
B:MUTA:nons:ERCC2::
B:MUTA:nons:ERF::
B:MUTA:nons:ERRFI1::
B:MUTA:nons:ESR1::
B:MUTA:nons:EVPL::
B:MUTA:nons:EYA4::
B:MUTA:nons:EZH2::
B:MUTA:nons:FAM46D::
B:MUTA:nons:FAM58A::
B:MUTA:nons:FANK1::
B:MUTA:nons:FAT1::
B:MUTA:nons:FAT2::
B:MUTA:nons:FAT3::
B:MUTA:nons:FAT4::
B:MUTA:nons:FBXW7::
B:MUTA:nons:FGFR1::
B:MUTA:nons:FGFR2::
B:MUTA:nons:FGFR3::
B:MUTA:nons:FGFR4::
B:MUTA:nons:FLNA::
B:MUTA:nons:FLT3::
B:MUTA:nons:FOXA1::
B:MUTA:nons:FOXA2::
B:MUTA:nons:FOXQ1::
B:MUTA:nons:FRMD4B::
B:MUTA:nons:FRMD6::
B:MUTA:nons:FUBP1::
B:MUTA:nons:FZD10::
B:MUTA:nons:GABRA6::
B:MUTA:nons:GATA3::
B:MUTA:nons:GNA11::
B:MUTA:nons:GNA13::
B:MUTA:nons:GNAQ::
B:MUTA:nons:GNAS::
B:MUTA:nons:GPRIN2::
B:MUTA:nons:GPS2::
B:MUTA:nons:GRB2::
B:MUTA:nons:GRIN2D::
B:MUTA:nons:GSK3B::
B:MUTA:nons:GTF2I::
B:MUTA:nons:H3F3A::
B:MUTA:nons:H3F3C::
B:MUTA:nons:HDAC1::
B:MUTA:nons:HES1::
B:MUTA:nons:HES2::
B:MUTA:nons:HES3::
B:MUTA:nons:HES4::
B:MUTA:nons:HES5::
B:MUTA:nons:HEXDC::
B:MUTA:nons:HEY1::
B:MUTA:nons:HEY2::
B:MUTA:nons:HEYL::
B:MUTA:nons:HGF::
B:MUTA:nons:HIST1H1C::
B:MUTA:nons:HIST1H1E::
B:MUTA:nons:HIST1H3B::
B:MUTA:nons:HIST1H3C::
B:MUTA:nons:HLA-A::
B:MUTA:nons:HLA-B::
B:MUTA:nons:HNMT::
B:MUTA:nons:HOOK2::
B:MUTA:nons:HOXB2::
B:MUTA:nons:HRAS::
B:MUTA:nons:HSD11B1::
B:MUTA:nons:HUWE1::
B:MUTA:nons:IDH1::
B:MUTA:nons:IDH2::
B:MUTA:nons:IGF1R::
B:MUTA:nons:IL6ST::
B:MUTA:nons:IL7R::
B:MUTA:nons:ING1::
B:MUTA:nons:INMT::
B:MUTA:nons:INPP4B::
B:MUTA:nons:INPPL1::
B:MUTA:nons:INTS12::
B:MUTA:nons:IRF2::
B:MUTA:nons:IRF6::
B:MUTA:nons:JAG2::
B:MUTA:nons:JAK1::
B:MUTA:nons:JAK2::
B:MUTA:nons:JAK3::
B:MUTA:nons:KANSL1::
B:MUTA:nons:KAT2B::
B:MUTA:nons:KAT8::
B:MUTA:nons:KCNH5::
B:MUTA:nons:KCNJ12::
B:MUTA:nons:KCNJ8::
B:MUTA:nons:KCNQ5::
B:MUTA:nons:KDM5A::
B:MUTA:nons:KDM5C::
B:MUTA:nons:KDM6A::
B:MUTA:nons:KEAP1::
B:MUTA:nons:KEL::
B:MUTA:nons:KIAA0020::
B:MUTA:nons:KIAA1468::
B:MUTA:nons:KIF1A::
B:MUTA:nons:KIF26B::
B:MUTA:nons:KIT::
B:MUTA:nons:KLF5::
B:MUTA:nons:KMT2A::
B:MUTA:nons:KMT2B::
B:MUTA:nons:KMT2C::
B:MUTA:nons:KMT2D::
B:MUTA:nons:KNSTRN::
B:MUTA:nons:KRAS::
B:MUTA:nons:KRT222::
B:MUTA:nons:LAMC1::
B:MUTA:nons:LATS1::
B:MUTA:nons:LATS2::
B:MUTA:nons:LCE1A::
B:MUTA:nons:LCE1F::
B:MUTA:nons:LEMD2::
B:MUTA:nons:LENG8::
B:MUTA:nons:LRP1::
B:MUTA:nons:LRP5::
B:MUTA:nons:LRRC71::
B:MUTA:nons:LSM14A::
B:MUTA:nons:LST3::
B:MUTA:nons:LTN1::
B:MUTA:nons:LZTR1::
B:MUTA:nons:MACF1::
B:MUTA:nons:MAGEC1::
B:MUTA:nons:MAGI2::
B:MUTA:nons:MAGOH::
B:MUTA:nons:MAML3::
B:MUTA:nons:MAP2K1::
B:MUTA:nons:MAP2K2::
B:MUTA:nons:MAP2K4::
B:MUTA:nons:MAP3K1::
B:MUTA:nons:MAP3K4::
B:MUTA:nons:MAPK1::
B:MUTA:nons:MAPK7::
B:MUTA:nons:MARCH10::
B:MUTA:nons:MAX::
B:MUTA:nons:MDM2::
B:MUTA:nons:MDM4::
B:MUTA:nons:MECOM::
B:MUTA:nons:MED12::
B:MUTA:nons:MED28::
B:MUTA:nons:MEF2A::
B:MUTA:nons:MEN1::
B:MUTA:nons:MET::
B:MUTA:nons:METTL14::
B:MUTA:nons:MGA::
B:MUTA:nons:MGMT::
B:MUTA:nons:MICA::
B:MUTA:nons:MLH1::
B:MUTA:nons:MLST8::
B:MUTA:nons:MLX::
B:MUTA:nons:MNT::
B:MUTA:nons:MOB1A::
B:MUTA:nons:MOB1B::
B:MUTA:nons:MSH2::
B:MUTA:nons:MSH3::
B:MUTA:nons:MSH6::
B:MUTA:nons:MTOR::
B:MUTA:nons:MUC6::
B:MUTA:nons:MXI1::
B:MUTA:nons:MXRA5::
B:MUTA:nons:MYC::
B:MUTA:nons:MYCN::
B:MUTA:nons:MYD88::
B:MUTA:nons:MYH9::
B:MUTA:nons:MYO18A::
B:MUTA:nons:MYO18B::
B:MUTA:nons:MYO9A::
B:MUTA:nons:MYT1L::
B:MUTA:nons:NAP1L3::
B:MUTA:nons:NCOR1::
B:MUTA:nons:NCOR2::
B:MUTA:nons:NCR1::
B:MUTA:nons:NF1::
B:MUTA:nons:NF2::
B:MUTA:nons:NFE2L2::
B:MUTA:nons:NFIC::
B:MUTA:nons:NHS::
B:MUTA:nons:NIPBL::
B:MUTA:nons:NOL4::
B:MUTA:nons:NOTCH1::
B:MUTA:nons:NOTCH2::
B:MUTA:nons:NOTCH3::
B:MUTA:nons:NOTCH4::
B:MUTA:nons:NOV::
B:MUTA:nons:NPAS1::
B:MUTA:nons:NPM1::
B:MUTA:nons:NPRL2::
B:MUTA:nons:NPRL3::
B:MUTA:nons:NRAS::
B:MUTA:nons:NSD1::
B:MUTA:nons:NT5C3A::
B:MUTA:nons:NTRK1::
B:MUTA:nons:NTRK2::
B:MUTA:nons:NTRK3::
B:MUTA:nons:NUP133::
B:MUTA:nons:NUP93::
B:MUTA:nons:OBP2B::
B:MUTA:nons:OVGP1::
B:MUTA:nons:OXA1L::
B:MUTA:nons:PACS2::
B:MUTA:nons:PANK3::
B:MUTA:nons:PARP1::
B:MUTA:nons:PASD1::
B:MUTA:nons:PAX5::
B:MUTA:nons:PBRM1::
B:MUTA:nons:PCBP1::
B:MUTA:nons:PCDHA10::
B:MUTA:nons:PCED1B::
B:MUTA:nons:PCMTD1::
B:MUTA:nons:PCSK5::
B:MUTA:nons:PDGFRA::
B:MUTA:nons:PDGFRB::
B:MUTA:nons:PDHA1::
B:MUTA:nons:PDS5B::
B:MUTA:nons:PGR::
B:MUTA:nons:PHF6::
B:MUTA:nons:PIK3CA::
B:MUTA:nons:PIK3CB::
B:MUTA:nons:PIK3CG::
B:MUTA:nons:PIK3R1::
B:MUTA:nons:PIK3R2::
B:MUTA:nons:PIK3R3::
B:MUTA:nons:PIM1::
B:MUTA:nons:PLCB3::
B:MUTA:nons:PLCB4::
B:MUTA:nons:PLCG1::
B:MUTA:nons:PLXNB1::
B:MUTA:nons:PLXNB2::
B:MUTA:nons:PMS1::
B:MUTA:nons:PMS2::
B:MUTA:nons:PNLIPRP3::
B:MUTA:nons:PODXL::
B:MUTA:nons:POLE::
B:MUTA:nons:POLQ::
B:MUTA:nons:POLRMT::
B:MUTA:nons:POM121::
B:MUTA:nons:PPM1D::
B:MUTA:nons:PPP2R1A::
B:MUTA:nons:PPP6C::
B:MUTA:nons:PRKAR1A::
B:MUTA:nons:PROCR::
B:MUTA:nons:PRSS27::
B:MUTA:nons:PSEN2::
B:MUTA:nons:PSG4::
B:MUTA:nons:PSIP1::
B:MUTA:nons:PTCH1::
B:MUTA:nons:PTEN::
B:MUTA:nons:PTMA::
B:MUTA:nons:PTN::
B:MUTA:nons:PTPDC1::
B:MUTA:nons:PTPN11::
B:MUTA:nons:PTPN14::
B:MUTA:nons:PTPRC::
B:MUTA:nons:PTPRD::
B:MUTA:nons:RAC1::
B:MUTA:nons:RAD21::
B:MUTA:nons:RAF1::
B:MUTA:nons:RARA::
B:MUTA:nons:RASA1::
B:MUTA:nons:RB1::
B:MUTA:nons:RBM10::
B:MUTA:nons:RBM39::
B:MUTA:nons:RET::
B:MUTA:nons:RFC1::
B:MUTA:nons:RHEB::
B:MUTA:nons:RHOA::
B:MUTA:nons:RHOB::
B:MUTA:nons:RICTOR::
B:MUTA:nons:RIMS1::
B:MUTA:nons:RIMS2::
B:MUTA:nons:RINT1::
B:MUTA:nons:RIPPLY2::
B:MUTA:nons:RIT1::
B:MUTA:nons:RNF111::
B:MUTA:nons:RNF43::
B:MUTA:nons:ROS1::
B:MUTA:nons:RPL10L::
B:MUTA:nons:RPL22::
B:MUTA:nons:RPL5::
B:MUTA:nons:RPS6KA3::
B:MUTA:nons:RPS6KB1::
B:MUTA:nons:RPTOR::
B:MUTA:nons:RQCD1::
B:MUTA:nons:RRAS2::
B:MUTA:nons:RSBN1L::
B:MUTA:nons:RTKN2::
B:MUTA:nons:RUNX1::
B:MUTA:nons:RXRA::
B:MUTA:nons:S100A3::
B:MUTA:nons:S100A8::
B:MUTA:nons:SAV1::
B:MUTA:nons:SCAF4::
B:MUTA:nons:SEMA4B::
B:MUTA:nons:SETBP1::
B:MUTA:nons:SETD2::
B:MUTA:nons:SF1::
B:MUTA:nons:SF3B1::
B:MUTA:nons:SFRP1::
B:MUTA:nons:SFRP2::
B:MUTA:nons:SFRP4::
B:MUTA:nons:SFRP5::
B:MUTA:nons:SHB::
B:MUTA:nons:SHROOM1::
B:MUTA:nons:SIN3A::
B:MUTA:nons:SLC16A13::
B:MUTA:nons:SLC27A5::
B:MUTA:nons:SLC4A11::
B:MUTA:nons:SLCO1B7::
B:MUTA:nons:SMAD2::
B:MUTA:nons:SMAD3::
B:MUTA:nons:SMAD4::
B:MUTA:nons:SMARCA1::
B:MUTA:nons:SMARCA4::
B:MUTA:nons:SMARCB1::
B:MUTA:nons:SMC1A::
B:MUTA:nons:SMC3::
B:MUTA:nons:SMTNL2::
B:MUTA:nons:SNRPD3::
B:MUTA:nons:SOS1::
B:MUTA:nons:SOST::
B:MUTA:nons:SOX17::
B:MUTA:nons:SOX9::
B:MUTA:nons:SPEN::
B:MUTA:nons:SPOP::
B:MUTA:nons:SPRED1::
B:MUTA:nons:SPTA1::
B:MUTA:nons:SPTAN1::
B:MUTA:nons:SRSF2::
B:MUTA:nons:SSBP3::
B:MUTA:nons:STAG2::
B:MUTA:nons:STAT3::
B:MUTA:nons:STK11::
B:MUTA:nons:STK19::
B:MUTA:nons:STK3::
B:MUTA:nons:STK4::
B:MUTA:nons:SWI5::
B:MUTA:nons:SYT13::
B:MUTA:nons:TACC3::
B:MUTA:nons:TAF1::
B:MUTA:nons:TAOK1::
B:MUTA:nons:TAOK2::
B:MUTA:nons:TAOK3::
B:MUTA:nons:TARBP2::
B:MUTA:nons:TBL1XR1::
B:MUTA:nons:TBX2::
B:MUTA:nons:TBX3::
B:MUTA:nons:TCEB1::
B:MUTA:nons:TCF12::
B:MUTA:nons:TCF20::
B:MUTA:nons:TCF7::
B:MUTA:nons:TCF7L1::
B:MUTA:nons:TCF7L2::
B:MUTA:nons:TEAD2::
B:MUTA:nons:TEAD3::
B:MUTA:nons:TET2::
B:MUTA:nons:TGFBR1::
B:MUTA:nons:TGFBR2::
B:MUTA:nons:TGFBRAP1::
B:MUTA:nons:TGIF1::
B:MUTA:nons:THBD::
B:MUTA:nons:THBS2::
B:MUTA:nons:THRA::
B:MUTA:nons:THRAP3::
B:MUTA:nons:THSD7B::
B:MUTA:nons:TLE1::
B:MUTA:nons:TLE2::
B:MUTA:nons:TLE3::
B:MUTA:nons:TLE4::
B:MUTA:nons:TLR4::
B:MUTA:nons:TMEM131::
B:MUTA:nons:TMEM147::
B:MUTA:nons:TMEM200C::
B:MUTA:nons:TMSB4X::
B:MUTA:nons:TNFAIP3::
B:MUTA:nons:TOP2B::
B:MUTA:nons:TP53::
B:MUTA:nons:TPSD1::
B:MUTA:nons:TPTE2::
B:MUTA:nons:TRAF3::
B:MUTA:nons:TRIM65::
B:MUTA:nons:TROAP::
B:MUTA:nons:TRUB1::
B:MUTA:nons:TSC1::
B:MUTA:nons:TSC22D2::
B:MUTA:nons:TSC2::
B:MUTA:nons:TUBGCP4::
B:MUTA:nons:TUBGCP6::
B:MUTA:nons:TXNIP::
B:MUTA:nons:U2AF1::
B:MUTA:nons:UBE2D3::
B:MUTA:nons:UBXN11::
B:MUTA:nons:UCHL1::
B:MUTA:nons:UNCX::
B:MUTA:nons:USP9X::
B:MUTA:nons:VHL::
B:MUTA:nons:VPS37B::
B:MUTA:nons:WDR52::
B:MUTA:nons:WDR73::
B:MUTA:nons:WHSC1::
B:MUTA:nons:WIF1::
B:MUTA:nons:WT1::
B:MUTA:nons:WWC1::
B:MUTA:nons:WWTR1::
B:MUTA:nons:XPO1::
B:MUTA:nons:XPO6::
B:MUTA:nons:YAP1::
B:MUTA:nons:ZBTB20::
B:MUTA:nons:ZBTB7A::
B:MUTA:nons:ZBTB7B::
B:MUTA:nons:ZC3H12A::
B:MUTA:nons:ZCCHC12::
B:MUTA:nons:ZFHX3::
B:MUTA:nons:ZFP36L1::
B:MUTA:nons:ZFP36L2::
B:MUTA:nons:ZHX3::
B:MUTA:nons:ZMYM2::
B:MUTA:nons:ZMYM3::
B:MUTA:nons:ZNF133::
B:MUTA:nons:ZNF516::
B:MUTA:nons:ZNF623::
B:MUTA:nons:ZNF649::
B:MUTA:nons:ZNF750::
B:MUTA:nons:ZNRF3::
