# Supplementary material for: Protocol for obtaining cancer type and subtype predictions using subSCOPE
Source: STAR Protoc. 2025 Apr 10;6(2):103705. doi: 10.1016/j.xpro.2025.103705 (PMC12013717; doi:10.1016/j.xpro.2025.103705)
Supplement: Data S1. Supplemental gzip file with 5 feature lists, each corresponding to each DATA TYPE, related to step 1 (a) and "before you begin" step 3 (a) [file mmc2.zip › featurelists/METH.txt]

N:METH:cg00002464:NOV:TssU129:Island
N:METH:cg00002660:SMARCC2:TssU258:Island
N:METH:cg00002719:CCDC181:TssU5:Island
N:METH:cg00003091:RP11-572O17.1:TssD455:Shore
N:METH:cg00004055:CKLF-CMTM1:TssD192:Shore
N:METH:cg00004207:SRSF7:TssU594:Shore
N:METH:cg00004939:ZFP36L1:TssU207:Island
N:METH:cg00005010:MT1F:TssU76:Island
N:METH:cg00006948:NA:NA:Island
N:METH:cg00007032:MTUS2:TssU136:NA
N:METH:cg00008188:ZFP36L1:TssD105:Island
N:METH:cg00009167:C1orf194:TssD25:Shore
N:METH:cg00009364:PELI2:TssD200:Island
N:METH:cg00011122:RP11-485G7.5:TssD28:Shore
N:METH:cg00012126:TMEFF2:TssU817:Shore
N:METH:cg00012199:RNASE4:TssU1236:Island
N:METH:cg00012386:SNAP47:TssU186:Shore
N:METH:cg00012992:PRKCH:TssU91:Island
N:METH:cg00013409:EPHA10:TssU1174:Shore
N:METH:cg00014085:ELMOD3:TssU13:Shore
N:METH:cg00014285:FTCDNL1:TssU278:Shore
N:METH:cg00014806:GADD45B:TssU463:Island
N:METH:cg00016841:SLC5A2:TssU53:Island
N:METH:cg00017002:PGBD1:TssU99:Island
N:METH:cg00018024:NKX6-2:TssU1291:Island
N:METH:cg00019137:LTBP4:TssU35:Island
N:METH:cg00019377:SPTBN4:TssU1372:Shore
N:METH:cg00020622:AC016910.1:TssD39:Island
N:METH:cg00021108:RIN3:TssU93:Island
N:METH:cg00021540:SNHG20:TssU107:Island
N:METH:cg00021945:ZNF613:TssD182:NA
N:METH:cg00022858:PDGFRA:TssD126:Island
N:METH:cg00023233:NA:NA:Island
N:METH:cg00023492:NBL1:TssD52:Island
N:METH:cg00024382:RASL10B:TssU46:Island
N:METH:cg00024472:NGFR:TssU123:Island
N:METH:cg00024722:OTUD7A:TssU267:Shore
N:METH:cg00026104:NA:NA:NA
N:METH:cg00026375:HLA-L:TssD410:Island
N:METH:cg00027037:OSBPL1A:TssD41:Island
N:METH:cg00027745:NA:NA:Island
N:METH:cg00028184:NA:NA:Shore
N:METH:cg00028487:ZNF808:TssU195:Shore
N:METH:cg00028749:BIVM:TssD244:Island
N:METH:cg00028918:NA:NA:Island
N:METH:cg00029826:CCNB1IP1:TssD4:NA
N:METH:cg00030291:ICA1:TssD64:Island
N:METH:cg00031303:NA:NA:Island
N:METH:cg00032419:TP53I13:TssD30:Island
N:METH:cg00032756:NELL2:TssD253:Shore
N:METH:cg00033127:SNX7:TssD27:Island
N:METH:cg00034433:RP11-100E13.1:TssD86:Island
N:METH:cg00034852:PQLC1:TssU395:Island
N:METH:cg00035398:WDR60:TssD7350:Island
N:METH:cg00035623:UBE2S:TssU690:Shore
N:METH:cg00037153:GATA2-AS1:TssD8623:Island
N:METH:cg00038711:SFTPC:TssD72:Island
N:METH:cg00039385:SEMA6B:TssU88:Island
N:METH:cg00039627:AC096574.4:TssD118:Shelf
N:METH:cg00041084:NA:NA:Island
N:METH:cg00042144:C1orf74:TssU130:Island
N:METH:cg00043095:SGPP2:TssD40:Island
N:METH:cg00043379:FGF3:TssU447:Island
N:METH:cg00045061:NSMAF:TssD337:Shore
N:METH:cg00046041:SMG1P3:TssU2:Island
N:METH:cg00047050:CUL5:TssU29:Shore
N:METH:cg00048838:HIST1H2BN:TssD30:Island
N:METH:cg00049033:CBLN1:TssU1337:Island
N:METH:cg00049382:RP11-141M1.3:TssU79:NA
N:METH:cg00050312:PRKCA:TssU11:Island
N:METH:cg00051068:JAG1:TssU854:Island
N:METH:cg00051179:GABRA1:TssD9:NA
N:METH:cg00051595:NA:NA:NA
N:METH:cg00051782:NA:NA:Island
N:METH:cg00053647:CCZ1B:TssU168:Island
N:METH:cg00054692:MALSU1:TssU70:Shore
N:METH:cg00055848:B3GNT2:TssU265:Island
N:METH:cg00056578:KSR2:TssU4:Shore
N:METH:cg00056624:ITGA9-AS1:TssU267:Island
N:METH:cg00056676:SLCO4C1:TssD586:Shore
N:METH:cg00056767:LACC1:TssU238:Shore
N:METH:cg00056985:TMEM246:TssU14:Island
N:METH:cg00058786:WNT10B:TssD37:Shore
N:METH:cg00059034:MIR137HG:TssD1338:Shelf
N:METH:cg00059053:PRMT8:TssD1736:Island
N:METH:cg00060304:RCN1:TssU696:Shore
N:METH:cg00060320:KY:TssU109:Island
N:METH:cg00060606:C1orf228:TssD9:Island
N:METH:cg00061264:UBE2E1:TssU175:Shore
N:METH:cg00063744:NEURL3:TssU179:Island
N:METH:cg00064051:LINC00921:TssD244:Island
N:METH:cg00065408:CACNB3:TssU40:Island
N:METH:cg00066671:OLFM3:TssU3:NA
N:METH:cg00067126:NIFK:TssU188:Shore
N:METH:cg00067574:RHOQ:TssU8:Island
N:METH:cg00068622:CTD-2015H6.3:TssD119:Island
N:METH:cg00069242:AJUBA:TssD269:Island
N:METH:cg00069261:CDR2:TssU119:Shore
N:METH:cg00070242:NA:NA:Island
N:METH:cg00071998:MSH5:TssD117:Island
N:METH:cg00072711:C9orf24:TssD380:Island
N:METH:cg00073771:OAT:TssU190:Island
N:METH:cg00073780:PKIB:TssD37:Island
N:METH:cg00074184:SLC22A15:TssD87:Island
N:METH:cg00074244:RP3-414A15.10:TssD1:Island
N:METH:cg00075204:SFXN1:TssU56:Shore
N:METH:cg00076497:GRM8:TssU347:Island
N:METH:cg00076645:UBTD2:TssU486:Island
N:METH:cg00078194:MDK:TssD191:Island
N:METH:cg00079563:ARFGAP3:TssU112:Island
N:METH:cg00079891:RHBDF1:TssU86:Island
N:METH:cg00080312:LIMD1-AS1:TssD194:Shore
N:METH:cg00081251:CCDC163P:TssU32:Island
N:METH:cg00081445:NA:NA:NA
N:METH:cg00081574:CTD-2308L22.1:TssD609:Island
N:METH:cg00082713:RP4-555D20.3:TssD95:Island
N:METH:cg00085029:PRR5L:TssD298:Island
N:METH:cg00087273:NA:NA:NA
N:METH:cg00089071:CTB-58E17.5:TssD195:Island
N:METH:cg00089224:C5orf66:TssU17:Island
N:METH:cg00089464:HLA-F-AS1:TssU396:Shore
N:METH:cg00090609:PRDM4:TssU229:Shore
N:METH:cg00091285:MIR137HG:TssU16:Island
N:METH:cg00091483:VSIG10:TssU925:Shore
N:METH:cg00091827:BIN1:TssD922:Island
N:METH:cg00091964:LRRTM1:TssD509:Shore
N:METH:cg00092287:NMI:TssD83:Island
N:METH:cg00093058:RHOT2:TssU155:Island
N:METH:cg00093890:INTS12:TssU548:Island
N:METH:cg00094739:RBFOX3:TssU444:Island
N:METH:cg00094851:KIF3C:TssU87:Shore
N:METH:cg00095027:ADAM22:TssU42:Island
N:METH:cg00095608:LINC01163:TssD30955:Shore
N:METH:cg00095674:PLEKHO1:TssU144:Island
N:METH:cg00095678:TMEM136:TssD354:Island
N:METH:cg00095976:SLC35F1:TssU630:Island
N:METH:cg00096440:FBXL16:TssU756:Shore
N:METH:cg00096845:ZNF195:TssU157:Shore
N:METH:cg00097081:CLDND2:TssD159:Island
N:METH:cg00097177:GOLGA7B:TssU132:Island
N:METH:cg00097228:LINC00466:TssU264:Island
N:METH:cg00097282:FSCN1:TssD115:Island
N:METH:cg00097573:RP11-480I12.5:TssD242:Island
N:METH:cg00097626:SLC41A1:TssD56:Island
N:METH:cg00098553:RASA3:TssD585:Island
N:METH:cg00098718:CEMIP:TssD863:Island
N:METH:cg00099091:CCDC78:TssD38:Island
N:METH:cg00099129:NA:NA:Island
N:METH:cg00099441:AC062028.1:TssD7537:NA
N:METH:cg00099768:KIAA0040:Tss0:Island
N:METH:cg00099835:CNNM4:TssD393:Island
N:METH:cg00100892:NLGN1:TssU499:Island
N:METH:cg00101729:SLC35D3:TssU175:Island
N:METH:cg00102714:CD46:TssU60:Island
N:METH:cg00103685:ACYP1:TssD57:Island
N:METH:cg00103783:MPDU1:TssD35:Island
N:METH:cg00104131:FAIM:TssU65:Island
N:METH:cg00104267:WDR31:TssU161:Shore
N:METH:cg00105606:FA2H:TssU31:Island
N:METH:cg00106250:NCL:TssU657:Island
N:METH:cg00107016:HAP1:TssU97:Island
N:METH:cg00107603:GATAD2A:TssU582:Island
N:METH:cg00108222:NA:NA:Island
N:METH:cg00108569:ADORA2A:TssD264:Island
N:METH:cg00108944:GLIPR1L2:TssD4:Island
N:METH:cg00109300:HIVEP2:TssD533:Island
N:METH:cg00109503:RP11-923I11.5:TssD158:Island
N:METH:cg00110623:TNIP1:TssU470:Shore
N:METH:cg00110675:DDAH2:TssU6:Island
N:METH:cg00112251:MINOS1:TssD638:Shore
N:METH:cg00112780:HIST3H2A:TssD113:Island
N:METH:cg00113951:RP11-728G15.1:TssU133:Shore
N:METH:cg00114393:PLOD2:TssU475:Shore
N:METH:cg00114963:TBCEL:TssU92:Island
N:METH:cg00115040:PPIL2:TssD5357:Island
N:METH:cg00116412:SLC27A2:TssD166:Island
N:METH:cg00116628:EPB41L4A-AS2:TssD233:Island
N:METH:cg00117463:CCDC170:TssD75:Island
N:METH:cg00117600:PIGB:TssU7:Island
N:METH:cg00117651:SMC1B:TssU22:Island
N:METH:cg00119057:DTNA:TssD87:Island
N:METH:cg00119079:LAMP3:TssD393:Island
N:METH:cg00121634:LRRC34:TssD276:Island
N:METH:cg00121640:ASTN2:TssD803:Island
N:METH:cg00122215:ARG2:TssD129:Island
N:METH:cg00122254:UQCRH:TssD16:Shore
N:METH:cg00123486:CTD-2201E18.3:TssD378:Shore
N:METH:cg00124160:TRBV28:TssD62473:NA
N:METH:cg00125406:TMEM33:TssD444:Shore
N:METH:cg00125414:FAM217B:TssD422:Island
N:METH:cg00127047:ARHGAP26:TssD946:Shore
N:METH:cg00128171:LINC00933:TssU12:Island
N:METH:cg00128195:TET1:TssU416:Shore
N:METH:cg00128353:NEURL1:TssD236:Island
N:METH:cg00128654:NRDE2:TssD186:Shore
N:METH:cg00129556:PRICKLE4:TssU14:Island
N:METH:cg00130039:CDX2:TssD2088:Island
N:METH:cg00130275:PRMT3:TssD486:Island
N:METH:cg00131372:AFAP1L1:TssU72:Island
N:METH:cg00131899:CCDC109B:TssU60:Island
N:METH:cg00131958:CAMLG:TssU640:Shore
N:METH:cg00132108:CTD-2353F22.1:TssD34619:Island
N:METH:cg00134843:PGS1:TssU227:Island
N:METH:cg00136947:NELL2:TssU175:Island
N:METH:cg00138474:XXbac-BPG249D20.9:TssD290:NA
N:METH:cg00139244:ZEB1-AS1:TssD219:Island
N:METH:cg00140191:FKBP5:TssD451:Island
N:METH:cg00140403:AGPS:TssD93:Island
N:METH:cg00141174:NA:NA:Island
N:METH:cg00142759:TBC1D1:TssD234:Island
N:METH:cg00142925:APOA1-AS:TssU272:Island
N:METH:cg00143045:RPRM:TssU270:Shore
N:METH:cg00143998:HIST3H2BB:TssD50:Island
N:METH:cg00145177:NAT8L:TssU222:Island
N:METH:cg00145489:IMPA2:TssU335:Island
N:METH:cg00145587:SMAD7:TssU368:Island
N:METH:cg00145757:PHLDB1:TssD278:Island
N:METH:cg00146096:GAS2:TssD120:Island
N:METH:cg00146695:CCDC122:TssD6:Island
N:METH:cg00146698:NA:NA:Shore
N:METH:cg00149976:MGLL:TssD197:Island
N:METH:cg00151914:RASL10B:TssU119:Island
N:METH:cg00151919:SLC25A15:TssU304:Shore
N:METH:cg00152175:AMFR:TssU269:Island
N:METH:cg00153110:RP11-572N21.1:TssD1233:Island
N:METH:cg00154122:SNHG21:TssU365:Shore
N:METH:cg00155314:AKT3:TssD1033:Shore
N:METH:cg00155423:WNT10A:TssD77:Shore
N:METH:cg00155593:ANXA2:TssU36:Island
N:METH:cg00155609:PRDX2:TssD75:Island
N:METH:cg00157755:IGSF3:TssU587:Shore
N:METH:cg00157987:SPTB:TssU743:Island
N:METH:cg00158254:LINC00327:TssD32:Island
N:METH:cg00159212:SLC35A3:TssU10:Island
N:METH:cg00162401:GSTA4:TssD146:Shore
N:METH:cg00163037:C11orf96:TssD661:Island
N:METH:cg00163419:NA:NA:Island
N:METH:cg00163784:NFIA:TssD583:Island
N:METH:cg00165639:PERP:TssD82:Island
N:METH:cg00165862:GOLT1A:TssD161:NA
N:METH:cg00165981:COL4A3BP:TssU75:Shore
N:METH:cg00167504:BLVRA:TssD335:Island
N:METH:cg00167654:WSCD1:TssU209:Island
N:METH:cg00168082:ABL1:TssU157:Shore
N:METH:cg00168514:PRNP:TssD563:Island
N:METH:cg00169305:CLGN:TssU116:Island
N:METH:cg00170056:ZNF527:TssD22:Island
N:METH:cg00170188:FAM171A2:TssU309:Shore
N:METH:cg00170213:SCAF8:TssU511:Shore
N:METH:cg00170536:C1orf101:TssU116:Island
N:METH:cg00170564:BTBD11:TssU260:Island
N:METH:cg00171565:PKM:TssU11:Island
N:METH:cg00171725:GPANK1:TssD643:Shore
N:METH:cg00173785:HERC1:TssU283:Island
N:METH:cg00173854:BRD2:TssD406:Shore
N:METH:cg00174421:DPYSL2:TssD680:Island
N:METH:cg00175859:PERP:TssD18:Island
N:METH:cg00176496:PITPNM3:TssU179:NA
N:METH:cg00177698:PNPO:TssD2:NA
N:METH:cg00178429:KLF10:TssU729:Island
N:METH:cg00180932:LARGE:TssU1074:Shore
N:METH:cg00181054:GPR180:TssD182:Island
N:METH:cg00181968:FAM163A:TssU95:Island
N:METH:cg00182534:NTF3:TssU45:Island
N:METH:cg00183647:C3orf67:TssU182:Shore
N:METH:cg00184893:ALOXE3:TssD103:Shore
N:METH:cg00185170:AASS:TssD766:Shore
N:METH:cg00185839:PIDD1:TssD150:Island
N:METH:cg00186141:PODXL:TssU399:Island
N:METH:cg00187635:OSGIN1:TssU33:NA
N:METH:cg00190319:SCAP:TssD76:Shelf
N:METH:cg00191477:GPC6:TssU74:Shore
N:METH:cg00191629:IRS2:TssU88:Island
N:METH:cg00191882:CEP112:TssU278:Island
N:METH:cg00192856:RP11-510M2.1:TssD13502:NA
N:METH:cg00192962:GRAMD1C:TssD39:Island
N:METH:cg00194321:NA:NA:Shore
N:METH:cg00194374:ITPKB:TssD34232:Shore
N:METH:cg00195506:ZNF19:TssU26:NA
N:METH:cg00196372:NA:NA:Island
N:METH:cg00196671:DSC2:TssD150:Island
N:METH:cg00198436:FAM72B:TssU30:Island
N:METH:cg00199048:MAP3K14:TssU726:Shore
N:METH:cg00199846:RFXAP:TssU116:Island
N:METH:cg00200074:ORC5:TssU306:NA
N:METH:cg00201175:NA:NA:NA
N:METH:cg00201445:MB21D2:TssD1641:Island
N:METH:cg00202702:C11orf70:TssU18:Island
N:METH:cg00203456:ZSCAN16:TssD31:NA
N:METH:cg00203594:ALKBH2:TssD211:Shore
N:METH:cg00204645:MMP15:TssD1108:Island
N:METH:cg00205263:ZNRF2P3:TssU42:Island
N:METH:cg00207389:DTD1:TssD394:Island
N:METH:cg00207865:KCNA2:TssD408:Island
N:METH:cg00208412:LINC00866:TssD75:Island
N:METH:cg00208931:PLCL1:TssD159:Island
N:METH:cg00209328:STK38L:TssD244:Island
N:METH:cg00209951:DENND2C:TssU101:Island
N:METH:cg00211601:RP11-286N22.8:TssD193:Shore
N:METH:cg00211661:ARAP1:TssU215:NA
N:METH:cg00213160:ZNF37A:TssU194:Shore
N:METH:cg00213967:CAND2:TssD13720:Shore
N:METH:cg00214530:TARID:TssD198215:NA
N:METH:cg00214668:C4orf22:TssU80:Shore
N:METH:cg00215551:LINC01116:TssU403:Island
N:METH:cg00216523:MFHAS1:TssU321:Island
N:METH:cg00216758:LMNTD2:TssD142:Island
N:METH:cg00218103:RP6-109B7.4:TssU205:Island
N:METH:cg00218146:KLF13:TssD25:Island
N:METH:cg00220517:DNMT3A:TssD1142:Island
N:METH:cg00221745:PSD:TssU2:Island
N:METH:cg00221969:NME4:TssD225:Island
N:METH:cg00222690:KLHL31:TssD3648:Island
N:METH:cg00223186:LHX4-AS1:TssU110:Island
N:METH:cg00224312:PAN2:TssD62:Shore
N:METH:cg00224911:RASSF6:TssU7:Island
N:METH:cg00225070:MTHFS:TssU104:Island
N:METH:cg00225144:TEX10:TssD522:Shore
N:METH:cg00225576:PAQR5:TssD63:Island
N:METH:cg00225765:STK32B:TssU706:Shore
N:METH:cg00226545:IRX3:TssD412:Island
N:METH:cg00226931:GAL:TssD153:Island
N:METH:cg00227225:SEMA6D:TssD404:Shore
N:METH:cg00228799:ENDOG:TssU163:Island
N:METH:cg00229039:CDC42EP4:TssU66:Island
N:METH:cg00229245:DCLK2:TssD120:Island
N:METH:cg00229423:ST3GAL6:TssD5:Shore
N:METH:cg00230700:AGPAT9:TssD391:Shore
N:METH:cg00231521:ZNF616:TssU38:Island
N:METH:cg00232685:NIPSNAP1:TssD1:Island
N:METH:cg00233079:SGMS2:TssU133:Shore
N:METH:cg00235260:ADAMTS17:TssU39:Island
N:METH:cg00235933:ANKRD34B:TssD262:Island
N:METH:cg00238770:PIANP:TssU59:Island
N:METH:cg00240432:TWIST1:Tss0:Island
N:METH:cg00242147:WLS:TssD555:Island
N:METH:cg00242285:NA:NA:NA
N:METH:cg00243313:IRX4:TssU532:Island
N:METH:cg00244983:TACC2:TssD364:Island
N:METH:cg00245192:MGLL:TssD271:Island
N:METH:cg00245538:PCDH20:TssU114:NA
N:METH:cg00245635:HS3ST6:TssU493:Island
N:METH:cg00246817:TRAF1:TssU115:Island
N:METH:cg00246932:DKFZP434H168:TssU67:Shelf
N:METH:cg00247471:Y:RNA:TssU224
N:METH:cg00247471:Y_RNA:TssU224:Shore
N:METH:cg00247489:CR2:TssD185:Island
N:METH:cg00247599:HIST1H3H:TssU194:Shore
N:METH:cg00248638:COPB1:TssU137:Shore
N:METH:cg00249030:AZIN2:TssD93:Island
N:METH:cg00250811:C20orf96:TssD171:Shore
N:METH:cg00251250:IRF2BP2:TssU1274:Island
N:METH:cg00252422:NRAS:TssD290:NA
N:METH:cg00252442:NA:NA:Shore
N:METH:cg00252654:ZNF566:TssD32:Island
N:METH:cg00253200:MB21D2:TssU123:Shore
N:METH:cg00253403:UTP3:TssU643:Shore
N:METH:cg00253851:NA:NA:NA
N:METH:cg00254079:TES:TssU172:Island
N:METH:cg00254802:CPPED1:TssD224:Island
N:METH:cg00255405:AXDND1:TssD485:Shore
N:METH:cg00255811:EEF2K:TssU274:Shore
N:METH:cg00255925:TLR5:TssU9:Island
N:METH:cg00256281:PMM1:TssD159:Island
N:METH:cg00256785:RP11-46H11.12:TssU72:Island
N:METH:cg00257704:NA:NA:Island
N:METH:cg00258132:ESD:TssU44:Island
N:METH:cg00259966:TRIM47:TssD354:Island
N:METH:cg00260914:SIRT7:TssD199:Island
N:METH:cg00261781:MATN3:TssU61:Island
N:METH:cg00262031:NDRG4:TssU105:Island
N:METH:cg00262280:AKR1D1:TssU16:Island
N:METH:cg00262776:PLBD1-AS1:TssD41:Island
N:METH:cg00263592:FAR2:TssD25:Island
N:METH:cg00264208:NAGA:TssD251:Island
N:METH:cg00264591:CTD-2194D22.3:TssU567:Island
N:METH:cg00265442:SEPT8:TssD176:Island
N:METH:cg00265578:TP53I13:TssD28:Island
N:METH:cg00266009:RALYL:TssU228:Shore
N:METH:cg00266322:FADS6:TssD211:Island
N:METH:cg00266715:HS3ST3B1:TssU39:Island
N:METH:cg00266918:SCML1:TssU29:Island
N:METH:cg00267325:HLA-F:TssD1:Island
N:METH:cg00267596:CTD-2377D24.6:TssU148:Island
N:METH:cg00267751:MSX1:TssD224:Island
N:METH:cg00268338:HECTD2:TssU548:Island
N:METH:cg00268500:UGP2:TssU535:Shore
N:METH:cg00269643:TSPAN33:TssU531:Shore
N:METH:cg00271522:NA:NA:Island
N:METH:cg00274279:NA:NA:Island
N:METH:cg00275181:CTB-131B5.5:TssD302:NA
N:METH:cg00275232:ZNF296:TssD305:Island
N:METH:cg00277797:HSPB8:TssU8:NA
N:METH:cg00278131:RNASEH2B:TssD42:Shore
N:METH:cg00281842:PCDHGC3:TssU2:Island
N:METH:cg00281977:CYP2E1:TssU10:Island
N:METH:cg00283576:KCNQ1:TssU564:Island
N:METH:cg00286984:HRASLS5:TssU112:Island
N:METH:cg00287636:ZNF423:TssU387:Island
N:METH:cg00288050:MAST1:TssD378:Island
N:METH:cg00288327:HOXA1:TssD28:Island
N:METH:cg00288562:TRA2A:TssU2:Island
N:METH:cg00289052:RP11-61E11.2:TssD4:Shore
N:METH:cg00289081:MIAT:TssU15:Island
N:METH:cg00289429:ABCC8:TssU226:Island
N:METH:cg00291351:FSTL5:TssU47:NA
N:METH:cg00291877:RP11-299G20.2:TssD308:Island
N:METH:cg00292664:HK1:TssU247:Island
N:METH:cg00293409:PIGX:TssD22:Island
N:METH:cg00293936:POMC:TssU31:Island
N:METH:cg00294572:NA:NA:Shore
N:METH:cg00295206:RAB7A:TssU153:Shore
N:METH:cg00295604:NA:NA:Island
N:METH:cg00296079:F11R:TssU12:Island
N:METH:cg00296938:WDR6:TssU33:Island
N:METH:cg00297680:ZFP14:TssD242:Island
N:METH:cg00299257:AGRN:TssD713:Island
N:METH:cg00300664:JMJD1C-AS1:TssU174:Shore
N:METH:cg00300750:OSR2:TssU165:Shore
N:METH:cg00302521:CRCT1:TssD930:Shore
N:METH:cg00303548:HS6ST3:TssU681:Island
N:METH:cg00305188:SLC45A3:TssU206:Island
N:METH:cg00305320:MPV17L:TssU49:Island
N:METH:cg00308133:GAMT:TssD425:Island
N:METH:cg00308344:TESC:TssU70:Shore
N:METH:cg00308439:CAV1:TssU232:Island
N:METH:cg00308909:LINC01163:TssD82879:Shore
N:METH:cg00309056:STARD3NL:TssD114:Shore
N:METH:cg00309339:AC005682.5:TssU145:Island
N:METH:cg00310855:AP003068.9:TssD15:Island
N:METH:cg00310968:SPAG17:TssU57:Island
N:METH:cg00311654:HMHA1:TssU19:Island
N:METH:cg00312474:ERO1LB:TssU578:Shore
N:METH:cg00312919:STARD3NL:TssU115:Island
N:METH:cg00313185:MSTO1:TssU102:Island
N:METH:cg00314240:EPHX4:TssD337:Island
N:METH:cg00314771:DCUN1D5:TssU327:Shore
N:METH:cg00315056:DUSP4:TssU844:Island
N:METH:cg00315391:SCNN1G:TssU364:Shore
N:METH:cg00315936:SND1:TssD490:Shore
N:METH:cg00316777:RP11-317J10.2:TssD74:Island
N:METH:cg00318000:TNFAIP8L2:TssU476:NA
N:METH:cg00318320:BOK:TssU39:Island
N:METH:cg00318380:NA:NA:NA
N:METH:cg00318608:DST:TssU160:Island
N:METH:cg00319449:RP11-399K21.13:TssU54:Island
N:METH:cg00320035:NFIB:TssD230:Shore
N:METH:cg00320862:RPL22L1:TssU29:Shore
N:METH:cg00321642:HIVEP3:TssU370:Island
N:METH:cg00322319:AC009299.2:TssD12978:Island
N:METH:cg00323100:RP11-333E13.4:TssU1036:Shore
N:METH:cg00323965:ZEB2:TssD93:Shelf
N:METH:cg00325599:TRANK1:TssD36:Island
N:METH:cg00325866:C2CD4A:TssU47:Shore
N:METH:cg00328593:ETV1:TssD68:Shore
N:METH:cg00328883:SLX4IP:TssU125:Shore
N:METH:cg00329039:UNC5C:TssD71:Island
N:METH:cg00329154:EBF3:TssU492:Island
N:METH:cg00329748:CAMTA1:TssD919860:Island
N:METH:cg00330888:EPAS1:TssU394:Island
N:METH:cg00331096:FOXA2:TssD155:Island
N:METH:cg00331433:SYAP1:TssD44:Island
N:METH:cg00332212:OCIAD2:TssD49:Island
N:METH:cg00332249:CALCA:TssU1357:Island
N:METH:cg00332877:PEX6:TssU112:Island
N:METH:cg00334370:HEXA:TssU5:Island
N:METH:cg00334798:P2RY2:TssD50:Island
N:METH:cg00336706:ZNF131:TssU371:Shore
N:METH:cg00338345:NA:NA:NA
N:METH:cg00338359:KIAA1586:TssD54:Island
N:METH:cg00338893:MRPS33:TssU134:Island
N:METH:cg00338928:LINC01126:TssD467:Island
N:METH:cg00339300:NFIA:TssD177992:Island
N:METH:cg00339556:MARCH11:TssU163:Island
N:METH:cg00340850:NA:NA:Island
N:METH:cg00341742:RPRM:TssU375:Shore
N:METH:cg00342532:KCNC3:TssU48:Island
N:METH:cg00344260:NELL2:TssU248:Island
N:METH:cg00345094:NME6:TssU5:Island
N:METH:cg00346247:HLA-F-AS1:TssU24:Island
N:METH:cg00346326:NA:NA:NA
N:METH:cg00348858:SH2B1:TssD431:Shore
N:METH:cg00349776:RXRG:TssD221:NA
N:METH:cg00350885:GRB10:TssU205:Island
N:METH:cg00351804:NA:NA:Island
N:METH:cg00351930:ZEB1:TssU14:Island
N:METH:cg00352349:PRKRA:TssU107:Island
N:METH:cg00352360:SNORA21:TssU61:Shore
N:METH:cg00353139:CYP1A1:TssU36:Shore
N:METH:cg00353340:RASSF8-AS1:TssU47:Shore
N:METH:cg00354179:KIAA1614:TssU811:Island
N:METH:cg00355633:SNAP47:TssD63:Shore
N:METH:cg00355794:DANCR:TssU33:Island
N:METH:cg00355802:DUSP4:TssU797:Island
N:METH:cg00355992:ZNF214:TssD4:Island
N:METH:cg00356774:AL021917.1:TssU498:NA
N:METH:cg00357503:WDR76:TssU102:Shore
N:METH:cg00357532:NCKAP1:TssU156:Shore
N:METH:cg00358695:RABAC1:TssD56:Island
N:METH:cg00358880:LHX9:TssD137:Island
N:METH:cg00359973:RIBC1:TssD9:Shore
N:METH:cg00360230:SETX:TssD717:Shore
N:METH:cg00360600:RMDN2:TssU164:Island
N:METH:cg00361695:MAPK12:TssD219:Shore
N:METH:cg00365470:AC005682.5:TssD126:Island
N:METH:cg00365880:CSNK1G1:TssD908:Shore
N:METH:cg00365989:RP4-539M6.19:TssD14147:Island
N:METH:cg00366505:ZC3H18:TssU560:Island
N:METH:cg00366814:RP11-259N19.1:TssU104:Island
N:METH:cg00366818:ARMC4:TssD99:Island
N:METH:cg00366837:JUNB:TssU1451:Island
N:METH:cg00366934:MYB:TssD1184:Island
N:METH:cg00367047:NA:NA:Island
N:METH:cg00367327:PARVB:TssU273:Island
N:METH:cg00367497:NR2F2:TssU51:Island
N:METH:cg00367546:AEN:TssD433:Shore
N:METH:cg00368687:NA:NA:Shore
N:METH:cg00369024:NA:NA:Shore
N:METH:cg00369438:SPTBN4:TssU404:Island
N:METH:cg00370303:FBRSL1:TssU82:Island
N:METH:cg00371239:RP4-665J23.1:TssD351:Island
N:METH:cg00371368:CHRM3:TssD157:Island
N:METH:cg00371418:NA:NA:Island
N:METH:cg00372169:ZNF620:TssU138:Shore
N:METH:cg00372486:GGNBP1:TssD31377:Island
N:METH:cg00374927:FAIM:TssD269:Island
N:METH:cg00376625:NA:NA:Shore
N:METH:cg00377695:DSCAML1:TssD618:Island
N:METH:cg00378717:EIF1AX:TssU44:Island
N:METH:cg00379708:RBM20:TssD224:Shore
N:METH:cg00380725:CAST:TssU49:Island
N:METH:cg00381057:NA:NA:Shore
N:METH:cg00381076:C18orf54:TssU159:Island
N:METH:cg00381179:AMOTL2:TssU125:Island
N:METH:cg00381330:PYGB:TssU131:Island
N:METH:cg00381411:RBM24:TssD128:Island
N:METH:cg00381697:NA:NA:Island
N:METH:cg00382944:PCSK9:TssD310:Island
N:METH:cg00383384:NA:NA:Shore
N:METH:cg00384210:NA:NA:Island
N:METH:cg00385471:RAB37:TssD110:Island
N:METH:cg00386663:FAM195A:TssD175:Island
N:METH:cg00386702:ZNF780B:TssU220:Shore
N:METH:cg00389976:KLHL14:TssD1154:Island
N:METH:cg00390176:NA:NA:NA
N:METH:cg00390769:MTERF1:TssU163:Island
N:METH:cg00393585:FAM218A:TssU10:Island
N:METH:cg00393798:STK33:TssD9:Island
N:METH:cg00394494:SCN9A:TssU141:Island
N:METH:cg00394793:TLE3:TssU858:Island
N:METH:cg00395262:CCDC39-AS1:TssU123:Island
N:METH:cg00395632:MAPK11:TssU24:Island
N:METH:cg00396163:DNAH6:TssD4:Island
N:METH:cg00396687:ELL3:TssD103:Island
N:METH:cg00397619:ATP10D:TssD39:NA
N:METH:cg00397851:ZNF304:TssU192:Island
N:METH:cg00398276:NA:NA:Island
N:METH:cg00399374:ZFAND1:TssU88:Shore
N:METH:cg00399390:FNBP4:TssU640:Shore
N:METH:cg00399596:MIR148A:TssU1172:Island
N:METH:cg00400104:LINC-PINT:TssD1431:Island
N:METH:cg00400183:CPT1C:TssD68:Island
N:METH:cg00400334:ATOH8:TssD191:Island
N:METH:cg00400614:AC005027.3:TssU420:Island
N:METH:cg00400915:MRPL57:TssD588:Shore
N:METH:cg00401880:TRA2A:TssD416:Island
N:METH:cg00404838:NA:NA:Island
N:METH:cg00405070:TMEM116:TssD269:Shore
N:METH:cg00405152:PRKD2:TssD44:Island
N:METH:cg00405843:SMO:TssU139:Island
N:METH:cg00407729:PRKG1:TssD25:Island
N:METH:cg00408906:NA:NA:Shore
N:METH:cg00410199:BCAT2:TssD11765:Island
N:METH:cg00410521:CEP131:TssU431:Island
N:METH:cg00410872:EEF1A2:TssD1671:Island
N:METH:cg00412251:CXADR:TssD72:Island
N:METH:cg00413099:ID1:TssU1074:Island
N:METH:cg00414166:ALDH3B1:TssU130:NA
N:METH:cg00414171:TEKT1:TssD15:NA
N:METH:cg00415263:SNX10:TssU28:Island
N:METH:cg00415497:NA:NA:Island
N:METH:cg00415978:SYNPO2:TssU72:NA
N:METH:cg00416176:GPR161:TssD402:Shore
N:METH:cg00416492:NA:NA:Shore
N:METH:cg00417165:LTBP2:TssU239:Island
N:METH:cg00417297:ZNF619:TssD66:Island
N:METH:cg00418880:HS6ST3:TssU777:Island
N:METH:cg00419314:CXCL1:TssU19:Island
N:METH:cg00419564:S100A6:TssU139:Shore
N:METH:cg00420361:ZDHHC1:TssD441:Island
N:METH:cg00420568:SHC3:TssU1221:Shore
N:METH:cg00421990:WDR60:TssD7159:Island
N:METH:cg00422347:C4orf36:TssU197:Shore
N:METH:cg00423124:CCDC122:TssD2:Island
N:METH:cg00423729:SLC36A1:TssU209:Shore
N:METH:cg00423826:BAI1:TssD3595:Island
N:METH:cg00424800:GPR160:TssU116:Island
N:METH:cg00425708:HMGA2:TssU133:Island
N:METH:cg00426182:NA:NA:Island
N:METH:cg00426193:RIF1:TssD887:Shore
N:METH:cg00426921:PHGDH:TssD315:Island
N:METH:cg00426963:KIF27:TssD588:Island
N:METH:cg00427296:MYH10:TssU852:Island
N:METH:cg00427454:SEMA6C:TssU4:Island
N:METH:cg00427822:IFT172:TssU98:Island
N:METH:cg00429706:CCDC146:TssU16:Shore
N:METH:cg00431447:C16orf45:TssD669:Shore
N:METH:cg00435305:RPP30:TssU4:NA
N:METH:cg00435526:METTL12:TssD571:Island
N:METH:cg00435621:HES7:TssU419:Shore
N:METH:cg00437134:HSPE1:TssD24:Island
N:METH:cg00437399:CASC5:TssU43:Shore
N:METH:cg00438541:RP1-122P22.2:TssU335:Shore
N:METH:cg00439392:NA:NA:Shore
N:METH:cg00439706:MGA:TssD1641:Island
N:METH:cg00440043:ZEB1:TssU125:Island
N:METH:cg00441898:RP11-462G12.2:TssD7231:Island
N:METH:cg00442658:CXADR:TssU324:Island
N:METH:cg00442814:ZNF704:TssD575:Shore
N:METH:cg00443276:ADORA2B:TssU26:Island
N:METH:cg00443645:BEGAIN:TssD172:Island
N:METH:cg00443794:SLC8A2:TssD43:NA
N:METH:cg00443869:CCDC112:TssU28:Island
N:METH:cg00443971:HAND2:TssU17:Island
N:METH:cg00445566:HEIH:TssU162:Island
N:METH:cg00446211:B3GAT2:TssD611:Island
N:METH:cg00447052:SCRT1:TssD3237:Island
N:METH:cg00447682:CAMK2N1:TssU350:Island
N:METH:cg00449798:NA:NA:Island
N:METH:cg00449821:EFNA3:TssD2474:Island
N:METH:cg00450312:FNBP1P1:TssU373:Island
N:METH:cg00450475:CFAP70:TssD9:Island
N:METH:cg00450824:STK33:TssD18:Island
N:METH:cg00452398:POU3F2:TssU1176:Island
N:METH:cg00453111:PHLPP1:TssD1686:Island
N:METH:cg00453193:TES:TssD434:Shore
N:METH:cg00453679:RP11-290L1.2:TssU223:Island
N:METH:cg00454409:ATP6V1C2:TssU410:Island
N:METH:cg00454742:NA:NA:NA
N:METH:cg00455164:SLC16A14:TssD1084:Shore
N:METH:cg00455178:CYP2R1:TssU182:Shore
N:METH:cg00455216:TOX3:TssD1104:Island
N:METH:cg00455372:KCNC1:TssD390:Island
N:METH:cg00455439:FAM13C:TssU5:Island
N:METH:cg00455450:ATP5G3:TssD422:Island
N:METH:cg00455452:RP11-867G2.8:TssU603:Island
N:METH:cg00456582:SAMD5:TssU1415:Island
N:METH:cg00456894:MMP25:TssU591:Island
N:METH:cg00459795:ZNF514:TssD41:Island
N:METH:cg00459975:HMBOX1:TssD265:NA
N:METH:cg00462168:KIAA1024:TssU65:Island
N:METH:cg00462311:NFATC4:TssU43:Shore
N:METH:cg00465373:MTFR2:TssD12:Island
N:METH:cg00465476:DUOXA2:TssU34:Island
N:METH:cg00465841:RP11-21C4.1:TssU5:Island
N:METH:cg00466364:ELAVL3:TssU902:Island
N:METH:cg00467326:TIMM13:TssU229:Shore
N:METH:cg00469207:NA:NA:Island
N:METH:cg00469341:ETV1:TssU12:Island
N:METH:cg00470766:PRICKLE1:TssU78:Island
N:METH:cg00470794:RP11-46H11.12:TssD256:Island
N:METH:cg00471645:AC062028.1:TssD2043:NA
N:METH:cg00471966:ZNF420:TssD1:Island
N:METH:cg00472276:NA:NA:Island
N:METH:cg00472822:SLC38A1:TssU29:Island
N:METH:cg00473416:NA:NA:Shore
N:METH:cg00474049:AC018755.16:TssU539:Island
N:METH:cg00474209:FAM120B:TssD268:Island
N:METH:cg00475085:RP11-881M11.2:TssD211:Shore
N:METH:cg00475193:AP003068.9:TssU17:Island
N:METH:cg00476037:TGFA:TssD19:Island
N:METH:cg00476317:DLC1:TssD586:Island
N:METH:cg00476358:TUBA4A:TssU16:Island
N:METH:cg00476580:ANP32E:TssU556:Island
N:METH:cg00476814:ARVCF:TssD81:Island
N:METH:cg00477157:NBEAL1:TssD276:Shore
N:METH:cg00477378:RCBTB1:TssU375:Island
N:METH:cg00477972:NA:NA:NA
N:METH:cg00478246:FAM84A:TssU127:Island
N:METH:cg00478599:SLAIN1:TssU116:Island
N:METH:cg00479101:PSEN2:TssD184:Island
N:METH:cg00480136:NA:NA:Island
N:METH:cg00480161:SCGB3A1:TssD937:Island
N:METH:cg00480356:HYPK:TssD8:Island
N:METH:cg00481499:AC079610.2:TssU28:Island
N:METH:cg00483446:KBTBD8:TssD42:Island
N:METH:cg00483526:CLIP1:TssU467:Shore
N:METH:cg00484532:PLEKHA2:TssU272:Island
N:METH:cg00485296:NME3:Tss0:Island
N:METH:cg00485849:RASSF6:TssU35:Island
N:METH:cg00486611:SCOC:TssD456:Island
N:METH:cg00486627:CACNA2D2:TssD3:Island
N:METH:cg00487870:BAALC-AS1:TssD106:Island
N:METH:cg00488323:DAB2IP:TssD201:Island
N:METH:cg00488512:UFD1L:TssD952:Shore
N:METH:cg00488718:MFSD8:TssD50:Shore
N:METH:cg00488787:VENTX:TssU4:Island
N:METH:cg00488788:ONECUT1:TssD4601:Island
N:METH:cg00489408:SEZ6L2:TssU83:Shore
N:METH:cg00489861:DOCK8:TssD196:Island
N:METH:cg00491418:LAMA4:TssD206:Island
N:METH:cg00491616:PHF1:TssD383:Shore
N:METH:cg00492711:ZNF491:TssU96:Shore
N:METH:cg00493327:BAIAP3:TssU375:Island
N:METH:cg00493804:AC016700.5:TssD193:Island
N:METH:cg00494883:DLL1:TssD650:Island
N:METH:cg00495462:LIN9:TssD76:Island
N:METH:cg00495503:NA:NA:Shore
N:METH:cg00495713:AIRE:TssD7094:Shore
N:METH:cg00496805:ZNF548:TssU65:Island
N:METH:cg00497091:TXNIP:TssU52:Island
N:METH:cg00497251:ANKMY1:TssU98:Shore
N:METH:cg00497630:SLC46A1:TssD135:Island
N:METH:cg00498155:ZNF461:TssU123:Island
N:METH:cg00500333:LINC01159:TssU876:Island
N:METH:cg00500522:STAT6:TssU60:NA
N:METH:cg00500892:NPR1:TssU162:Island
N:METH:cg00502533:SLC16A1:TssD43:Island
N:METH:cg00502730:FAM13C:TssD20:Shore
N:METH:cg00502932:SKI:TssD531:Island
N:METH:cg00502963:FALEC:TssD210:Shore
N:METH:cg00503090:TULP4:TssU769:Shore
N:METH:cg00503704:CTD-2553L13.9:TssD489:Shore
N:METH:cg00503804:NKD1:TssU535:Island
N:METH:cg00504690:ROR1:TssD487:Island
N:METH:cg00506629:PLOD2:TssD602:Shore
N:METH:cg00507727:ICA1:TssU17:Island
N:METH:cg00507738:TUBA1C:TssU13:Island
N:METH:cg00508498:ABTB2:TssD751:Island
N:METH:cg00508526:NDST3:TssU363:Island
N:METH:cg00508543:ADAMTS9:TssD90:Island
N:METH:cg00508563:NA:NA:Island
N:METH:cg00509507:SSC5D:TssD28607:Island
N:METH:cg00510011:GPR98:TssD33:Island
N:METH:cg00510604:PFKFB3:TssD61:Island
N:METH:cg00511081:CPLX4:TssD9684:Island
N:METH:cg00511228:ZNF273:TssD267:NA
N:METH:cg00511596:PTER:TssU109:Island
N:METH:cg00512374:IGFBP4:TssU32:Shore
N:METH:cg00513060:ZNF530:TssD208:Island
N:METH:cg00514202:ZNF443:TssU46:Shore
N:METH:cg00514684:TNK2:TssD313:Island
N:METH:cg00517001:FIGNL1:TssU81:Island
N:METH:cg00519490:EDEM2:TssD312:Island
N:METH:cg00519553:C1QTNF5:TssD462:Island
N:METH:cg00521588:TRIM41:TssU326:Shore
N:METH:cg00522049:BMP4:TssD261:Island
N:METH:cg00522056:RPRM:TssU63:Island
N:METH:cg00522679:NA:NA:Shelf
N:METH:cg00523012:CTC-250I14.6:TssD203:Island
N:METH:cg00523224:NA:NA:Island
N:METH:cg00523812:CEP41:TssD33:Island
N:METH:cg00524288:UPP1:TssD127:Island
N:METH:cg00524310:GABRB2:TssU4:Shore
N:METH:cg00524912:IFT27:TssU367:Island
N:METH:cg00525503:NA:NA:Island
N:METH:cg00526576:AC002310.12:TssU302:Island
N:METH:cg00527174:FAM43B:TssD1730:Shore
N:METH:cg00528640:SEMA4C:TssD208:Shore
N:METH:cg00528932:HSD17B12:TssD20723:Shore
N:METH:cg00530740:GCLC:TssD39:Island
N:METH:cg00531628:IFIH1:TssD304:NA
N:METH:cg00531750:LRIG1:TssU114:Island
N:METH:cg00531823:SEPT11:TssU112:Island
N:METH:cg00531978:NA:NA:Shore
N:METH:cg00532413:DYRK4:TssD203:NA
N:METH:cg00532901:AC002310.12:TssU112:Island
N:METH:cg00532998:KBTBD7:TssU117:Shore
N:METH:cg00533620:RPA2:TssU128:Island
N:METH:cg00534240:ST6GALNAC3:TssU257:NA
N:METH:cg00537607:MICA:TssU363:Island
N:METH:cg00539908:AC079790.2:TssU627:Shore
N:METH:cg00540544:CSRP1:TssU45:Island
N:METH:cg00540891:RET:TssU232:Island
N:METH:cg00541479:UHMK1:TssD350:Shore
N:METH:cg00543406:PLEKHG5:TssD285:Island
N:METH:cg00543499:RP11-191G24.1:TssU14:Shore
N:METH:cg00543632:RP11-626G11.4:TssU112:Island
N:METH:cg00543972:DIXDC1:TssD35:Island
N:METH:cg00544141:FAM172A:TssU165:Shore
N:METH:cg00544734:TUBA1C:TssU283:Island
N:METH:cg00544955:GPR3:TssD182:Island
N:METH:cg00545295:CBX7:TssU811:Island
N:METH:cg00546774:TMEM87B:TssU991:Island
N:METH:cg00547441:IKZF1:TssD345:Shore
N:METH:cg00547444:PDPK1:TssU376:Shore
N:METH:cg00547777:ICA1L:TssU75:Island
N:METH:cg00548889:NA:NA:NA
N:METH:cg00549910:LRRTM1:TssU31:Island
N:METH:cg00549988:WDR59:TssD186:Island
N:METH:cg00550498:ZNF20:TssD15:Island
N:METH:cg00550725:RMDN1:TssU170:Shore
N:METH:cg00552973:FAM72A:TssD140:Island
N:METH:cg00554682:ZNF804A:TssD38:Island
N:METH:cg00554702:CHEK1:Tss0:Shore
N:METH:cg00554810:SLC35D3:TssD266:Island
N:METH:cg00555096:ZNF420:TssU572:Shore
N:METH:cg00556132:VGLL4:TssD1048:Island
N:METH:cg00557069:DNAJB2:TssU47:Island
N:METH:cg00557354:ARHGEF7:TssD123:Island
N:METH:cg00558174:CTB-40H15.4:TssD109:Shore
N:METH:cg00558718:HGD:TssD3308:NA
N:METH:cg00559018:SERHL2:TssD115:Island
N:METH:cg00560119:STXBP1:TssD69:Island
N:METH:cg00560482:HMX3:TssU5:Island
N:METH:cg00560547:CA7:TssU261:Island
N:METH:cg00560574:CAST:TssU191:Island
N:METH:cg00560584:GEM:TssU58:Island
N:METH:cg00561089:MIR4530:TssU191:Island
N:METH:cg00562243:C17orf82:TssU68:Island
N:METH:cg00562265:NA:NA:NA
N:METH:cg00562641:OCLN:TssD637:Island
N:METH:cg00562905:FZD2:TssU684:Shore
N:METH:cg00563487:NPTXR:TssD386:Island
N:METH:cg00565070:CDC37:TssD62:Island
N:METH:cg00566635:ADAMTS8:TssD622:Island
N:METH:cg00566759:DSC2:TssD34:Island
N:METH:cg00567696:RP1-8B1.4:TssU77:Shore
N:METH:cg00568044:RP11-68L18.1:TssD9:Island
N:METH:cg00569385:CDC42SE1:TssU86:Island
N:METH:cg00570697:CXADR:TssU304:Island
N:METH:cg00573298:MED14OS:TssD25:Island
N:METH:cg00573880:SH3D21:TssD19:Island
N:METH:cg00574530:NEUROG1:TssU424:Shore
N:METH:cg00576014:SDHC:TssD268:Island
N:METH:cg00576121:GAREM:TssU860:Island
N:METH:cg00576301:SPG20:TssU30:Island
N:METH:cg00576331:EFEMP2:TssU102:Island
N:METH:cg00577109:MZF1:TssD1474:Island
N:METH:cg00577189:RP11-216L13.18:TssD257:Island
N:METH:cg00577464:SHH:TssD188:Island
N:METH:cg00578154:ZNF790-AS1:TssD239:Island
N:METH:cg00578252:OSCP1:TssU106:Island
N:METH:cg00579200:NA:NA:Shore
N:METH:cg00579250:SV2C:TssU208:Shore
N:METH:cg00581482:ATP8B2:TssD262:Island
N:METH:cg00581731:NPAS2:TssU1448:Island
N:METH:cg00582881:AFAP1L1:TssU76:Island
N:METH:cg00583303:CTC-461F20.1:TssD53:Island
N:METH:cg00584008:AMPD2:TssU115:Shore
N:METH:cg00584238:SLC25A48:TssD248:Island
N:METH:cg00584530:C2CD2:TssD103:Island
N:METH:cg00584670:NNT-AS1:TssD8:Island
N:METH:cg00585538:ARHGAP18:TssU133:NA
N:METH:cg00585733:AUTS2:TssD286:Island
N:METH:cg00586365:FSTL4:TssD5:Island
N:METH:cg00588300:AGBL3:TssU177:Shore
N:METH:cg00588720:SLC22A31:TssD247:Island
N:METH:cg00588871:NA:NA:Shelf
N:METH:cg00590670:AC007563.5:TssD19:Island
N:METH:cg00590851:GPR12:TssU166:Shore
N:METH:cg00590960:CELF4:TssU725:Island
N:METH:cg00590991:DBN1:TssU138:Island
N:METH:cg00591406:IKZF2:TssD46:Shore
N:METH:cg00591844:CXCR4:TssU169:Island
N:METH:cg00593048:PFKP:TssD26:Shore
N:METH:cg00593962:FZD8:TssU452:Island
N:METH:cg00594003:USMG5:TssD52:Shore
N:METH:cg00594128:ZNF879:TssD76:Island
N:METH:cg00594560:ZFHX4:TssU213:Shore
N:METH:cg00594716:ADRA2B:TssU458:Island
N:METH:cg00594866:ACKR3:TssD292:Shore
N:METH:cg00595223:NA:NA:Island
N:METH:cg00597713:PEX6:TssU144:Island
N:METH:cg00598730:C16orf74:TssD255:Island
N:METH:cg00598766:RP11-273G15.2:TssD80:Shore
N:METH:cg00599252:NRXN2:TssU428:Island
N:METH:cg00599273:CDK4:TssU437:Shore
N:METH:cg00599559:NA:NA:NA
N:METH:cg00600024:SNHG8:TssU24:Island
N:METH:cg00600844:SNHG18:TssD1:Shore
N:METH:cg00601350:ZNF879:TssD4:Island
N:METH:cg00602783:PPFIA2:TssD85:Shore
N:METH:cg00603617:CRH:TssD1130:Island
N:METH:cg00605358:DUSP6:TssU690:Island
N:METH:cg00605408:TP53I3:TssU133:Island
N:METH:cg00605859:ADPGK-AS1:TssD14057:Island
N:METH:cg00606102:FENDRR:TssD47:Island
N:METH:cg00606464:TM9SF3:TssD851:Shore
N:METH:cg00606642:SLCO5A1:TssU205:Island
N:METH:cg00606902:NA:NA:Island
N:METH:cg00606914:LRRC8C:TssU42:Island
N:METH:cg00606989:FGF19:TssD323:Island
N:METH:cg00607526:ACSL6:TssD29:Island
N:METH:cg00608169:NA:NA:Shore
N:METH:cg00608605:DDAH2:TssU68:Island
N:METH:cg00609645:HIST1H4E:TssD200:Island
N:METH:cg00609966:CACNA1H:TssU423:Island
N:METH:cg00610583:CXCL1:TssU55:Island
N:METH:cg00611485:RP11-266L9.5:TssD180:Island
N:METH:cg00612138:SCN9A:TssD529:Shore
N:METH:cg00613753:PRKCQ-AS1:TssD45:Island
N:METH:cg00614157:REEP5:TssU137:Shore
N:METH:cg00614684:ZMYND11:TssU141:Shore
N:METH:cg00615537:ARHGEF37:TssU26:Island
N:METH:cg00615915:SERPINB8:TssD35:Shore
N:METH:cg00616082:TUBB:TssD1110:Shore
N:METH:cg00616500:DBN1:TssU129:Island
N:METH:cg00616965:TOLLIP-AS1:TssD217:Island
N:METH:cg00617305:SHISA4:TssD103:Island
N:METH:cg00618542:GLRX3:TssU307:Shore
N:METH:cg00618725:MGMT:TssU290:Island
N:METH:cg00619630:NA:NA:Island
N:METH:cg00620062:NA:NA:Shore
N:METH:cg00620449:POC5:TssU183:Island
N:METH:cg00621125:AC004540.5:TssD138:Island
N:METH:cg00621240:CASC10:TssD1878:Island
N:METH:cg00621913:PCSK2:TssD246:Shore
N:METH:cg00622654:DOCK1:TssU261:Island
N:METH:cg00622677:TSPAN5:TssD102:Island
N:METH:cg00622837:NA:NA:Island
N:METH:cg00625334:CCDC178:TssU68:Island
N:METH:cg00626110:NKX6-2:TssU279:Island
N:METH:cg00626438:RDX:TssU143:Island
N:METH:cg00626518:ROPN1L:TssD28:Island
N:METH:cg00627241:RASL10A:TssU176:Island
N:METH:cg00628228:CD247:TssD63205:Island
N:METH:cg00628697:DSCR3:TssD9261:Island
N:METH:cg00629244:NR3C1:TssD69:Island
N:METH:cg00629289:MICB:TssU931:Island
N:METH:cg00629370:PTHLH:TssU13:Island
N:METH:cg00629563:TNFAIP8:TssD493:Shore
N:METH:cg00630212:CXCL2:TssU124:Island
N:METH:cg00631609:TPM1:Tss0:Island
N:METH:cg00631702:SUPT3H:TssD56:Island
N:METH:cg00631837:PHF21B:TssD656:Island
N:METH:cg00632861:ZC3H13:TssD336:Island
N:METH:cg00633473:C8orf82:TssU304:Island
N:METH:cg00633736:PMP22:TssD36:Island
N:METH:cg00635481:ZNF76:TssD157:Island
N:METH:cg00635521:TATDN1:TssD74:Shore
N:METH:cg00635780:NA:NA:NA
N:METH:cg00636368:MAP3K13:TssU144:Island
N:METH:cg00636641:GAS1:TssD715:Island
N:METH:cg00637230:CBLN1:TssU1102:Shore
N:METH:cg00639195:MORF4L1:TssD177:Island
N:METH:cg00639289:ERBB4:TssU168:Shore
N:METH:cg00639886:PDE1B:TssU33:NA
N:METH:cg00641009:PRKAR2B:TssD458:Island
N:METH:cg00641873:PTER:TssU89:Island
N:METH:cg00642209:SAMHD1:TssU11:Island
N:METH:cg00642494:NA:NA:Island
N:METH:cg00643111:RP11-452L6.6:TssU13:Shelf
N:METH:cg00643341:LINC01586:TssU12:Island
N:METH:cg00643862:GBX1:TssU550:Island
N:METH:cg00643896:GCOM1:TssU69:Island
N:METH:cg00645593:MIR4683:TssU318:Island
N:METH:cg00646477:LPO:TssD854:Shore
N:METH:cg00646492:GSTO1:TssU173:Shore
N:METH:cg00647063:NA:NA:NA
N:METH:cg00648301:INSM1:TssD475:Island
N:METH:cg00648476:SCN3B:TssD76:Island
N:METH:cg00649515:CCDC24:TssU79:Shore
N:METH:cg00650006:SMCR8:TssD349:Island
N:METH:cg00650856:D4S234E:TssD887:Island
N:METH:cg00651020:ZNF385B:TssU343:Shore
N:METH:cg00651829:GNAZ:TssD305:Island
N:METH:cg00651923:SGCB:TssD238:Island
N:METH:cg00652264:DDHD1:TssU192:Island
N:METH:cg00652657:EBF3:TssD519:Island
N:METH:cg00654814:MGAT5B:TssD161:Island
N:METH:cg00655071:ZNF280D:TssU28:Island
N:METH:cg00655203:HBQ1:TssD143:Island
N:METH:cg00655982:MYBPC2:TssU123:Shore
N:METH:cg00656387:ENTPD3:TssU10:Island
N:METH:cg00656647:ITGA7:TssU162:Island
N:METH:cg00657582:CHD8:TssD484:NA
N:METH:cg00658394:VGLL4:TssU11:Shore
N:METH:cg00658451:CCDC38:TssU131:Island
N:METH:cg00658626:CCDC63:TssD147:Island
N:METH:cg00659495:RP11-834C11.4:TssD453:Island
N:METH:cg00659991:C15orf41:TssU225:Island
N:METH:cg00660105:PRKG2:TssD405:Shore
N:METH:cg00660251:LRRC8B:TssD553:Shore
N:METH:cg00660608:CHST15:TssU95:Island
N:METH:cg00661753:PTPRA:TssU918:Island
N:METH:cg00662647:SLC35F3:TssD33:Island
N:METH:cg00662684:EPHX4:TssD278:Island
N:METH:cg00663739:GGPS1:TssU697:Shore
N:METH:cg00664084:RPL10A:TssU334:Island
N:METH:cg00664405:NA:NA:Island
N:METH:cg00664634:CTD-2368P22.1:TssD218:Island
N:METH:cg00664682:SLC41A1:TssD5:Island
N:METH:cg00665492:SLITRK3:TssD66:NA
N:METH:cg00666763:MAPKAP1:TssD570:Shore
N:METH:cg00667026:ZFP36L1:TssD534:Island
N:METH:cg00667360:ALDOA:TssU17:Shore
N:METH:cg00667898:HIST1H1B:TssD342:Shore
N:METH:cg00668227:FNDC5:TssD174:Shore
N:METH:cg00668694:PNPLA4:TssU26:Island
N:METH:cg00669856:SPRY1:TssU172:Shore
N:METH:cg00670017:PHOSPHO1:TssU172:Shore
N:METH:cg00670742:CD8A:TssD689:Island
N:METH:cg00671759:ACTG1:TssU28:Island
N:METH:cg00672507:HGSNAT:TssD1457:Shore
N:METH:cg00673557:SRSF12:TssU114:Island
N:METH:cg00675838:GPR63:TssD316:Island
N:METH:cg00676660:ADAMTS9:TssU322:Island
N:METH:cg00677455:CTDSP2:TssU516:Island
N:METH:cg00677986:PAWR:TssD72:Island
N:METH:cg00679738:FAM89A:TssD747:Island
N:METH:cg00680003:GNL1:TssD417:Island
N:METH:cg00680572:NKX2-8:TssD1122:Island
N:METH:cg00681103:CFLAR:TssD64:Island
N:METH:cg00681363:TAF2:TssD415:Shore
N:METH:cg00681513:TMEM208:TssD308:Shore
N:METH:cg00682386:KCNQ4:TssU102:Island
N:METH:cg00683156:OGDHL:TssU120:Island
N:METH:cg00683158:CAMSAP3:TssD180:Island
N:METH:cg00683654:PLEKHF1:TssD106:Island
N:METH:cg00683895:ZNF544:TssU17:Island
N:METH:cg00683961:SORT1:TssU212:Island
N:METH:cg00684248:HMX2:TssU230:Island
N:METH:cg00684776:ZNF321P:TssD247:Island
N:METH:cg00685291:ASPG:TssU133:Island
N:METH:cg00685723:WNT10A:TssD160:Island
N:METH:cg00685836:PPFIA2:TssD77:Shore
N:METH:cg00686046:TCF19:TssD474:Shore
N:METH:cg00686339:WDR90:TssD357:Island
N:METH:cg00686598:PSMC6:TssU214:Shore
N:METH:cg00687122:POU6F2:TssD7872:Island
N:METH:cg00688264:AIF1L:TssD81:Island
N:METH:cg00688539:HMOX2:TssD70:Shore
N:METH:cg00688900:GGNBP2:TssD10:Island
N:METH:cg00688963:THRB:TssU8:Island
N:METH:cg00689868:NA:NA:Shore
N:METH:cg00690311:PYGO1:TssU331:Island
N:METH:cg00690431:PTGS2:TssD69:Shore
N:METH:cg00691078:C17orf75:TssD23:Island
N:METH:cg00691969:MTHFD1:TssU93:Shore
N:METH:cg00691999:PDGFRA:TssU1254:Shore
N:METH:cg00692677:NA:NA:NA
N:METH:cg00692763:LIPG:TssU29:Island
N:METH:cg00693344:USP3-AS1:TssD129:Island
N:METH:cg00693401:RAB40B:TssU836:Island
N:METH:cg00694357:ZBTB7B:TssD1325:Shore
N:METH:cg00695561:MVB12A:TssD307:Island
N:METH:cg00695712:CXCL12:TssU193:Island
N:METH:cg00696388:TSPAN12:TssD258:Shore
N:METH:cg00696540:FYN:TssU120:Island
N:METH:cg00697033:GFI1:TssU139:Island
N:METH:cg00697129:KIAA1217:TssD1:NA
N:METH:cg00697626:RP11-235C23.6:TssU235:Shore
N:METH:cg00698124:RP11-456K23.1:TssD646:Island
N:METH:cg00698535:PLCG2:TssU145:Island
N:METH:cg00699945:NKX6-2:TssU1094:Island
N:METH:cg00702008:PCLO:TssU161:Island
N:METH:cg00702341:ZNF493:TssU135:NA
N:METH:cg00703260:SLC30A2:TssU270:Island
N:METH:cg00704126:MTIF2:TssD171:Shore
N:METH:cg00704305:ECHDC1:TssU195:Shore
N:METH:cg00704310:KCTD15:TssD295:Island
N:METH:cg00704633:MFAP3L:TssU400:Island
N:METH:cg00705142:PVRL3-AS1:TssD423:Shore
N:METH:cg00706444:PFKFB4:TssU187:Island
N:METH:cg00707452:RP11-154H23.3:TssU51:Shore
N:METH:cg00708258:ZNF14:TssU169:Shore
N:METH:cg00708380:MAP6:TssD978:Island
N:METH:cg00708844:RP11-16B13.1:TssD463:Shore
N:METH:cg00709110:NKX6-1:TssD453:Island
N:METH:cg00709515:RP1-34H18.1:TssD613:NA
N:METH:cg00711351:HDAC10:TssU106:Island
N:METH:cg00711711:AKR1D1:TssU64:Island
N:METH:cg00712044:MSANTD4:TssD4:Island
N:METH:cg00712717:MTERF4:TssU485:Shore
N:METH:cg00715925:AC007563.5:TssU1192:Shore
N:METH:cg00716604:TBC1D15:TssU7:Island
N:METH:cg00718440:CDKN2A:TssU11:Island
N:METH:cg00718791:NA:NA:NA
N:METH:cg00719143:NA:NA:Island
N:METH:cg00719400:SNAP47:TssU279:NA
N:METH:cg00720137:DYNLRB2:TssD92:Island
N:METH:cg00720475:MICU3:TssU172:Island
N:METH:cg00721086:CHRNA7:TssU404:Island
N:METH:cg00721603:SHISA3:TssD881:Island
N:METH:cg00722445:PRKAR2B:TssU62:Island
N:METH:cg00723044:MAP3K9:TssU318:Island
N:METH:cg00724018:FERMT2:TssU149:Island
N:METH:cg00725356:KLF15:TssD1502:Island
N:METH:cg00725388:SUMF1:TssD452:Shore
N:METH:cg00726174:LRP2:TssD695:Island
N:METH:cg00727262:NISCH:TssU165:Shore
N:METH:cg00728317:MT1F:TssD108:Island
N:METH:cg00728602:VWA7:TssD123:NA
N:METH:cg00729541:FAM73B:TssU324:Shore
N:METH:cg00729690:FAM47E-STBD1:TssD451:Island
N:METH:cg00730653:WNT7A:TssU1335:Island
N:METH:cg00731411:VAX2:TssU145:Island
N:METH:cg00731619:TMEM181:TssD24485:Shore
N:METH:cg00731749:ITGA7:TssU351:Shore
N:METH:cg00731917:NA:NA:Island
N:METH:cg00732274:MYH10:TssU87:Island
N:METH:cg00732907:BCL11A:TssD771:Island
N:METH:cg00733005:SIX1:TssU201:Island
N:METH:cg00733682:ZNF44:TssD42:Island
N:METH:cg00734592:ZC3HAV1:TssD1037:Shore
N:METH:cg00734970:NAT14:TssU20:Island
N:METH:cg00735239:MAPK11:TssU124:Island
N:METH:cg00735315:KIFC2:TssD155:Island
N:METH:cg00735962:PRKCB:TssU83:Island
N:METH:cg00737514:TBC1D1:TssD592:Island
N:METH:cg00738869:PIK3CB:TssD947:Shore
N:METH:cg00740020:NR1H2:TssU99:Shore
N:METH:cg00740691:RAP1GAP2:TssU287:Island
N:METH:cg00740861:LHFPL5:TssU277:NA
N:METH:cg00741012:NA:NA:NA
N:METH:cg00741774:SHANK1:TssD249:Island
N:METH:cg00741836:DOK5:TssU25:Island
N:METH:cg00743139:GYLTL1B:TssU168:Island
N:METH:cg00743372:ZKSCAN8:TssU41:Island
N:METH:cg00745231:PRIMA1:TssU533:Island
N:METH:cg00745399:ZNF610:TssD308:Island
N:METH:cg00745555:VENTX:TssU13:Island
N:METH:cg00745606:SLC22A31:TssU774:Island
N:METH:cg00746981:HDGF:TssD148:Island
N:METH:cg00747152:HNRNPL:TssD296:Shore
N:METH:cg00747619:CPPED1:TssD16:Island
N:METH:cg00747800:TMEM144:TssD14:Island
N:METH:cg00750088:NA:NA:Shore
N:METH:cg00751156:EXD1:TssU2:Island
N:METH:cg00752016:CTB-58E17.1:TssD905:Island
N:METH:cg00752376:PALM2:TssU489:Shore
N:METH:cg00752628:RSPO3:TssD178:Shore
N:METH:cg00752778:RP11-111A22.1:TssU774:Island
N:METH:cg00753630:ATP6V0E2:TssU71:Shore
N:METH:cg00755448:KCNB2:TssU848:Island
N:METH:cg00755836:SCCPDH:TssD856:Shore
N:METH:cg00756058:DZIP1:TssD77:Island
N:METH:cg00757082:ZNF536:TssU49:Island
N:METH:cg00757182:ZNF773:TssD67:Island
N:METH:cg00757212:ST8SIA1:TssU527:Shore
N:METH:cg00757413:SLC2A8:TssU310:Island
N:METH:cg00757731:MAGI1:TssU481:Island
N:METH:cg00758584:RP1-118J21.25:TssD92:Island
N:METH:cg00761755:SLC43A2:TssU34:Island
N:METH:cg00761787:AVPR1B:TssD71:Island
N:METH:cg00763096:USP3-AS1:TssD259:Island
N:METH:cg00765428:IL10RB:TssU26:Island
N:METH:cg00765522:NA:NA:NA
N:METH:cg00767642:NMNAT2:TssD316:Island
N:METH:cg00769520:ST8SIA1:TssD670:Island
N:METH:cg00769843:OTUB1:TssD136:Island
N:METH:cg00770085:TTC39A:TssU47:Shore
N:METH:cg00770155:EMR2:TssU172:NA
N:METH:cg00772868:CCDC170:TssU185:Island
N:METH:cg00772922:RIPPLY2:TssD56:Island
N:METH:cg00773459:TTLL7:TssD64:Island
N:METH:cg00773818:NR4A1:TssD10305:Island
N:METH:cg00773965:VAMP3:TssU157:Island
N:METH:cg00773978:ZNF155:TssU202:NA
N:METH:cg00775695:ZDHHC21:TssU178:Shore
N:METH:cg00776786:NA:NA:Island
N:METH:cg00777689:KCNK1:TssD192:Island
N:METH:cg00777968:PSMB8:TssD151:Island
N:METH:cg00778448:EFCAB12:TssU147:Shore
N:METH:cg00778858:MTUS1:TssU116:Island
N:METH:cg00778995:RP11-13J10.1:TssD814:Island
N:METH:cg00779180:RP11-266L9.8:TssD432:Island
N:METH:cg00780574:TMEM176A:TssD37:Island
N:METH:cg00782124:DUSP4:TssU194:Island
N:METH:cg00782174:SLC1A5:TssD226:Island
N:METH:cg00782260:NA:NA:NA
N:METH:cg00783945:MFSD4:TssD143:Island
N:METH:cg00786201:FADS1:TssU370:Island
N:METH:cg00787537:KCNH1:TssU381:Shore
N:METH:cg00788183:SKIDA1:TssU177:Island
N:METH:cg00788312:STK17B:TssU134:Island
N:METH:cg00788412:CTD-3105H18.16:TssD21:Island
N:METH:cg00790649:GOLGA8A:TssD553:Island
N:METH:cg00790928:EPB41:TssD5:Island
N:METH:cg00792687:TTI2:TssD132:Shore
N:METH:cg00792783:PLCL1:TssD321:Island
N:METH:cg00793056:MT1F:TssD120:Island
N:METH:cg00793795:FBXO43:TssU159:Island
N:METH:cg00793843:GDPGP1:TssD393:Shore
N:METH:cg00794837:RP11-109D9.4:TssD106:Island
N:METH:cg00795277:FGF11:TssU95:Island
N:METH:cg00796793:NA:NA:Island
N:METH:cg00797346:MEIS2:TssD25:Shore
N:METH:cg00797837:SPECC1:TssD223:Island
N:METH:cg00799171:ZNF608:TssD92324:Island
N:METH:cg00799826:TRIM31:TssD2235:Shore
N:METH:cg00800383:SOX21-AS1:TssU56:Island
N:METH:cg00800993:PPP1R3D:TssD547:Island
N:METH:cg00801577:MICB:TssU612:Island
N:METH:cg00803804:LPIN2:TssU602:Island
N:METH:cg00803816:ABCA5:TssU382:Island
N:METH:cg00809614:WNT11:TssD1913:Island
N:METH:cg00809888:NAAA:TssU220:Island
N:METH:cg00810351:KIAA1211L:TssD377:Island
N:METH:cg00810836:DNM1L:TssU92:Shore
N:METH:cg00811020:NAA30:TssD315:Island
N:METH:cg00812299:NFIA:TssD177921:Island
N:METH:cg00812303:UBIAD1:TssU395:Shore
N:METH:cg00813540:KCNC3:TssD3400:Island
N:METH:cg00813603:SLC25A42:TssD902:Shore
N:METH:cg00814244:MYCN:TssU1000:Shore
N:METH:cg00814883:TSC22D4:TssD208:Island
N:METH:cg00815093:HIC1:TssU59:Island
N:METH:cg00815179:PDE12:TssU251:Shore
N:METH:cg00815583:FBXO16:TssU287:Shelf
N:METH:cg00816177:KATNB1:TssU286:Shore
N:METH:cg00816880:TMC4:TssU49:NA
N:METH:cg00818198:RP4-791C19.1:TssU348:Island
N:METH:cg00818480:NXPH4:TssU894:Shore
N:METH:cg00818693:TTC14:TssU14:Island
N:METH:cg00818872:CHRNB2:TssD13:Island
N:METH:cg00819163:PTPRS:TssU17:Island
N:METH:cg00819619:CALCR:TssU1120:Shore
N:METH:cg00819844:AC005625.1:TssU210:Island
N:METH:cg00820208:IRS1:TssD943:Island
N:METH:cg00820340:RASA3:TssU110:Island
N:METH:cg00821073:C1orf229:TssD231:Island
N:METH:cg00822353:C17orf67:TssD549:Island
N:METH:cg00824141:FHL2:TssD1:Island
N:METH:cg00824793:WDR31:TssD10:Island
N:METH:cg00825173:RP11-476H16.1:TssD223:Shore
N:METH:cg00826384:PTPRZ1:TssU79:Island
N:METH:cg00826728:NRP1:TssU124:Island
N:METH:cg00828602:WNT5A:TssD837:Island
N:METH:cg00828616:TMEM254-AS1:TssD14:Island
N:METH:cg00829269:RP3-453C12.15:TssD11114:Shore
N:METH:cg00829961:NA:NA:Island
N:METH:cg00830393:LRIG1:TssU375:Shore
N:METH:cg00830526:CTD-2538C1.2:TssD33:Island
N:METH:cg00831233:AC010980.2:TssD77:Island
N:METH:cg00831358:RP11-84A19.3:TssU651:Island
N:METH:cg00832101:SNHG11:TssD21:Island
N:METH:cg00832308:LDLRAD4:TssD97:Island
N:METH:cg00833352:NEBL:TssU597:Shore
N:METH:cg00833393:TLN1:TssD464:Shore
N:METH:cg00833448:MARCH4:TssU121:Island
N:METH:cg00833989:GRID2:TssD436:Shore
N:METH:cg00834400:ZNF736:TssU598:Shore
N:METH:cg00835429:NA:NA:Island
N:METH:cg00835771:FNDC4:TssU223:Island
N:METH:cg00835832:ZNF284:TssU301:Shore
N:METH:cg00836571:NEIL1:TssD48:Island
N:METH:cg00836605:JAZF1-AS1:TssU30:Island
N:METH:cg00837860:ZFHX2:TssD655:Island
N:METH:cg00838874:KCNA1:TssU734:Shore
N:METH:cg00839507:NA:NA:Shore
N:METH:cg00839572:EFNB1:TssU994:Shore
N:METH:cg00839802:MAN1A1:TssU311:Island
N:METH:cg00841452:PDE4A:TssD4174:Island
N:METH:cg00841968:ACTN1-AS1:TssU95:Island
N:METH:cg00843236:GSG1L:TssU149:Island
N:METH:cg00843352:RP11-373N24.2:TssU1419:Shore
N:METH:cg00843398:MRS2:TssD58:Island
N:METH:cg00844297:NA:NA:Island
N:METH:cg00844376:MARVELD1:TssD75:Island
N:METH:cg00844600:ZNF610:TssU13:Island
N:METH:cg00844950:ATP8B3:TssD1757:Island
N:METH:cg00845942:DPY19L2:TssU4:Island
N:METH:cg00846021:SFTA3:TssD4475:Island
N:METH:cg00846114:RLTPR:TssD23:Island
N:METH:cg00846248:TMEM243:TssU17:Island
N:METH:cg00846300:ZNF543:TssU246:Island
N:METH:cg00846483:TRMT12:TssD523:NA
N:METH:cg00847029:GATA2:TssU84:Island
N:METH:cg00849368:TTC37:TssD238:Island
N:METH:cg00849943:HPSE:TssU57:Island
N:METH:cg00850039:ZNF442:TssU32:Shore
N:METH:cg00850821:YPEL1:TssD628:Shore
N:METH:cg00850971:NA:NA:Island
N:METH:cg00852549:NXPH1:TssU129:Island
N:METH:cg00854166:EPO:TssD294:Shore
N:METH:cg00854242:GALR1:TssU782:Island
N:METH:cg00855661:WDR19:TssU495:Shore
N:METH:cg00856157:UGT8:TssU7:Island
N:METH:cg00857182:FBXL15:TssD33:Island
N:METH:cg00858855:ZBED9:TssD149:Island
N:METH:cg00859112:BCL11B:TssD1007:Island
N:METH:cg00859465:ARAP2:TssU210:Island
N:METH:cg00859544:GJA3:TssU53:Island
N:METH:cg00860322:CCNO:TssD437:Island
N:METH:cg00860370:RP11-153F1.1:TssU15:Island
N:METH:cg00861308:UBE2E1:TssD162:Island
N:METH:cg00861875:RBM23:TssU41:Island
N:METH:cg00862770:FKBP5:TssD929:Island
N:METH:cg00863353:PLCB4:TssU8:Island
N:METH:cg00863986:NBPF15:TssD684:Shore
N:METH:cg00864183:DLX4:TssU362:Island
N:METH:cg00864867:PAWR:TssU390:Shore
N:METH:cg00865356:CCSER1:TssU128:Island
N:METH:cg00865537:ZNF846:TssU204:Island
N:METH:cg00866572:FZD9:TssU228:Shore
N:METH:cg00866662:RP11-480I12.7:TssD266:Shore
N:METH:cg00867626:KDM2B:TssD2608:Island
N:METH:cg00868383:CTD-2619J13.19:TssU2:Island
N:METH:cg00869417:LHFPL2:TssD38663:Island
N:METH:cg00870095:RSPO1:TssD743:Shore
N:METH:cg00870662:PARD6G:TssU235:Island
N:METH:cg00871133:STARD3:TssU291:Shore
N:METH:cg00871358:RP11-272P10.2:TssD210:Island
N:METH:cg00871390:ATG9B:TssU183:Island
N:METH:cg00871979:IMPA2:TssD393:Island
N:METH:cg00873473:JMJD8:TssU3:Island
N:METH:cg00873850:PDGFRA:TssD3347:Island
N:METH:cg00873937:ATOH7:TssD297:Shore
N:METH:cg00874835:TSSC1:TssU80:Island
N:METH:cg00875013:SERTAD3:TssU447:Shore
N:METH:cg00875960:ZNF625:TssD222:Island
N:METH:cg00876704:PKN1:TssD378:Island
N:METH:cg00877964:SLC1A4:TssD13:Island
N:METH:cg00879003:NA:NA:Shore
N:METH:cg00879141:ID2-AS1:TssU97:Island
N:METH:cg00879447:AC007743.1:TssU28:Island
N:METH:cg00880074:NA:NA:Island
N:METH:cg00880079:ZNF461:TssD404:Shore
N:METH:cg00880494:RP11-973N13.4:TssD122:Island
N:METH:cg00882235:LHX4:TssD4054:Island
N:METH:cg00882832:SPRY1:TssD16:Shore
N:METH:cg00883505:NEK5:TssU147:Island
N:METH:cg00884606:NOL4:TssU18:Island
N:METH:cg00885506:WDR31:TssU213:Shore
N:METH:cg00885732:GINS3:TssU119:Island
N:METH:cg00886554:NMU:TssU132:Island
N:METH:cg00886812:ECHDC1:TssD6:Island
N:METH:cg00887444:NA:NA:Island
N:METH:cg00888162:RMDN2:TssU161:Island
N:METH:cg00888561:WDFY2:TssU682:Shore
N:METH:cg00888802:DPF3:TssD48:Island
N:METH:cg00890041:NEU1:TssD4:Island
N:METH:cg00890257:DEGS2:TssD177:Island
N:METH:cg00890378:RP11-415J8.5:TssD205:Shore
N:METH:cg00890774:LPAR3:TssD537:Island
N:METH:cg00890840:MYLK:TssU276:Island
N:METH:cg00891011:FALEC:TssU494:Shore
N:METH:cg00891649:MAPT-AS1:TssD307:Island
N:METH:cg00891891:SORD:TssU18:Island
N:METH:cg00893636:MLH1:TssU2:Island
N:METH:cg00894289:LMO2:TssD166:Island
N:METH:cg00894435:SV2B:TssU214:Island
N:METH:cg00896540:RP11-363E6.3:TssD210:Island
N:METH:cg00896712:NA:NA:Island
N:METH:cg00898147:SALL2:TssU150:NA
N:METH:cg00898350:MIEF2:TssD9:Island
N:METH:cg00898683:DNMT3A:TssD278:Shore
N:METH:cg00899483:STAT5A:TssU5:Island
N:METH:cg00899790:NA:NA:Island
N:METH:cg00901264:NA:NA:Island
N:METH:cg00901493:YBX2:TssU120:Shore
N:METH:cg00901765:SPOCK3:TssU26:NA
N:METH:cg00901787:NDUFAB1:TssD600:Shore
N:METH:cg00904138:RPL8:TssD255:Island
N:METH:cg00904786:FBXL16:TssD564:Island
N:METH:cg00906130:HPGD:TssU4:Island
N:METH:cg00906319:PARD3-AS1:TssD402:Island
N:METH:cg00906644:SLC26A4-AS1:TssD239:Island
N:METH:cg00907211:SMO:TssU194:Island
N:METH:cg00908027:USP10:TssD30541:NA
N:METH:cg00908551:GAS2:TssU258:Island
N:METH:cg00909646:TCF24:TssD576:Island
N:METH:cg00909926:ESRRG:TssD114388:Shore
N:METH:cg00910052:TGFBR3L:TssD337:Island
N:METH:cg00910419:BCL11A:TssU51:Shore
N:METH:cg00911289:RAB43:TssD368:Island
N:METH:cg00911488:TET2:TssU11:Shore
N:METH:cg00912467:RNU6-481P:TssU1110:Shore
N:METH:cg00912926:LINC01167:TssD132:Shore
N:METH:cg00914033:MBL1P:TssD43:Island
N:METH:cg00914626:NA:NA:Island
N:METH:cg00915178:PTGER3:TssU241:Island
N:METH:cg00915609:NEURL3:TssU198:Island
N:METH:cg00916199:TMCO6:TssD197:Island
N:METH:cg00918541:PLEKHG5:TssU12:Shore
N:METH:cg00919002:LDLR:TssD343:Island
N:METH:cg00919118:TCF7L2:TssD175822:Island
N:METH:cg00920990:RP1-90J20.8:TssD178:Shore
N:METH:cg00922110:POLR2B:TssU1221:Island
N:METH:cg00922376:PRDM2:TssU110:Island
N:METH:cg00922727:SESN1:TssD49:Shore
N:METH:cg00924796:SV2C:TssD275:Island
N:METH:cg00925020:GNG7:TssD139813:Island
N:METH:cg00925096:ISPD:TssU114:Island
N:METH:cg00925557:RGMA:TssU36:Island
N:METH:cg00927403:NA:NA:Island
N:METH:cg00927429:FAM189A2:TssD1074:Shore
N:METH:cg00929411:TMEM63C:TssD320:Shore
N:METH:cg00929565:AKR1D1:TssD16:Shore
N:METH:cg00929855:HSPA1A:TssD43:Island
N:METH:cg00930230:XYLB:TssD438:Island
N:METH:cg00930628:FBLN7:TssU170:Island
N:METH:cg00931619:NPHP4:TssU10:Island
N:METH:cg00932251:KCNK10:TssD78:Shore
N:METH:cg00933924:FOXRED2:TssD19:Island
N:METH:cg00934312:ATP6V0E2-AS1:TssD1:Island
N:METH:cg00934882:XXbac-BPG308K3.6:TssD148:Shore
N:METH:cg00935307:RP11-1398P2.1:TssD60:Island
N:METH:cg00936146:DUSP4:TssU10:Island
N:METH:cg00936449:NA:NA:Island
N:METH:cg00936907:NOG:TssD929:Island
N:METH:cg00938395:UBXN11:TssU69:Island
N:METH:cg00938929:ZNF391:TssD43:Island
N:METH:cg00939301:CHN1:TssU183:Island
N:METH:cg00939558:ATP8B2:TssU239:Island
N:METH:cg00940020:NA:NA:Island
N:METH:cg00940212:GARS:TssU547:Shore
N:METH:cg00940261:CLMN:TssD205:Island
N:METH:cg00940280:ASAP1:TssU377:Island
N:METH:cg00940546:ZNF704:TssD646:Shore
N:METH:cg00940786:SLC16A6:TssD265:Island
N:METH:cg00940812:NECAB1:TssD8076:NA
N:METH:cg00940891:FGFRL1:TssD71:Island
N:METH:cg00942551:GIPC3:TssU146:Island
N:METH:cg00944142:MDS2:TssD38021:NA
N:METH:cg00944193:NBEA:TssD528062:Island
N:METH:cg00945735:NA:NA:NA
N:METH:cg00948114:RP5-933K21.3:TssD219:Island
N:METH:cg00948275:HIST3H2A:TssD63:Island
N:METH:cg00949639:SPECC1:TssD554:Island
N:METH:cg00949922:NA:NA:NA
N:METH:cg00950621:STARD5:TssD126:Island
N:METH:cg00950958:TOX2:TssD141:Island
N:METH:cg00952322:TEF:TssU72:NA
N:METH:cg00953282:FAM69B:TssU174:Island
N:METH:cg00953777:FBXO44:TssD73:Island
N:METH:cg00954467:PSD3:TssD101334:NA
N:METH:cg00954566:RP11-34D15.2:TssU257:Island
N:METH:cg00955096:TPD52L1:TssD27:Island
N:METH:cg00956091:LRP8:TssD512:Island
N:METH:cg00958409:ADAM15:TssD19:Island
N:METH:cg00958676:RP11-1E4.1:TssD124:Island
N:METH:cg00958884:CYGB:TssD12:Island
N:METH:cg00960050:MIR762:TssU232:Shore
N:METH:cg00961326:MMP15:TssD1749:Island
N:METH:cg00962304:RPL28:TssU265:Island
N:METH:cg00962913:FAM163A:TssU18:Island
N:METH:cg00963079:SLC16A1-AS1:TssD6:Island
N:METH:cg00963654:NA:NA:Shore
N:METH:cg00964103:ESRRG:TssU446:NA
N:METH:cg00964908:TUBG2:TssD254:Island
N:METH:cg00966077:TSR3:TssD140:Island
N:METH:cg00966398:PRMT8:TssD2507:Island
N:METH:cg00966591:TMCO4:TssD23:Shore
N:METH:cg00966974:RGS16:TssD20:Island
N:METH:cg00967901:HTR7:TssU459:Island
N:METH:cg00968241:LEKR1:TssU257:Shore
N:METH:cg00969787:TESK2:TssD578:Shore
N:METH:cg00969825:ANXA6:TssD157:Island
N:METH:cg00970737:SUZ12P1:TssD91:Island
N:METH:cg00971364:RBMS3:TssU15:NA
N:METH:cg00971396:POLR2H:TssD177:Shore
N:METH:cg00971676:PRR7:TssD6721:Island
N:METH:cg00971894:CTTNBP2:TssD238:Shore
N:METH:cg00973732:RP5-1142A6.2:TssD676:Island
N:METH:cg00975270:NA:NA:Island
N:METH:cg00975979:SHISA8:TssU174:Island
N:METH:cg00976157:ZNF423:TssU665:Island
N:METH:cg00976453:KCNB1:TssU294:Island
N:METH:cg00976658:RP11-462G12.2:TssD7076:Island
N:METH:cg00977805:TMCC2:TssU215:Island
N:METH:cg00978912:MBL1P:TssU88:Island
N:METH:cg00979195:NA:NA:Shore
N:METH:cg00979348:HPSE:TssU38:Island
N:METH:cg00980178:CAMK2N1:TssU679:Island
N:METH:cg00981267:CITF22-92A6.2:TssU11:NA
N:METH:cg00981472:CAPN14:TssU36:Island
N:METH:cg00981594:ARL6IP1:TssU270:Island
N:METH:cg00981837:RXFP3:TssU230:Island
N:METH:cg00983583:VGLL2:TssD417:Island
N:METH:cg00983637:AIM1L:TssU240:Island
N:METH:cg00984602:SRF:TssD654:Island
N:METH:cg00984694:NDRG4:TssU36:Island
N:METH:cg00984997:CCDC144NL-AS1:TssD40253:Island
N:METH:cg00985086:MCTP1:TssD146:Island
N:METH:cg00987461:GLT8D2:TssU90:NA
N:METH:cg00989142:COMMD7:TssD9:Island
N:METH:cg00989323:ARHGAP22:TssU310:Shore
N:METH:cg00989492:LRRC7:TssU863:Island
N:METH:cg00990763:FAT4:TssU1385:Island
N:METH:cg00990974:CLUAP1:TssU133:Island
N:METH:cg00991495:NA:NA:Shelf
N:METH:cg00992398:ADORA1:TssD27309:NA
N:METH:cg00993118:ISL1:TssD1176:Shore
N:METH:cg00993674:NA:NA:NA
N:METH:cg00994693:CA8:TssD169:Island
N:METH:cg00994896:GJD3:TssD261:Island
N:METH:cg00995284:NA:NA:Island
N:METH:cg00995327:CHST2:TssD673:Island
N:METH:cg00995798:TTC27:TssU404:Shore
N:METH:cg00996986:SERHL:TssU13:Island
N:METH:cg00997411:NUAK2:TssU32:Island
N:METH:cg00998146:IFI30:TssD82:Island
N:METH:cg00998813:TRAIP:TssD3:Island
N:METH:cg00999865:NA:NA:Island
N:METH:cg00999950:STPG2:TssU149:Shore
N:METH:cg01000408:LTBP4:TssU284:Island
N:METH:cg01000831:CDH23:TssU232:Island
N:METH:cg01001468:MAF:TssU813:Island
N:METH:cg01001744:XYLT1:TssD481:Island
N:METH:cg01001924:NR1H2:TssD1428:Shore
N:METH:cg01003015:VIM:TssU142:Island
N:METH:cg01003382:BCL11A:TssD426:Island
N:METH:cg01003803:FGF20:TssD59:Shore
N:METH:cg01003959:PFN4:TssD241:Shore
N:METH:cg01004278:SOWAHA:TssU302:Island
N:METH:cg01005517:SNAI3:TssD463:Shore
N:METH:cg01005605:BCL11A:TssD5440:NA
N:METH:cg01006193:VWF:TssD135970:NA
N:METH:cg01009697:NTRK2:TssD3:Island
N:METH:cg01010870:SH2D5:TssD63:Island
N:METH:cg01010986:MYCNOS:TssD265:Island
N:METH:cg01011619:LRIF1:TssU44:Island
N:METH:cg01012089:RP11-1042B17.3:TssU282:Island
N:METH:cg01012280:ZNF83:TssD59700:Shore
N:METH:cg01013754:WDR26:TssU129:NA
N:METH:cg01013890:MTSS1:TssD74:Island
N:METH:cg01015879:RDX:TssU301:Island
N:METH:cg01016521:FAM63A:TssU112:Shore
N:METH:cg01016553:TTC39A:TssD162:Island
N:METH:cg01016660:CAMSAP3:TssD136:Island
N:METH:cg01016694:MLK4:TssD114:Island
N:METH:cg01016699:ZNF500:TssU1264:Island
N:METH:cg01017463:ZFP36L1:TssD2153:Shore
N:METH:cg01017839:CACNA1E:TssD66388:Shelf
N:METH:cg01018002:RCC1:TssU170:Shore
N:METH:cg01019876:ANG:TssD161:Island
N:METH:cg01021184:NA:NA:Shore
N:METH:cg01021423:SHISA5:TssU23:Island
N:METH:cg01021551:NA:NA:Island
N:METH:cg01021724:CAMK2D:TssU158:Shore
N:METH:cg01022879:SPDL1:TssU264:Shore
N:METH:cg01023053:LMO4:TssU229:Shore
N:METH:cg01023778:RPL10A:TssU21:Island
N:METH:cg01024009:PLSCR4:TssU41:Island
N:METH:cg01024113:TLE3:TssD76:Island
N:METH:cg01024705:CCDC109B:TssD83:Island
N:METH:cg01025283:FAIM:TssD34:Island
N:METH:cg01025398:PROK2:TssD335:Shore
N:METH:cg01027805:ZNF219:TssU63:Shore
N:METH:cg01028283:EXD2:TssD83:Island
N:METH:cg01029247:VGLL4:TssD901:Island
N:METH:cg01029627:RP11-66B24.4:TssD632:Island
N:METH:cg01029840:MORN3:TssU6:NA
N:METH:cg01030973:TTC34:TssD146460:Island
N:METH:cg01032359:CUX2:TssD1379:Island
N:METH:cg01032570:SLC39A14:TssU229:Island
N:METH:cg01033160:CEBPG:TssD54:Shore
N:METH:cg01033463:PHF21B:TssD25:Island
N:METH:cg01035038:GALC:TssU70:Island
N:METH:cg01035068:SNORD68:TssD12:Island
N:METH:cg01035107:SEPW1:TssU137:Island
N:METH:cg01035689:ENO4:TssU326:Island
N:METH:cg01036164:PAK6:TssU62:Island
N:METH:cg01036409:FAM20A:TssD159:Island
N:METH:cg01036746:C14orf37:TssU439:Shore
N:METH:cg01037890:PHYHIPL:TssD29:Island
N:METH:cg01038720:RP11-395G23.3:TssD1036:Island
N:METH:cg01038750:RBMS3:TssD25:NA
N:METH:cg01043019:RSPO3:TssD326:Island
N:METH:cg01043119:RP11-501J20.5:TssU94:Island
N:METH:cg01043409:HIST1H3B:TssD26:Island
N:METH:cg01043524:ZNF3:TssD659:Shore
N:METH:cg01044261:CAMK2B:TssU33:Island
N:METH:cg01044722:MYH10:TssU46:Island
N:METH:cg01044883:BEGAIN:TssD162:Island
N:METH:cg01044961:DIO3OS:TssD119:Island
N:METH:cg01045354:NA:NA:NA
N:METH:cg01045423:GLMN:TssU2:Island
N:METH:cg01046287:NYNRIN:TssD171:Island
N:METH:cg01046309:TMC7:TssD45:Island
N:METH:cg01046434:PNP:TssD107:NA
N:METH:cg01047268:NA:NA:NA
N:METH:cg01047414:PHYH:TssD104:Island
N:METH:cg01047432:OSBPL9:TssU83:Island
N:METH:cg01048834:ZNF616:TssD69:Island
N:METH:cg01049417:IQCJ-SCHIP1:TssU210:Island
N:METH:cg01052477:MNX1:TssD8724:Island
N:METH:cg01052666:LL22NC03-86G7.1:TssD63:Island
N:METH:cg01053411:RP11-180M15.4:TssD351:Shore
N:METH:cg01055579:NLE1:TssU153:Shore
N:METH:cg01055714:RPP30:TssD104:NA
N:METH:cg01056653:SFMBT2:TssD1058:Island
N:METH:cg01056775:FLJ38576:TssD705:Island
N:METH:cg01056945:ATP6V1E2:TssD78:Shore
N:METH:cg01059731:NR1D1:TssD1316:Island
N:METH:cg01059743:EGR4:TssD46:Island
N:METH:cg01059913:RP11-768F21.1:TssU848:Island
N:METH:cg01060016:NA:NA:Shore
N:METH:cg01060059:OXCT1-AS1:TssU52:Island
N:METH:cg01060358:RNASEH2B:TssD52:Shore
N:METH:cg01061425:ZNF136:TssD25:Island
N:METH:cg01061575:PRR5:Tss0:Island
N:METH:cg01061890:TXNDC11:TssD11:Island
N:METH:cg01062068:SYNGR3:TssU126:Shore
N:METH:cg01062834:KIAA1462:TssU178:Island
N:METH:cg01063572:NFIA:TssU64:Shore
N:METH:cg01064307:CD55:TssD5:Island
N:METH:cg01064902:SIRT5:TssU671:Shore
N:METH:cg01065373:ARL4D:TssU284:Shore
N:METH:cg01066270:FAM169A:TssU91:Island
N:METH:cg01067444:CEP85L:TssD9:Island
N:METH:cg01068259:KDM2B:TssD178:Island
N:METH:cg01068412:ZNF416:TssU167:Island
N:METH:cg01069104:SATB1:TssU579:Island
N:METH:cg01069256:ZC2HC1A:TssU341:Shore
N:METH:cg01069791:CTA-221G9.12:TssD1265:NA
N:METH:cg01069845:TLL2:TssU235:Island
N:METH:cg01070355:NRSN1:TssU21:Island
N:METH:cg01070794:NA:NA:Island
N:METH:cg01070854:DSP:TssD605:Island
N:METH:cg01070985:HIC1:TssU426:Island
N:METH:cg01074928:AGPAT1:TssD21:NA
N:METH:cg01075805:FOXB1:TssD2085:Island
N:METH:cg01076971:CPQ:TssD199:Island
N:METH:cg01076997:ELFN2:TssD615:Island
N:METH:cg01077102:TMCO4:TssD183:Shore
N:METH:cg01077764:LINC00620:TssU155:NA
N:METH:cg01078147:SEMA6A:TssU837:Shore
N:METH:cg01078408:PSMG4:TssD65:Island
N:METH:cg01079098:GALNT18:TssD946:Island
N:METH:cg01079164:HAPLN2:TssD6374:Island
N:METH:cg01079658:ZNF655:TssU158:Island
N:METH:cg01080375:TTC9:TssD759:Island
N:METH:cg01080410:AC084219.4:TssU59:Shore
N:METH:cg01081069:YJEFN3:TssD3564:Island
N:METH:cg01081189:CTB-131B5.5:TssD285:NA
N:METH:cg01082111:AP003774.4:TssD501:Shore
N:METH:cg01083689:DHRS3:TssU468:Island
N:METH:cg01084386:C1orf145:TssD162:Island
N:METH:cg01085216:TANGO6:TssD360:Shore
N:METH:cg01085803:NEDD9:TssU629:NA
N:METH:cg01086404:SLC37A2:TssU58:Island
N:METH:cg01087880:CRELD1:TssU171:Island
N:METH:cg01088070:B3GAT2:TssD738:Island
N:METH:cg01090445:TRAIP:TssD35:Island
N:METH:cg01092528:NAAA:TssD275:Island
N:METH:cg01092561:PPP1R3B:TssD404:Island
N:METH:cg01093885:CCND2-AS1:TssU770:Shore
N:METH:cg01095183:TLK1:TssD727:Shore
N:METH:cg01095590:KIAA0040:TssD106:Shore
N:METH:cg01096096:KIF20A:TssD455:Shore
N:METH:cg01096398:FOXQ1:TssU234:Island
N:METH:cg01097611:U91328.19:TssU648:Island
N:METH:cg01097696:NA:NA:Shore
N:METH:cg01097881:WSCD2:TssD14:Island
N:METH:cg01097964:ZNF776:TssD436:Shore
N:METH:cg01098178:KIFC3:TssU729:NA
N:METH:cg01098237:SNX32:TssD2:Island
N:METH:cg01099031:ZNF816:TssU23:Island
N:METH:cg01099231:NA:NA:Island
N:METH:cg01099875:THBD:TssU1299:Island
N:METH:cg01100330:PDGFB:TssU496:Island
N:METH:cg01100525:DBNL:TssU525:Shore
N:METH:cg01100678:DUS3L:TssU29:Island
N:METH:cg01100912:EFNA5:TssD939:Island
N:METH:cg01100984:FBXW4:TssD50:Island
N:METH:cg01101742:GABRA6:TssD482:Shore
N:METH:cg01102083:PRPF40B:TssU625:Shore
N:METH:cg01102158:TSSC1:TssD69:Island
N:METH:cg01102197:C9orf9:TssD123:Island
N:METH:cg01102270:RIMBP2:TssU285:Shore
N:METH:cg01103071:CRIM1:TssU167:Island
N:METH:cg01103590:LGR5:TssU17:Island
N:METH:cg01105385:PIK3R1:TssD25:Island
N:METH:cg01106410:LTB:TssD1025:Island
N:METH:cg01106753:RP11-115H18.1:TssD1131:Island
N:METH:cg01107006:IGDCC3:TssD75:Island
N:METH:cg01107031:TGFB1:TssD658:Island
N:METH:cg01107801:SLC16A13:TssU457:Shore
N:METH:cg01108106:CALCR:TssU49:Island
N:METH:cg01108219:SLC25A36:TssU216:Island
N:METH:cg01108392:PPDPF:TssU1016:Island
N:METH:cg01109867:LINC01424:TssU103:Island
N:METH:cg01110356:ZNF391:TssD236:Island
N:METH:cg01110620:RASAL1:TssU2:Island
N:METH:cg01111397:DLX2:TssU47:Island
N:METH:cg01111842:PNPLA7:TssD21:Shore
N:METH:cg01112082:NA:NA:Shore
N:METH:cg01113092:NA:NA:NA
N:METH:cg01113597:COL27A1:TssD342:Island
N:METH:cg01114217:RP11-136K14.1:TssD174:Island
N:METH:cg01115990:PRSS27:TssU348:Island
N:METH:cg01116059:SNCAIP:TssU135:Island
N:METH:cg01116966:TCF7:TssU386:Island
N:METH:cg01117572:NR3C2:TssD143:Island
N:METH:cg01117627:CYP46A1:TssD61:Island
N:METH:cg01118031:NTAN1:TssD370:Island
N:METH:cg01118451:ENOX1:TssU175:Island
N:METH:cg01119971:AC093901.1:TssU34:Island
N:METH:cg01120165:HDAC10:TssU317:Island
N:METH:cg01120898:IL1RAP:TssU459:Island
N:METH:cg01121712:TPPP3:TssD4:Island
N:METH:cg01122187:DNAH11:TssU76:Island
N:METH:cg01122672:NETO2:TssU158:NA
N:METH:cg01125227:MICAL1:TssD654:Island
N:METH:cg01125333:PRSS33:TssD1276:Island
N:METH:cg01126855:NA:NA:Island
N:METH:cg01127651:VGLL4:TssD1337:Shore
N:METH:cg01128503:ARHGEF10:TssU602:Island
N:METH:cg01128566:SVIL:TssU317:Island
N:METH:cg01130144:HIST1H2BN:Tss0:Island
N:METH:cg01130192:ACO1:TssD383:Shore
N:METH:cg01130406:ANK2:TssU17:NA
N:METH:cg01130771:NA:NA:Island
N:METH:cg01131735:P3H4:TssD33:Island
N:METH:cg01133099:DPH1:TssD13:Island
N:METH:cg01133401:C2CD4C:TssU539:Shore
N:METH:cg01134061:NA:NA:Shore
N:METH:cg01134183:FAAH:TssD216:Island
N:METH:cg01135868:TOPBP1:TssD318:Shore
N:METH:cg01137065:FOXK2:TssU580:Shore
N:METH:cg01137532:ZNF365:TssU64:Island
N:METH:cg01138530:JOSD1:TssD22:Island
N:METH:cg01138981:KIF6:TssU178:Shore
N:METH:cg01139412:FUZ:TssU30:Shore
N:METH:cg01139508:ZNF660:TssD81:Island
N:METH:cg01139627:DNTTIP2:TssU166:Shore
N:METH:cg01139966:GOLPH3L:TssU175:NA
N:METH:cg01140579:SHISA5:TssU18:Island
N:METH:cg01141043:RP11-973N13.4:TssD37:Island
N:METH:cg01141237:ANKRD44:TssD105:Island
N:METH:cg01141580:TBX2-AS1:TssU59:Island
N:METH:cg01142001:NDUFAF3:TssD42:Shore
N:METH:cg01142386:FOXF1:TssU567:Island
N:METH:cg01142776:SLC19A3:TssU87:Island
N:METH:cg01143423:SLC30A1:TssD1118:Shore
N:METH:cg01143804:NSUN7:TssU70:Island
N:METH:cg01144693:LPAR3:TssU209:Island
N:METH:cg01144764:MCMBP:TssD71:Island
N:METH:cg01144921:ATP6V0C:TssU168:Island
N:METH:cg01145317:FENDRR:TssU132:Island
N:METH:cg01145583:MRPL18:TssU22:Island
N:METH:cg01148120:NA:NA:Island
N:METH:cg01148786:CRYBG3:TssU623:Shore
N:METH:cg01149449:TENM4:TssU661:Island
N:METH:cg01151699:CACNG2:TssD345:Shore
N:METH:cg01151821:FBXO32:TssU740:Shore
N:METH:cg01152488:MAGEL2:TssU1284:NA
N:METH:cg01152936:NA:NA:Island
N:METH:cg01153132:FAM184A:TssU205:Island
N:METH:cg01153342:RP5-1021I20.1:TssD255:Shore
N:METH:cg01153660:HOXC4:TssU229:Shore
N:METH:cg01153872:AC062017.1:TssD319:Island
N:METH:cg01154046:VIM:TssD86:Island
N:METH:cg01154241:HGSNAT:TssD986:Shore
N:METH:cg01154849:SNORD49A:TssU298:Shore
N:METH:cg01155930:RGS11:TssU83:Island
N:METH:cg01156108:RP11-1094H24.4:TssD26:Island
N:METH:cg01156513:AC133680.1:TssD141820:Island
N:METH:cg01156948:DND1P1:TssU259:Island
N:METH:cg01157070:DKFZP434H168:TssU80:Shelf
N:METH:cg01157126:FEV:TssD9:Island
N:METH:cg01157871:NA:NA:NA
N:METH:cg01157952:RP11-361L15.4:TssD5184:Island
N:METH:cg01158447:SLC40A1:TssD394:Shore
N:METH:cg01161216:TCF25:TssU547:Island
N:METH:cg01161914:MGAT4A:TssD77:Shore
N:METH:cg01162104:NA:NA:Island
N:METH:cg01162436:FAM188A:TssD206:Island
N:METH:cg01162920:PRMT7:TssD4813:NA
N:METH:cg01163298:DDN:TssU315:Shore
N:METH:cg01164664:NA:NA:Shore
N:METH:cg01165575:ALDOA:TssD85:Shore
N:METH:cg01166071:GATA3:TssD119:Island
N:METH:cg01166564:SLC35F6:TssD298:Island
N:METH:cg01166772:ZFP36L1:TssD125:Island
N:METH:cg01168201:HIC1:TssD18:Island
N:METH:cg01168283:FENDRR:TssU83:Island
N:METH:cg01168851:AP000432.1:TssD40:Island
N:METH:cg01169463:PNPLA4:TssU122:Island
N:METH:cg01169952:ARHGEF26-AS1:TssD70:Island
N:METH:cg01170201:TAP1:TssD780:Island
N:METH:cg01170276:NA:NA:Shelf
N:METH:cg01172310:LINC01149:TssD60:NA
N:METH:cg01172965:KCNK13:TssU732:Island
N:METH:cg01172972:ZFYVE9:TssD511:Shore
N:METH:cg01173912:NA:NA:Island
N:METH:cg01175682:RNF220:TssU15:Shore
N:METH:cg01177488:CLSTN3:TssD216:NA
N:METH:cg01177928:NA:NA:Island
N:METH:cg01179986:ZNF692:TssD18:Island
N:METH:cg01181350:MEOX2:TssD90:NA
N:METH:cg01182309:CYP27B1:TssU223:Shore
N:METH:cg01182386:MPI:TssU8:Island
N:METH:cg01183017:F2RL1:TssD19:Island
N:METH:cg01183053:LHFP:TssU87:Shore
N:METH:cg01183650:MSI2:TssD569:Shore
N:METH:cg01183826:C10orf25:TssD100:Shore
N:METH:cg01184522:ZNF496:TssU669:Island
N:METH:cg01185825:NA:NA:Island
N:METH:cg01186240:FOXN3:TssU205:Island
N:METH:cg01186777:TNFSF9:TssD5:Island
N:METH:cg01186835:NA:NA:NA
N:METH:cg01187533:NA:NA:Island
N:METH:cg01187926:IRAK1BP1:TssU80:Shore
N:METH:cg01188068:MLH3:TssD364:Island
N:METH:cg01188244:C10orf25:TssU115:Island
N:METH:cg01188685:KIRREL:TssD47:Island
N:METH:cg01189092:PLAC8:TssU411:Shore
N:METH:cg01189112:TMEM61:TssD111:Island
N:METH:cg01189917:FOXP1:TssU463:Shore
N:METH:cg01190692:RFX4:TssD25:Island
N:METH:cg01191114:SLC25A20:TssD208:Island
N:METH:cg01192487:SAMD12:TssU7:Island
N:METH:cg01194057:UNC5C:TssU268:Island
N:METH:cg01194901:FCRLB:TssD1391:Island
N:METH:cg01196234:POLR2F:TssD451:Shore
N:METH:cg01196517:NA:NA:NA
N:METH:cg01199721:GCN1L1:TssU250:Island
N:METH:cg01200289:FAM47E-STBD1:TssD571:Island
N:METH:cg01202124:BPI:TssD181:Shore
N:METH:cg01202526:SLC6A17:TssU113:Island
N:METH:cg01202751:HIVEP2:TssD18254:Island
N:METH:cg01203443:NEIL3:TssU19:Island
N:METH:cg01204271:YBX2:TssU65:Island
N:METH:cg01204655:CYFIP2:TssU121:Island
N:METH:cg01205324:NA:NA:Island
N:METH:cg01207490:CORO1A:TssU80:Island
N:METH:cg01207623:XRCC6BP1:TssU492:NA
N:METH:cg01209934:ELP3:TssU58:Shore
N:METH:cg01210909:TET2:TssD115:Island
N:METH:cg01211349:HCN4:TssU163:Island
N:METH:cg01211893:ITGA1:TssU138:Shore
N:METH:cg01213014:TPI1:TssD132:Island
N:METH:cg01214989:ZNF606:TssU4:Island
N:METH:cg01215936:LINC01158:TssD128:Island
N:METH:cg01216745:SKIDA1:TssU175:Island
N:METH:cg01217456:OTUD7A:TssU165:Island
N:METH:cg01218494:RP11-143K11.5:TssU253:Shore
N:METH:cg01218945:RP11-500M8.7:TssU2:NA
N:METH:cg01219048:CASP6:TssD32:Island
N:METH:cg01223422:RABAC1:TssU67:Island
N:METH:cg01224891:GATA3:TssU289:Island
N:METH:cg01225317:CDK18:Tss0:Island
N:METH:cg01225838:FBXL8:TssU157:Shore
N:METH:cg01226315:RPS27P25:TssD65:Island
N:METH:cg01226447:CLDND2:TssD518:Island
N:METH:cg01226811:KCNJ8:TssD144:Island
N:METH:cg01227006:LRRC20:TssD58:Island
N:METH:cg01227078:TMEM232:TssD13:Island
N:METH:cg01227827:GOLGA7B:TssU71:Island
N:METH:cg01229562:CH17-270A2.1:TssU2:Island
N:METH:cg01230250:MDK:TssD105:Island
N:METH:cg01231779:NID2:TssD60:Island
N:METH:cg01234645:PLCXD2:TssD19:Island
N:METH:cg01236148:BSCL2:TssU51:Island
N:METH:cg01237263:NA:NA:Island
N:METH:cg01240734:AIFM2:TssD98:Island
N:METH:cg01241721:BAI1:TssD971:Island
N:METH:cg01243968:PTPN13:TssU36:Island
N:METH:cg01244034:RP11-266L9.5:TssU6:Island
N:METH:cg01244303:HMGCS1:TssU251:Island
N:METH:cg01244871:RMDN1:TssD5:Island
N:METH:cg01244953:CHST15:TssD61:Island
N:METH:cg01245284:RP11-290L1.2:TssU404:Island
N:METH:cg01245656:ASNS:TssU63:Island
N:METH:cg01246676:PBX2:TssU341:NA
N:METH:cg01246835:AC073343.13:TssD102:Island
N:METH:cg01247426:NELL2:TssD53:Island
N:METH:cg01247522:NA:NA:Island
N:METH:cg01247891:SLC44A2:TssD356:Island
N:METH:cg01247919:RASGRP3:TssU12:NA
N:METH:cg01249550:TMEM44:TssD142:Island
N:METH:cg01250407:WNT2:TssU1458:Shore
N:METH:cg01251255:NSUN5:TssU86:Island
N:METH:cg01251591:SAMM50:TssU419:Shore
N:METH:cg01251714:RP5-1059L7.1:TssD154:Island
N:METH:cg01254555:LAMA4:TssD476:Island
N:METH:cg01254575:KCTD8:TssU184:Island
N:METH:cg01254948:GPR98:TssU79:Island
N:METH:cg01256089:VAT1L:TssD72:Island
N:METH:cg01256674:NA:NA:Shore
N:METH:cg01258061:CTD-2020K17.1:TssD23669:NA
N:METH:cg01258499:PDRG1:TssU120:Shore
N:METH:cg01258587:RECK:TssU187:Shore
N:METH:cg01258653:BAIAP3:TssU217:Island
N:METH:cg01260010:NA:NA:Island
N:METH:cg01260103:CPT1A:TssD182:Island
N:METH:cg01263075:ABCG2:TssU134:Island
N:METH:cg01263292:IRAK3:TssU9:Island
N:METH:cg01263716:PHLDA2:TssU904:Island
N:METH:cg01264747:C11orf96:TssD310:Island
N:METH:cg01265597:CAV1:TssU207:Shore
N:METH:cg01266916:MMP9:TssD5240:Island
N:METH:cg01267262:IHH:TssU872:Island
N:METH:cg01267315:RNF220:TssD15:Shore
N:METH:cg01267522:ZEB1-AS1:TssD73:Island
N:METH:cg01268683:ZNF83:TssU1:Island
N:METH:cg01269344:HUNK:TssD587:Island
N:METH:cg01269456:DGUOK:TssD185:Island
N:METH:cg01270246:CLEC11A:TssD1489:Island
N:METH:cg01270466:C14orf132:TssD679:Island
N:METH:cg01271376:LEMD3:TssU389:Shore
N:METH:cg01273679:CELF4:TssU392:Island
N:METH:cg01273840:TMEM97:TssU261:Island
N:METH:cg01274625:CRELD1:TssU234:Shore
N:METH:cg01274715:HTR7:TssU577:Island
N:METH:cg01275588:TMEM220:TssU129:Island
N:METH:cg01275687:NEGR1:TssU192:Shore
N:METH:cg01276222:CCNB1:TssD464:Shore
N:METH:cg01276381:LATS1:TssU374:Shore
N:METH:cg01276891:KCTD16:TssD132:Shore
N:METH:cg01277490:ZNF254:TssU6:NA
N:METH:cg01278387:PHACTR3:TssU284:Island
N:METH:cg01280128:RAB1B:TssU1042:Island
N:METH:cg01280202:BTC:TssD547:Island
N:METH:cg01280609:BID:TssD18:Shore
N:METH:cg01282074:NKX2-5:TssU13:Shore
N:METH:cg01283201:LHFPL2:TssD38806:Island
N:METH:cg01283435:HDAC3:TssD530:Shore
N:METH:cg01284326:SHH:TssD1176:Shore
N:METH:cg01284881:NA:NA:Island
N:METH:cg01285391:ZNF321P:TssD318:Island
N:METH:cg01286555:UBB:TssD58:Island
N:METH:cg01287514:NA:NA:Shore
N:METH:cg01287605:TTC38:TssU337:Shore
N:METH:cg01289020:CMTR2:TssU87:Shore
N:METH:cg01289643:PRICKLE1:TssU12:Island
N:METH:cg01289965:ABCG1:TssU4:Island
N:METH:cg01290613:POU2F2:TssU1334:Island
N:METH:cg01290934:LINC01149:TssD228:NA
N:METH:cg01291029:CCDC13:TssU110:Island
N:METH:cg01291715:CCDC125:TssU1:Island
N:METH:cg01292475:NTRK2:TssU56:Island
N:METH:cg01293050:PNP:TssD13:NA
N:METH:cg01294263:PHLDB2:TssU151:Island
N:METH:cg01294490:FKBP5:TssU186:Shore
N:METH:cg01294695:MESP1:TssU98:Island
N:METH:cg01295022:CTD-2383M3.1:TssD40:Shore
N:METH:cg01296199:NA:NA:Island
N:METH:cg01296682:CHGB:TssU347:Shore
N:METH:cg01297013:LINC00461:TssD17004:Shore
N:METH:cg01297191:RAPGEF5:TssU110:Island
N:METH:cg01297357:ASIC1:TssD149:Island
N:METH:cg01297367:NA:NA:Island
N:METH:cg01297479:ABHD17C:TssU680:Shore
N:METH:cg01298010:NLGN1:TssU699:Island
N:METH:cg01298870:FADS6:TssU8:Island
N:METH:cg01300341:NHEG1:TssD3351:NA
N:METH:cg01300410:SLC35G1:TssU78:Island
N:METH:cg01300546:SUMF1:TssU272:Island
N:METH:cg01301637:WNT7A:TssU1093:Island
N:METH:cg01301664:FST:TssU435:Island
N:METH:cg01302019:C3orf58:TssU1057:Shore
N:METH:cg01302641:USP9X:TssD89:Island
N:METH:cg01304198:FBXO4:TssD274:Island
N:METH:cg01304269:ZNF429:TssD17:Shore
N:METH:cg01304440:CNOT10:TssU43:Island
N:METH:cg01305736:CTD-3193K9.4:TssU91:Island
N:METH:cg01306005:ZNF615:TssU26:Island
N:METH:cg01306909:KCNH2:TssU879:Island
N:METH:cg01307359:HSP90AB1:TssU96:Island
N:METH:cg01307502:NA:NA:Shore
N:METH:cg01307915:ZNF736:TssD73:Island
N:METH:cg01307939:TMEM130:TssD10:Island
N:METH:cg01308268:PRAP1:TssD9297:Island
N:METH:cg01308501:IL12A:TssD81:Island
N:METH:cg01309052:C12orf29:TssU252:Shore
N:METH:cg01309855:NA:NA:Island
N:METH:cg01310019:HIST1H3I:TssU72:Shore
N:METH:cg01310600:AC021188.4:TssD232:Island
N:METH:cg01311064:DACH1:TssD185:Shore
N:METH:cg01311285:SPATA4:TssD54:Island
N:METH:cg01311718:IKZF2:TssU4:Shore
N:METH:cg01311971:RP11-278H7.1:TssD347:Island
N:METH:cg01313320:EPAS1:TssD1361:Island
N:METH:cg01313497:OTX1:TssD113:Island
N:METH:cg01313904:FOXL1:TssU12:Island
N:METH:cg01314194:CERS2:TssU106:Island
N:METH:cg01315063:C17orf96:TssD1015:Island
N:METH:cg01316047:LRP3:TssU462:Island
N:METH:cg01316109:NA:NA:Island
N:METH:cg01316516:LDHA:TssD28:Island
N:METH:cg01316535:ZNF121:TssU25:Island
N:METH:cg01317772:NA:NA:NA
N:METH:cg01318248:C1orf95:TssD314:Island
N:METH:cg01320361:SEC63:TssU387:Shore
N:METH:cg01322897:LETMD1:TssU29:Island
N:METH:cg01323634:CCDC112:TssD45:Shore
N:METH:cg01323926:DLL4:TssU1274:Island
N:METH:cg01325029:RP11-111A22.1:TssD4071:Shore
N:METH:cg01325460:ZNF543:TssU59:Island
N:METH:cg01327552:RPS6KA2:TssD191:Island
N:METH:cg01327877:GRK5:TssU878:Island
N:METH:cg01328548:TRIM67:TssU122:Shore
N:METH:cg01329093:ZNF266:TssU48:Island
N:METH:cg01330050:NA:NA:Shore
N:METH:cg01330290:MED12L:TssD41429:NA
N:METH:cg01330762:ETHE1:TssD589:Shore
N:METH:cg01331105:ZNF585A:TssU13:NA
N:METH:cg01331191:CBLL1:TssU316:Island
N:METH:cg01332181:SLC1A5:TssU116:Island
N:METH:cg01333350:EVC:TssU41:Island
N:METH:cg01334437:LYPLA1:TssU77:Island
N:METH:cg01334632:SPTBN4:TssD133:Shore
N:METH:cg01334972:ARAP1:TssD219:Island
N:METH:cg01335685:SPAG6:TssD45875:Island
N:METH:cg01335781:TTC14:TssU79:Island
N:METH:cg01336855:ADAMTS9:TssU246:Island
N:METH:cg01337515:TSPEAR:TssU241:Shelf
N:METH:cg01338378:PRKRIP1:TssU456:Shore
N:METH:cg01338917:USP43:TssD641:Island
N:METH:cg01339444:CEP85L:TssD789:Island
N:METH:cg01340005:SOX2:TssU253:Shore
N:METH:cg01340435:FRMD5:TssU96:Island
N:METH:cg01340952:FAM179B:TssD442:Island
N:METH:cg01341170:SHISA9:TssU399:Island
N:METH:cg01341891:ZZZ3:TssD602:Shore
N:METH:cg01343344:NA:NA:Island
N:METH:cg01345517:DERA:TssD235:Island
N:METH:cg01345827:TPK1:TssD711:Shore
N:METH:cg01346748:TFAP4:TssD1631:Shore
N:METH:cg01346830:DGCR6:TssU68:Island
N:METH:cg01347548:ZNF23:TssD113:Island
N:METH:cg01349858:SEPT9:TssU130:Island
N:METH:cg01350440:ATL3:TssD64:Island
N:METH:cg01351041:SLC25A36:TssU104:Island
N:METH:cg01351421:TTC26:TssU100:Island
N:METH:cg01351869:ST20:TssD116:Island
N:METH:cg01352810:ZNF10:TssD173:Island
N:METH:cg01353139:NA:NA:Shore
N:METH:cg01353464:MYD88:TssU27:Island
N:METH:cg01354296:PCED1B:TssU644:Shore
N:METH:cg01354923:PTEN:TssU156:Shore
N:METH:cg01356703:C1RL:TssU151:NA
N:METH:cg01357116:ATOH1:TssU409:Island
N:METH:cg01357292:ZNF662:TssD104:Island
N:METH:cg01359895:CAMKK1:TssD273:Island
N:METH:cg01362183:TAB2:TssU26:Shore
N:METH:cg01362570:SLC25A36:TssU101:Island
N:METH:cg01363383:MXI1:TssU107:Shore
N:METH:cg01364498:PFKFB4:TssU43:Island
N:METH:cg01367393:HAPLN3:TssD14:Island
N:METH:cg01368872:RCCD1:TssD19:Island
N:METH:cg01369278:DLX2-AS1:TssD45:Island
N:METH:cg01369406:ANKEF1:TssU244:Shore
N:METH:cg01370014:LHFP:TssD193:Island
N:METH:cg01370063:MPP2:TssU57:Island
N:METH:cg01371155:ESRRG:TssD113998:Island
N:METH:cg01372071:SPAG16:TssD219:Island
N:METH:cg01373292:CAMTA1:TssD919352:Island
N:METH:cg01374049:LRRC1:TssD164:Island
N:METH:cg01375976:CAND2:TssD21:Island
N:METH:cg01377006:BHLHE22:TssU198:Shore
N:METH:cg01377916:SHCBP1:TssD396:Shore
N:METH:cg01378578:PFKFB2:TssD167:Island
N:METH:cg01378677:ZNF611:TssD407:Island
N:METH:cg01379480:DDAH2:TssU214:Island
N:METH:cg01380319:NA:NA:Island
N:METH:cg01380658:HIST1H2BJ:TssD5300:NA
N:METH:cg01380906:MARCH4:TssU248:Island
N:METH:cg01381171:FRMD4B:TssU144:Shore
N:METH:cg01381678:HECW2:TssD186:Island
N:METH:cg01381797:RP11-573G6.10:TssU782:Island
N:METH:cg01382649:EHD4:TssD830:Shore
N:METH:cg01382982:ZNF175:TssU204:Island
N:METH:cg01383753:CLDN23:TssD12:Island
N:METH:cg01384163:IGF2BP1:TssU806:Island
N:METH:cg01384173:CTD-2521M24.11:TssU569:Shelf
N:METH:cg01385430:VPS45:TssU270:Shore
N:METH:cg01387407:EML5:TssU464:Island
N:METH:cg01387945:ZEB1:TssD57:Island
N:METH:cg01391662:SVIL:TssU304:Island
N:METH:cg01392097:NA:NA:Island
N:METH:cg01392307:ZNF395:TssD967:Shore
N:METH:cg01393233:CACHD1:TssU905:Island
N:METH:cg01394007:FGFBP3:TssU43:Shore
N:METH:cg01394819:PODN:TssU60:Island
N:METH:cg01395111:RP11-359P5.1:TssU240:Island
N:METH:cg01396034:WDTC1:TssD9166:NA
N:METH:cg01396418:PEX11G:TssU207:Shore
N:METH:cg01396774:DIRC3:TssU84:NA
N:METH:cg01396817:IQCB1:TssD479:Shore
N:METH:cg01398050:KCNH8:TssU491:Shore
N:METH:cg01399264:C11orf58:TssU165:Shore
N:METH:cg01399540:LEKR1:TssD84:Island
N:METH:cg01400477:LRP2:TssD787:Shore
N:METH:cg01400516:NETO2:TssD1685:NA
N:METH:cg01401913:NA:NA:Shelf
N:METH:cg01402448:MTFR2:TssU131:Island
N:METH:cg01402994:FDFT1:TssU31:Island
N:METH:cg01404518:CTD-2006C1.2:TssD371:Shore
N:METH:cg01404988:SMC1A:TssD58:Island
N:METH:cg01406482:INSC:TssU426:Island
N:METH:cg01406536:TMEM132B:TssD184299:Island
N:METH:cg01407900:HERPUD1:TssU303:Shore
N:METH:cg01408194:PROS1:TssU57:Island
N:METH:cg01408571:NA:NA:Island
N:METH:cg01409419:GTDC1:TssD1213:Shore
N:METH:cg01409659:CTB-147N14.6:TssD10:Island
N:METH:cg01410531:MGST2:TssD69319:Island
N:METH:cg01413097:DNAH6:TssU68:Island
N:METH:cg01413546:SATB2:TssU299:Island
N:METH:cg01414289:PLXNC1:TssU510:Island
N:METH:cg01414830:IRAK1BP1:TssU183:Shore
N:METH:cg01416241:PCYOX1L:TssU92:Island
N:METH:cg01417226:NA:NA:NA
N:METH:cg01417569:RMDN2:TssU171:Island
N:METH:cg01417615:RAB3B:TssD18:Island
N:METH:cg01418147:FAM171B:TssU101:Shore
N:METH:cg01418167:TGIF2:TssU38:Island
N:METH:cg01418261:TAL1:TssD230:Island
N:METH:cg01418667:C20orf194:TssD304:Island
N:METH:cg01418856:RP11-977B10.2:TssD115:Island
N:METH:cg01419479:GLUL:TssD73:Island
N:METH:cg01419567:ZFHX4:TssU168:Island
N:METH:cg01419679:PTTG1IP:TssU418:Island
N:METH:cg01419757:C11orf70:TssU4:Island
N:METH:cg01420426:FOXO6:TssD4428:Island
N:METH:cg01420987:CRYM-AS1:TssD491:Island
N:METH:cg01421405:SNX32:TssU4:Island
N:METH:cg01421867:FAM13B:TssD424:Shore
N:METH:cg01421963:ZNF441:TssU73:Island
N:METH:cg01423733:NA:NA:Island
N:METH:cg01424107:CDX2:TssD2164:Island
N:METH:cg01424281:MKX:TssD1384:Island
N:METH:cg01424460:ADAMTS9:TssD43:Island
N:METH:cg01425054:METTL7A:TssD14:NA
N:METH:cg01425670:NEGR1:TssU597:Island
N:METH:cg01426208:XXbac-BPG170G13.32:TssU656:Island
N:METH:cg01426831:CTD-2006C1.2:TssD234:Island
N:METH:cg01427290:COX17:TssU13:Island
N:METH:cg01427436:GALNT7:TssD3182:NA
N:METH:cg01428115:MDK:TssD18:Island
N:METH:cg01428678:GPHN:TssU75:Shore
N:METH:cg01428687:BRK1:TssU252:Shore
N:METH:cg01429321:LOX:TssD184:Island
N:METH:cg01429635:NA:NA:Island
N:METH:cg01429662:B4GALNT2:TssD30:Island
N:METH:cg01430172:C11orf49:TssU53:Island
N:METH:cg01431063:NA:NA:Island
N:METH:cg01431114:PDE10A:TssU928:Island
N:METH:cg01431972:ZNF503-AS2:TssU114:Island
N:METH:cg01434197:S100A6:TssU85:Island
N:METH:cg01434487:NA:NA:Island
N:METH:cg01434523:CTD-2587H24.10:TssD577:Island
N:METH:cg01434618:SWT1:TssD39:Island
N:METH:cg01434783:SPRY1:TssD341:Island
N:METH:cg01435220:FZD2:TssU673:Shore
N:METH:cg01436372:GPR137B:TssU782:Island
N:METH:cg01436771:SRM:TssD224:Island
N:METH:cg01438829:TMEM97:TssD169:Shore
N:METH:cg01439340:BAHCC1:TssU20:Island
N:METH:cg01439566:ZBTB16:TssD959:Island
N:METH:cg01439876:RP4-712E4.1:TssD680:Island
N:METH:cg01441114:JUNB:TssU1438:Island
N:METH:cg01441359:TPI1:TssU5:Shore
N:METH:cg01441612:PTPN1:TssU427:Shore
N:METH:cg01442334:CCDC109B:TssU324:Island
N:METH:cg01442398:CDYL2:TssU31:Island
N:METH:cg01442799:RP11-732A21.3:TssD139:Island
N:METH:cg01442833:UNG:TssD18:Island
N:METH:cg01442844:MIR4792:TssU570:Island
N:METH:cg01444541:TMEM86A:TssU301:Shore
N:METH:cg01444578:ADAMTS1:TssU462:Shore
N:METH:cg01445395:NA:NA:NA
N:METH:cg01445809:KCNB1:TssU283:Island
N:METH:cg01445942:FZD9:TssU138:Island
N:METH:cg01446203:NA:NA:Island
N:METH:cg01448087:GPD1L:TssD390:Island
N:METH:cg01448258:HMX3:TssU434:Island
N:METH:cg01448891:SAPCD2:TssD2649:Shore
N:METH:cg01448923:ZHX2:TssD189:Island
N:METH:cg01449218:GRM3:TssU148:NA
N:METH:cg01450204:GALNT18:TssU137:Island
N:METH:cg01450390:CACNG8:TssD16956:Island
N:METH:cg01450642:RGS20:TssD104:Island
N:METH:cg01450682:ZNF749:TssU65:Island
N:METH:cg01450953:CTC-543D15.8:TssU1:Island
N:METH:cg01451328:SIX1:TssD1128:Island
N:METH:cg01452444:SASH1:TssU104:Island
N:METH:cg01452873:MIR1258:TssU55:Shore
N:METH:cg01453441:STAT4:TssU11:NA
N:METH:cg01453694:SYNGR1:TssD36:Island
N:METH:cg01454528:NME1-NME2:TssU196:Shore
N:METH:cg01455471:GABBR1:TssD92:Island
N:METH:cg01455880:DFNB31:TssU313:Island
N:METH:cg01456571:TNFRSF10D:TssD219:Island
N:METH:cg01457143:ZNF841:TssU171:Island
N:METH:cg01457653:TRADD:TssD584:Island
N:METH:cg01458121:TMEM92:TssU929:NA
N:METH:cg01458504:GUCY1A3:TssD475:Island
N:METH:cg01458686:RP1-34H18.1:TssD414:NA
N:METH:cg01459116:MGA:TssD1461:Island
N:METH:cg01459132:TRIM59:TssD85:Island
N:METH:cg01460360:MACF1:TssD251:Island
N:METH:cg01460805:EGR3:TssU66:Island
N:METH:cg01461770:NA:NA:NA
N:METH:cg01462053:ARRDC2:TssD248:Island
N:METH:cg01463153:ZNF629:TssU192:Shore
N:METH:cg01464969:NA:NA:Island
N:METH:cg01465325:ERCC6:TssU3:Shore
N:METH:cg01466198:ASAP1:TssD27982:Island
N:METH:cg01466825:AGPAT1:TssD81:NA
N:METH:cg01467419:ZNF57:TssU532:Island
N:METH:cg01468505:ORC2:TssD232:Shore
N:METH:cg01468868:LIF:TssD76:Island
N:METH:cg01470384:RP11-34F13.3:TssD30452:Island
N:METH:cg01472538:SETD6:TssU298:Island
N:METH:cg01473942:APBB2:TssD49:Island
N:METH:cg01474720:FST:TssU559:Island
N:METH:cg01476003:RP11-510M2.1:TssU118:Shore
N:METH:cg01477633:HK1:TssD113:Island
N:METH:cg01479122:OTUD7A:TssU269:Shore
N:METH:cg01482407:MAN2A2:TssU211:Island
N:METH:cg01482620:TMEM143:TssD31225:Shore
N:METH:cg01483063:ADRA2A:TssU451:Island
N:METH:cg01483681:ALX4:TssU421:Shore
N:METH:cg01484141:WDR81:TssD4261:Shelf
N:METH:cg01485010:EPHA1:TssU24:NA
N:METH:cg01485998:VASH2:TssD34:Island
N:METH:cg01486752:PDE10A:TssD101445:NA
N:METH:cg01488362:CCDC114:TssD1:Island
N:METH:cg01490535:FAM86C1:TssD422:Island
N:METH:cg01490772:CLSTN3:TssU203:NA
N:METH:cg01492246:RP11-1143G9.2:TssU33:NA
N:METH:cg01492470:NA:NA:NA
N:METH:cg01494702:RP11-463C8.7:TssU433:Island
N:METH:cg01494890:KCNH2:TssD2922:Island
N:METH:cg01495321:EPHA2:TssU23:Shore
N:METH:cg01495344:FREM2:TssU724:Shore
N:METH:cg01496600:GMDS-AS1:TssD463:Shore
N:METH:cg01498160:SSPN:TssD33:Island
N:METH:cg01498907:NA:NA:Island
N:METH:cg01499217:APCDD1:TssD55:Island
N:METH:cg01501252:USP9X:TssD685:Island
N:METH:cg01504555:SYCE1L:TssD662:Island
N:METH:cg01504656:SOX6:TssU364:Shore
N:METH:cg01505590:PHLDA2:TssD54:Island
N:METH:cg01505767:RP4-738P15.1:TssD243:Island
N:METH:cg01505987:NA:NA:Shore
N:METH:cg01506130:C2CD4C:TssU217:Island
N:METH:cg01506492:CATIP-AS1:TssU31:Island
N:METH:cg01506766:ZC3H13:TssD75:Island
N:METH:cg01507044:SACS:TssD389:Island
N:METH:cg01507046:CACNA1G:TssU612:Island
N:METH:cg01507128:CGB7:TssU211:Island
N:METH:cg01508428:NA:NA:Island
N:METH:cg01509843:ARC:TssD12:Island
N:METH:cg01511022:RNU1-122P:TssU77:Island
N:METH:cg01511379:GRM3:TssU140:NA
N:METH:cg01511647:STON2:TssD645:Shore
N:METH:cg01512026:GPR3:TssU872:Shore
N:METH:cg01513081:BVES:TssU219:Island
N:METH:cg01513661:PPP6R2:TssD226:Island
N:METH:cg01513714:BCL11B:TssU302:Island
N:METH:cg01513967:RERE:TssU277:Island
N:METH:cg01514415:NA:NA:Island
N:METH:cg01514436:NT5C:TssU18:Island
N:METH:cg01515239:C4orf22:TssU25:Shore
N:METH:cg01515896:RBFOX3:TssD129391:NA
N:METH:cg01516930:P3H3:TssU78:Island
N:METH:cg01517311:ADAMTS19-AS1:TssU319:Island
N:METH:cg01518219:CCSER1:TssD179:Island
N:METH:cg01519714:DPYSL5:TssD134:Island
N:METH:cg01519877:DLL3:TssD193:Island
N:METH:cg01520867:MIR203A:TssU111:Island
N:METH:cg01522243:ASCL2:TssD1568:Island
N:METH:cg01522430:RPSAP52:TssD731:Island
N:METH:cg01522446:RPL27:TssD49:Island
N:METH:cg01522456:TSPAN2:TssU114:Island
N:METH:cg01522826:LRRIQ1:TssD4:NA
N:METH:cg01523799:AK4:TssD171:Island
N:METH:cg01525597:WNT5B:TssU3:Shore
N:METH:cg01528792:KLF9:TssD1679:Island
N:METH:cg01529538:PRMT5-AS1:TssD6:Island
N:METH:cg01530634:SRSF5:TssU209:Island
N:METH:cg01530687:GSE1:TssD14:Island
N:METH:cg01530988:MRI1:TssU58:Island
N:METH:cg01532080:SSBP4:TssD171:Island
N:METH:cg01532206:CA7:TssU127:Island
N:METH:cg01532230:PCDH7:TssU1297:Shore
N:METH:cg01532694:SGK223:TssD433:Island
N:METH:cg01533387:IFI30:TssD250:Island
N:METH:cg01533965:NA:NA:Island
N:METH:cg01534608:FAT1:TssU1354:Island
N:METH:cg01535698:FMN2:TssU45:Island
N:METH:cg01535733:RGS17:TssD65:Island
N:METH:cg01536011:SPAG1:TssD13:Island
N:METH:cg01537665:NA:NA:Shore
N:METH:cg01538066:ZNF749:TssU232:Shore
N:METH:cg01538769:WRB:TssD1078:Island
N:METH:cg01539036:NTSR1:TssU74:Island
N:METH:cg01543173:OLIG1:TssD83:Island
N:METH:cg01544751:RP11-1099M24.9:TssU169:Island
N:METH:cg01546568:CTNNA2:TssD60:Shore
N:METH:cg01546729:ZFPM2:TssU381:Island
N:METH:cg01547141:SCUBE2:TssU3:Island
N:METH:cg01547494:NA:NA:Island
N:METH:cg01547609:HAUS4:TssU11:Island
N:METH:cg01549292:ZNF490:TssU365:Shore
N:METH:cg01549404:IRX6:TssD963:Island
N:METH:cg01552187:SOD2:TssD7:Island
N:METH:cg01552918:AC002451.3:TssU56:Island
N:METH:cg01553209:NA:NA:Shore
N:METH:cg01553661:TOB2P1:TssU384:Island
N:METH:cg01553986:C11orf91:TssD17:Island
N:METH:cg01555307:RP11-180P8.1:TssD154:Island
N:METH:cg01555604:FAM179B:TssD140:Shore
N:METH:cg01556457:SNX22:TssU171:Island
N:METH:cg01556502:LINC00605:TssU202:Island
N:METH:cg01557297:SLC22A17:TssD53:Island
N:METH:cg01557989:SLC24A3:TssU616:Island
N:METH:cg01558040:VANGL1:TssU152:Shore
N:METH:cg01558151:UBAP2:TssD770:Shore
N:METH:cg01559617:NTNG1:TssD67:Island
N:METH:cg01560399:JAG1:TssU708:Island
N:METH:cg01560493:MAN2A1:TssU260:Shore
N:METH:cg01560642:TTC34:TssD147087:Island
N:METH:cg01560739:ZNF860:TssU66:Island
N:METH:cg01561271:FMO5:TssD123:NA
N:METH:cg01562349:GREB1L:TssD497:Island
N:METH:cg01562385:AP1M2:TssU106:Island
N:METH:cg01562471:FAM107A:TssD1626:Shore
N:METH:cg01563031:NELL1:TssD221:Island
N:METH:cg01563704:HIST1H3G:TssD228:Shore
N:METH:cg01564068:GSTM4:TssU136:Island
N:METH:cg01564892:DFNB31:TssD160:Island
N:METH:cg01565690:ZNF510:TssU202:Shore
N:METH:cg01566283:ZKSCAN8:TssU450:Shore
N:METH:cg01566304:LHX4:TssD546:Island
N:METH:cg01566449:NRN1:TssU58:Shore
N:METH:cg01566592:RIMS2:TssU119:Island
N:METH:cg01566955:TSPAN15:TssD234:Island
N:METH:cg01567084:DYNC2H1:TssU151:NA
N:METH:cg01567853:ZC2HC1A:TssD262:Island
N:METH:cg01568521:PPP1R18:TssD217:Shore
N:METH:cg01569204:NA:NA:Island
N:METH:cg01569500:GRIN1:TssD66:Island
N:METH:cg01570551:FAM221A:TssD47:Island
N:METH:cg01571625:NA:NA:Shore
N:METH:cg01573544:FUNDC1:TssU84:NA
N:METH:cg01573732:DDB2:TssD215:NA
N:METH:cg01573938:ACSL6:TssD28:Island
N:METH:cg01574564:RP11-667F14.1:TssD107:Shore
N:METH:cg01574694:NDRG2:TssD15:Island
N:METH:cg01576531:DUSP4:TssU185:Island
N:METH:cg01576677:NA:NA:Island
N:METH:cg01576737:ZNF440:TssU104:Shore
N:METH:cg01577292:ARC:TssU310:Island
N:METH:cg01578987:PPFIA2:TssD4:Island
N:METH:cg01579912:CDC16:TssU137:Island
N:METH:cg01580613:ANKEF1:TssU30:Island
N:METH:cg01580888:RHPN2:TssU265:Island
N:METH:cg01583034:CHST11:TssU31:Island
N:METH:cg01583099:LYN:TssU110:Island
N:METH:cg01583134:AC084082.3:TssD588:Island
N:METH:cg01583265:ASNS:TssU19:Island
N:METH:cg01587630:FAM126A:TssU70:Island
N:METH:cg01588748:SYT1:TssU64:NA
N:METH:cg01589760:LRRC56:TssU41:Island
N:METH:cg01589779:NA:NA:Island
N:METH:cg01590314:CYHR1:TssU167:Island
N:METH:cg01590416:ZNF287:TssU233:Island
N:METH:cg01591227:TAF6L:TssU241:Shore
N:METH:cg01591416:UBXN8:TssU111:NA
N:METH:cg01591431:C11orf63:TssD51:Island
N:METH:cg01593190:ADAMTS2:TssU361:Island
N:METH:cg01593751:TOM1L1:TssD29:Island
N:METH:cg01594214:SMPDL3A:TssD116:Island
N:METH:cg01596986:NUDT15:TssU241:Shore
N:METH:cg01597066:SPHK2:TssU95:Island
N:METH:cg01597604:NA:NA:Shelf
N:METH:cg01598046:TRAIP:TssU144:Island
N:METH:cg01599189:NBPF1:TssD463:Island
N:METH:cg01600621:POU2F2:TssU1248:Island
N:METH:cg01601155:NA:NA:Island
N:METH:cg01603374:PADI2:TssD122:Island
N:METH:cg01606085:TLL1:TssU144:Shore
N:METH:cg01606875:TUSC1:TssU314:Shore
N:METH:cg01606998:PANX2:TssU563:Island
N:METH:cg01607295:NETO2:TssD911:NA
N:METH:cg01607934:ZNF805:TssU238:Shore
N:METH:cg01608732:ZNF491:TssU20:Shore
N:METH:cg01608788:PRR5:TssD506:Shore
N:METH:cg01611721:PCGF2:TssD145:Island
N:METH:cg01611748:MAN1A1:TssD394:Island
N:METH:cg01611886:RNF144A:TssU139:Island
N:METH:cg01612057:FKBP11:TssD93:Island
N:METH:cg01612408:RP11-21A7A.2:TssD338:Island
N:METH:cg01612478:ZNF709:TssU238:Island
N:METH:cg01613306:ACSL6:TssD72:Island
N:METH:cg01613638:LINC00643:TssU52:Island
N:METH:cg01614726:UBXN11:TssU17:Island
N:METH:cg01615018:HOXC-AS1:TssU145:Island
N:METH:cg01615880:NHSL1:TssD1:NA
N:METH:cg01616178:ANK1:TssU859:Island
N:METH:cg01616446:DNPH1:TssD477:Shore
N:METH:cg01616474:RP11-17A1.3:TssD1:Island
N:METH:cg01616732:HRH3:TssU133:Island
N:METH:cg01616926:PITX2:TssU93:Shore
N:METH:cg01617695:NA:NA:Island
N:METH:cg01618114:CORO2B:TssU330:Island
N:METH:cg01618829:GPM6A:TssD588:Shore
N:METH:cg01619345:GLIS3:TssD1064:Shore
N:METH:cg01620308:PRNP:TssU35:Island
N:METH:cg01620569:AK2:TssU216:Shore
N:METH:cg01620580:ZNF665:TssU9:Island
N:METH:cg01620617:VAX2:TssD572:Island
N:METH:cg01620757:RP11-314A20.5:TssD438:Island
N:METH:cg01620849:CACNA1G-AS1:TssU536:Island
N:METH:cg01622344:LGR5:TssU36:Island
N:METH:cg01623256:RPS5:TssD197:Island
N:METH:cg01623264:NA:NA:Shelf
N:METH:cg01623627:ERBB3:TssU413:Island
N:METH:cg01624164:RNF130:TssD159:Island
N:METH:cg01625368:LMO2:TssD159:Island
N:METH:cg01625783:NA:NA:Island
N:METH:cg01626227:TRIM4:TssU65:Island
N:METH:cg01626326:AC016910.1:TssD168:Island
N:METH:cg01630150:SHC4:TssU339:Shore
N:METH:cg01630869:CDC42EP2:TssU170:Island
N:METH:cg01631162:RNF39:TssD209:Island
N:METH:cg01631596:MTUS2:TssD268:Island
N:METH:cg01631684:REEP3:TssU163:Island
N:METH:cg01631764:SHC2:TssD437:Island
N:METH:cg01632300:SYNE1:TssD596:Shore
N:METH:cg01632825:CLTCL1:TssD513:Island
N:METH:cg01633184:SLC26A11:TssU76:Shore
N:METH:cg01633858:TSPO:TssU14:Island
N:METH:cg01634119:GMPS:TssU316:Island
N:METH:cg01634268:HSPH1:TssU60:Island
N:METH:cg01635310:KCNN1:TssU631:Island
N:METH:cg01636003:BDNF:TssU204:Shore
N:METH:cg01636561:DOCK10:TssD438:Island
N:METH:cg01637551:CACNA1C:TssU804:Island
N:METH:cg01637870:ZFP36L1:TssU532:Island
N:METH:cg01638188:NA:NA:Shore
N:METH:cg01639562:GAPDHS:TssD518:Shore
N:METH:cg01641096:HAGHL:TssU19:Island
N:METH:cg01641361:DGCR5:TssU189:Shore
N:METH:cg01641778:HLA-DMA:TssD630:Shore
N:METH:cg01643091:C1QTNF1:TssD150:Island
N:METH:cg01644481:NA:NA:Island
N:METH:cg01644723:ZNF252P:TssU9:Island
N:METH:cg01645113:IQCJ-SCHIP1:TssD407:Island
N:METH:cg01645295:RP4-563E14.1:TssD20:Island
N:METH:cg01646109:AC108142.1:TssD297:Island
N:METH:cg01646610:ZNF253:TssD56:NA
N:METH:cg01648509:SCAMP5:TssU20:Island
N:METH:cg01649597:NMUR1:TssD146:Island
N:METH:cg01650457:MCF2L2:TssU140:Island
N:METH:cg01651364:CCDC82:TssU74:Island
N:METH:cg01652914:IGDCC4:TssD6:NA
N:METH:cg01653005:PIK3R5:TssU75:Island
N:METH:cg01653445:BAI2:TssD260:Island
N:METH:cg01654446:TAPBP:TssD1343:Shore
N:METH:cg01654582:AADAT:TssU38:Shore
N:METH:cg01655123:PHLDB3:TssD91:Island
N:METH:cg01655150:ZXDC:TssU492:Island
N:METH:cg01655355:SLC5A5:TssU35:Shore
N:METH:cg01656048:OTX1:TssD19:Island
N:METH:cg01656221:AC009948.5:TssU109:Island
N:METH:cg01656394:RP11-278H7.1:TssD76:Island
N:METH:cg01657408:RNF145:TssD93:Shore
N:METH:cg01657511:SLC45A4:TssD222:Island
N:METH:cg01658908:RP11-644F5.10:TssD21:Shore
N:METH:cg01659099:IVD:TssD47:NA
N:METH:cg01660149:TATDN1:TssD1:Island
N:METH:cg01660244:CYP39A1:TssD118:Shore
N:METH:cg01662117:FOXA1:TssU170:Island
N:METH:cg01662769:AKAP5:TssD130:Island
N:METH:cg01663295:RP11-1167A19.2:TssU103:Shore
N:METH:cg01663603:KCNB1:TssU158:Island
N:METH:cg01663768:CD44:TssD2:Island
N:METH:cg01664094:SIN3A:TssU384:Shore
N:METH:cg01664130:DOCK9-AS2:TssD81:Island
N:METH:cg01664670:MAFB:TssD1573:Island
N:METH:cg01665212:IER3:TssU41:Island
N:METH:cg01665550:GPI:TssU65:Island
N:METH:cg01665633:NDNL2:TssU108:Island
N:METH:cg01666040:PIK3CD:TssD883:Island
N:METH:cg01666600:KCNJ12:TssD51:Island
N:METH:cg01666654:ANKRD23:TssD435:Shore
N:METH:cg01667332:JMJD1C:TssD12:Island
N:METH:cg01667350:METTL17:TssD16:Shore
N:METH:cg01667384:FLT3LG:TssU199:NA
N:METH:cg01667646:SH3GL3:TssD37:Island
N:METH:cg01667837:GPR37:TssD77:Island
N:METH:cg01668452:ATF3:TssU980:Island
N:METH:cg01673669:FOXB1:TssD2466:Shore
N:METH:cg01674274:FAM195A:TssD101:Island
N:METH:cg01676105:NA:NA:Island
N:METH:cg01677561:PDLIM2:TssD149:Island
N:METH:cg01677601:PARVA:TssD666:Island
N:METH:cg01678172:GPR135:TssU85:Island
N:METH:cg01678415:SEC14L5:TssD28204:Shore
N:METH:cg01678650:C9orf116:TssU122:Island
N:METH:cg01678714:GFPT2:TssU21:Island
N:METH:cg01678878:BCO1:TssD132:NA
N:METH:cg01680448:SYNGR2:TssU113:Island
N:METH:cg01680839:CYP46A1:TssU268:Island
N:METH:cg01681009:ZNF830:TssD47:Island
N:METH:cg01682021:GUSBP5:TssU250:Shore
N:METH:cg01682506:NA:NA:Island
N:METH:cg01683044:HOXC4:TssU84:Shore
N:METH:cg01688141:NKX3-1:TssD595:Island
N:METH:cg01688590:OTUD7A:TssU160:Island
N:METH:cg01689053:RHOBTB3:TssD67:Island
N:METH:cg01689311:SFRP4:TssU332:Shore
N:METH:cg01689964:TBC1D24:TssD484:Shore
N:METH:cg01691090:PHLDA2:TssU579:Island
N:METH:cg01691530:LRRC32:TssU179:Island
N:METH:cg01691639:RORA:TssU15:Island
N:METH:cg01692340:EPO:TssU105:Island
N:METH:cg01692572:PUF60:TssD410:Shore
N:METH:cg01692815:AP3B1:TssU840:Shore
N:METH:cg01693108:SRPK1:TssD527:Shore
N:METH:cg01693157:TUBA4A:TssU196:Island
N:METH:cg01695533:FENDRR:TssU199:Island
N:METH:cg01696193:BEND6:TssU13:Island
N:METH:cg01697354:WNT10B:TssU167:Shore
N:METH:cg01697732:FAM20A:TssD31:Island
N:METH:cg01697972:ATG9A:TssD190:Shore
N:METH:cg01697986:NA:NA:Island
N:METH:cg01698108:LAMP3:TssD201:Island
N:METH:cg01699584:KCTD8:TssU174:Island
N:METH:cg01704332:C1orf56:TssD46:Island
N:METH:cg01704400:TRIM36:TssU789:Island
N:METH:cg01704999:SLC24A1:TssD14772:NA
N:METH:cg01705458:CCDC34:TssU215:Shore
N:METH:cg01706789:LINC00636:TssD44787:Island
N:METH:cg01707656:MANSC1:TssD136:Island
N:METH:cg01707892:NR4A1:TssD10052:Shore
N:METH:cg01708552:NAT16:TssD8012:Island
N:METH:cg01708812:AC007040.11:TssU188:Shore
N:METH:cg01709265:TMEM92:TssU1321:NA
N:METH:cg01710467:RP1-244F24.1:TssD430:Shore
N:METH:cg01710897:RCCD1:TssU199:Shore
N:METH:cg01713485:NA:NA:Island
N:METH:cg01713535:TMEM260:TssD70:Shore
N:METH:cg01714671:RPS4X:TssD398:Island
N:METH:cg01717706:SOCS1:TssD729:Island
N:METH:cg01719157:TRIM68:TssU116:Shore
N:METH:cg01719529:AGPAT1:TssU116:NA
N:METH:cg01719619:RP11-295G24.5:TssD381:Shore
N:METH:cg01719793:ARHGEF19:TssD44:Island
N:METH:cg01719998:CPNE7:TssU126:Island
N:METH:cg01720705:FAM89A:TssD436:Island
N:METH:cg01720991:ZBTB10:TssD975:Island
N:METH:cg01722423:KCNA2:TssU81:Island
N:METH:cg01722994:GRIN2A:TssU705:Island
N:METH:cg01723291:HCG4P7:TssD156:Island
N:METH:cg01725199:GALNT12:TssD8:Island
N:METH:cg01725318:CLGN:TssD28:Island
N:METH:cg01725608:WNT16:TssD608:Island
N:METH:cg01726103:FAM65B:TssU419:Shore
N:METH:cg01727434:RBM43:TssU136:Shore
N:METH:cg01728667:TXNIP:TssU23:Shore
N:METH:cg01729862:EME2:TssD713:Shore
N:METH:cg01730534:CACYBP:TssD75:Shore
N:METH:cg01732449:NA:NA:Shore
N:METH:cg01733204:PTPN21:TssD433:Shore
N:METH:cg01733638:MGARP:TssD393:Island
N:METH:cg01734095:CAMKK1:TssD683:Island
N:METH:cg01735049:C16orf72:TssD1564:Shore
N:METH:cg01735318:TP53I3:TssU282:Island
N:METH:cg01738168:CCNB2:TssU225:Shore
N:METH:cg01738805:FAN1:TssU315:Island
N:METH:cg01740172:TBC1D5:TssD470:Island
N:METH:cg01740424:SPEF1:TssD3512:Island
N:METH:cg01741932:RP11-415J8.5:TssD120:Shore
N:METH:cg01742897:TCF4:TssU10:Island
N:METH:cg01742905:CTSC:TssU67:Island
N:METH:cg01743370:GCA:TssD126:Island
N:METH:cg01743501:LRRCC1:TssD174:Island
N:METH:cg01743617:ISLR2:TssD5980:Island
N:METH:cg01744019:HBM:TssU385:Island
N:METH:cg01744130:KDM3A:TssU75:Island
N:METH:cg01745056:RP4-673D20.3:TssD2377:Island
N:METH:cg01745420:TMEM123:TssU336:Shore
N:METH:cg01745657:PLCXD2:TssU355:Shore
N:METH:cg01745867:XXbac-BPG252P9.10:TssD109:Island
N:METH:cg01745873:CPD:TssD80:Island
N:METH:cg01746514:LRRC16B:TssU288:Shore
N:METH:cg01746532:HSPBP1:TssU67:Island
N:METH:cg01746873:RP11-88E10.5:TssD103:Island
N:METH:cg01748572:NA:NA:NA
N:METH:cg01749569:RP11-1143G9.2:TssU82:NA
N:METH:cg01750172:CAMK1D:TssD652:Island
N:METH:cg01751470:ATOH8:TssU230:Island
N:METH:cg01753208:NA:NA:Island
N:METH:cg01753359:ZNF572:TssU182:NA
N:METH:cg01753815:NA:NA:NA
N:METH:cg01754037:ERICH5:TssD298:Island
N:METH:cg01754041:SAA3P:TssD471:NA
N:METH:cg01754155:DCBLD2:TssD16:Island
N:METH:cg01755467:PURG:TssD94:Island
N:METH:cg01755628:DHRS1:TssD33:Island
N:METH:cg01756060:CDK6:TssU158:Island
N:METH:cg01756288:TRANK1:TssD17:Island
N:METH:cg01756730:NAB2:TssD582:Shore
N:METH:cg01756902:RP4-583P15.15:TssU144:Island
N:METH:cg01757160:ELK3:TssD558:Island
N:METH:cg01757206:SLC2A4:TssU1074:Shore
N:METH:cg01757209:MIR4785:TssD21:Island
N:METH:cg01757525:ZFP69:TssD83:Island
N:METH:cg01758041:COPS6:TssU287:Shore
N:METH:cg01758672:NA:NA:Island
N:METH:cg01758805:STOX2:TssD443:Island
N:METH:cg01758993:RP11-394O2.3:TssD245:Shore
N:METH:cg01759126:PROKR1:TssD170:Island
N:METH:cg01761409:RAB38:TssD410:Shore
N:METH:cg01761420:PRDM1:TssU23:Island
N:METH:cg01761662:POU2F3:TssU92:Island
N:METH:cg01762070:NA:NA:Island
N:METH:cg01762738:COQ5:TssU251:Shore
N:METH:cg01763173:AC007405.8:TssU31:Island
N:METH:cg01763436:LINC01431:TssD77:Island
N:METH:cg01763821:CCNB2:TssD41:Island
N:METH:cg01764082:LINC00092:TssD29:Island
N:METH:cg01765220:ACSF3:TssU160:Island
N:METH:cg01765249:TBX2-AS1:TssD398:Island
N:METH:cg01765461:TNFRSF11A:TssD424:Island
N:METH:cg01766065:CD44:TssD329:Shore
N:METH:cg01766882:NA:NA:Island
N:METH:cg01768246:REG4:TssU311:NA
N:METH:cg01768981:CCNO:TssD200:Island
N:METH:cg01769457:RP4-680D5.2:TssD28:Island
N:METH:cg01770236:COA7:TssU113:Island
N:METH:cg01772385:SPTB:TssU916:Shore
N:METH:cg01773760:SETD6:TssU133:Island
N:METH:cg01773854:IGFBP6:TssU2:Shore
N:METH:cg01774159:STMN2:TssD496:Shore
N:METH:cg01775260:GABRB3:TssD129:Island
N:METH:cg01777187:HMGN1:TssU72:Island
N:METH:cg01777228:HAP1:TssD403:Island
N:METH:cg01778450:NR2F1:TssU233:Island
N:METH:cg01778701:ATP10D:TssU79:NA
N:METH:cg01779747:FOXN4:TssU1017:Island
N:METH:cg01780109:PLCG2:TssU258:Shore
N:METH:cg01780482:EPAS1:TssD70:Island
N:METH:cg01780493:SEMA3C:TssU34:Island
N:METH:cg01782227:RP11-896J10.3:TssU51:Island
N:METH:cg01783282:EEF1E1:TssU204:Shore
N:METH:cg01783322:NME1-NME2:TssU58:Shore
N:METH:cg01783706:DNAJC22:TssU710:Island
N:METH:cg01785060:ZDHHC21:TssD182:Island
N:METH:cg01785417:PTCHD2:TssU503:Island
N:METH:cg01785628:HIST1H2AI:TssU90:Island
N:METH:cg01786715:HSPA2:TssU23:Island
N:METH:cg01786828:SWAP70:TssU104:Shore
N:METH:cg01786994:DNAJA4:TssU7:Island
N:METH:cg01787565:KIF26B:TssU79:Island
N:METH:cg01787884:RP11-73K9.2:TssD605:Shore
N:METH:cg01788448:MICB:TssU445:Shore
N:METH:cg01788994:UNC5C:TssD860:Shore
N:METH:cg01790346:SAMD12:TssU67:Island
N:METH:cg01791407:TET3:TssU17:Island
N:METH:cg01791874:MARCH11:TssU170:Island
N:METH:cg01793084:SLC25A48:TssU65:Island
N:METH:cg01793088:GOLPH3L:TssU356:NA
N:METH:cg01793593:ROBO1:TssD258:Shore
N:METH:cg01794473:RP11-527D7.1:TssD9:Island
N:METH:cg01795562:RAB3GAP2:TssU397:Shore
N:METH:cg01796143:LGALS8-AS1:TssD226:Island
N:METH:cg01797527:BMP2:TssD1168:Island
N:METH:cg01798033:NA:NA:Island
N:METH:cg01798443:RPSA:TssU290:Island
N:METH:cg01798499:ABCB9:TssD18:Island
N:METH:cg01799543:C9orf91:TssU2:Island
N:METH:cg01800926:CLSTN1:TssD20:Island
N:METH:cg01801182:NA:NA:Island
N:METH:cg01802117:SCP2:TssD507:Island
N:METH:cg01803238:BCL2:TssD20:Island
N:METH:cg01803541:SPATA41:TssU382:Island
N:METH:cg01804570:GPR98:TssD212:Island
N:METH:cg01806295:ARHGEF28:TssU390:Island
N:METH:cg01806520:RUNX1T1:TssD11:Island
N:METH:cg01807820:SCNN1A:TssU215:Island
N:METH:cg01807886:PHLDA3:TssD30:Island
N:METH:cg01808545:TMEFF2:TssU74:Island
N:METH:cg01810953:GADD45A:TssU345:Shore
N:METH:cg01810955:MRPL36:TssD172:Island
N:METH:cg01811895:CBLB:TssD1204:Shore
N:METH:cg01812826:ZHX2:TssD202:Island
N:METH:cg01813165:ALS2:TssU493:Shore
N:METH:cg01814098:ALDH7A1:TssD97:Island
N:METH:cg01816031:RPP40:TssU301:Shore
N:METH:cg01817204:MYLK:TssD199:Shore
N:METH:cg01818151:NA:NA:Island
N:METH:cg01818492:ENPP1:TssD188:Island
N:METH:cg01819306:IL7:TssD706:Shore
N:METH:cg01819572:IL17RD:TssU195:Shore
N:METH:cg01820754:FERMT2:TssD577:Shore
N:METH:cg01821967:IHH:TssU749:Island
N:METH:cg01822124:AC097468.4:TssD714:Island
N:METH:cg01822573:TBKBP1:TssU158:Island
N:METH:cg01822624:NPR3:TssD121:Island
N:METH:cg01823238:PNPLA4:TssD27:Shore
N:METH:cg01823541:GNG7:TssD104405:Shore
N:METH:cg01824964:NA:NA:Shelf
N:METH:cg01825058:SMARCD3:TssU54:Island
N:METH:cg01825831:CCDC13:TssU134:Island
N:METH:cg01828650:TMEM168:TssD34:Shore
N:METH:cg01829002:NA:NA:NA
N:METH:cg01831896:NA:NA:Island
N:METH:cg01832605:NA:NA:Island
N:METH:cg01833212:EMX1:TssD1036:Island
N:METH:cg01833689:RP11-133F8.2:TssD19627:NA
N:METH:cg01834210:HAND1:TssU1142:Island
N:METH:cg01835308:SHISA9:TssD423:Island
N:METH:cg01835873:RBMS3:TssU117:NA
N:METH:cg01836044:PCDH20:TssD453:NA
N:METH:cg01837969:RP11-1008C21.2:TssU111:Island
N:METH:cg01838317:GCH1:TssU290:Island
N:METH:cg01839657:HOXC13:TssU87:Shore
N:METH:cg01839688:ROBO3:TssD773:Island
N:METH:cg01840268:BTN3A1:TssD239:NA
N:METH:cg01840591:SYT17:TssD348:Island
N:METH:cg01843524:ST20-MTHFS:TssU179:Island
N:METH:cg01844178:CCDC39:TssU205:Island
N:METH:cg01844352:RP11-541E12.1:TssD142:Island
N:METH:cg01844866:JPH3:TssD33320:NA
N:METH:cg01846824:RTBDN:TssD1748:Island
N:METH:cg01847110:ATP5G1:TssU604:Shore
N:METH:cg01847271:BSPRY:TssU146:Island
N:METH:cg01848594:CENPN:TssD455:Island
N:METH:cg01849198:SERINC2:TssU169:Island
N:METH:cg01849637:PCYOX1L:TssU7:Island
N:METH:cg01850505:RGL1:TssD160:NA
N:METH:cg01851088:CELSR3:TssD12:Island
N:METH:cg01851208:FAM213A:TssU200:Shore
N:METH:cg01851230:CHP1:TssD26:Island
N:METH:cg01853367:JAG2:TssD775:Island
N:METH:cg01854969:FXYD5:TssU731:Shore
N:METH:cg01855674:IL10RB:TssD352:Island
N:METH:cg01855735:NFKBIZ:TssU127:NA
N:METH:cg01856970:IL15:TssU191:Island
N:METH:cg01857594:ZNF540:TssD20:Island
N:METH:cg01857802:LAPTM4B:TssD398:Island
N:METH:cg01858173:ROM1:TssU323:Shore
N:METH:cg01858879:MYO7A:TssU762:NA
N:METH:cg01859486:ZNF613:TssU23:NA
N:METH:cg01859739:ZNF544:TssD25:Island
N:METH:cg01860201:BTC:TssU122:Shore
N:METH:cg01861574:LINC01004:TssD28882:Island
N:METH:cg01862172:SAMD5:TssU265:Island
N:METH:cg01862366:SLC35G1:TssD378:Island
N:METH:cg01862523:FAM135A:TssD8:Island
N:METH:cg01864372:GPR63:TssD731:Shore
N:METH:cg01865113:SOX9:TssU57:Island
N:METH:cg01865606:ELOVL5:TssU98:Shore
N:METH:cg01866038:RP11-355I22.2:TssU74:Island
N:METH:cg01867419:NA:NA:Shore
N:METH:cg01868222:CAMSAP3:TssU289:Shore
N:METH:cg01868612:RP3-395M20.12:TssD141:Island
N:METH:cg01869067:WNT7B:TssU1401:Island
N:METH:cg01869219:AP1S3:TssU44:Island
N:METH:cg01869229:TOP1MT:TssU169:Island
N:METH:cg01869273:MERTK:TssD707:Shore
N:METH:cg01869643:PPM1N:TssU28:Shore
N:METH:cg01869826:NA:NA:Island
N:METH:cg01870456:CARKD:TssU18:Island
N:METH:cg01870681:NA:NA:NA
N:METH:cg01870995:PRMT8:TssD2120:Island
N:METH:cg01871428:ZNF69:TssD459:Island
N:METH:cg01872660:CIITA:TssD71:Island
N:METH:cg01873234:ZNF583:TssD6:Island
N:METH:cg01873236:CTNNA1:TssU125:Island
N:METH:cg01875418:P2RY2:TssD23:Island
N:METH:cg01876194:RP11-540A21.2:TssD119:Shore
N:METH:cg01878462:ETS1:TssD306:Island
N:METH:cg01879488:CD44:TssD68:Island
N:METH:cg01882150:MACROD1:TssU419:Island
N:METH:cg01883578:TOX3:TssD1509:Shore
N:METH:cg01885291:NA:NA:Shore
N:METH:cg01885948:NA:NA:Island
N:METH:cg01885963:ZNF215:TssU8:Island
N:METH:cg01886957:DPP10:TssD801:Island
N:METH:cg01888411:ABTB2:TssD1263:Island
N:METH:cg01888767:NA:NA:Island
N:METH:cg01891497:NA:NA:NA
N:METH:cg01892327:DHCR7:TssD75:Island
N:METH:cg01892516:FOXA1:TssU216:Island
N:METH:cg01892980:MARC1:TssD409:Island
N:METH:cg01893041:PIK3R1:TssU225:Shore
N:METH:cg01893322:NLGN1:TssU965:Shore
N:METH:cg01894048:KCNN2:TssU122:Island
N:METH:cg01894110:AC012462.1:TssD14:Shore
N:METH:cg01896999:NA:NA:Island
N:METH:cg01897562:CXCL3:TssU150:Shore
N:METH:cg01897594:OTX1:TssD193:Island
N:METH:cg01899437:CCDC149:TssD68:Island
N:METH:cg01899810:UBA5:TssU70:Shore
N:METH:cg01901107:ASIC3:TssU17:Island
N:METH:cg01901780:RP11-490B18.5:TssU46:Island
N:METH:cg01902271:XXbac-BPG308K3.6:TssU288:Island
N:METH:cg01902747:CCDC7:TssU408:NA
N:METH:cg01902998:SPTB:TssU31:Island
N:METH:cg01903971:SLC12A9:TssD10540:Island
N:METH:cg01904183:TRAM1L1:TssU99:Island
N:METH:cg01904619:TRAF3IP2:TssD43:NA
N:METH:cg01905313:PHLDA2:TssU927:Island
N:METH:cg01905809:RP11-532F12.5:TssU30:Island
N:METH:cg01906555:LOXL3:TssD177:Island
N:METH:cg01906600:PPP1R16A:TssU304:Island
N:METH:cg01907584:TRIM17:TssD46:Island
N:METH:cg01908010:CBLN2:TssU18:Island
N:METH:cg01908537:WIPF1:TssD520:Island
N:METH:cg01910617:RP11-864I4.4:TssD5:Island
N:METH:cg01911068:PCDH9:TssU1056:Shore
N:METH:cg01911237:ST3GAL1:TssD318:Island
N:METH:cg01912921:FOXC1:TssD1504:Island
N:METH:cg01913077:ESPN:TssD13360:Shore
N:METH:cg01913568:RXRG:TssD10:NA
N:METH:cg01914242:ATP2A3:TssU309:Island
N:METH:cg01915019:MCC:TssD1151:Island
N:METH:cg01915076:DDN:TssU135:Island
N:METH:cg01915951:EEF1A2:TssD169:Island
N:METH:cg01915994:EPHB1:TssU3:Island
N:METH:cg01917375:MGAT4A:TssU586:Island
N:METH:cg01918706:UBE2T:TssD268:Shore
N:METH:cg01919118:CYP1A1:TssU779:Island
N:METH:cg01919429:TM9SF2:TssD743:Shore
N:METH:cg01919488:ZNF638:TssU270:Shore
N:METH:cg01919628:SUPT20H:TssD377:Shore
N:METH:cg01919652:NA:NA:Island
N:METH:cg01919895:ATL1:TssD45:Island
N:METH:cg01922936:ST8SIA4:TssU46:Island
N:METH:cg01924448:NFIB:TssD624:Island
N:METH:cg01925393:FUCA1:TssD478:Island
N:METH:cg01926051:ESRRG:TssD1919:Island
N:METH:cg01926066:GAS2:TssD208:Island
N:METH:cg01926595:ENO3:TssD260:Island
N:METH:cg01926707:CFAP54:TssD230:Island
N:METH:cg01926877:NA:NA:Island
N:METH:cg01930417:NA:NA:Island
N:METH:cg01930621:ZNF649:TssU56:NA
N:METH:cg01931893:TK2:TssU4:Shore
N:METH:cg01931958:RP11-359B12.2:TssD91:Shore
N:METH:cg01932091:EPB41:TssU10:Island
N:METH:cg01932632:PSMG2:TssU351:Island
N:METH:cg01935149:NPAS3:TssU240:Island
N:METH:cg01935492:HPSE:TssU27:Island
N:METH:cg01935747:TARID:TssD592:Shore
N:METH:cg01936270:CYP1B1-AS1:TssD257:Island
N:METH:cg01936970:BEGAIN:TssD397:Island
N:METH:cg01938066:ABRACL:TssU189:Shore
N:METH:cg01938354:FAM179B:TssU1:Shore
N:METH:cg01938650:PCDH7:TssU687:Island
N:METH:cg01939117:CENPT:TssD39:Island
N:METH:cg01939274:FBN2:TssU561:Island
N:METH:cg01939336:KCNN2:TssU530:Island
N:METH:cg01939479:FAN1:TssU74:Island
N:METH:cg01939681:GABRB2:TssD107:Island
N:METH:cg01939883:IRS2:TssU537:Island
N:METH:cg01940235:ELFN2:TssU142:Island
N:METH:cg01940943:SMG8:TssD407:Island
N:METH:cg01941219:FARP1:TssD204:Island
N:METH:cg01941403:NA:NA:Island
N:METH:cg01941671:BMP3:TssU21:Island
N:METH:cg01943185:NMU:TssD311:Island
N:METH:cg01943813:ALDH5A1:TssU20:Island
N:METH:cg01943873:ACVR1:TssU172:Shore
N:METH:cg01944585:RAB37:TssU48:Island
N:METH:cg01945562:PLOD2:TssU322:Island
N:METH:cg01946530:NLGN1:TssU193:Shore
N:METH:cg01946760:N4BP3:TssD293:Island
N:METH:cg01947224:ZIK1:TssD60:Island
N:METH:cg01947415:SUN1:TssD4995:Shelf
N:METH:cg01947949:FGFRL1:TssD677:Island
N:METH:cg01948148:SAR1B:TssD28:Island
N:METH:cg01948390:SVIP:TssD54:Island
N:METH:cg01949798:NIPAL2:TssU126:Shore
N:METH:cg01950665:RP11-23J9.5:TssD2:Island
N:METH:cg01951947:NA:NA:Island
N:METH:cg01952088:PTGER4:TssU67:Island
N:METH:cg01952234:WT1-AS:TssD4:Island
N:METH:cg01952458:ATP6V1B2:TssU332:Island
N:METH:cg01952683:RP11-386M24.8:TssD9733:Island
N:METH:cg01952931:NEK9:TssU28:Island
N:METH:cg01953087:NA:NA:Island
N:METH:cg01953591:F5:TssD22:NA
N:METH:cg01955962:ADPGK-AS1:TssD14359:Island
N:METH:cg01956624:C2orf72:TssD138:Island
N:METH:cg01957330:SKAP2:TssU107:Island
N:METH:cg01957400:CMIP:TssU936:Island
N:METH:cg01958221:ETV1:TssU12:Shore
N:METH:cg01958916:SEMA6C:TssU384:Shore
N:METH:cg01959541:C6orf99:TssD26:Shore
N:METH:cg01959562:IGFBP7:TssU9:Island
N:METH:cg01960526:EPAS1:TssU183:Island
N:METH:cg01960926:NEBL-AS1:TssD128:Island
N:METH:cg01960970:NA:NA:Island
N:METH:cg01961069:TRADD:TssU307:Island
N:METH:cg01962018:SLC25A38:TssU21:Island
N:METH:cg01962428:DKK2:TssD93:Island
N:METH:cg01962509:NA:NA:Island
N:METH:cg01962510:DGCR5:TssU191:Shore
N:METH:cg01963061:FUT8:TssD118:Island
N:METH:cg01964262:MBNL2:TssD28:NA
N:METH:cg01964685:MIR762HG:TssU204:Island
N:METH:cg01964720:MARCH3:TssD29:Island
N:METH:cg01964850:KIF2A:TssU343:Island
N:METH:cg01965822:ELDR:TssD1022:Island
N:METH:cg01966465:RUNDC3B:TssU314:Island
N:METH:cg01966612:TNFRSF8:TssU96:Shore
N:METH:cg01967288:MCTP1:TssD245:Island
N:METH:cg01968178:REEP1:TssD169:Island
N:METH:cg01968242:LAPTM4B:TssU78:Island
N:METH:cg01968402:NA:NA:Shore
N:METH:cg01969058:KHDC1:TssD44:Island
N:METH:cg01969910:GNB4:TssU192:Shore
N:METH:cg01969916:ZNF37BP:TssU338:Shore
N:METH:cg01970496:HOXD3:TssD3712:Island
N:METH:cg01970519:NPAS1:TssD774:Island
N:METH:cg01970575:EPHB2:TssU606:Shore
N:METH:cg01970784:MSRA:TssD8004:Island
N:METH:cg01970791:IGF2BP2:TssU695:Island
N:METH:cg01971269:NA:NA:NA
N:METH:cg01972875:FAM65A:TssD138:Island
N:METH:cg01978105:RLTPR:TssU67:Island
N:METH:cg01978368:RSG1:TssU34:Shore
N:METH:cg01978549:PRRG4:TssU403:Shore
N:METH:cg01980456:SHMT1:TssD457:Shore
N:METH:cg01981027:NR4A1:TssD3185:Shelf
N:METH:cg01981187:LIPE:TssD81:Island
N:METH:cg01982516:NA:NA:NA
N:METH:cg01984322:SGSM1:TssU166:Island
N:METH:cg01984858:ZBED9:TssD34:Island
N:METH:cg01985177:CRYM:TssD80:Shore
N:METH:cg01986123:ARL4A:TssU118:Island
N:METH:cg01986605:PODXL2:TssD130:Island
N:METH:cg01986786:GSG1:TssD2521:Island
N:METH:cg01986883:NAF1:TssD896:Shore
N:METH:cg01988500:PKMYT1:TssU267:Island
N:METH:cg01992107:NA:NA:Island
N:METH:cg01992424:NEK9:TssD84:Island
N:METH:cg01992603:FAM86EP:TssD128:Island
N:METH:cg01993680:MAK:TssD985:Shore
N:METH:cg01993685:FBXO8:TssD671:Shore
N:METH:cg01995513:MPP6:TssU320:Shore
N:METH:cg01995660:FOXO1:TssD1891:Island
N:METH:cg01995821:SELM:TssD16:Island
N:METH:cg01996091:CCDC94:TssU295:Shore
N:METH:cg01997230:NA:NA:Island
N:METH:cg01998047:NA:NA:Island
N:METH:cg01999158:ARHGAP44:TssU165:Shore
N:METH:cg01999212:EFNB1:TssU976:Shore
N:METH:cg01999260:RASGEF1B:TssU470:Island
N:METH:cg01999539:NA:NA:Island
N:METH:cg02002231:FGF5:TssD4:Island
N:METH:cg02002664:DGKA:TssU77:Shore
N:METH:cg02003041:CBFA2T3:TssD84:Island
N:METH:cg02004672:SLC25A46:TssD57:Island
N:METH:cg02005505:CERS1:TssD947:Shore
N:METH:cg02006203:UPP1:TssU75:Island
N:METH:cg02006257:RGS17:TssD1386:Shore
N:METH:cg02006288:TRIM2:TssU126:Shore
N:METH:cg02007463:ITGA7:TssU45:Island
N:METH:cg02007493:RP11-44N21.4:TssD22:Island
N:METH:cg02008544:TNFRSF10B:TssU55:Island
N:METH:cg02009256:GLS2:TssU127:Island
N:METH:cg02011054:PHLDA2:TssU68:Island
N:METH:cg02011404:ZBTB39:TssU301:Shore
N:METH:cg02011639:FOXN4:TssU65:Island
N:METH:cg02011789:PWP1:TssU223:Shore
N:METH:cg02012576:CHFR:TssD43:Island
N:METH:cg02012731:ADD2:TssD46:Island
N:METH:cg02014107:DLX2-AS1:TssD244:Shore
N:METH:cg02014281:CEP120:TssD738:Shore
N:METH:cg02014797:C17orf82:TssD230:Island
N:METH:cg02015529:LINC00449:TssD104:Shore
N:METH:cg02016786:NA:NA:NA
N:METH:cg02016892:NA:NA:Island
N:METH:cg02020528:ORC5:TssU256:NA
N:METH:cg02021210:BTBD8:TssD585:Island
N:METH:cg02021817:RBL2:TssU183:Shore
N:METH:cg02022425:NA:NA:Island
N:METH:cg02023469:TMEM132A:TssU150:Island
N:METH:cg02026160:RYR1:TssU158:NA
N:METH:cg02026306:PRMT1:TssD1020:Island
N:METH:cg02026948:PTGER4:TssD159:Island
N:METH:cg02027541:NAMPT:TssU67:Shore
N:METH:cg02028389:CACNB4:TssU189:Island
N:METH:cg02028814:NA:NA:Shelf
N:METH:cg02029203:NA:NA:NA
N:METH:cg02030493:PIFO:TssU192:Shore
N:METH:cg02030628:RP11-727F15.12:TssD191:Island
N:METH:cg02030672:CHST1:TssD90:Island
N:METH:cg02031245:CSMD2:TssD645:Island
N:METH:cg02031397:HIVEP3:TssD572:Shore
N:METH:cg02031769:AGPAT4:TssU209:NA
N:METH:cg02031965:FIS1:TssU120:Island
N:METH:cg02032115:IGSF8:TssU318:Shore
N:METH:cg02032606:DLX4:TssU108:Island
N:METH:cg02033141:ZNF516:TssD425:Island
N:METH:cg02034085:ZFP36L1:TssU140:Island
N:METH:cg02034497:DNM1P35:TssU328:Island
N:METH:cg02034720:FBXO4:TssU210:Shore
N:METH:cg02035330:TMEM147-AS1:TssD8:Island
N:METH:cg02036336:LZTS2:TssU42:Island
N:METH:cg02038168:NA:NA:Island
N:METH:cg02038323:OASL:TssU47:NA
N:METH:cg02039022:TNPO1:TssU135:Shore
N:METH:cg02040734:C10orf95:TssD320:Island
N:METH:cg02040921:ACE:TssU12:Island
N:METH:cg02041435:RP11-90L1.8:TssD28:Island
N:METH:cg02041547:SAMD13:TssU337:Island
N:METH:cg02041944:NA:NA:Island
N:METH:cg02042605:SPHK1:TssD61:Island
N:METH:cg02042621:RP11-176H8.1:TssD367:Shore
N:METH:cg02043373:VEPH1:TssU1068:Shore
N:METH:cg02043651:MFSD12:TssD592:Island
N:METH:cg02043951:NKX1-2:TssD131:Island
N:METH:cg02044223:AC133680.1:TssD141606:Island
N:METH:cg02045355:BTN3A2:TssU194:NA
N:METH:cg02047489:F2R:TssU33:Island
N:METH:cg02048505:C7orf57:TssD440:Island
N:METH:cg02048627:C16orf62:TssD144:Island
N:METH:cg02048645:SPAG9:TssU1089:Shore
N:METH:cg02048807:AHNAK2:TssD311:Island
N:METH:cg02048968:PLEKHG4B:TssD48450:Shelf
N:METH:cg02049499:RP11-161M6.2:TssD133:Island
N:METH:cg02049840:NDUFB9:TssD46:Island
N:METH:cg02049847:IRS1:TssD8068:Island
N:METH:cg02052767:CREB5:TssU2:Island
N:METH:cg02052895:NTF3:TssU577:Island
N:METH:cg02053006:AC112721.1:TssD3601:NA
N:METH:cg02053340:PARD6B:TssU19:Island
N:METH:cg02053850:SYT2:TssU51:Island
N:METH:cg02054059:KIF26B:TssD529:Island
N:METH:cg02056135:SP110:TssD95:NA
N:METH:cg02056144:ATP5G2:TssU334:Island
N:METH:cg02059034:RP11-384L8.1:TssD123:Island
N:METH:cg02059348:MED12L:TssU190:Island
N:METH:cg02061047:SHCBP1:TssD573:Shore
N:METH:cg02062230:DOK7:TssU41:Island
N:METH:cg02062326:CTD-3075F15.1:TssD94:Shore
N:METH:cg02062409:SLC9A7P1:TssD13:Island
N:METH:cg02062650:HCFC1R1:TssU249:Shore
N:METH:cg02062731:HAS3:TssU24:Shore
N:METH:cg02063458:ABCC12:TssU843:NA
N:METH:cg02064237:ZFP2:TssD575:Island
N:METH:cg02065704:IFT27:TssD119:Island
N:METH:cg02067846:PLCD1:TssU244:Island
N:METH:cg02068090:NA:NA:Island
N:METH:cg02069738:NBAS:TssU547:Shore
N:METH:cg02071076:STOX2:TssD576:Island
N:METH:cg02071175:ZNF512:TssU20:Island
N:METH:cg02071292:GLIPR1L2:TssD199:Island
N:METH:cg02071825:PPM1E:TssU135:Island
N:METH:cg02072885:LAMP3:TssD194:Island
N:METH:cg02072992:RP11-505K9.4:TssD18650:NA
N:METH:cg02073427:NA:NA:Shelf
N:METH:cg02073511:CLUAP1:TssU1:Island
N:METH:cg02074728:NA:NA:NA
N:METH:cg02075296:RGMB:TssU252:Island
N:METH:cg02075570:SLC45A3:TssU261:Island
N:METH:cg02076755:SCRN1:TssD439:Island
N:METH:cg02077085:AKAP5:TssU338:Island
N:METH:cg02077793:CARM1:TssD511:Island
N:METH:cg02078370:ZNF800:TssD25500:Island
N:METH:cg02078758:SAMHD1:TssD188:Island
N:METH:cg02078870:CYP26A1:TssU125:Shore
N:METH:cg02079420:SNX16:TssD414:Shore
N:METH:cg02079931:COA7:TssU140:Island
N:METH:cg02079933:RCSD1:TssD127:Island
N:METH:cg02081120:NME9:TssD1:Island
N:METH:cg02081277:EDN3:TssD11:Island
N:METH:cg02081364:ZNF669:TssD30:Island
N:METH:cg02081427:SLC16A7:TssU114:Island
N:METH:cg02081976:SOAT1:TssU286:Shore
N:METH:cg02082203:FAM179B:TssD352:Island
N:METH:cg02084491:CCDC85A:TssD188:Island
N:METH:cg02084834:CFLAR:TssD320:Island
N:METH:cg02085077:APRT:TssD522:Island
N:METH:cg02085160:FADS1:TssD19:Island
N:METH:cg02085276:TAF1A-AS1:TssD133:Shore
N:METH:cg02085891:RP3-510D11.1:TssD5814:Shore
N:METH:cg02089135:SH3PXD2A:TssD466:Island
N:METH:cg02090656:ARHGEF26:TssD612:Island
N:METH:cg02092880:NA:NA:Island
N:METH:cg02094232:ST8SIA2:TssD719:Island
N:METH:cg02094237:HIST4H4:TssU70:Shore
N:METH:cg02094989:NA:NA:Island
N:METH:cg02096129:PMS2CL:TssD600:Island
N:METH:cg02096492:MCMDC2:TssU42:NA
N:METH:cg02096916:RAPGEF5:TssU103:Island
N:METH:cg02097082:ZNF230:TssU49:Shore
N:METH:cg02097190:LINC01356:TssD284:Shore
N:METH:cg02097636:PRR19:TssD59:Island
N:METH:cg02097843:ITGB1:TssD11580:Island
N:METH:cg02100543:TM7SF2:TssU126:Island
N:METH:cg02101625:SYNGR3:TssD36:Island
N:METH:cg02101693:PLOD1:TssU219:Shore
N:METH:cg02102020:BRINP2:TssD10155:Shore
N:METH:cg02102829:CTBP2:TssU22:Island
N:METH:cg02103450:AC004540.5:TssD31:Island
N:METH:cg02104993:TOM1L1:TssU6:Island
N:METH:cg02105485:CCDC109B:TssU70:Island
N:METH:cg02105691:TCEA2:TssU267:Island
N:METH:cg02107879:RP11-430H10.1:TssU14:Island
N:METH:cg02108033:FAM184B:TssU158:Island
N:METH:cg02108850:MME:TssU17:Island
N:METH:cg02109361:ARL2:TssD629:Island
N:METH:cg02109652:CAT:TssU87:Island
N:METH:cg02110141:SFRP5:TssD766:Shore
N:METH:cg02111587:TACR1:TssD315:Shore
N:METH:cg02111705:ZNF131:TssU35:Shore
N:METH:cg02111748:AC011242.6:TssU188:NA
N:METH:cg02112609:NA:NA:Island
N:METH:cg02113971:METTL17:TssU114:Shore
N:METH:cg02114082:NA:NA:NA
N:METH:cg02114728:STK39:TssD1723:Shore
N:METH:cg02114924:RP11-9G1.3:TssD965:Island
N:METH:cg02115050:FYN:TssD2:Island
N:METH:cg02115539:PPL:TssD819:Island
N:METH:cg02117197:NUTF2:TssU281:Shore
N:METH:cg02119229:BCO2:TssD2:NA
N:METH:cg02120463:PDGFB:TssD19:Island
N:METH:cg02120582:PDGFD:TssD82:Island
N:METH:cg02121118:PRKCD:TssU108:Island
N:METH:cg02121330:PRKCH:TssU329:Island
N:METH:cg02124354:THTPA:TssD293:Shore
N:METH:cg02124459:PCDH1:TssD1840:Island
N:METH:cg02125012:RP11-855A2.5:TssD441:Shore
N:METH:cg02126412:NCAM1:TssU33:Shore
N:METH:cg02126435:TMPOP2:TssD16:Shore
N:METH:cg02126446:VGLL3:TssU370:Shore
N:METH:cg02126603:NA:NA:Island
N:METH:cg02126753:AEBP1:TssD37:Island
N:METH:cg02127607:SMARCD2:TssU268:Shore
N:METH:cg02128087:CCDC184:TssU468:Shore
N:METH:cg02128150:CHD9:TssU620:Island
N:METH:cg02128325:NRG2:TssD58:Island
N:METH:cg02130040:LMCD1:TssD25:Shore
N:METH:cg02131049:FAM47E-STBD1:TssD441:Island
N:METH:cg02131399:LRP1:TssU1122:Shore
N:METH:cg02132163:FABP5:TssD64:Island
N:METH:cg02132470:TMEM130:TssD357:Island
N:METH:cg02132760:LDHA:TssD295:Island
N:METH:cg02134248:FAM120B:TssD593:Island
N:METH:cg02136132:KCNK13:TssU219:Island
N:METH:cg02138264:STC2:TssD592:Island
N:METH:cg02138756:NINJ2:TssD34080:NA
N:METH:cg02144298:CTD-2540B15.7:TssD495:Island
N:METH:cg02145679:ARL15:TssD588:Shore
N:METH:cg02147443:NA:NA:Island
N:METH:cg02148034:NA:NA:Island
N:METH:cg02149314:CREB3L2:TssD88:Island
N:METH:cg02149884:CCDC14:TssU206:Island
N:METH:cg02150369:FST:TssU538:Island
N:METH:cg02150654:PPAPDC1A:TssU89:Island
N:METH:cg02150867:LRFN5:TssU909:Island
N:METH:cg02151312:LINC00511:TssD35229:NA
N:METH:cg02151754:SYT2:TssD355:Island
N:METH:cg02152120:SPAG17:TssD7:Island
N:METH:cg02152982:KDM3A:TssU5:Shore
N:METH:cg02153614:TP73:TssU363:Island
N:METH:cg02156314:ZEB1:TssU28:Island
N:METH:cg02157306:ELMOD2:TssU254:Shore
N:METH:cg02159132:NA:NA:NA
N:METH:cg02159402:Metazoa_SRP:TssU70:Island
N:METH:cg02159896:MPPE1:TssD92:Shore
N:METH:cg02161262:BIN1:TssU316:Island
N:METH:cg02161531:RNF8:TssD967:Shore
N:METH:cg02162202:GGACT:TssD332:Shore
N:METH:cg02162906:PRKG1-AS1:TssD401:Shore
N:METH:cg02164129:OTP:TssD8964:Island
N:METH:cg02164452:SLC16A9:TssD524:Island
N:METH:cg02164492:NA:NA:Island
N:METH:cg02165713:KCTD17:TssU147:Shore
N:METH:cg02169113:HNRNPF:TssU119:Island
N:METH:cg02169286:KIAA1549:TssD782:Shore
N:METH:cg02169338:HNF4G:TssU6:Island
N:METH:cg02169734:ELOVL4:TssD325:Island
N:METH:cg02171705:TBL1X:TssU155:Shore
N:METH:cg02172142:AC072062.1:TssD97:Island
N:METH:cg02172579:RP11-930P14.2:TssD1461:Island
N:METH:cg02173486:ADAMTS17:TssU316:Shore
N:METH:cg02174639:PYGB:TssU148:Island
N:METH:cg02175741:WNT6:TssD202:Island
N:METH:cg02176326:PMS2P3:TssU10:Island
N:METH:cg02176961:ACBD7:TssD9:Island
N:METH:cg02177982:CDKL4:TssD1309:NA
N:METH:cg02180498:NEU1:TssD2:Island
N:METH:cg02181494:ARSA:TssU153:Island
N:METH:cg02182571:RP11-455G16.1:TssD286:Shore
N:METH:cg02182803:PRRT2:TssD72:Island
N:METH:cg02183105:ST20-MTHFS:TssU47:Island
N:METH:cg02183903:NA:NA:Shore
N:METH:cg02184280:PIH1D1:TssD139:Shore
N:METH:cg02184338:NA:NA:Island
N:METH:cg02185727:ABCC1:TssD422:Island
N:METH:cg02186127:AP2B1:TssU49:NA
N:METH:cg02187457:RPP30:TssD52:NA
N:METH:cg02189719:ENTPD7:TssU384:Island
N:METH:cg02190253:MCMBP:TssD69:Island
N:METH:cg02190572:NA:NA:Island
N:METH:cg02191312:PTGDR:TssU35:Island
N:METH:cg02191336:NA:NA:NA
N:METH:cg02192472:PDF:TssU446:Shore
N:METH:cg02192967:SNCA:TssU26:Island
N:METH:cg02193648:TTLL8:TssD24092:Island
N:METH:cg02193650:WNT1:TssD2311:Island
N:METH:cg02193762:PRR5L:TssD66:Island
N:METH:cg02194617:LRRD1:TssU150:Island
N:METH:cg02196227:ABCG2:TssD100:Island
N:METH:cg02196294:KCNK5:TssU33:Island
N:METH:cg02196694:RP11-25K19.1:TssU60:Island
N:METH:cg02196912:NYNRIN:TssD477:Island
N:METH:cg02197330:HERC6:TssD104:Shore
N:METH:cg02199397:CLDN6:TssU126:Island
N:METH:cg02200584:PDGFC:TssD1:Shore
N:METH:cg02201774:AC008753.6:TssU114:Island
N:METH:cg02202141:ARPP21:TssD76:Island
N:METH:cg02202600:CDH3:TssU56:Island
N:METH:cg02202980:MAATS1:TssU2:Island
N:METH:cg02204148:POLR3D:TssU521:Shore
N:METH:cg02204630:NMUR1:TssD311:Island
N:METH:cg02205099:NA:NA:NA
N:METH:cg02205181:NFKB2:TssD456:Island
N:METH:cg02205739:PRRX2:TssU351:Island
N:METH:cg02208776:HSPE1:TssD15:Island
N:METH:cg02210104:KCNH8:TssU1038:Shore
N:METH:cg02210123:RHOJ:TssD2:NA
N:METH:cg02211433:ZNF23:TssD36:Island
N:METH:cg02213475:ZC2HC1C:TssD26:Island
N:METH:cg02214096:VAT1L:TssU78:Shore
N:METH:cg02215070:AKR1B1:TssU18:Island
N:METH:cg02215115:KCNK5:TssU190:Island
N:METH:cg02216295:SPG7:TssD367:Shore
N:METH:cg02216939:AKR1D1:TssD84:Shore
N:METH:cg02218306:TRIM9:TssD177:Island
N:METH:cg02218768:ZBTB7A:TssD1127:Island
N:METH:cg02219071:GABBR1:TssU710:Shore
N:METH:cg02220053:NA:NA:NA
N:METH:cg02220985:FAM86GP:TssD375:Island
N:METH:cg02221303:UPK2:TssD502:NA
N:METH:cg02221347:DARS:TssD33:Island
N:METH:cg02221424:KDF1:TssD270:Island
N:METH:cg02221866:U91328.2:TssD120:Island
N:METH:cg02222506:NA:NA:Island
N:METH:cg02224864:AP004782.1:TssU39:NA
N:METH:cg02224994:LINC01550:TssU545:NA
N:METH:cg02225096:ZFAND4:TssU174:Island
N:METH:cg02226252:NA:NA:NA
N:METH:cg02227605:ROPN1L:TssU147:Shore
N:METH:cg02227623:CTNNA2:TssU209:Island
N:METH:cg02228037:LINC00937:TssD16:Island
N:METH:cg02228804:HIST1H2BL:TssU10:Island
N:METH:cg02229097:SNN:TssU320:Island
N:METH:cg02229775:CACNG4:TssD415:Island
N:METH:cg02229993:RP11-9L18.3:TssU366:Island
N:METH:cg02230383:NA:NA:NA
N:METH:cg02230701:TMEM231:TssD1:Island
N:METH:cg02230854:RP11-1134I14.4:TssU500:Island
N:METH:cg02231729:HAPLN3:TssD134:Island
N:METH:cg02232273:NA:NA:Island
N:METH:cg02232320:RP11-345M22.2:TssU222:NA
N:METH:cg02232531:WDR90:TssD4:Island
N:METH:cg02233216:LBH:TssU119:Island
N:METH:cg02233558:LINC01184:TssU57:Island
N:METH:cg02233848:CNTN5:TssD41:Island
N:METH:cg02234820:LPAR3:TssD570:Shore
N:METH:cg02235880:GAS2:TssU66:Island
N:METH:cg02236651:LIMD2:TssD175:Island
N:METH:cg02237319:GLIS1:TssU721:Island
N:METH:cg02238136:ZNF620:TssD104:Shore
N:METH:cg02239209:C15orf27:TssD162:Island
N:METH:cg02240066:NA:NA:Island
N:METH:cg02241241:ABCG1:TssU137:Island
N:METH:cg02241363:NPTX1:TssD48:Island
N:METH:cg02242289:CNIH3:TssD153:Island
N:METH:cg02242919:PGP:TssD215:Island
N:METH:cg02243714:RP11-482M8.3:TssU1:Island
N:METH:cg02246645:PAH:TssU46:Island
N:METH:cg02247561:ZNF808:TssU5:Island
N:METH:cg02247582:ZNF512:TssU35:Shore
N:METH:cg02248037:MICB:TssD12:Island
N:METH:cg02248320:CKB:TssU37:Island
N:METH:cg02248325:MBTPS1:TssD573:Shore
N:METH:cg02249958:RP11-399K21.11:TssD845:Island
N:METH:cg02250044:CGRRF1:TssU297:Shore
N:METH:cg02250071:PPP1R14C:TssD836:Shore
N:METH:cg02250263:SOX9:TssU107:Island
N:METH:cg02250992:SCARB1:TssD162:Island
N:METH:cg02251172:PAOX:TssU513:Island
N:METH:cg02251557:AP000662.4:TssU79:NA
N:METH:cg02252000:LINC-PINT:TssU84:Shore
N:METH:cg02252672:NRARP:TssD1202:Island
N:METH:cg02252918:RP11-214K3.25:TssU50:Island
N:METH:cg02253230:LL22NC03-86G7.1:TssU28:Island
N:METH:cg02253567:EXOC7:TssD85:Island
N:METH:cg02254649:ENAH:TssD310:Shore
N:METH:cg02254876:KRBOX1:TssD71375:Island
N:METH:cg02257090:UST:TssD987:Island
N:METH:cg02257674:AC097468.4:TssD607:Island
N:METH:cg02257714:CACNA1H:TssU146:Island
N:METH:cg02257750:HSPA12A:TssD579:Island
N:METH:cg02258246:CTC-236F12.4:TssD480:Island
N:METH:cg02259031:G2E3:TssU86:Island
N:METH:cg02259743:ACTR10:TssU611:Shore
N:METH:cg02259775:RGMB:TssU122:Island
N:METH:cg02260340:AGPAT1:TssD121:NA
N:METH:cg02261018:PTEN:TssU475:Island
N:METH:cg02262662:NEUROG3:TssU221:Island
N:METH:cg02262987:ZNF816-ZNF321P:TssU116:Shore
N:METH:cg02263539:ST6GAL1:TssD637:Shore
N:METH:cg02263717:TBL1X:TssU10:Shore
N:METH:cg02264038:RRAS2:TssD66:Island
N:METH:cg02264802:GPR78:TssD5703:NA
N:METH:cg02265056:CTC-273B12.10:TssU10:Island
N:METH:cg02266348:GRID2IP:TssD4494:Island
N:METH:cg02266771:PRSS16:TssU8:Island
N:METH:cg02267795:LRRC75B:TssU18:Island
N:METH:cg02268424:ZNF136:TssD197:Island
N:METH:cg02269388:RP11-977B10.2:TssD119:Island
N:METH:cg02270170:RP11-712B9.2:TssU36:Shore
N:METH:cg02270183:ADARB2:TssU259:Island
N:METH:cg02271621:KRTAP5-AS1:TssD91:Island
N:METH:cg02273617:SKOR1:TssU269:Island
N:METH:cg02273903:CEMIP:TssD1196:Island
N:METH:cg02273970:SCIN:TssU297:Shore
N:METH:cg02274509:RP11-383C5.5:TssD116:Island
N:METH:cg02275294:SOAT1:TssU388:Shore
N:METH:cg02275394:NA:NA:Shore
N:METH:cg02275830:RP5-1021I20.4:TssD99:Island
N:METH:cg02275989:SMPDL3A:TssD425:Island
N:METH:cg02276490:BSDC1:TssD514:Shore
N:METH:cg02277383:ANGPTL4:TssD112:Island
N:METH:cg02277487:TGFA:TssD70:Island
N:METH:cg02277511:SFXN1:TssD21:Shore
N:METH:cg02278073:RASL10B:TssD9902:Island
N:METH:cg02278335:LINC00925:TssU411:Island
N:METH:cg02278437:CDH20:TssD184:Island
N:METH:cg02278499:NR2F2:TssD35:Island
N:METH:cg02278697:SLC15A4:TssU190:Island
N:METH:cg02279071:EPM2AIP1:TssD278:Shore
N:METH:cg02279670:POU4F1:TssD501:NA
N:METH:cg02280281:RP11-19E11.1:TssU1262:Shore
N:METH:cg02281514:PECR:TssU5:Island
N:METH:cg02282237:PRKCH:TssD426:Island
N:METH:cg02282626:HLA-L:TssD1:Island
N:METH:cg02283836:FRMD6:TssD12:Island
N:METH:cg02284587:CACHD1:TssU381:Shore
N:METH:cg02285477:POLR1D:TssD29:Island
N:METH:cg02285784:CDH24:TssU468:Island
N:METH:cg02285812:RND3:TssU194:Island
N:METH:cg02285922:PRR16:TssU112:Island
N:METH:cg02286547:WNT11:TssD1497:Island
N:METH:cg02286847:P3H4:TssU112:Island
N:METH:cg02286990:CCDC28B:TssU105:Shore
N:METH:cg02287573:ANO7P1:TssU264:Island
N:METH:cg02288301:TMEFF2:TssU375:Island
N:METH:cg02289189:PHF11:TssU53:Island
N:METH:cg02289682:FUT8:TssD352:Island
N:METH:cg02289992:ZC2HC1A:TssD14:Island
N:METH:cg02290238:BEND5:TssU292:Shore
N:METH:cg02291224:RP11-352D13.6:TssU84:Island
N:METH:cg02291403:FZD10-AS1:TssD229:Island
N:METH:cg02293228:SHANK1:TssD386:Island
N:METH:cg02294176:IQGAP2:TssU251:Island
N:METH:cg02294280:NA:NA:NA
N:METH:cg02295156:NA:NA:Shore
N:METH:cg02299586:UBXN11:TssD1:Island
N:METH:cg02300216:NA:NA:Island
N:METH:cg02300377:PARVA:TssU55:Shore
N:METH:cg02300764:PEPD:TssD159:Island
N:METH:cg02300906:GAS2:TssD297:Shore
N:METH:cg02301724:NA:NA:Shore
N:METH:cg02302582:PRKG1-AS1:TssD608:Shore
N:METH:cg02303571:SLC1A3:TssD49:NA
N:METH:cg02303873:IPO4:TssU85:Shore
N:METH:cg02304427:MDK:TssD60:Island
N:METH:cg02304814:PEX6:TssD180:Island
N:METH:cg02304863:ANTXR1:TssU10:Island
N:METH:cg02304945:TUBB3:TssD2749:Island
N:METH:cg02305850:TIRAP:TssU499:Shore
N:METH:cg02306127:ZNF461:TssU166:Island
N:METH:cg02306612:ZNF197-AS1:TssU87:Shore
N:METH:cg02307033:POLE4:TssU35:Island
N:METH:cg02307605:NA:NA:Island
N:METH:cg02308192:NEK9:TssD303:Island
N:METH:cg02308884:AIFM2:TssD398:Island
N:METH:cg02309301:NA:NA:Island
N:METH:cg02309335:HLA-L:TssU68:Shore
N:METH:cg02310733:MSRB3:TssU8:Island
N:METH:cg02311152:MAP3K9:TssU144:Island
N:METH:cg02311378:ZNF680:TssU37:NA
N:METH:cg02311432:AP000797.3:TssU73:Island
N:METH:cg02312326:SH2D2A:TssD32:Island
N:METH:cg02314091:ZBTB32:TssD2795:Shore
N:METH:cg02315249:TUBA4A:TssU21:Island
N:METH:cg02315353:NGLY1:TssD193:Island
N:METH:cg02315597:ZNF432:TssU7:Island
N:METH:cg02315971:AASS:TssD61:Island
N:METH:cg02316216:CNN1:TssD89:Shelf
N:METH:cg02317742:ATOH8:TssD3:Island
N:METH:cg02318347:HSPH1:TssD955:Island
N:METH:cg02320083:NA:NA:Island
N:METH:cg02320454:GPR150:TssD234:Island
N:METH:cg02321062:BBX:TssD496:Shore
N:METH:cg02322203:HSD11B2:TssD54:Island
N:METH:cg02322989:LRP1B:TssU23:Shore
N:METH:cg02323633:ENC1:TssU512:Shore
N:METH:cg02323779:NA:NA:Island
N:METH:cg02324732:CTDSP1:TssD6046:Shore
N:METH:cg02324774:EMC10:TssU80:Island
N:METH:cg02325243:PBX4:TssU65:Island
N:METH:cg02325300:LMO3:TssD12:NA
N:METH:cg02325324:NUS1P2:TssD55:Island
N:METH:cg02327103:RP3-462D8.2:TssU681:Shore
N:METH:cg02327123:COL26A1:TssD204:Island
N:METH:cg02327464:CDT1:TssD82:Shore
N:METH:cg02327465:EDARADD:TssD540:Shore
N:METH:cg02327501:CHGA:TssU31:Island
N:METH:cg02328010:RYR2:TssD976:Island
N:METH:cg02328223:MGLL:TssD102:Island
N:METH:cg02328735:TNFRSF11B:TssU129:Island
N:METH:cg02329576:AC073316.1:TssD37:Shore
N:METH:cg02329599:ZNF620:TssD255:Shore
N:METH:cg02329767:STARD4:TssU399:Shore
N:METH:cg02329935:PDE8B:TssU215:Island
N:METH:cg02330121:SLC35F1:TssU176:Island
N:METH:cg02330264:KCNK10:TssD663:Shore
N:METH:cg02330394:C6orf52:TssU32:Island
N:METH:cg02330494:ITPKA:TssD531:Island
N:METH:cg02330682:BPGM:TssD351:NA
N:METH:cg02331143:HIVEP3:TssD38630:Island
N:METH:cg02333852:THRB:TssU9:Island
N:METH:cg02334187:CDHR2:TssD171:Island
N:METH:cg02334926:RGS7BP:TssD614:Shore
N:METH:cg02335441:NEK11:TssD152:Shore
N:METH:cg02335527:GHDC:TssU46:NA
N:METH:cg02336521:NA:NA:Island
N:METH:cg02336542:CHAT:TssU62:Shore
N:METH:cg02337653:SOGA3:TssU16:Shelf
N:METH:cg02337825:BTNL9:TssU80:Shore
N:METH:cg02339674:JUN:TssD2397:Island
N:METH:cg02339891:NA:NA:Island
N:METH:cg02340053:NBEA:TssD528088:Island
N:METH:cg02340220:NA:NA:Island
N:METH:cg02340915:KDM2B:TssD3877:Island
N:METH:cg02342092:NA:NA:Island
N:METH:cg02342337:KLHDC10:TssD1478:Shore
N:METH:cg02344238:FRMD8:TssU294:Island
N:METH:cg02344820:NA:NA:Island
N:METH:cg02344929:RP11-88E10.4:TssD92:Shore
N:METH:cg02346970:PDZD2:TssD44:Island
N:METH:cg02347773:HOXD8:TssU281:Island
N:METH:cg02347832:ID2:TssU32:Island
N:METH:cg02348634:EPCAM:TssD142:Shore
N:METH:cg02349578:NA:NA:Island
N:METH:cg02350107:ZNF575:TssU73:Shore
N:METH:cg02350627:CASD1:TssU202:Shore
N:METH:cg02351179:RP11-867G23.2:TssD231:Island
N:METH:cg02351761:MAN2C1:TssU268:Shore
N:METH:cg02352107:ETFA:TssD2:Island
N:METH:cg02352687:DUSP1:TssU902:Island
N:METH:cg02352723:ZNF329:TssU21:Island
N:METH:cg02353184:RP5-1031D4.3:TssD999:Island
N:METH:cg02353937:SMC1A:TssU184:Island
N:METH:cg02356600:NEO1:TssD793:Shore
N:METH:cg02357043:RP11-527L4.2:TssU259:Island
N:METH:cg02357257:THAP3:TssD145:Island
N:METH:cg02357321:PCDHAC2:TssU360:Shore
N:METH:cg02357741:BRSK1:TssU96:Shore
N:METH:cg02359355:NT5C3B:TssD106:Island
N:METH:cg02359409:PEX6:TssU358:Shore
N:METH:cg02360337:CFL1:TssU298:Island
N:METH:cg02360616:FAM129A:TssD628:Island
N:METH:cg02362385:LPAR2:TssU143:Island
N:METH:cg02362467:RP11-1C8.4:TssD222:Island
N:METH:cg02362970:MAP7:TssD11:Island
N:METH:cg02365078:TBC1D15:TssD473:Shore
N:METH:cg02365514:MAPK15:TssU14:Island
N:METH:cg02365862:RP3-512B11.3:TssD16:Island
N:METH:cg02366534:ME1:TssU132:Island
N:METH:cg02366988:AXIN2:TssU479:Shore
N:METH:cg02367660:LRRFIP1:TssU223:Island
N:METH:cg02367736:MARC2:TssU7:Island
N:METH:cg02367949:SESN3:TssU154:Island
N:METH:cg02369015:GNG7:TssU216:Shore
N:METH:cg02369140:ZNF862:TssU211:Island
N:METH:cg02369195:AMIGO2:TssU58:Island
N:METH:cg02370395:FJX1:TssD268:Shore
N:METH:cg02370417:ZNF829:TssD21:Island
N:METH:cg02371040:ZNF558:TssD78:Island
N:METH:cg02371192:B3GNT4:TssU43:Island
N:METH:cg02371369:ORAI2:TssD111:Island
N:METH:cg02372201:AXL:TssD11:NA
N:METH:cg02372889:HSPB6:TssD388:Island
N:METH:cg02373380:NA:NA:Island
N:METH:cg02378501:NBEA:TssU381:Shore
N:METH:cg02379764:CLUAP1:TssD9:Island
N:METH:cg02380813:GNAQ:TssD205:Shore
N:METH:cg02381820:GLI2:TssD72:Island
N:METH:cg02382073:TET2:TssD23:Island
N:METH:cg02384122:PGPEP1:TssU206:Shore
N:METH:cg02384967:CCNJL:TssD683:Island
N:METH:cg02385791:ZNF570:TssD68:Island
N:METH:cg02386859:CPE:TssD249:Shore
N:METH:cg02388709:AC018816.3:TssD17220:Island
N:METH:cg02389270:CRLF1:TssU120:Island
N:METH:cg02392553:NA:NA:Shore
N:METH:cg02392774:COA7:TssU101:Island
N:METH:cg02393030:NDFIP2:TssU193:Island
N:METH:cg02394263:CPPED1:TssD54:Island
N:METH:cg02394512:C11orf97:TssU13:Island
N:METH:cg02394686:ISOC2:TssU86:Island
N:METH:cg02394989:HSPH1:TssD10:Island
N:METH:cg02395086:SUSD3:TssD448:Shore
N:METH:cg02395479:RP11-894J14.5:TssD26745:NA
N:METH:cg02396496:PRCD:TssU57:Island
N:METH:cg02397114:TMEM102:TssU65:Shore
N:METH:cg02397176:DRAXIN:TssD375:Island
N:METH:cg02397514:HES4:TssD223:Island
N:METH:cg02397934:LINC01012:TssD242:NA
N:METH:cg02398045:HLTF:TssU147:Island
N:METH:cg02398612:MED12L:TssD37:Island
N:METH:cg02399189:RASSF4:TssD3319:Island
N:METH:cg02399571:DLG4:TssU1198:Shore
N:METH:cg02399645:DPYSL3:TssU107:Island
N:METH:cg02400238:ZNF230:TssD579:Shore
N:METH:cg02400334:CLSTN3:TssU121:NA
N:METH:cg02400449:NA:NA:Island
N:METH:cg02401132:RP4-625H18.2:TssU420:Shore
N:METH:cg02402637:AC098824.6:TssU82:Island
N:METH:cg02403180:EFEMP2:TssD3:Island
N:METH:cg02403395:FGF12:TssU111:NA
N:METH:cg02403398:EEF1DP3:TssD277:Island
N:METH:cg02404739:FAM111B:TssU51:Shore
N:METH:cg02404843:GPRIN1:TssU269:Island
N:METH:cg02405073:TMEM132B:TssD400:Island
N:METH:cg02405503:CORO2B:TssD429:Island
N:METH:cg02406285:KBTBD8:TssU155:Island
N:METH:cg02407785:PCDH9:TssD293:Shore
N:METH:cg02408333:ZNF790-AS1:TssU130:Shore
N:METH:cg02408356:ZNF530:TssU77:Shore
N:METH:cg02409108:TENM4:TssU119:Island
N:METH:cg02412969:ACTB:TssD370:Island
N:METH:cg02413594:NA:NA:Shore
N:METH:cg02413850:RP11-394O2.3:TssD44:Shore
N:METH:cg02413902:CLSTN3:TssD81:NA
N:METH:cg02414175:LIN9:TssU65:Island
N:METH:cg02415057:GLIPR1L2:TssD2:Island
N:METH:cg02416716:ZNF215:TssD270:Island
N:METH:cg02417684:TGFB1I1:TssD4:Shelf
N:METH:cg02420010:H2AFY2:TssU288:Shore
N:METH:cg02420886:TMEM243:TssD306:Island
N:METH:cg02421543:RP4-717I23.3:TssD515:Shore
N:METH:cg02422847:SNHG15:TssU22:Island
N:METH:cg02424378:TCF7L1:TssD67:Island
N:METH:cg02425263:NA:NA:Island
N:METH:cg02425644:LINC00998:TssU234:NA
N:METH:cg02427443:COMMD4:TssU31:Island
N:METH:cg02428100:KEAP1:TssU159:Island
N:METH:cg02429459:ZNF844:TssD13:Island
N:METH:cg02429656:SSPN:TssD325:Island
N:METH:cg02430094:ZNF259P1:TssD4758:NA
N:METH:cg02430138:CDK2AP2:TssD303:Island
N:METH:cg02430305:DCTD:TssU80:Island
N:METH:cg02430347:PCDHGC3:TssU1:Island
N:METH:cg02431065:EPHA4:TssD5:Island
N:METH:cg02434428:PLEKHA2:TssU3:Island
N:METH:cg02435252:NA:NA:Island
N:METH:cg02435495:HNF1B:TssD1721:Island
N:METH:cg02435812:AGGF1:TssD4:Island
N:METH:cg02436788:TEKT3:TssU130:Island
N:METH:cg02439311:CADPS2:TssD51:Island
N:METH:cg02439438:STPG1:TssD358:Island
N:METH:cg02440279:ACE:TssU23:Island
N:METH:cg02440976:ZNF280B:TssU2:Island
N:METH:cg02441467:PRAP1:TssU40:Island
N:METH:cg02442412:SCD5:TssU43:Island
N:METH:cg02443062:RPL10A:TssU27:Island
N:METH:cg02443072:LRRC37A11P:TssD152:NA
N:METH:cg02444961:SGCE:TssD872:Shore
N:METH:cg02445447:FHL2:TssU75:Island
N:METH:cg02445664:B4GALNT2:TssD269:Island
N:METH:cg02446081:MTFR2:TssU459:Shore
N:METH:cg02446434:MARCKS:TssU322:Shore
N:METH:cg02446627:BIN1:TssU265:Island
N:METH:cg02447122:ADCY3:TssU141:Island
N:METH:cg02447380:RAB42:TssD272:Island
N:METH:cg02448222:AHCYL2:TssU400:NA
N:METH:cg02448335:NA:NA:Island
N:METH:cg02448922:HS6ST1P1:TssD150:Island
N:METH:cg02450613:GDNF:TssU300:Island
N:METH:cg02452416:COL11A2:TssU173:Shore
N:METH:cg02452627:ZNF438:TssU458:Island
N:METH:cg02452840:OTUD4:TssD549:Shore
N:METH:cg02453208:LRRC71:TssD775:Shore
N:METH:cg02454435:PTP4A2P1:TssU1273:Shelf
N:METH:cg02454595:DUOX2:TssD9:Island
N:METH:cg02454982:SMIM1:TssU152:Island
N:METH:cg02455397:THY1:TssU112:Island
N:METH:cg02455723:ZNF561:TssD54:Island
N:METH:cg02455803:MARCKSL1:TssD17:Island
N:METH:cg02456708:TP53I13:TssU59:Island
N:METH:cg02457097:DNAJC6:TssD238:Island
N:METH:cg02458039:PYCR2:TssD220:Shore
N:METH:cg02458929:CTC-575N7.1:TssD554:Island
N:METH:cg02460349:RRBP1:TssU442:Island
N:METH:cg02460997:PTHLH:TssU18:Island
N:METH:cg02461391:CDYL2:TssU38:Island
N:METH:cg02461665:ZNF268:TssU1:Island
N:METH:cg02462374:ODF2L:TssD14:Island
N:METH:cg02462519:DUSP6:TssU195:Island
N:METH:cg02463329:C10orf88:TssU121:Island
N:METH:cg02463791:DNPH1:TssD380:Island
N:METH:cg02464093:DCBLD2:TssU323:Island
N:METH:cg02464563:NAT14:TssU43:Island
N:METH:cg02466321:ANKRD34B:TssU29:Island
N:METH:cg02466918:EVA1C:TssD23:Island
N:METH:cg02468050:GRID2:TssD571:Island
N:METH:cg02468121:NA:NA:Island
N:METH:cg02469445:RP11-307N16.6:TssU129:Island
N:METH:cg02470373:LMNTD2:TssD1109:Island
N:METH:cg02470625:POU6F2:TssD7566:Island
N:METH:cg02471507:CHMP4C:TssD77:Island
N:METH:cg02471784:STYK1:TssD12:Shore
N:METH:cg02472291:MCMDC2:TssU5:NA
N:METH:cg02472348:ST8SIA1:TssU132:Island
N:METH:cg02473084:PRKD3:TssD63:Island
N:METH:cg02473680:ABCG1:TssU161:Island
N:METH:cg02474183:PDHX:TssD107:Island
N:METH:cg02474628:WDFY1:TssD979:Island
N:METH:cg02475377:TRIB3:TssD769:Island
N:METH:cg02476028:PLEKHA7:TssD181:Island
N:METH:cg02476461:SNHG18:TssD38:Shore
N:METH:cg02476744:HMGA2:TssU23:Island
N:METH:cg02477126:LRRC75B:TssD273:Island
N:METH:cg02478247:ZNF681:TssD433:Shore
N:METH:cg02478789:ZNF426:TssU6:Island
N:METH:cg02478956:TUBGCP5:TssD184:Island
N:METH:cg02479575:MIR7-3HG:TssD359:NA
N:METH:cg02480522:MGST2:TssD353:NA
N:METH:cg02480835:NUPL2:TssU93:Shore
N:METH:cg02481778:AC000403.1:TssU71:Island
N:METH:cg02482699:NA:NA:Shore
N:METH:cg02482700:CHST10:TssU29:Island
N:METH:cg02483128:RAI1:TssD12693:Shore
N:METH:cg02483484:AJAP1:TssD1431:Island
N:METH:cg02484047:MAN2B1:TssD157:Island
N:METH:cg02484111:ADAMTS15:TssU276:Island
N:METH:cg02484274:ANXA5:TssD1:Island
N:METH:cg02484511:AP2B1:TssU51:NA
N:METH:cg02485410:STK3:TssD853:Island
N:METH:cg02486351:BACH2:TssD1162:Island
N:METH:cg02487629:NA:NA:Island
N:METH:cg02487654:CEP41:TssU11:Island
N:METH:cg02488288:AC005592.2:TssD487:Shore
N:METH:cg02488573:NA:NA:NA
N:METH:cg02489956:MESDC2:TssU290:Shore
N:METH:cg02490453:NA:NA:Island
N:METH:cg02491138:TSHZ2:TssD669:Shore
N:METH:cg02492778:CSMD2:TssU220:Shore
N:METH:cg02492791:SLC6A15:TssD25:Shore
N:METH:cg02493486:C4orf48:TssD636:Island
N:METH:cg02493604:PRKG1-AS1:TssD444:Shore
N:METH:cg02494368:FRAS1:TssD1058:Island
N:METH:cg02496256:CDH6:TssU14:Shore
N:METH:cg02498927:NA:NA:Island
N:METH:cg02499669:RXFP2:TssD2797:NA
N:METH:cg02501120:ABCB8:TssD1862:NA
N:METH:cg02501365:NA:NA:Island
N:METH:cg02501882:NEK10:TssU18:Island
N:METH:cg02503395:MROH6:TssD311:Island
N:METH:cg02503970:ST3GAL1:TssU13:Island
N:METH:cg02504229:NA:NA:Island
N:METH:cg02505296:GGH:TssD238:Island
N:METH:cg02505409:ANGPTL4:TssD106:Island
N:METH:cg02505871:FAM110B:TssU29:Island
N:METH:cg02506053:TBX6:TssU833:Shore
N:METH:cg02506426:AQP11:TssD67:Island
N:METH:cg02509647:FAM92A1:TssU1:Island
N:METH:cg02510091:MAN2A1:TssU269:Shore
N:METH:cg02510164:MCF2L2:TssD146:Island
N:METH:cg02510453:RPS3A:TssU236:Island
N:METH:cg02511156:TRHDE-AS1:TssD43:Island
N:METH:cg02513017:NA:NA:Island
N:METH:cg02513026:PALLD:TssU44:Island
N:METH:cg02513141:CSGALNACT1:TssD41:Island
N:METH:cg02513409:TMEM221:TssU289:Shore
N:METH:cg02515309:PTMA:TssD69:Shore
N:METH:cg02516388:ACSF2:TssD20:Island
N:METH:cg02517134:EPHA3:TssU18:NA
N:METH:cg02519806:SYNPO2:TssD25:NA
N:METH:cg02519897:NA:NA:Shore
N:METH:cg02520598:NA:NA:Shore
N:METH:cg02520768:RP11-867G23.2:TssD116:Island
N:METH:cg02521641:RP11-586D19.1:TssD148:Island
N:METH:cg02521643:ELOVL7:TssD330:Island
N:METH:cg02522523:RASAL1:TssU111:Island
N:METH:cg02522757:RP11-89H19.2:TssD86:Island
N:METH:cg02522952:MAN1A1:TssU333:Island
N:METH:cg02524277:ACBD7:TssU123:Island
N:METH:cg02524941:SYNGAP1:TssD6238:Shore
N:METH:cg02524954:WT1:TssD1928:Island
N:METH:cg02525232:C11orf84:TssU242:Island
N:METH:cg02525396:TOMM40L:TssD10:NA
N:METH:cg02527047:KIF5C:TssD880:Island
N:METH:cg02527199:HRH2:TssD211:Island
N:METH:cg02527372:MT1F:TssD152:Shore
N:METH:cg02527528:NAE1:TssD65:Island
N:METH:cg02527669:OBSL1:TssD82:Island
N:METH:cg02527726:ZNF599:TssU47:Island
N:METH:cg02528468:RP11-225N10.1:TssD282:Island
N:METH:cg02531067:NA:NA:NA
N:METH:cg02531908:ENO2:TssD18:Island
N:METH:cg02532538:RP11-1094M14.7:TssU169:Shore
N:METH:cg02532971:NA:NA:NA
N:METH:cg02533993:NDUFV3:TssD189:Shore
N:METH:cg02537105:ARHGAP44:TssU386:Shore
N:METH:cg02537163:N4BP3:TssD7:Island
N:METH:cg02537587:PARP11:TssU194:Shore
N:METH:cg02537960:FBXO16:TssD78378:Island
N:METH:cg02539543:RP11-266L9.4:TssD228:Island
N:METH:cg02539714:RHOF:TssD303:Island
N:METH:cg02539855:LY6H:TssD24:Island
N:METH:cg02541231:CD81:TssD251:Island
N:METH:cg02543075:MARCH4:TssD326:Island
N:METH:cg02545106:CCDC110:TssU355:Shore
N:METH:cg02545222:HELT:TssU1007:Shore
N:METH:cg02546173:BTC:TssD640:Island
N:METH:cg02546818:RPS4X:TssU73:Island
N:METH:cg02547025:LBH:TssU123:Island
N:METH:cg02547269:FOXF2:TssD291:Island
N:METH:cg02550231:CDX2:TssU824:Island
N:METH:cg02551244:KLHL29:TssD268:Island
N:METH:cg02551396:JPH2:TssU148:NA
N:METH:cg02552311:RNF39:TssD647:Island
N:METH:cg02553070:ZNF830:TssD25:Shore
N:METH:cg02553305:ZSCAN16-AS1:TssU161:Island
N:METH:cg02553489:SQLE:TssD87:Island
N:METH:cg02554246:ASTN2:TssU122:Island
N:METH:cg02554391:RP11-180M15.7:TssU372:Shore
N:METH:cg02555074:TRNP1:TssU315:Shore
N:METH:cg02556360:AC092171.2:TssD1018:Island
N:METH:cg02557189:GNB2:TssD33:Island
N:METH:cg02557406:IL12A-AS1:TssU138:Island
N:METH:cg02557432:COL9A3:TssU212:Island
N:METH:cg02558543:NA:NA:Island
N:METH:cg02558627:CBX8:TssU264:Island
N:METH:cg02559896:IQSEC1:TssD568:Island
N:METH:cg02560638:DYNLRB2:TssU52:Shore
N:METH:cg02560717:LRRD1:TssD219:Shore
N:METH:cg02560808:VAC14:TssU224:Island
N:METH:cg02560967:PALM2:TssD232:Island
N:METH:cg02560973:CTC-548K16.1:TssU212:Island
N:METH:cg02561733:LAMB1:TssU239:Island
N:METH:cg02562519:NA:NA:Shore
N:METH:cg02562740:SLC19A3:TssU68:Island
N:METH:cg02563962:FADS2:TssU102:Island
N:METH:cg02564733:ADAMTS15:TssD204:Island
N:METH:cg02565255:NA:NA:NA
N:METH:cg02565308:RP11-295G24.5:TssU31:Island
N:METH:cg02565702:TACC1:TssU243:Island
N:METH:cg02565715:RP11-13K12.2:TssD65:Island
N:METH:cg02566518:FUT11:TssU79:Island
N:METH:cg02566698:CLUAP1:TssD7:Island
N:METH:cg02567082:DGKG:TssU153:Shore
N:METH:cg02568374:CDIP1:TssU87:Shore
N:METH:cg02569437:PEX6:TssU92:Island
N:METH:cg02569458:RASSF9:TssD256:NA
N:METH:cg02569778:RP4-555D20.3:TssU34:Island
N:METH:cg02570527:NA:NA:NA
N:METH:cg02571907:ADPRH:TssU13:Island
N:METH:cg02572278:PFKFB3:TssD59:Island
N:METH:cg02572463:SEMA3E:TssD186:NA
N:METH:cg02573276:PEX10:TssU575:Island
N:METH:cg02574526:GATA2-AS1:TssU40:Island
N:METH:cg02575948:SLC9A7P1:TssD112:Island
N:METH:cg02578560:TTBK1:TssD31826:Island
N:METH:cg02580197:SLITRK3:TssU217:NA
N:METH:cg02581667:ECH1:TssD58:Shore
N:METH:cg02581909:VAPB:TssU146:Island
N:METH:cg02582608:ALCAM:TssU197:Island
N:METH:cg02582925:ARSB:TssU72:Shore
N:METH:cg02583151:SIX1:TssU30:Island
N:METH:cg02583252:ARHGEF1:TssD17497:Island
N:METH:cg02583271:CLUAP1:TssD1:Island
N:METH:cg02583309:AC022154.7:TssD63:Shore
N:METH:cg02583334:CCDC39-AS1:TssU274:Island
N:METH:cg02583443:ANKRD28:TssU1080:Shore
N:METH:cg02584489:ITGA9:TssU171:Island
N:METH:cg02585091:NA:NA:Island
N:METH:cg02585344:GRIN2A:TssD25:Island
N:METH:cg02585417:ACSS3:TssD415:Island
N:METH:cg02585459:NA:NA:Island
N:METH:cg02585598:NA:NA:NA
N:METH:cg02585699:MTMR6:TssD1298:Shore
N:METH:cg02585886:RP11-325N19.3:TssD42:Island
N:METH:cg02587643:CAST:TssD504:Shore
N:METH:cg02589672:TEF:TssU210:NA
N:METH:cg02590345:RP11-35N6.1:TssU33:Island
N:METH:cg02593205:SSPN:TssD53:Island
N:METH:cg02593579:RNFT2:TssD291:Island
N:METH:cg02595474:CITED2:TssD891:Island
N:METH:cg02595750:NA:NA:Shore
N:METH:cg02595819:ZNF547:TssU305:Shore
N:METH:cg02595834:PALLD:TssD389:Island
N:METH:cg02598338:GOLGA8B:TssD421:Shelf
N:METH:cg02599225:TMEM254:TssD24:Island
N:METH:cg02600622:LHFPL1:TssD37512:NA
N:METH:cg02601318:VARS2:TssD224:Shore
N:METH:cg02601448:NA:NA:Island
N:METH:cg02602480:B3GNT2:TssU560:Island
N:METH:cg02602541:C5orf49:TssD827:Island
N:METH:cg02602699:RPH3AL:TssD790:Island
N:METH:cg02602915:AADAT:TssU76:Shore
N:METH:cg02604121:ZNF14:TssD200:Island
N:METH:cg02604290:CYP24A1:TssU76:Island
N:METH:cg02604407:SRI:TssU124:Island
N:METH:cg02604675:HELT:TssU1194:Shore
N:METH:cg02605370:RTBDN:TssU31:Shore
N:METH:cg02606327:TSPAN11:TssD43:Island
N:METH:cg02606808:MAP1B:TssD188:Island
N:METH:cg02608019:SYK:TssU42:Island
N:METH:cg02608752:NA:NA:NA
N:METH:cg02608801:ASTN2:TssD556:Island
N:METH:cg02609144:KCNQ3:TssD255179:NA
N:METH:cg02609470:RP11-674E16.4:TssU329:Shore
N:METH:cg02609749:ZNF276:TssU23:Shore
N:METH:cg02609848:ADARB2:TssU513:Shore
N:METH:cg02610058:KIF1A:TssU505:Island
N:METH:cg02610787:ADI1:TssU98:Island
N:METH:cg02610898:RPN1:TssU301:Shore
N:METH:cg02611240:RAB21:TssD979:Shore
N:METH:cg02611892:ISLR2:TssD5983:Island
N:METH:cg02612026:CASP9:TssD232:Shore
N:METH:cg02613435:LZTS2:TssD105:Island
N:METH:cg02615157:PIN1:TssD440:Shore
N:METH:cg02616653:LINC00265:TssU198:Island
N:METH:cg02617181:CACNA1C:TssD64503:NA
N:METH:cg02617312:CDH10:TssU98:NA
N:METH:cg02617469:BAD:TssD276:Island
N:METH:cg02617655:UNC13A:TssD7812:Island
N:METH:cg02618553:TRNP1:TssD334:Island
N:METH:cg02618579:RP11-867G23.2:TssD124:Island
N:METH:cg02619167:AK4:TssU56:Island
N:METH:cg02620228:RAB9A:TssD388:Shore
N:METH:cg02620307:SDHC:TssU83:Island
N:METH:cg02620694:GABRA2:TssU36:Shore
N:METH:cg02621032:ZNF717:TssD146:Island
N:METH:cg02621936:EXTL3:TssD518:Island
N:METH:cg02622074:TFAP2A:TssD55:Island
N:METH:cg02624809:COMP:TssD2239:Island
N:METH:cg02625902:MAST4:TssD90:Island
N:METH:cg02626152:RAB3B:TssU43:Shore
N:METH:cg02626656:IQSEC1:TssD252:Island
N:METH:cg02626657:TUB:TssU36:Island
N:METH:cg02626873:SNPH:TssD526:Shore
N:METH:cg02627531:ZNF880:TssU86:Island
N:METH:cg02628561:MYO15A:TssU18:NA
N:METH:cg02628795:NA:NA:Island
N:METH:cg02628801:RP4-575N6.4:TssD122:Island
N:METH:cg02628902:FAM114A1:TssU30:Island
N:METH:cg02630105:PRKCD:TssD125:Island
N:METH:cg02630553:FOXB1:TssD375:Island
N:METH:cg02631450:CTA-342B11.2:TssD130:Island
N:METH:cg02632015:ALDH3A2:TssU78:Island
N:METH:cg02632852:ZNF594:TssD277:Island
N:METH:cg02633073:TNK2-AS1:TssD489:Island
N:METH:cg02633148:GABRA2:TssU76:Shore
N:METH:cg02633286:AKR1D1:TssU34:Island
N:METH:cg02633309:RP11-379B18.5:TssD214:Island
N:METH:cg02633761:IQSEC1:TssU65:Island
N:METH:cg02634712:GATA6:TssD14:Island
N:METH:cg02636234:ATF3:TssU505:Island
N:METH:cg02636497:NTNG1:TssD63:Island
N:METH:cg02636900:MANBA:TssU195:Island
N:METH:cg02637304:CNTLN:TssU139:Island
N:METH:cg02637978:RP11-706O15.1:TssD541:Island
N:METH:cg02638057:LRIF1:TssD11:Island
N:METH:cg02639285:RP11-68L18.1:TssD80:Island
N:METH:cg02639294:SEPT1:TssU93:Shore
N:METH:cg02639608:GADD45A:TssU419:Shore
N:METH:cg02639993:FGFR1:TssD158:Island
N:METH:cg02640020:PPP1R35:TssU52:Island
N:METH:cg02640260:ATOH1:TssU296:Island
N:METH:cg02640306:GLS:TssU267:Island
N:METH:cg02641095:LSM11:TssU291:Shore
N:METH:cg02641397:SHROOM1:TssD22:Island
N:METH:cg02641560:RCAN3:TssU31:Shore
N:METH:cg02641983:RP11-325N19.3:TssD8:Island
N:METH:cg02642021:SCN9A:TssU551:Shore
N:METH:cg02642223:NA:NA:Island
N:METH:cg02643218:NPR3:TssD420:Island
N:METH:cg02644052:RP11-134D3.1:TssD5017:NA
N:METH:cg02646854:VPS51:TssD6:Island
N:METH:cg02647388:DSP:TssD17:Island
N:METH:cg02647990:RNF168:TssU197:Shore
N:METH:cg02648941:SLITRK5:TssD5013:Island
N:METH:cg02649189:TOB2P1:TssU260:Island
N:METH:cg02649987:GUCY1A2:TssD486:Island
N:METH:cg02650317:MIR124-3:TssU965:Island
N:METH:cg02650972:NA:NA:Island
N:METH:cg02651638:FYTTD1:TssU70:Island
N:METH:cg02651820:CREM:TssU7:NA
N:METH:cg02651961:CLGN:TssD107:Shore
N:METH:cg02652260:BTG3:TssU117:Island
N:METH:cg02652475:SPTSSB:TssU565:Island
N:METH:cg02652768:DDAH2:TssU114:Island
N:METH:cg02653612:SCOC:TssU35:Shore
N:METH:cg02654360:PSMA1:TssD94:Island
N:METH:cg02654987:USP53:TssD247:Shore
N:METH:cg02655227:GINS3:TssU36:Island
N:METH:cg02655739:LINC00461:TssU863:Island
N:METH:cg02656667:HIST1H4E:TssU164:Shore
N:METH:cg02656741:SDHC:TssU130:Island
N:METH:cg02657292:ZC3HAV1L:TssU133:Island
N:METH:cg02657632:NA:NA:Island
N:METH:cg02657832:AOX1:TssD41:Island
N:METH:cg02657930:MRPS33:TssD80:Island
N:METH:cg02658437:NTSR1:TssU386:Shore
N:METH:cg02659232:PUS3:TssD192:Shore
N:METH:cg02659794:LDHB:TssU21:Island
N:METH:cg02660791:ZNF699:TssU51:Island
N:METH:cg02660823:PRKCG:TssD24837:Shore
N:METH:cg02661879:FLNC:TssD133:Island
N:METH:cg02663265:RIMS2:TssD209:Island
N:METH:cg02664812:NA:NA:Island
N:METH:cg02666434:RP11-394O2.3:TssD71:Shore
N:METH:cg02666504:PRICKLE1:TssD44:Island
N:METH:cg02667335:RP11-46H11.12:TssD86:Island
N:METH:cg02667667:DKFZP434H168:TssU74:Shelf
N:METH:cg02669349:DDIT4:TssU772:Shore
N:METH:cg02669770:ZSCAN21:TssU159:NA
N:METH:cg02671126:NA:NA:Island
N:METH:cg02671646:PEAR1:TssU1192:Shore
N:METH:cg02672854:NA:NA:Shore
N:METH:cg02672936:RP11-529K1.4:TssD1455:Island
N:METH:cg02673256:ART5:TssU295:Shore
N:METH:cg02673418:CYP24A1:TssU465:Island
N:METH:cg02673944:C4orf3:TssU5:Shore
N:METH:cg02674114:ERI3:TssU236:Shore
N:METH:cg02674588:SLC5A5:TssU67:Shore
N:METH:cg02674719:MT1F:TssD116:Island
N:METH:cg02675896:C5orf30:TssU57:Shore
N:METH:cg02676144:NA:NA:Island
N:METH:cg02676148:NA:NA:Island
N:METH:cg02676479:PLEC:TssD1476:Shore
N:METH:cg02679955:LLGL2:TssD311:Island
N:METH:cg02680254:ABTB2:TssD581:Island
N:METH:cg02681733:GOLGA7B:TssU15:Island
N:METH:cg02683085:JAG1:TssU705:Island
N:METH:cg02683873:TTC23L:TssD124:Island
N:METH:cg02685990:FAM198B:TssD4:NA
N:METH:cg02686681:AC104809.3:TssD8206:Shore
N:METH:cg02687055:MFSD2B:TssU87:Island
N:METH:cg02687067:GALNT10:TssD1514:Island
N:METH:cg02687417:SDC4:TssU167:Island
N:METH:cg02688760:RGS16:TssU187:Island
N:METH:cg02689293:CDK6:TssU359:Island
N:METH:cg02690609:RSPO3:TssD87:Island
N:METH:cg02692405:TNFRSF19:TssU233:Island
N:METH:cg02692441:FOXP1:TssD42:NA
N:METH:cg02692952:TRAF6:TssD53:Island
N:METH:cg02692964:PTRF:TssD42:Island
N:METH:cg02693061:HES7:TssD990:Island
N:METH:cg02693818:RP11-541G9.1:TssD121:NA
N:METH:cg02694863:ZBTB39:TssU286:Shore
N:METH:cg02695780:FGF20:TssD55:Island
N:METH:cg02696879:LDB1:TssU497:Shore
N:METH:cg02697115:EBF3:TssD446:Island
N:METH:cg02698620:SNHG15:TssU18:Island
N:METH:cg02698872:FZD8:TssU1012:Shore
N:METH:cg02699167:FBXL2:TssD54:Island
N:METH:cg02699332:ARHGEF4:TssU18:Island
N:METH:cg02699694:MBOAT2:TssU303:Island
N:METH:cg02700478:TRIB2:TssU299:Island
N:METH:cg02700714:GOLGA8B:TssU494:Island
N:METH:cg02701019:STX11:TssD691:Shore
N:METH:cg02701278:NA:NA:Island
N:METH:cg02701556:CORO2B:TssD43:Island
N:METH:cg02702477:RNF130:TssU192:Island
N:METH:cg02703843:SLC43A2:TssU995:Island
N:METH:cg02704535:HSPA1A:TssU6:Island
N:METH:cg02704895:ZKSCAN8:TssU108:Island
N:METH:cg02707264:MYRIP:TssU48:Shore
N:METH:cg02707869:BAI1:TssD1572:Island
N:METH:cg02708341:PTMA:TssU107:Island
N:METH:cg02708401:WNT5A:TssD142:Island
N:METH:cg02708799:NA:NA:Island
N:METH:cg02708969:CTD-2651B20.1:TssD258:Island
N:METH:cg02709261:TOR3A:TssD576:Island
N:METH:cg02710332:CMB9-22P13.1:TssD1:Shore
N:METH:cg02711190:RAET1G:TssU30:Shore
N:METH:cg02711326:WLS:TssD151:Shore
N:METH:cg02711460:CDC20B:TssD137:Shore
N:METH:cg02711801:ZNF793:TssU44:Island
N:METH:cg02711976:KIAA0319L:TssU38:Island
N:METH:cg02712555:CYP24A1:TssU220:Island
N:METH:cg02713068:PTP4A1:TssU175:Shore
N:METH:cg02713138:NFKBIZ:TssU247:NA
N:METH:cg02713266:SLC4A10:TssD281:NA
N:METH:cg02714882:MMP17:TssU68:Island
N:METH:cg02716252:SYTL2:TssD181:Shore
N:METH:cg02716516:SLC6A20:TssU46:Island
N:METH:cg02717437:ZNF519:TssD221:Island
N:METH:cg02717618:RP11-456K23.1:TssD699:Island
N:METH:cg02717887:ZNF20:TssD74:Island
N:METH:cg02718516:C8orf48:TssU259:NA
N:METH:cg02721451:ZNF415:TssD440:Island
N:METH:cg02722456:AC000403.1:TssU187:Island
N:METH:cg02722511:RSPH4A:TssU205:NA
N:METH:cg02722532:NA:NA:Island
N:METH:cg02723311:RAB9A:TssU106:Island
N:METH:cg02724271:TTC9B:TssU54:Island
N:METH:cg02724608:AC015884.1:TssU904:Shore
N:METH:cg02725014:HOMER1:TssD521:Island
N:METH:cg02725025:KNDC1:TssU11:Island
N:METH:cg02725055:TCF4:TssD10:Island
N:METH:cg02725069:ADAM19:TssU33:Island
N:METH:cg02725413:NRG2:TssD51:Island
N:METH:cg02726847:PFKP:TssD408:Island
N:METH:cg02726924:PRDM15:TssU276:Island
N:METH:cg02727029:NA:NA:Island
N:METH:cg02727444:ZNF844:TssD5:Island
N:METH:cg02728558:EIF5A2:TssD1:Island
N:METH:cg02729011:WDR90:TssD82:Island
N:METH:cg02731042:L3MBTL4:TssD119:Island
N:METH:cg02731774:TBX21:TssD4:Island
N:METH:cg02732193:FLYWCH1:TssD15099:NA
N:METH:cg02732804:GSG1L:TssU438:Island
N:METH:cg02734472:AL022341.3:TssU17:Island
N:METH:cg02736602:DENND1B:TssD97:Island
N:METH:cg02737782:PARK7:TssD41:Island
N:METH:cg02738081:EHHADH:TssU6:Island
N:METH:cg02738256:SKIDA1:TssD1491:Island
N:METH:cg02739708:RGS20:TssD721:Island
N:METH:cg02740947:RAD51D:TssD30:Island
N:METH:cg02741216:SLIT1:TssD51:Island
N:METH:cg02741359:SOCS7:TssD64:Island
N:METH:cg02741854:ITGA2:TssD5:Island
N:METH:cg02742085:COPZ2:TssU14:Shore
N:METH:cg02742186:CRYL1:TssU194:Island
N:METH:cg02742971:OSR1:TssD326:Island
N:METH:cg02743650:IGSF22:TssD125:Island
N:METH:cg02744459:RECQL:TssD289:Shore
N:METH:cg02744536:HELT:TssU657:Island
N:METH:cg02745156:FGD4:TssU398:Island
N:METH:cg02746187:ONECUT1:TssD6022:Island
N:METH:cg02749148:KLF15:TssU558:Island
N:METH:cg02750883:NA:NA:Island
N:METH:cg02751123:ARHGEF37:TssU206:Island
N:METH:cg02751449:TRPC1:TssD62:Island
N:METH:cg02751503:HLA-E:TssD513:Island
N:METH:cg02753362:EMILIN2:TssD888:Island
N:METH:cg02753834:FAM219B:TssU30:Island
N:METH:cg02754295:B4GALNT1:TssU7:Island
N:METH:cg02754706:IBTK:TssD544:Shore
N:METH:cg02755111:LMCD1:TssU23:Island
N:METH:cg02756152:TMEM223:TssD28:Island
N:METH:cg02756676:HIC1:TssU188:Island
N:METH:cg02756849:SLC7A1:TssD1:Island
N:METH:cg02757194:TSPAN18:TssD65:Shore
N:METH:cg02757572:RP11-1094H24.3:TssD63:Island
N:METH:cg02758272:CDC37:TssU174:Island
N:METH:cg02759151:AC002456.2:TssD218:Shore
N:METH:cg02759622:TICAM1:TssU168:Island
N:METH:cg02759880:ZNF552:TssD479:Shore
N:METH:cg02760314:HNRNPD:TssD1341:Shore
N:METH:cg02760766:HEXA-AS1:TssD88:Island
N:METH:cg02761940:ATL3:TssD62:Island
N:METH:cg02763536:WNK4:TssU182:Island
N:METH:cg02763611:NA:NA:Island
N:METH:cg02763797:TET3:TssU247:Island
N:METH:cg02767177:PAX2:TssD6394:Island
N:METH:cg02767202:SPEG:TssD140:Island
N:METH:cg02767539:AP001347.6:TssD217:Island
N:METH:cg02767960:OBSL1:TssU44:Island
N:METH:cg02768101:AGPAT9:TssD102:Island
N:METH:cg02771619:RP11-288L9.4:TssD59:Shore
N:METH:cg02771890:RP1-159A19.4:TssD2197:Island
N:METH:cg02773019:PPP2R3A:TssD101:Shore
N:METH:cg02773601:RP11-123K3.9:TssU12:Shore
N:METH:cg02774015:RP3-467K16.4:TssD50:Shore
N:METH:cg02775469:NA:NA:Island
N:METH:cg02776035:C19orf81:TssU272:Shore
N:METH:cg02776314:ZNF583:TssD138:Island
N:METH:cg02776933:IRAK1BP1:TssU13:Island
N:METH:cg02777885:POU3F2:TssU651:Island
N:METH:cg02779564:RGS20:TssD886:Island
N:METH:cg02779667:snoU13:TssU204:Shore
N:METH:cg02779761:ZNF264:TssU209:Shore
N:METH:cg02780295:PCDHGC3:TssU52:Island
N:METH:cg02782369:PTGER1:TssD2896:Island
N:METH:cg02782622:NA:NA:Island
N:METH:cg02783103:ZNF365:TssU140:Island
N:METH:cg02783889:SCUBE2:TssU221:Shore
N:METH:cg02783999:ZNF548:TssU136:Island
N:METH:cg02784301:SCNN1G:TssD157:Island
N:METH:cg02784350:MEGF6:TssD292:Island
N:METH:cg02784848:FUZ:TssU311:Shore
N:METH:cg02786853:LRRC23:TssD75:Island
N:METH:cg02787320:NA:NA:NA
N:METH:cg02788146:CFAP46:TssD12212:Shore
N:METH:cg02788400:DZIP1:TssU25:Island
N:METH:cg02788401:MYCBPAP:TssD6:Island
N:METH:cg02792794:ACACB:TssU39:Island
N:METH:cg02793739:NEU3:TssU97:Shore
N:METH:cg02794244:ZNF569:TssD510:Shore
N:METH:cg02795700:SPTBN4:TssU93:Shore
N:METH:cg02796258:COQ10A:TssD151:Shore
N:METH:cg02796380:TMEM150C:TssD90:Shore
N:METH:cg02796405:CNOT6L:TssD816:Shore
N:METH:cg02796773:PTPN13:TssU186:Island
N:METH:cg02797019:AKAP5:TssD249:Island
N:METH:cg02797548:EOMES:TssD538:Island
N:METH:cg02797930:ARHGEF26:TssD57:Island
N:METH:cg02798066:LRIG1:TssU94:Island
N:METH:cg02799478:ZNF416:TssD37:Island
N:METH:cg02799688:ASB8:TssU95:Island
N:METH:cg02801583:RIBC2:TssD29:Island
N:METH:cg02801645:AP000347.2:TssU191:Shore
N:METH:cg02802904:MGMT:TssD21:Island
N:METH:cg02803139:CCDC147-AS1:TssU57:NA
N:METH:cg02803508:SKAP2:TssU92:Island
N:METH:cg02805822:RNASEK-C17orf49:TssU49:Shore
N:METH:cg02807964:RP11-685M7.5:TssD9283:NA
N:METH:cg02808233:ZNF584:TssD665:Shore
N:METH:cg02808829:NFS1:TssD548:Shore
N:METH:cg02809401:LTBP3:TssD194:Island
N:METH:cg02811074:STK33:TssU34:Island
N:METH:cg02811712:ARPP19:TssU9:Shore
N:METH:cg02812793:CISD3:TssU355:Island
N:METH:cg02815053:TSSC1:TssU17:Island
N:METH:cg02815282:CLCF1:TssD74:Island
N:METH:cg02816363:NA:NA:Island
N:METH:cg02817123:HIST1H2BL:TssU40:Island
N:METH:cg02819231:FBXL2:TssU56:Island
N:METH:cg02819335:SYNPO2:TssD81:NA
N:METH:cg02819384:ZNF284:TssU215:Shore
N:METH:cg02820717:NA:NA:NA
N:METH:cg02820748:TPD52L1:TssU117:Island
N:METH:cg02821501:SLC16A14:TssD1213:Shore
N:METH:cg02822257:HPGD:TssD78:Island
N:METH:cg02823728:ELP6:TssD502:Shore
N:METH:cg02824451:SLC7A10:TssU918:Island
N:METH:cg02825646:SIVA1:TssD77:Island
N:METH:cg02826844:NDUFC1:TssD141:Shore
N:METH:cg02827328:TRIM14:TssD16:Island
N:METH:cg02827729:ZNF519:TssD62:Island
N:METH:cg02828016:KIAA0319:TssU292:Shore
N:METH:cg02829456:CFLAR:TssD257:Shore
N:METH:cg02829783:MYD88:TssU212:Island
N:METH:cg02831090:ZNF253:TssU17:NA
N:METH:cg02832245:EXOSC9:TssD117:Shore
N:METH:cg02833110:COX5B:TssU552:Shore
N:METH:cg02833127:SPATA4:TssU40:Island
N:METH:cg02833532:MICB:TssU282:Island
N:METH:cg02834497:ZNF44:TssU170:Shore
N:METH:cg02834722:FAM86HP:TssU14:Island
N:METH:cg02835036:PXK:TssU209:Shore
N:METH:cg02835214:ZNF134:TssD28:Island
N:METH:cg02836020:MCF2L2:TssU56:Island
N:METH:cg02836487:GATA2:TssD303:Island
N:METH:cg02836541:PKDCC:TssU9:Island
N:METH:cg02836840:MMP11:TssU12:Shore
N:METH:cg02836919:PTF1A:TssU1067:Shore
N:METH:cg02837212:ETFB:TssD1:Island
N:METH:cg02837488:GTF2IRD1:TssD430:Island
N:METH:cg02838118:RP11-96K19.5:TssD96:Island
N:METH:cg02838499:STAP2:TssD323:Shore
N:METH:cg02841227:HIST1H4A:TssU65:Shore
N:METH:cg02841523:WWTR1:TssU70:Island
N:METH:cg02841941:P2RY1:TssD132:Island
N:METH:cg02842104:ZNF20:TssD22:Island
N:METH:cg02842629:ZNF625-ZNF20:TssU249:Shore
N:METH:cg02842972:OXSR1:TssU306:Shore
N:METH:cg02843535:PRPSAP2:TssU15:Shore
N:METH:cg02843755:ITGA9-AS1:TssU608:Island
N:METH:cg02846329:ZNF891:TssD470:Island
N:METH:cg02848101:MBL1P:TssD300:Island
N:METH:cg02849103:NA:NA:NA
N:METH:cg02850812:KIAA0226L:TssU30:Island
N:METH:cg02850933:NA:NA:Island
N:METH:cg02850941:SPATA2L:TssD128:Island
N:METH:cg02851105:JMJD8:TssD25:Island
N:METH:cg02851237:COTL1:TssD176:Island
N:METH:cg02854288:FHIT:TssD148:Island
N:METH:cg02854695:KCNC3:TssD472:Island
N:METH:cg02855360:C5orf30:TssD423:Island
N:METH:cg02855409:CCDC63:TssU26:Island
N:METH:cg02855576:DPP6:TssD198:Island
N:METH:cg02855633:ADAMTS1:TssU752:Shore
N:METH:cg02855983:PKP1:TssU257:Shore
N:METH:cg02856953:SHE:TssD60:Island
N:METH:cg02858214:NA:NA:Island
N:METH:cg02859111:VASH2:TssD358:Island
N:METH:cg02860282:LRRC7:TssU458:Island
N:METH:cg02861441:LINC00620:TssD4820:Island
N:METH:cg02861781:GJB2:TssU460:Island
N:METH:cg02862025:RP11-218M22.1:TssD233:Island
N:METH:cg02862354:FOXP1:TssU257:Island
N:METH:cg02862674:TMEM151B:TssU55:Island
N:METH:cg02862904:RP11-420N3.2:TssD250941:NA
N:METH:cg02863476:RBBP8:TssU180:Shore
N:METH:cg02865818:WWC1:TssU38:Island
N:METH:cg02866761:IL17RA:TssU181:Island
N:METH:cg02866870:ALCAM:TssU140:Island
N:METH:cg02867728:MEMO1P1:TssU265:Island
N:METH:cg02867818:ZMYND11:TssU77:Shore
N:METH:cg02869963:SYTL2:TssU232:Shore
N:METH:cg02871614:EMP3:TssD3:Shelf
N:METH:cg02871940:LA16c-313D11.9:TssD15:Island
N:METH:cg02873427:BOP1:TssD330:Island
N:METH:cg02873524:PAPPA:TssD409:Island
N:METH:cg02873868:DLL3:TssU110:Island
N:METH:cg02874371:NA:NA:Island
N:METH:cg02875118:NCAM1:TssD806:Island
N:METH:cg02875253:LINC00921:TssD811:Island
N:METH:cg02875788:NA:NA:Island
N:METH:cg02875953:LRRC75B:TssU36:Island
N:METH:cg02876237:ZNF614:TssD63:Island
N:METH:cg02877791:HOXD3:TssD3717:Island
N:METH:cg02878618:NCR3LG1:TssD1934:Island
N:METH:cg02878907:CTD-3105H18.18:TssD16:Island
N:METH:cg02881625:ETV1:TssD61:Shore
N:METH:cg02882044:MAP1B:TssD1279:Island
N:METH:cg02882381:FGF4:TssU160:Island
N:METH:cg02882448:FMN1:TssU123:Island
N:METH:cg02882733:ABCA3:TssD231:Island
N:METH:cg02883161:RPS27P25:TssD374:Shore
N:METH:cg02883595:KCNK17:TssD781:Island
N:METH:cg02885694:VGF:TssD1228:Island
N:METH:cg02886549:GPR124:TssD248:Island
N:METH:cg02887499:HIST1H2BD:TssU36:Shore
N:METH:cg02887507:RNF144B:TssU117:Island
N:METH:cg02888906:SLC35F2:TssD48:Shore
N:METH:cg02889488:MMP16:TssD109:Shore
N:METH:cg02890102:ANTXR2:TssD5:Island
N:METH:cg02891495:ALDOA:TssU92:Shore
N:METH:cg02891574:CTD-2619J13.23:TssD132:Island
N:METH:cg02891664:FGFRL1:TssD910:Island
N:METH:cg02891774:ANTXR2:TssD166:Island
N:METH:cg02891801:SCNN1A:TssD10:Island
N:METH:cg02892350:NFIA:TssD3282:Shelf
N:METH:cg02892595:EXO5:Tss0:Island
N:METH:cg02893231:BRINP3:TssU829:NA
N:METH:cg02895995:PEX11G:TssU163:Shore
N:METH:cg02896941:PPARGC1A:TssD994:NA
N:METH:cg02897005:PCBP3:TssD504:Island
N:METH:cg02897359:HSPA1L:TssU75:Island
N:METH:cg02898206:RP11-394O2.3:TssD96:Shore
N:METH:cg02899788:ATPAF1:TssD100:Island
N:METH:cg02900017:NA:NA:NA
N:METH:cg02900516:EPC1:TssD4:NA
N:METH:cg02900980:FOXP1:TssU108:Shore
N:METH:cg02901723:CCSER1:TssD991:Shore
N:METH:cg02901861:ZNF816:TssU40:Island
N:METH:cg02902079:CXCR4:TssD592:Island
N:METH:cg02904493:RP11-111A22.1:TssU801:Island
N:METH:cg02905065:SRGAP2C:TssU2:Island
N:METH:cg02905871:MYCNOS:TssD195:Island
N:METH:cg02907768:LAMA5:TssU1476:Shore
N:METH:cg02909379:ENO4:TssD50:Island
N:METH:cg02909711:LRRC36:TssD18:NA
N:METH:cg02910180:PHOX2A:TssU78:Island
N:METH:cg02910208:VSTM2A:TssD2:Island
N:METH:cg02910553:CCDC92:TssD57:Shore
N:METH:cg02910913:HID1:TssD535:Island
N:METH:cg02910952:EP400NL:TssU58:Island
N:METH:cg02911696:RP5-1120P11.3:TssU184:Island
N:METH:cg02912326:GPR63:TssU403:Island
N:METH:cg02913089:PDE8A:TssD286:Island
N:METH:cg02914087:ZNF625-ZNF20:TssU129:Island
N:METH:cg02915261:LSR:TssU21:Island
N:METH:cg02915746:SLC30A3:TssU332:Island
N:METH:cg02916312:RIMS1:TssU272:Island
N:METH:cg02916459:DCP1B:TssU54:Island
N:METH:cg02916964:DGKA:TssD217:Island
N:METH:cg02917064:SMARCD3:TssD75:Island
N:METH:cg02917210:NSMCE2:TssU579:Shore
N:METH:cg02917917:TRIM9:TssU9:Island
N:METH:cg02917972:ZCCHC11:TssD396:Island
N:METH:cg02918146:RP11-506M12.1:TssU904:Island
N:METH:cg02918224:NCOA6:TssD4381:Island
N:METH:cg02918581:TAF4B:TssU101:Island
N:METH:cg02919572:MN1:TssD1066:Island
N:METH:cg02919997:SHISA8:TssD95:Island
N:METH:cg02920142:LYPD5:TssD25:NA
N:METH:cg02920218:SMPDL3A:TssD207:Island
N:METH:cg02921003:RP11-585P4.6:TssU14:NA
N:METH:cg02921207:UBE2Q1:TssU59:Island
N:METH:cg02921269:RP11-293M10.6:TssD71:Island
N:METH:cg02921697:AS3MT:TssD139:Island
N:METH:cg02922035:ANK3:TssU93:Island
N:METH:cg02922601:UPK3A:TssU188:Island
N:METH:cg02923145:ADPGK-AS1:TssD14466:Shore
N:METH:cg02923393:TELO2:TssU343:Shore
N:METH:cg02924347:ABCA3:TssD247:Island
N:METH:cg02924619:HSPA2:TssU16:Island
N:METH:cg02925162:RP11-161M6.2:TssD89:Island
N:METH:cg02925707:MAPRE2:TssU101:Island
N:METH:cg02925799:AC113189.5:TssU39:Island
N:METH:cg02927519:RP11-74C1.4:TssD148:Island
N:METH:cg02927655:TM7SF3:TssU299:Shore
N:METH:cg02929073:GRM8:TssD187:Island
N:METH:cg02929209:NA:NA:Island
N:METH:cg02929869:PFN2:TssU60:Island
N:METH:cg02930132:BBS10:TssU313:Shore
N:METH:cg02930242:FGFRL1:TssD342:Island
N:METH:cg02930664:RP11-15A1.7:TssD145:Shore
N:METH:cg02931159:GNAL:TssD76:Shore
N:METH:cg02931907:RBM12B:TssD1:Island
N:METH:cg02932026:FOXJ3:TssD94:Shore
N:METH:cg02932689:MAP1LC3B:TssU184:Island
N:METH:cg02932691:AC004510.3:TssU724:Island
N:METH:cg02933119:ZNF501:TssD6:Island
N:METH:cg02933478:RRAS2:TssD61:Island
N:METH:cg02933881:ZNF551:TssU15:Island
N:METH:cg02934221:CTD-3105H18.18:TssD39:Island
N:METH:cg02934500:IL15:TssU349:Island
N:METH:cg02934600:PRMT6:TssD1074:Island
N:METH:cg02934930:EPHB1:TssU98:Shore
N:METH:cg02936872:CTSV:TssD43:Island
N:METH:cg02937494:CACNB1:TssU71:Shore
N:METH:cg02937925:PLXDC2:TssD184:Island
N:METH:cg02938130:TNIP1:TssD477:Island
N:METH:cg02939019:MAP1LC3A:TssU256:Island
N:METH:cg02939508:RNASE4:TssU71:Island
N:METH:cg02940164:PGAP2:TssD141:NA
N:METH:cg02941431:ZFP90:TssU108:Island
N:METH:cg02941781:C2orf88:TssU27:Island
N:METH:cg02941816:MGMT:TssD169:Island
N:METH:cg02942044:RP11-35G9.3:TssD76:Island
N:METH:cg02942142:DDX60L:TssU131:Shore
N:METH:cg02942594:CTC-459F4.3:TssU63:Island
N:METH:cg02943433:NA:NA:Island
N:METH:cg02944857:NA:NA:Island
N:METH:cg02950362:ZNF428:TssU148:Island
N:METH:cg02950886:SIGIRR:TssD137:Island
N:METH:cg02951059:ZNF551:TssU69:Island
N:METH:cg02951206:MED12L:TssD131:Island
N:METH:cg02951344:SYTL2:TssU76:Island
N:METH:cg02951558:FAM71E1:TssU15:Island
N:METH:cg02951568:RP11-44N21.1:TssD252:Island
N:METH:cg02951738:RP11-88H9.2:TssU23:Island
N:METH:cg02952127:AQP4-AS1:TssD145:Island
N:METH:cg02952828:OSR2:TssU73:Island
N:METH:cg02952978:DPYSL5:TssD4391:NA
N:METH:cg02953275:CACNB4:TssD45:Island
N:METH:cg02954111:HSPA1B:TssU397:Shore
N:METH:cg02954735:RP11-576D8.4:TssU86:Island
N:METH:cg02955219:FERMT2:TssU448:Island
N:METH:cg02955911:HSD11B2:TssU53:Island
N:METH:cg02956093:AKT1:TssD47:Island
N:METH:cg02956372:DGKQ:TssU122:Island
N:METH:cg02957057:NID1:TssU135:Island
N:METH:cg02958321:B3GNT5:TssU366:Island
N:METH:cg02958718:SLC37A2:TssU50:Island
N:METH:cg02959669:ZNF256:TssU314:Shore
N:METH:cg02960663:EPHB3:TssU158:Island
N:METH:cg02961087:KCNH3:TssU652:Island
N:METH:cg02961557:C16orf45:TssD568:Island
N:METH:cg02962318:MSANTD4:TssU90:Shore
N:METH:cg02962380:MAF:TssU111:Island
N:METH:cg02963114:SSPN:TssD7:Island
N:METH:cg02963550:NA:NA:NA
N:METH:cg02964031:COL14A1:TssD234:Island
N:METH:cg02964474:HIC1:TssU392:Island
N:METH:cg02965039:TMEM63C:TssD28:Island
N:METH:cg02965699:PHF21A:TssD167:Shore
N:METH:cg02966574:CORO2B:TssD773:Shore
N:METH:cg02967152:RP11-783K16.5:TssD62:Island
N:METH:cg02967706:SRI:TssU381:Shore
N:METH:cg02968116:NA:NA:Island
N:METH:cg02971481:SPRED3:TssU554:Shore
N:METH:cg02971793:NUPL2:TssD519:Shore
N:METH:cg02972334:CYP51A1:TssD23:Island
N:METH:cg02972356:CREM:TssU2:NA
N:METH:cg02972551:KDM3A:TssD143:Island
N:METH:cg02972788:NA:NA:Island
N:METH:cg02973270:RNF5:TssD333:NA
N:METH:cg02973416:SLC25A22:TssD117:Shore
N:METH:cg02973469:TIRAP:TssU480:Shore
N:METH:cg02974655:RP11-21L23.3:TssD228:Shore
N:METH:cg02974931:GDF10:TssU242:Island
N:METH:cg02975069:CCDC146:TssD71:Shore
N:METH:cg02976090:NIPAL3:TssU36:Shore
N:METH:cg02976568:NOS2:TssD5080:Island
N:METH:cg02976719:PPAPDC1A:TssU110:Island
N:METH:cg02977643:NA:NA:Island
N:METH:cg02977761:LIPE-AS1:TssU2:Island
N:METH:cg02977963:RP11-71E19.1:TssD605:Island
N:METH:cg02978184:ADCY5:TssD836:Island
N:METH:cg02978421:HOTAIRM1:TssD36:Island
N:METH:cg02979844:FAM46A:TssU1146:Island
N:METH:cg02980693:GATA2:TssD522:Island
N:METH:cg02981620:ZFAND1:TssD503:Island
N:METH:cg02981731:OGDHL:TssD284:Island
N:METH:cg02981928:LUZP1:TssU140:Shore
N:METH:cg02982690:BHLHE22:TssU79:Shore
N:METH:cg02982793:CCDC65:TssU70:NA
N:METH:cg02983203:PLAUR:TssU764:Island
N:METH:cg02983495:TRPC3:TssD154:Island
N:METH:cg02985724:IGSF9:TssU34:Island
N:METH:cg02986439:MEGF11:TssD654:Island
N:METH:cg02986494:MIDN:TssU266:Island
N:METH:cg02986806:DGCR6:TssU9:Island
N:METH:cg02987163:DUSP14:TssU647:Island
N:METH:cg02988316:KANK1:TssD57:Island
N:METH:cg02989600:DDIT4L:TssD9:Shore
N:METH:cg02989669:GUCY1A2:TssU69:Island
N:METH:cg02990361:PRMT6:TssD227:Island
N:METH:cg02991082:TSC22D3:TssU1175:Shore
N:METH:cg02991474:SORD:TssU6:Island
N:METH:cg02992632:FGF12:TssU3:NA
N:METH:cg02992856:ZNF823:TssU55:Shore
N:METH:cg02993259:NA:NA:Island
N:METH:cg02993280:PRMT6:TssD445:Island
N:METH:cg02993340:WRN:TssD425:Shore
N:METH:cg02993533:WNT7B:TssD4:Island
N:METH:cg02994162:IGSF9:TssU174:Island
N:METH:cg02995055:VWA8-AS1:TssD142:Island
N:METH:cg02995271:FAM83H-AS1:TssD11:Island
N:METH:cg02997111:CYP2S1:TssU49:Island
N:METH:cg02998278:C4orf33:TssU2:Shelf
N:METH:cg02998394:RP11-571L19.7:TssU1038:Shore
N:METH:cg02999755:DCUN1D5:TssU299:Shore
N:METH:cg03000156:IRAK1BP1:TssU65:Island
N:METH:cg03000358:RAB3B:TssD56:Island
N:METH:cg03001116:ROR2:TssU51:Island
N:METH:cg03001828:NA:NA:NA
N:METH:cg03001832:HTATIP2:TssU60:Island
N:METH:cg03002479:EPHA1:TssU18:NA
N:METH:cg03002695:ZNF440:TssU58:Shore
N:METH:cg03003218:GPLD1:TssU180:Island
N:METH:cg03003689:CRABP2:TssD424:Island
N:METH:cg03004714:RNF152:TssD603:Shore
N:METH:cg03004999:HECW1:TssU74:Island
N:METH:cg03005055:RP11-973N13.4:TssD136:Island
N:METH:cg03007034:ATXN10:TssD261:Island
N:METH:cg03007201:TRAPPC2B:TssD302:Shore
N:METH:cg03007571:HIST1H2BD:TssU702:Shore
N:METH:cg03008834:BIK:TssU227:Island
N:METH:cg03009871:MAGI2-AS3:TssU156:Shore
N:METH:cg03011500:CGN:TssD369:Shore
N:METH:cg03011814:NUP210:TssD666:Island
N:METH:cg03013298:CAMK2B:TssU60:Island
N:METH:cg03013329:IMPACT:TssD282:Island
N:METH:cg03013754:DISC1:TssD442:Island
N:METH:cg03014628:RAB3C:TssD133:Island
N:METH:cg03015080:NA:NA:NA
N:METH:cg03015433:MT3:TssD124:Island
N:METH:cg03019842:RAB9A:TssU279:Shore
N:METH:cg03020271:PLIN3:TssD100:NA
N:METH:cg03022368:OSGIN1:TssU126:NA
N:METH:cg03022609:DIXDC1:TssD57:Island
N:METH:cg03023952:AKT2:TssU257:Shore
N:METH:cg03024503:NA:NA:Island
N:METH:cg03024517:EHBP1L1:TssD35:Island
N:METH:cg03024536:RFTN1:TssD82:Shore
N:METH:cg03024587:PPP1R42:TssU132:Island
N:METH:cg03024619:GPR27:TssD106:Island
N:METH:cg03025013:CANT1:TssU236:Shore
N:METH:cg03025061:EIF3E:TssU243:Shore
N:METH:cg03026420:SORD:TssD10:Island
N:METH:cg03026929:TAP2:TssD477:Shore
N:METH:cg03027037:NAPB:TssU247:Shore
N:METH:cg03027661:ZNRF3-AS1:TssD633:Island
N:METH:cg03028236:IGDCC3:TssD568:Island
N:METH:cg03028472:RERG:TssU110:Island
N:METH:cg03031868:ESD:TssU155:Shore
N:METH:cg03031902:CTD-2369P2.8:TssU68:Shore
N:METH:cg03031959:RASEF:TssD123:Island
N:METH:cg03032247:NA:NA:Island
N:METH:cg03034192:HEMK1:TssU238:Island
N:METH:cg03035661:NRXN2:TssD227:Island
N:METH:cg03036514:PHGDH:TssD481:Island
N:METH:cg03037150:HOXC8:TssU174:Island
N:METH:cg03037740:RING1:TssD393:Shore
N:METH:cg03038003:BEND5:TssU258:Shore
N:METH:cg03038057:PPP1R18:TssD201:Shore
N:METH:cg03038132:KCNF1:TssU111:Shore
N:METH:cg03039172:SIX5:TssU668:Island
N:METH:cg03039196:RP11-15A1.7:TssD13:Shore
N:METH:cg03040279:UAP1L1:TssU185:Island
N:METH:cg03040282:N4BP2L1:TssD2:Shore
N:METH:cg03040522:ADAR:TssD737:Shore
N:METH:cg03041508:PLCL1:TssU91:Island
N:METH:cg03041602:HAS2-AS1:TssD245:Island
N:METH:cg03041841:TPRN:TssD277:Island
N:METH:cg03042149:PDE8A:TssU428:Island
N:METH:cg03043228:NFASC:TssU247:NA
N:METH:cg03043296:AP3B2:TssU260:Island
N:METH:cg03044069:CREB3L1:TssD337:Island
N:METH:cg03044694:ZNF827:TssU203:Shore
N:METH:cg03044735:SGSM1:TssU246:Shore
N:METH:cg03045079:RP11-407N17.4:TssU249:Shore
N:METH:cg03045425:NOL4:TssU117:Island
N:METH:cg03045721:ZNF594:TssU58:Island
N:METH:cg03045831:PTPN13:TssU89:Island
N:METH:cg03046445:BHLHE41:TssD7:Shore
N:METH:cg03048084:RBBP7:TssU84:Island
N:METH:cg03048535:FOXN4:TssU74:Island
N:METH:cg03050663:RNPEPL1:TssU731:Shore
N:METH:cg03051258:LATS2:TssU219:Island
N:METH:cg03051411:SLC9A5:TssU286:Island
N:METH:cg03052030:TRANK1:TssD1033:Shore
N:METH:cg03052869:GRID1:TssU48:Island
N:METH:cg03052962:NDUFV3:TssU505:Shore
N:METH:cg03053407:NA:NA:NA
N:METH:cg03053427:STYXL1:TssD8364:NA
N:METH:cg03053575:ZNF69:TssD64:Shore
N:METH:cg03053813:ZNF628:TssD636:Shore
N:METH:cg03053893:SDK2:TssU140:Island
N:METH:cg03054480:BMP4:TssU209:Island
N:METH:cg03055346:NTRK1:TssU528:Island
N:METH:cg03055449:MUC1:TssU953:Island
N:METH:cg03055499:PRKCA:TssU707:Island
N:METH:cg03056436:GAS2:TssD307:Shore
N:METH:cg03057213:LINC01012:TssU1:NA
N:METH:cg03059018:SIX4:TssD102:Shore
N:METH:cg03059048:MAT2B:TssD351:Shore
N:METH:cg03059112:FKBP11:TssU8:Island
N:METH:cg03059131:FOXB1:TssD562:Island
N:METH:cg03060201:ZNF568:TssD16:Island
N:METH:cg03060802:GDAP1:TssD328:Island
N:METH:cg03061352:SLC12A4:TssD187:Shore
N:METH:cg03062002:CTD-3193K9.4:TssD27:Island
N:METH:cg03062564:NA:NA:Island
N:METH:cg03062991:UNCX:TssU676:Island
N:METH:cg03063187:PRELP:TssD12101:Island
N:METH:cg03063710:DYNC1I1:TssD271457:NA
N:METH:cg03063797:SAV1:TssU416:Shore
N:METH:cg03064189:AC144450.1:TssD69232:NA
N:METH:cg03064592:COL21A1:TssD130:Island
N:METH:cg03065323:NA:NA:NA
N:METH:cg03065625:LRP4:TssU1296:Shore
N:METH:cg03065975:RNF144A:TssD324:Island
N:METH:cg03066577:PQLC2L:TssD15:Island
N:METH:cg03066594:SLX4IP:TssU33:Shore
N:METH:cg03067226:TPI1:TssD49:Shore
N:METH:cg03068866:PUS7L:TssD445:Shore
N:METH:cg03069638:MGAT4A:TssU190:Island
N:METH:cg03071143:ZNF491:TssU113:Shore
N:METH:cg03072378:DLX4:TssD43:Island
N:METH:cg03072762:SPATA13:TssU5:Island
N:METH:cg03073402:LIPE-AS1:TssU232:Island
N:METH:cg03074888:RAX:TssU141:Island
N:METH:cg03075683:CLEC16A:TssU178:Island
N:METH:cg03076246:EDC4:TssU143:Shore
N:METH:cg03076319:MLPH:TssU48:Island
N:METH:cg03076824:ZNF527:TssD123:Island
N:METH:cg03076871:STX16:TssU66:Shore
N:METH:cg03077062:SFXN5:TssU125:Island
N:METH:cg03077621:PARD6B:TssU711:Island
N:METH:cg03078043:SYT12:TssD180:Island
N:METH:cg03078339:BDKRB2:TssU29:NA
N:METH:cg03079681:CDKN2A:TssD188:Island
N:METH:cg03079712:ZC3HAV1L:TssU114:Island
N:METH:cg03080344:METTL2B:TssU223:Shore
N:METH:cg03080377:USP3-AS1:TssD377:Island
N:METH:cg03080985:SH3BGRL2:TssU318:NA
N:METH:cg03081134:RECK:TssU116:Island
N:METH:cg03081205:PRRG4:TssU119:Island
N:METH:cg03082580:MIR9-3:TssD49:Island
N:METH:cg03083632:ZNF707:TssU46:Island
N:METH:cg03084724:CHST15:TssU108:Island
N:METH:cg03087610:AIFM2:TssD329:Island
N:METH:cg03088791:PLCE1:TssD509:Shore
N:METH:cg03089869:CACNA2D2:TssD1:Island
N:METH:cg03091337:ZNF528:TssD2:Island
N:METH:cg03091512:RHBDD1:TssD251:Island
N:METH:cg03092918:OAT:TssU46:Island
N:METH:cg03093695:GSG1:TssD2527:Island
N:METH:cg03095872:ZNF747:TssU16:Island
N:METH:cg03096830:HSPA1L:TssD165:Shore
N:METH:cg03098012:CCDC3:TssU288:Shore
N:METH:cg03098447:EIF5A:TssU244:Shore
N:METH:cg03098937:CAMKV:TssD242:Island
N:METH:cg03099045:RHOU:TssU14:Island
N:METH:cg03099482:FOXP2:TssU1007:Island
N:METH:cg03099611:PKD2:TssU280:Island
N:METH:cg03100040:ZNF345:TssD37:Island
N:METH:cg03100146:SH3BGRL3:TssD232:Island
N:METH:cg03101021:GRM8:TssU45:Island
N:METH:cg03101422:CXCR4:TssU1001:Island
N:METH:cg03103035:NA:NA:Island
N:METH:cg03103770:ONECUT3:TssD1091:Island
N:METH:cg03104704:SIAH1:Tss0:Island
N:METH:cg03105603:LINC00265:TssU296:Island
N:METH:cg03106288:SLC2A1-AS1:TssU9:Island
N:METH:cg03106313:S100A11:TssD428:Island
N:METH:cg03107405:TSSC1:TssU287:Shore
N:METH:cg03107659:CCR10:TssD99:Shore
N:METH:cg03107988:GPRIN3:TssD347:Island
N:METH:cg03108114:MMACHC:TssD34:Island
N:METH:cg03108229:GLB1L3:TssU370:Island
N:METH:cg03108330:ZNF57:TssU135:Island
N:METH:cg03108701:RP3-418C23.2:TssD220:Shore
N:METH:cg03109047:GRIN1:TssU157:Shore
N:METH:cg03109306:SCN3B:TssD53:Island
N:METH:cg03110901:GNG12-AS1:TssU401:Shore
N:METH:cg03111502:NRGN:TssU57:Island
N:METH:cg03111951:QSOX1:TssU266:Island
N:METH:cg03113285:ENPP4:TssD391:Shore
N:METH:cg03113502:RNF217:TssU822:Shore
N:METH:cg03114558:CRYM:TssD28:Island
N:METH:cg03116642:BAI2:TssU220:Island
N:METH:cg03116917:DYRK1B:TssU201:Island
N:METH:cg03117005:TAF4:TssU1248:Shore
N:METH:cg03117416:SLAIN1:TssU114:Island
N:METH:cg03117819:EPN3:TssU15:Shelf
N:METH:cg03117949:USP16:TssU365:Shore
N:METH:cg03118206:KIAA1244:TssU126:Island
N:METH:cg03119639:GPR85:TssU110:NA
N:METH:cg03119731:CACNG6:TssU885:Island
N:METH:cg03120361:PLEKHA7:TssD87969:Island
N:METH:cg03121168:DIDO1:TssU267:Island
N:METH:cg03122505:HSPB1:TssU19:Island
N:METH:cg03122669:HOXC-AS1:TssU37:Island
N:METH:cg03122735:TRIM68:TssD174:Island
N:METH:cg03123608:HIVEP3:TssD5707:NA
N:METH:cg03124313:TMEM147-AS1:TssU85:Island
N:METH:cg03125329:PRX:TssD9798:Shore
N:METH:cg03125565:CTD-2630F21.1:TssU30:Island
N:METH:cg03127722:NA:NA:Island
N:METH:cg03127818:FAM155A:TssD216412:NA
N:METH:cg03128101:MOB1A:TssD66:Island
N:METH:cg03129643:ZC3H12A:TssU7:Island
N:METH:cg03130103:ZNF816-ZNF321P:TssU198:Shore
N:METH:cg03130180:RPP21:TssU52:Island
N:METH:cg03130627:EZR:TssU109:Island
N:METH:cg03132532:DDIT4L:TssU145:Shore
N:METH:cg03132773:HS3ST2:TssU622:Island
N:METH:cg03133876:ARHGEF19:TssD32:Island
N:METH:cg03134157:AF186192.5:TssD44:Island
N:METH:cg03135598:SEPW1:TssU220:Island
N:METH:cg03137447:RP11-89H19.2:TssD383:Island
N:METH:cg03138405:COLGALT1:TssU254:Shore
N:METH:cg03138668:SLC17A7:TssD321:Island
N:METH:cg03138854:TAGLN2:TssU33:Island
N:METH:cg03139057:DLL3:TssU302:Shore
N:METH:cg03140441:NA:NA:Shelf
N:METH:cg03141007:SETD1B:TssD7873:Shore
N:METH:cg03141482:FAM155A:TssU955:Island
N:METH:cg03141620:DLX1:TssD141:Island
N:METH:cg03143365:WDR83:TssD258:Shore
N:METH:cg03143531:RBBP5:TssU571:NA
N:METH:cg03143697:RP11-1277A3.2:TssU167:Island
N:METH:cg03143717:ZNF688:TssD55:Shore
N:METH:cg03143742:SCARF2:TssD4:Island
N:METH:cg03145134:HHAT:TssD142:Island
N:METH:cg03146154:IPP:TssU414:Shore
N:METH:cg03146452:MSL3P1:TssD13:Island
N:METH:cg03147002:CADM2:TssU401:Shore
N:METH:cg03147210:THEM4:TssD1:Island
N:METH:cg03147990:ZNF585B:TssU286:NA
N:METH:cg03148231:NA:NA:Island
N:METH:cg03148427:POU2F3:TssU117:Island
N:METH:cg03148562:NA:NA:Island
N:METH:cg03148658:CADPS2:TssU623:Shore
N:METH:cg03149130:DIRAS2:TssD410:Island
N:METH:cg03149699:PRICKLE1:TssD65:Island
N:METH:cg03150622:EPHA1:TssD73:NA
N:METH:cg03152033:DLGAP1:TssD1167:Shore
N:METH:cg03152785:KCNC4:TssU243:Island
N:METH:cg03153608:RPS6KA4:TssU164:Island
N:METH:cg03153658:AC007228.11:TssD339:Island
N:METH:cg03154277:HID1:TssD123:Island
N:METH:cg03154513:ID1:TssD313:Island
N:METH:cg03155724:ASCC1:TssD281:Shore
N:METH:cg03156769:FBXL5:TssD1236:Shore
N:METH:cg03156904:NA:NA:Island
N:METH:cg03157531:BNIP3:TssD422:Island
N:METH:cg03158499:FAS:TssD38:Shore
N:METH:cg03158570:AC012354.6:TssD1106:Island
N:METH:cg03159947:KCTD8:TssU235:Island
N:METH:cg03160637:DDB1:TssD159:Shore
N:METH:cg03160740:VIPR1:TssD243:Island
N:METH:cg03162032:DBIL5P:TssD47:Island
N:METH:cg03162101:SRGAP3:TssD96:NA
N:METH:cg03162359:ANO6:TssD847:Island
N:METH:cg03163614:PRSS56:TssU357:Island
N:METH:cg03163944:ZNF585A:TssU72:NA
N:METH:cg03164238:CACNG6:TssU891:Island
N:METH:cg03164761:NA:NA:Shore
N:METH:cg03164785:RP11-15H20.6:TssD209:Island
N:METH:cg03165343:CFAP54:TssU82:Shore
N:METH:cg03165700:ATM:TssD8:Island
N:METH:cg03166323:SEPHS2:TssD136:Shore
N:METH:cg03166482:DCTD:TssD20:Island
N:METH:cg03166779:ETV1:TssD7:Shore
N:METH:cg03167275:CXADR:TssD644:Island
N:METH:cg03167429:KIRREL3:TssU12:Island
N:METH:cg03167951:RP11-573G6.4:TssD364:Shore
N:METH:cg03167980:MLXIPL:TssU46:Island
N:METH:cg03168026:PROS1:TssU80:Island
N:METH:cg03168293:CLGN:TssD184:Island
N:METH:cg03168582:DMRT1:TssD159:Island
N:METH:cg03169432:CXorf38:TssU174:Island
N:METH:cg03169715:HAS3:TssD281:Island
N:METH:cg03169767:GMNC:TssU129:Island
N:METH:cg03170611:CTC-459F4.3:TssD9:Island
N:METH:cg03170619:RP11-359E10.1:TssD59:Island
N:METH:cg03170698:DYSF:TssD183:Island
N:METH:cg03170834:FAM200A:TssU138:Shore
N:METH:cg03170881:MTFR2:TssD381:Shore
N:METH:cg03172651:ISM1:TssU764:Island
N:METH:cg03172801:MYL12A:TssU1306:Shore
N:METH:cg03172996:CACNB4:TssD40:Island
N:METH:cg03173525:GNB2:TssU130:Island
N:METH:cg03173874:PNISR:TssU735:Shore
N:METH:cg03174013:PRR7:TssD7212:Island
N:METH:cg03177231:TBKBP1:TssU245:Island
N:METH:cg03177600:SLITRK3:TssD2047:NA
N:METH:cg03177631:LDHA:TssU9:Island
N:METH:cg03178748:OSBPL1A:TssU376:Shore
N:METH:cg03180780:SAMD11:TssU154:Island
N:METH:cg03180980:CPEB1:TssU59:NA
N:METH:cg03181829:GJA1:TssD1088:NA
N:METH:cg03181899:PDLIM3:TssU70:Island
N:METH:cg03183345:TBRG1:TssU249:Shore
N:METH:cg03183451:PRKCE:TssD341759:NA
N:METH:cg03184679:RP11-326A19.4:TssD16527:NA
N:METH:cg03185843:RCAN2:TssD542:Shore
N:METH:cg03186986:AAK1:TssD825:Shore
N:METH:cg03187299:C3orf67:TssD15:Island
N:METH:cg03188118:RGS6:TssU25:Shore
N:METH:cg03188641:MGAT5B:TssU237:Island
N:METH:cg03189990:NTM:TssD239556:Shelf
N:METH:cg03190379:PRPH:TssU150:Island
N:METH:cg03190505:THSD7B:TssU829:Shore
N:METH:cg03191830:ETV2:TssU108:Island
N:METH:cg03191889:PARM1:TssU44:Shore
N:METH:cg03192163:IL20RA:TssD86:Island
N:METH:cg03192536:POM121L2:TssU772:Shore
N:METH:cg03192619:MAP1S:TssU80:Shore
N:METH:cg03192775:GPR12:TssU228:Shore
N:METH:cg03193698:SLC3A2:TssD84:Shore
N:METH:cg03195667:YPEL2:TssU448:Shore
N:METH:cg03197500:ZNF138:TssD176:Island
N:METH:cg03198176:UGT1A5:TssU1485:NA
N:METH:cg03199058:DNAH14:TssD46:Island
N:METH:cg03199575:MARK1:TssU139:Island
N:METH:cg03200052:SUSD4:TssU1082:Island
N:METH:cg03200105:TNFRSF11B:TssU125:Island
N:METH:cg03201604:NAAA:TssD85:Island
N:METH:cg03202416:CACHD1:TssU229:Island
N:METH:cg03202557:NA:NA:Shore
N:METH:cg03202738:NPY2R:TssU47:Island
N:METH:cg03202884:TMEM161A:TssD366:Shore
N:METH:cg03203223:RELN:TssU585:Island
N:METH:cg03203239:PCGF1:TssD393:Shore
N:METH:cg03203320:SOX4:TssD1319:Shore
N:METH:cg03203785:ZNF615:TssU87:Island
N:METH:cg03205140:PLEKHA1:TssU411:Shore
N:METH:cg03205258:COMT:TssD17:Island
N:METH:cg03206503:SSPN:TssD41:Island
N:METH:cg03206717:SLC25A38:TssD1097:Island
N:METH:cg03208016:QSOX1:TssD38:Island
N:METH:cg03208817:AC012074.2:TssU1179:Island
N:METH:cg03209557:HIST1H2APS4:TssU842:Shore
N:METH:cg03210180:C16orf45:TssD312:Island
N:METH:cg03210257:SKOR1:TssD243:Island
N:METH:cg03210277:STMN1:TssD151:Island
N:METH:cg03210589:DOK4:TssD421:NA
N:METH:cg03213352:KCNC3:TssU42:Shore
N:METH:cg03214212:TSPAN13:TssD173:Island
N:METH:cg03214308:NKD1:TssU838:Shore
N:METH:cg03214422:TMEM170B:TssU441:Island
N:METH:cg03214526:PWP1:TssD130:Shore
N:METH:cg03214660:PTEN:TssU387:Island
N:METH:cg03214730:ZFHX3:TssD717:Shore
N:METH:cg03216261:TCTE1:TssU255:Island
N:METH:cg03217173:NA:NA:Island
N:METH:cg03217744:NA:NA:Island
N:METH:cg03218146:RUFY3:TssU37:Shore
N:METH:cg03219282:RNF39:TssD642:Island
N:METH:cg03221776:MFSD3:TssU487:Island
N:METH:cg03222244:SVIL:TssU355:Island
N:METH:cg03222310:ZNF529-AS1:TssD23:Island
N:METH:cg03222971:AC007563.5:TssU168:Shore
N:METH:cg03223733:ZNF211:TssU26:Island
N:METH:cg03224209:ESRRG:TssD2821:Island
N:METH:cg03225817:GRIA4:TssU83:Island
N:METH:cg03226554:RP5-1092A3.5:TssD161:Island
N:METH:cg03226958:LIN28A:TssU669:Shore
N:METH:cg03227078:ZNF221:TssD56:Island
N:METH:cg03228222:KLHL26:TssU55:NA
N:METH:cg03231960:DBP:TssU1156:Island
N:METH:cg03232051:LHX1:TssU75:Island
N:METH:cg03234123:KIAA1211:TssD660:Island
N:METH:cg03236725:SLCO3A1:TssU686:Island
N:METH:cg03236939:GPRC5C:TssD94:Island
N:METH:cg03237356:NEIL3:TssU48:Island
N:METH:cg03237412:ELL3:TssU108:Island
N:METH:cg03237964:AGPAT1:TssD94:NA
N:METH:cg03238298:DTNA:TssU143:Shore
N:METH:cg03244690:SLC35G1:TssD354:Island
N:METH:cg03245229:DPYSL2:TssD605:Island
N:METH:cg03246694:NA:NA:Island
N:METH:cg03247049:AXL:TssU211:NA
N:METH:cg03247389:GABARAPL1:TssD210:Shore
N:METH:cg03247926:RP11-95G6.1:TssU148:Island
N:METH:cg03249947:FBLN7:TssU10:Island
N:METH:cg03252700:ECHDC1:TssU172:Island
N:METH:cg03252977:TBC1D20:TssU342:Shore
N:METH:cg03253114:WNT10A:TssD4720:Shore
N:METH:cg03253629:CXXC4:TssU277:NA
N:METH:cg03254875:ZMYND11:TssU45:Shore
N:METH:cg03255221:SLMO2:TssU22:Island
N:METH:cg03255556:SNX24:TssD321:Island
N:METH:cg03256955:TGFBR2:TssD923:Shore
N:METH:cg03257341:NA:NA:Island
N:METH:cg03257822:HMGA2:TssU1105:Shore
N:METH:cg03259469:SVIL:TssD418:Island
N:METH:cg03260790:ORMDL2:TssD14:Shore
N:METH:cg03262105:LRRC16A:TssD850:Shore
N:METH:cg03263117:NA:NA:NA
N:METH:cg03263549:USP2:TssU32:Island
N:METH:cg03263929:PVALB:TssD140:Island
N:METH:cg03265944:NA:NA:Island
N:METH:cg03267254:EVA1C:TssU83:Island
N:METH:cg03267342:KLF4:TssU152:Island
N:METH:cg03270929:ALS2CL:TssU120:Island
N:METH:cg03271182:EXPH5:TssD25:Shore
N:METH:cg03271354:PYCR1:TssD113:Island
N:METH:cg03271965:TMEM216:TssD42:Island
N:METH:cg03272292:CCDC184:TssU6:Island
N:METH:cg03273700:NUS1:TssD708:Island
N:METH:cg03277051:COL8A1:TssU654:NA
N:METH:cg03277112:ENPP3:TssD109:Shore
N:METH:cg03278146:C18orf42:TssU102:Island
N:METH:cg03279535:GALNT14:TssD71:Island
N:METH:cg03280113:PFN4:TssD68:Island
N:METH:cg03280624:ZNF583:TssU45:Island
N:METH:cg03282439:HS3ST6:TssD661:Shore
N:METH:cg03282686:SPATA4:TssU3:Island
N:METH:cg03282993:CECR6:TssU1:Island
N:METH:cg03283048:FLYWCH2:TssU141:Island
N:METH:cg03283569:RABEPK:TssD296:Shore
N:METH:cg03284440:KIF26B:TssD446:Island
N:METH:cg03284649:TCF4:TssU18:NA
N:METH:cg03284870:RAMP3:TssU45:Island
N:METH:cg03285457:LBX1-AS1:TssU823:Island
N:METH:cg03286235:TACR1:TssD41:Island
N:METH:cg03286682:NA:NA:Shore
N:METH:cg03286969:AASS:TssD208:Island
N:METH:cg03287340:NA:NA:Island
N:METH:cg03288419:ZNF181:TssU17:Shore
N:METH:cg03288621:C11orf95:TssU607:Island
N:METH:cg03289681:BCO2:TssU226:NA
N:METH:cg03290040:MMP11:TssU59:Island
N:METH:cg03291336:ANP32A:TssU1007:Shore
N:METH:cg03292754:IHH:TssU121:Island
N:METH:cg03293697:CTD-2006C1.2:Tss0:Island
N:METH:cg03293882:ZNF614:TssD153:Island
N:METH:cg03294066:TDRP:TssD125:Island
N:METH:cg03294619:NKX2-5:TssD407:Island
N:METH:cg03294719:BIVM:TssU533:Island
N:METH:cg03297593:MYEF2:TssD137:Island
N:METH:cg03298938:COL5A1:TssU255:Shore
N:METH:cg03300177:GNAO1:TssD165508:NA
N:METH:cg03300581:CNR1:TssU209:Island
N:METH:cg03300705:ZNF100:TssD105:Island
N:METH:cg03300805:NA:NA:Island
N:METH:cg03301376:EGR3:TssD170:Island
N:METH:cg03303162:RTBDN:TssU57:Shore
N:METH:cg03303355:NA:NA:Island
N:METH:cg03304078:EDC4:TssU19:Island
N:METH:cg03304299:IL17RA:TssU103:Island
N:METH:cg03305305:ABCC1:TssU109:Island
N:METH:cg03307401:KLK13:TssD65:NA
N:METH:cg03307911:CYP24A1:TssU88:Island
N:METH:cg03309050:AC002310.7:TssD159:Island
N:METH:cg03309347:AC004221.2:TssD55:Island
N:METH:cg03309367:RP11-706F1.1:TssD9294:NA
N:METH:cg03309726:ZBTB7C:TssD594:Island
N:METH:cg03310469:SIX2:TssU102:Island
N:METH:cg03312289:STARD9:TssD245:Island
N:METH:cg03312601:BCL6:TssD3957:Shore
N:METH:cg03313212:CHST11:TssU29:Island
N:METH:cg03313751:TMEM91:TssD809:Shore
N:METH:cg03314195:RLTPR:TssD3:Island
N:METH:cg03315058:BSCL2:TssU5:Shore
N:METH:cg03315247:PARP14:TssD32:Shore
N:METH:cg03315476:ZFP69B:TssU169:Island
N:METH:cg03316176:RFX2:TssD154:Island
N:METH:cg03317082:NA:NA:Shore
N:METH:cg03317235:NRG2:TssU439:Shore
N:METH:cg03317400:MFSD2A:Tss0:Island
N:METH:cg03317402:PLCH1:TssD355:Island
N:METH:cg03318940:MCCC1:TssU72:Island
N:METH:cg03320372:ZFHX4-AS1:TssD5352:NA
N:METH:cg03320441:KIF26B:TssU1403:Island
N:METH:cg03320947:CCDC18:TssD235:Shore
N:METH:cg03321003:EPHA3:TssD6977:Island
N:METH:cg03322424:MYO10:TssU541:Island
N:METH:cg03322548:ZNF141:TssU485:Island
N:METH:cg03323292:GLB1L3:TssU504:Island
N:METH:cg03324578:NA:NA:Island
N:METH:cg03324821:SYT3:TssD143:Island
N:METH:cg03325851:APBB1:TssU138:Island
N:METH:cg03326608:SH3RF2:TssU63:Shore
N:METH:cg03326689:MYO5C:TssU175:Island
N:METH:cg03327649:NEXN:TssD34:Shore
N:METH:cg03327733:SPR:TssD351:Island
N:METH:cg03328526:GON4L:TssD178:Shore
N:METH:cg03328664:PFN2:TssU525:Island
N:METH:cg03328750:ARHGAP26:TssD428:Island
N:METH:cg03328804:UVRAG:TssD76:Shore
N:METH:cg03330747:CDK2:TssU9:Shore
N:METH:cg03332034:EME2:TssD458:Island
N:METH:cg03332113:RAI14:TssU265:Shore
N:METH:cg03332122:SPAG4:TssU108:Island
N:METH:cg03332522:BPGM:TssU723:NA
N:METH:cg03332970:RP11-677M14.3:TssD224:Island
N:METH:cg03333590:AHSG:TssD4219:NA
N:METH:cg03334130:CSMD3:TssD1859:Shelf
N:METH:cg03334540:TTC9B:TssU75:Island
N:METH:cg03334839:PLAC8:TssU56:Island
N:METH:cg03336678:ZNF620:TssU49:Island
N:METH:cg03336727:PRELP:TssD11861:Island
N:METH:cg03337784:KBTBD7:TssU115:Shore
N:METH:cg03338959:NAMPT:TssU246:Shore
N:METH:cg03339065:EMX2OS:TssU3:Island
N:METH:cg03341523:RHOF:TssU359:Island
N:METH:cg03341697:FUT4:TssD131:Island
N:METH:cg03342008:SOX12:TssD1494:Island
N:METH:cg03342084:ALKBH3:TssU19:Island
N:METH:cg03342114:ICAM1:TssD65:Island
N:METH:cg03342530:NA:NA:Island
N:METH:cg03344027:CSMD3:TssU902:NA
N:METH:cg03345093:ZIC2:TssU122:Island
N:METH:cg03345120:RP3-395M20.12:TssU100:Shore
N:METH:cg03346179:MICB:TssU560:Island
N:METH:cg03346442:HRK:TssD541:Island
N:METH:cg03347050:SNHG8:TssU6:Shore
N:METH:cg03347416:MECOM:TssD85:Shore
N:METH:cg03347559:NA:NA:Island
N:METH:cg03347944:RP4-665J23.1:TssD72:Island
N:METH:cg03348338:TXLNG:TssU90:Island
N:METH:cg03348978:HNF1B:TssD1780:Island
N:METH:cg03349118:NSMAF:TssU76:Island
N:METH:cg03349819:NRG1:TssU1038:Shore
N:METH:cg03349922:H2AFY2:TssD649:Island
N:METH:cg03352438:POLR3H:TssU244:Shore
N:METH:cg03352776:CUX2:TssU520:Island
N:METH:cg03354009:NUP107:TssU57:Shore
N:METH:cg03354340:MARVELD3:TssU43:Island
N:METH:cg03354376:MICA:TssU254:Island
N:METH:cg03354519:ANXA5:TssU232:Island
N:METH:cg03354590:NA:NA:Island
N:METH:cg03354771:CDKN1A:TssU15:Island
N:METH:cg03355909:NA:NA:Island
N:METH:cg03356115:NA:NA:Island
N:METH:cg03356157:ZDHHC2:TssD217:Island
N:METH:cg03356493:ZNF765:TssD215:Island
N:METH:cg03356747:GRID1:TssD147:Island
N:METH:cg03357260:RBM47:TssD107:Island
N:METH:cg03358769:PQLC2L:TssU15:Island
N:METH:cg03359516:RP11-85O21.2:TssD492:Island
N:METH:cg03360611:DANCR:TssU19:Island
N:METH:cg03362329:EBPL:TssD51:Island
N:METH:cg03363466:RABAC1:TssU147:Island
N:METH:cg03363979:TSC22D1-AS1:TssD783:Shore
N:METH:cg03364076:LRRC75A-AS1:TssU50:Island
N:METH:cg03364193:RP11-44M6.3:TssU191:Island
N:METH:cg03365261:TTC30A:TssD284:Island
N:METH:cg03365985:SHISA3:TssU373:Island
N:METH:cg03366439:FENDRR:TssU172:Island
N:METH:cg03366925:GLI3:TssD60:Island
N:METH:cg03367264:NA:NA:Shore
N:METH:cg03367560:TRMT11:TssU176:Shore
N:METH:cg03367757:TWIST1:TssD9507:Island
N:METH:cg03368362:MT1X:TssU326:Island
N:METH:cg03368643:TRIM26:TssU395:Island
N:METH:cg03369055:SYNGAP1:TssD7332:Shore
N:METH:cg03369308:XKR7:TssU401:Shore
N:METH:cg03369344:DLEU1:TssD48716:Island
N:METH:cg03369477:CLMP:TssU118:Island
N:METH:cg03370188:ZNF513:TssU130:Island
N:METH:cg03370738:GRID1:TssD132:Island
N:METH:cg03371918:PRKCA:TssU767:Shore
N:METH:cg03373419:ADM2:TssU43:Island
N:METH:cg03373442:HSPH1:TssD130:Island
N:METH:cg03374922:CARKD:TssU4:Island
N:METH:cg03374965:KIF19:TssD63:Island
N:METH:cg03375453:TBCEL:TssU147:Shore
N:METH:cg03376052:RP11-167H9.4:TssD86376:Shelf
N:METH:cg03378876:KIAA1755:TssD18:Island
N:METH:cg03380643:INSM1:TssD154:Island
N:METH:cg03380773:NKX6-3:TssD548:Shore
N:METH:cg03382304:JAM2:TssD581:Island
N:METH:cg03382743:NA:NA:Island
N:METH:cg03383056:CBX8:TssU1068:Island
N:METH:cg03383061:NA:NA:Island
N:METH:cg03383158:LINC01460:TssD308:Shore
N:METH:cg03383295:NA:NA:Island
N:METH:cg03383789:RP11-10K17.6:TssD40:Shore
N:METH:cg03384094:SH2D4A:TssD560:Island
N:METH:cg03384825:DAB1:TssD126:Island
N:METH:cg03384938:AC004053.1:TssD709:NA
N:METH:cg03385582:GATSL3:TssU3:Shore
N:METH:cg03385846:NUDT7:TssD115:Island
N:METH:cg03386480:DYNC1I1:TssU124:Island
N:METH:cg03386556:SLC16A1-AS1:TssD25:Island
N:METH:cg03386823:PTPRG:TssU48:Island
N:METH:cg03387256:FAS:TssD120:Island
N:METH:cg03389525:RBPMS:TssU530:Island
N:METH:cg03389717:ITPR3:TssD12112:Island
N:METH:cg03390211:RGS11:TssD86:Island
N:METH:cg03391040:ZNF420:TssU48:Island
N:METH:cg03392673:OLFML2B:TssU271:Island
N:METH:cg03392679:EIF4E3:TssD610:Island
N:METH:cg03393638:ATN1:TssU132:Island
N:METH:cg03394150:GSG1L:TssD126:Island
N:METH:cg03396229:COL22A1:TssU321:NA
N:METH:cg03397332:RP11-325I22.3:TssD546:Island
N:METH:cg03397575:C10orf67:TssD257:Shore
N:METH:cg03397716:ESPN:TssD131:Island
N:METH:cg03397750:TTC39A:TssD286:Island
N:METH:cg03399271:DKFZP434H168:TssD46:Shelf
N:METH:cg03399598:RP11-10K16.1:TssU198:Island
N:METH:cg03401266:FGF12:TssU205:NA
N:METH:cg03402876:KCNF1:TssU73:Shore
N:METH:cg03403662:SLC11A2:TssU193:Shore
N:METH:cg03403966:CDS1:TssU82:Island
N:METH:cg03404279:FAT4:TssD42:Island
N:METH:cg03405173:ZNF441:TssU95:Island
N:METH:cg03405315:STK33:TssU29:Island
N:METH:cg03408893:ACBD7:TssU133:Island
N:METH:cg03410359:ZBED9:TssD9355:NA
N:METH:cg03411270:ICA1:TssD7:Island
N:METH:cg03411288:PROSER2:TssD407:Island
N:METH:cg03411548:PNPLA6:TssD139:Island
N:METH:cg03411979:INTS6-AS1:Tss0:Shore
N:METH:cg03414321:HCK:TssD21:Island
N:METH:cg03414474:LINC01159:TssU21:Island
N:METH:cg03414569:EHHADH:TssD121:Island
N:METH:cg03415695:LINC00899:TssU71:Island
N:METH:cg03415858:ABCG2:TssD52:Island
N:METH:cg03417317:TMEM180:TssU153:Island
N:METH:cg03417731:RBM11:TssU80:Shore
N:METH:cg03418289:LIX1L:TssD54:Island
N:METH:cg03418830:U73166.2:TssU44:Island
N:METH:cg03420286:PRTG:TssD34:Island
N:METH:cg03423524:FOSL1:TssU33:Island
N:METH:cg03424478:ASAP2:TssU508:Island
N:METH:cg03424727:ZEB2:TssD24:Shelf
N:METH:cg03425468:MIR92B:TssU283:Island
N:METH:cg03425504:HIST1H2AJ:TssU98:Shore
N:METH:cg03426451:NA:NA:Island
N:METH:cg03427235:TMEM231:TssU3:Island
N:METH:cg03427543:KCNS3:TssU161:Island
N:METH:cg03429582:RBM4:TssU95:Island
N:METH:cg03430717:CTD-2162K18.4:TssU131:Island
N:METH:cg03430923:C10orf107:TssU52:Island
N:METH:cg03431079:CISTR:TssD146:Island
N:METH:cg03431514:ZNF513:TssU116:Island
N:METH:cg03431544:C1QTNF1:TssD523:Island
N:METH:cg03431655:EGFEM1P:TssU426:Shore
N:METH:cg03433260:BID:TssU1:Shore
N:METH:cg03433612:CD59:TssD881:Shore
N:METH:cg03433642:HNF1B:TssD2270:Island
N:METH:cg03434128:ZNF347:TssU265:Shore
N:METH:cg03434149:MFSD2A:TssU131:Island
N:METH:cg03434847:KCNN3:TssU293:NA
N:METH:cg03437204:GAMT:TssD171:Island
N:METH:cg03437318:ERBB3:TssD185:Island
N:METH:cg03437687:WSCD1:TssU119:Shore
N:METH:cg03438090:AC096574.4:TssU5:Shelf
N:METH:cg03438515:SRGAP3:TssU148:NA
N:METH:cg03439606:ZBED9:TssD9485:NA
N:METH:cg03439815:GFI1:TssU154:Island
N:METH:cg03440631:TMEM72-AS1:TssD94825:Island
N:METH:cg03441257:VPS45:TssU262:Shore
N:METH:cg03441409:STEAP2-AS1:TssD126:Island
N:METH:cg03442014:NDUFAB1:TssU143:Shore
N:METH:cg03442912:ULBP2:TssD351:Island
N:METH:cg03443162:HID1:TssD89:Island
N:METH:cg03443751:ZNF568:TssD104:Island
N:METH:cg03444715:NA:NA:Island
N:METH:cg03445587:LEKR1:TssU12:Island
N:METH:cg03446079:FZD2:TssU1089:Shore
N:METH:cg03446195:SHROOM3:TssD217:Island
N:METH:cg03446863:TFEB:TssU286:Island
N:METH:cg03447931:BMP6:TssU386:Island
N:METH:cg03448532:MGA:TssU130:Shore
N:METH:cg03449414:KIAA1598:TssU85:Shore
N:METH:cg03449660:TAGLN3:TssD12931:NA
N:METH:cg03450370:TRANK1:TssU40:Island
N:METH:cg03450509:GPR124:TssU142:Island
N:METH:cg03451574:NFIA:TssU401:Island
N:METH:cg03452187:AP000679.2:TssD107:Island
N:METH:cg03454876:LINC00636:TssD44945:Shore
N:METH:cg03455458:VASH2:TssU326:Island
N:METH:cg03456212:SKAP2:TssD21:Island
N:METH:cg03456755:SNHG20:TssD6:Island
N:METH:cg03457528:PVT1:TssD43:Island
N:METH:cg03458162:CMTR1:TssU328:NA
N:METH:cg03459008:BAZ2B:TssD242:Island
N:METH:cg03459543:IGSF11:TssU20:Island
N:METH:cg03459953:LRRC1:TssD94:Island
N:METH:cg03462055:TUBB2B:TssD414:Island
N:METH:cg03463641:DNMT3A:TssU37:Island
N:METH:cg03464378:TACR1:TssU872:Island
N:METH:cg03465206:CPE:TssU78:Island
N:METH:cg03465847:MED14:TssU153:Island
N:METH:cg03465947:NA:NA:NA
N:METH:cg03466032:P3H4:TssD54:Shore
N:METH:cg03466485:NA:NA:Island
N:METH:cg03467027:STPG2:TssU211:Island
N:METH:cg03467067:C7orf31:TssU124:Island
N:METH:cg03468023:TRERF1:TssU163:Shore
N:METH:cg03468945:OAT:TssU64:Island
N:METH:cg03470396:COL9A2:TssU83:Island
N:METH:cg03472655:SH2D5:TssD64:Island
N:METH:cg03472672:NA:NA:NA
N:METH:cg03473348:COL11A2:TssU699:Island
N:METH:cg03473387:GATA6:TssU10:Island
N:METH:cg03474731:CHEK1:TssD202:Island
N:METH:cg03475660:RP11-490B18.5:TssD18:Island
N:METH:cg03476291:LMO2:TssU122:Island
N:METH:cg03477792:SOWAHB:TssU273:Island
N:METH:cg03478533:LRRC75B:TssU12:Island
N:METH:cg03479657:TRABD2A:TssU59:Island
N:METH:cg03481230:FAM135A:TssD29:Island
N:METH:cg03482123:IRX5:TssU746:Island
N:METH:cg03485262:RIN3:TssU88:Island
N:METH:cg03486259:L3MBTL1:TssD319:Island
N:METH:cg03489416:NA:NA:Shore
N:METH:cg03489495:ITPR3:TssU282:Island
N:METH:cg03490564:TMEM87B:TssU1082:Shore
N:METH:cg03490711:BCL6:TssD4032:Shore
N:METH:cg03490839:ZFHX3:TssD224:Island
N:METH:cg03495059:CTF1:TssD5759:Island
N:METH:cg03496473:KCNK17:TssD11217:Shore
N:METH:cg03496709:SVIL-AS1:TssU9:Island
N:METH:cg03496713:ATP6V0E2-AS1:TssU52:Island
N:METH:cg03498173:DUSP6:TssD278:Island
N:METH:cg03498383:SLC12A4:TssD329:Shore
N:METH:cg03498402:EXOC3L1:TssD131:Shore
N:METH:cg03499052:FAM114A1:TssU37:Island
N:METH:cg03501633:CDK10:TssD58:Island
N:METH:cg03502076:CCNY:TssD539:Island
N:METH:cg03503087:GFRA1:TssU80:Island
N:METH:cg03503796:SCAANT1:TssD175:Shore
N:METH:cg03503802:CELSR1:TssU169:Island
N:METH:cg03505562:SLC9A3R2:TssD517:Island
N:METH:cg03506033:MAP6:TssU211:Island
N:METH:cg03506609:SH3D21:TssD69:Island
N:METH:cg03506684:GYG2:TssU133:Island
N:METH:cg03506799:CHSY1:TssU614:Shore
N:METH:cg03506944:TRIM2:TssU250:Shore
N:METH:cg03506979:FAM171B:TssD73:Island
N:METH:cg03507113:ZIC5:TssD1374:Island
N:METH:cg03508107:NXPH3:TssD872:Island
N:METH:cg03508908:BACH2:TssD1345:Island
N:METH:cg03509671:NXPE3:TssU171:Island
N:METH:cg03509777:RPL14:TssD12:Shore
N:METH:cg03509927:RAPGEF5:TssD234:Island
N:METH:cg03510159:LTBP2:TssU230:Island
N:METH:cg03511749:DCHS2:TssU49:Shore
N:METH:cg03512392:CCDC150:TssU140:Shore
N:METH:cg03513246:KLHL14:TssD789:Island
N:METH:cg03513315:PES1:TssU455:Island
N:METH:cg03515557:CSMD3:TssU786:NA
N:METH:cg03515869:SFPQ:TssU526:Shore
N:METH:cg03515980:LINC01159:TssD64:Island
N:METH:cg03518058:ITGB5:TssU51:Island
N:METH:cg03518417:HES2:TssD1074:Shore
N:METH:cg03519711:CYR61:TssD67:Island
N:METH:cg03520771:MYLIP:TssU233:Island
N:METH:cg03520976:RBM20:TssD28165:Island
N:METH:cg03520983:PTPRG:TssD43:Island
N:METH:cg03521258:LSR:TssU288:Island
N:METH:cg03521468:SAMD10:TssD741:Island
N:METH:cg03521656:TMC5:TssD185:Island
N:METH:cg03521736:PPAP2C:TssD164:Island
N:METH:cg03523945:NA:NA:Island
N:METH:cg03524308:ZNF585A:TssU75:NA
N:METH:cg03525011:ZNF83:TssU100:Island
N:METH:cg03526256:ZNF302:TssD236:Island
N:METH:cg03527353:PAX6:TssU28:Island
N:METH:cg03527422:POU3F2:TssD267:Island
N:METH:cg03527887:EXPH5:TssD449:Island
N:METH:cg03527919:FAT4:TssU91:Island
N:METH:cg03529436:CYSTM1:TssU201:Island
N:METH:cg03529803:NA:NA:NA
N:METH:cg03529908:RP3-395M20.12:TssD184:Island
N:METH:cg03530967:ITGAV:TssU494:Shore
N:METH:cg03531396:BEAN1:TssU482:Island
N:METH:cg03531512:CTA-445C9.14:TssD155:Shore
N:METH:cg03532274:ARHGAP20:TssU197:Island
N:METH:cg03532709:AMN1:TssD3:Island
N:METH:cg03533702:NA:NA:Island
N:METH:cg03535461:ID3:TssU1:Shore
N:METH:cg03535663:FBN1:TssD51:Island
N:METH:cg03536654:PIK3IP1:TssU124:Shore
N:METH:cg03537779:AC010504.2:TssD246:Island
N:METH:cg03538717:ROBO1:TssD169:Island
N:METH:cg03538733:NETO2:TssD1709:NA
N:METH:cg03539039:EHD4:TssD749:Shore
N:METH:cg03539474:SLC25A12:TssU325:NA
N:METH:cg03539511:ATP5E:TssD287:Island
N:METH:cg03539623:CTD-2530H12.4:TssD42:Island
N:METH:cg03539736:SEMA3C:TssU278:Shore
N:METH:cg03540165:RASAL1:TssD88:Island
N:METH:cg03540731:LRRC25:TssD307:NA
N:METH:cg03541759:RP11-79P5.9:TssD40:Island
N:METH:cg03543731:SLC27A2:TssD190:Island
N:METH:cg03544525:PFKFB2:TssU42:Island
N:METH:cg03544918:CYP2R1:TssU145:Shore
N:METH:cg03545133:ST3GAL2:TssU306:Island
N:METH:cg03546712:DDHD1:TssD214:Island
N:METH:cg03547245:MSI2:TssD529:Shore
N:METH:cg03547606:NCKIPSD:TssD151:Island
N:METH:cg03547640:PADI4:TssD27992:NA
N:METH:cg03547745:SOX9:TssD360:Island
N:METH:cg03548730:HYI:TssU288:Shore
N:METH:cg03549127:GCA:TssU17:Island
N:METH:cg03549582:CYP26A1:TssU52:Island
N:METH:cg03549856:NA:NA:Island
N:METH:cg03550205:MYOCD:TssU94:Island
N:METH:cg03551161:OSBP2:TssD29:Island
N:METH:cg03551456:LDLRAD3:TssD58:Island
N:METH:cg03552359:FBXO16:TssD78570:Island
N:METH:cg03552401:LENG9:TssU88:Island
N:METH:cg03552992:P2RX5:TssD64:Shore
N:METH:cg03553910:BTN2A1:TssU205:Shore
N:METH:cg03554817:ATP1B2:TssU74:Island
N:METH:cg03555233:ZHX2:TssD666:Island
N:METH:cg03556369:RNA5SP200:TssU1397:Island
N:METH:cg03556393:HOXC10:TssU61:Island
N:METH:cg03556653:NA:NA:NA
N:METH:cg03558862:SPTSSB:TssD580:Island
N:METH:cg03559229:NA:NA:NA
N:METH:cg03559831:TMEM194A:TssD238:Island
N:METH:cg03560660:NA:NA:Shore
N:METH:cg03561455:CBLN2:TssD32:Island
N:METH:cg03562266:TCF7L1:TssU542:Island
N:METH:cg03563100:AC079790.2:TssU604:Shore
N:METH:cg03563694:COX4I1:TssD75:Shore
N:METH:cg03564506:TRRAP:TssU213:Shore
N:METH:cg03568042:LDB3:TssD42859:Island
N:METH:cg03568717:SVOP:TssD97:NA
N:METH:cg03569506:SLC16A13:TssU257:Island
N:METH:cg03569748:NEUROD2:TssU23:Island
N:METH:cg03571927:DPY19L2P4:TssU477:Island
N:METH:cg03573179:BRPF3:TssD152:Shore
N:METH:cg03573861:BAHCC1:TssU607:Island
N:METH:cg03574651:SLC30A9:TssD362:Island
N:METH:cg03575189:RP11-259G18.1:TssU262:Island
N:METH:cg03575764:GLI2:TssD8:Island
N:METH:cg03575792:CLGN:TssD277:Island
N:METH:cg03577052:TCEA2:TssU27:Island
N:METH:cg03577153:ZNF350:TssU63:NA
N:METH:cg03578458:TLE3:TssD20:Island
N:METH:cg03578886:RP3-388N13.5:TssD56:Island
N:METH:cg03579872:SCP2:TssD420:Island
N:METH:cg03580297:LPPR4:TssU45:Shore
N:METH:cg03580831:NA:NA:Shore
N:METH:cg03581421:ADNP:TssU419:Island
N:METH:cg03583734:IRF2BP1:TssU898:Shore
N:METH:cg03584783:GAS5:TssD25:Shore
N:METH:cg03584847:MAP2K6:TssU152:NA
N:METH:cg03585549:PLCL2:TssU118:Island
N:METH:cg03586379:SLC25A36:TssU70:Island
N:METH:cg03586803:NA:NA:Island
N:METH:cg03586905:SEMA4G:TssU195:Shore
N:METH:cg03588039:NA:NA:NA
N:METH:cg03588357:GPR68:TssD52:Island
N:METH:cg03591223:RBM23:TssU185:Island
N:METH:cg03591561:RPSA:TssU35:Island
N:METH:cg03591594:VLDLR:TssU58:Island
N:METH:cg03591709:CCDC109B:TssU66:Island
N:METH:cg03592283:ZNF197:TssD135:Island
N:METH:cg03593419:GABRA4:TssD49:Island
N:METH:cg03594819:TIMM8B:TssD618:Shore
N:METH:cg03595100:VAX2:TssU183:Island
N:METH:cg03595755:NA:NA:Island
N:METH:cg03595924:CFAP70:TssD410:Shore
N:METH:cg03596181:RP11-930P14.2:TssD1342:Shore
N:METH:cg03596280:GAD2:TssD200:Island
N:METH:cg03598499:PLEKHG1:TssD335:Island
N:METH:cg03600687:BOK-AS1:TssU619:Island
N:METH:cg03600697:PLS1:TssU166:Shore
N:METH:cg03601354:SORBS3:TssU243:Island
N:METH:cg03601952:MPV17L:TssD26:Island
N:METH:cg03602898:NA:NA:Island
N:METH:cg03603114:NA:NA:NA
N:METH:cg03603214:BEND5:TssU115:Island
N:METH:cg03603642:MFSD12:TssD70:Island
N:METH:cg03603977:DLGAP3:TssD38848:Island
N:METH:cg03604172:AGO1:TssD732:Island
N:METH:cg03604417:NTNG2:TssU121:Island
N:METH:cg03604840:EIF4E3:TssD243:Shore
N:METH:cg03607071:NA:NA:NA
N:METH:cg03607638:RP11-407B7.1:TssD260:Island
N:METH:cg03607728:RWDD2B:TssU2:Island
N:METH:cg03607946:SPAG4:TssD150:Island
N:METH:cg03608000:ZNF69:TssU11:Shore
N:METH:cg03608167:CXCR4:TssD99:Island
N:METH:cg03609148:AKAP12:TssD1124:Shore
N:METH:cg03609269:SCP2:TssU30:Island
N:METH:cg03609308:TP73-AS1:TssU183:Shore
N:METH:cg03609454:RP11-431M7.3:TssD119:Island
N:METH:cg03609787:RP11-516C1.1:TssD331:Shore
N:METH:cg03610227:RP11-14D22.1:TssU241:Island
N:METH:cg03611555:SLC25A21:TssD29:Island
N:METH:cg03612039:ZNF773:TssU43:Island
N:METH:cg03612722:MIAT:TssU21:Island
N:METH:cg03613077:RGS7:TssU373:Shore
N:METH:cg03615913:PTPRS:TssD1144:Island
N:METH:cg03616189:NA:NA:NA
N:METH:cg03617389:EEF2KMT:TssD493:Island
N:METH:cg03619472:NUDT21:TssU151:Shore
N:METH:cg03619973:LOX:TssU44:Island
N:METH:cg03620158:PPM1H:TssD35:Island
N:METH:cg03621100:HSP90B1:TssU967:Shore
N:METH:cg03621406:SNORA70:TssU266:Island
N:METH:cg03621988:SIDT1:TssU115:Island
N:METH:cg03623378:ISM1:TssU749:Island
N:METH:cg03625010:RP11-444D3.1:TssU5:Island
N:METH:cg03625261:IGFBP2:TssU178:Island
N:METH:cg03625627:PIK3IP1:TssU629:Island
N:METH:cg03625676:NIPAL4:TssD55:Island
N:METH:cg03626278:PTCH1:TssD558:Island
N:METH:cg03626734:PRSS16:TssU58:Island
N:METH:cg03627957:PRSS56:TssD92:Island
N:METH:cg03628148:LDHA:TssU56:Shore
N:METH:cg03629447:FFAR4:TssU14:Island
N:METH:cg03629794:GADL1:TssD3:Island
N:METH:cg03630344:VAMP3:TssU174:Island
N:METH:cg03630797:SNAI3:TssU217:Island
N:METH:cg03630847:RPL26L1:TssU19:Island
N:METH:cg03630890:TTYH2:TssU52:Shore
N:METH:cg03631755:FGF4:TssU137:Island
N:METH:cg03631864:NA:NA:Island
N:METH:cg03632145:MRS2:TssU7:Island
N:METH:cg03634997:GAS8:TssD191:Island
N:METH:cg03635649:PLCXD3:TssU70:Shore
N:METH:cg03637179:TAF6:TssD20:NA
N:METH:cg03637781:ITGA9-AS1:TssU602:Island
N:METH:cg03637878:JAM3:TssU33:Shore
N:METH:cg03638479:ABHD14A:TssD648:Shore
N:METH:cg03638874:CABYR:TssU34:Island
N:METH:cg03639603:HIST1H2BN:TssU90:Island
N:METH:cg03639783:TBX21:TssD447:Island
N:METH:cg03640531:HSPBAP1:TssD66:Shore
N:METH:cg03641251:WFDC2:TssD590:Island
N:METH:cg03641858:WDR83:TssD129:Shore
N:METH:cg03644271:LDHA:TssD53:Island
N:METH:cg03644378:NAA38:TssU61:Island
N:METH:cg03645581:CAD:TssU83:Island
N:METH:cg03648334:MME:TssD71:Island
N:METH:cg03648711:TENM4:TssD204:Island
N:METH:cg03648780:OSBP2:TssD158:Island
N:METH:cg03648789:CYP1B1-AS1:TssD614:Island
N:METH:cg03648823:ZFP69B:TssU139:Island
N:METH:cg03648907:RP11-755B10.3:TssD72:Shore
N:METH:cg03650154:ZNF480:TssD324:Island
N:METH:cg03650342:GPR158-AS1:TssU144:Island
N:METH:cg03651138:TET1:TssU201:Island
N:METH:cg03651608:ADRA1A:TssD557:Island
N:METH:cg03651613:TMEM120B:TssU145:Shore
N:METH:cg03653172:ANKRD24:TssD6:Island
N:METH:cg03653541:PDE4D:TssU51:NA
N:METH:cg03654001:NA:NA:Shelf
N:METH:cg03656483:EP300:TssD2549:Shore
N:METH:cg03656833:CTIF:TssD1080:Island
N:METH:cg03656968:RDH13:TssD20:Island
N:METH:cg03660911:PAG1:TssU176:Shore
N:METH:cg03662302:ZNF816:TssU246:Shore
N:METH:cg03662843:TSPAN33:TssD344:Island
N:METH:cg03663746:LINC01006:TssU30:Island
N:METH:cg03664800:LOXL2:TssD278:Island
N:METH:cg03666053:NA:NA:Island
N:METH:cg03666316:CTD-2384B11.2:TssU205:Island
N:METH:cg03667862:NA:NA:Island
N:METH:cg03668475:SP6:TssU224:Shore
N:METH:cg03669587:FGF22:TssU72:Island
N:METH:cg03669663:RASL11A:TssD194:Island
N:METH:cg03669797:RP11-636O21.1:TssD83154:Island
N:METH:cg03670132:SNX25:TssD112:Shore
N:METH:cg03671191:SPACA6P:TssD100:Island
N:METH:cg03672854:FAS:TssU30:Island
N:METH:cg03673687:EML1:TssD31:Island
N:METH:cg03674157:SPTSSB:TssD591:Island
N:METH:cg03675739:RP11-845M18.6:TssU403:Island
N:METH:cg03675884:C16orf86:TssD2:Island
N:METH:cg03677003:ENOX1:TssD1049:Shore
N:METH:cg03681341:RP1-199J3.6:TssD1960:Island
N:METH:cg03683031:PCGF3:TssU166:Island
N:METH:cg03683171:RP11-414H17.5:TssD1910:Shore
N:METH:cg03687734:LY6E:TssD325:Island
N:METH:cg03688818:APEH:TssU289:Island
N:METH:cg03689076:MMP24-AS1:TssU17:Island
N:METH:cg03689120:GJB2:TssU141:Island
N:METH:cg03689277:ACVR2B-AS1:TssU831:Island
N:METH:cg03691156:IL15RA:Tss0:Island
N:METH:cg03691735:RP11-107N15.1:TssD245:Island
N:METH:cg03691812:CORO1A:TssD107:Shore
N:METH:cg03691958:DRD2:TssD225:Island
N:METH:cg03693861:RASGRP3:TssU11:NA
N:METH:cg03694261:C11orf63:TssD585:Shore
N:METH:cg03694580:MAD1L1:TssD859:Shore
N:METH:cg03695147:KIAA0895L:TssD775:Shore
N:METH:cg03695666:CTD-2528L19.4:TssU134:Island
N:METH:cg03696441:EPHA7:TssU165:Island
N:METH:cg03699307:GABARAPL2:TssU236:Island
N:METH:cg03700218:SPSB3:TssD47:Island
N:METH:cg03700462:HOTAIRM1:TssU30:Island
N:METH:cg03700492:TRIM47:TssD34:Island
N:METH:cg03701745:CDC25B:TssU30:Island
N:METH:cg03704503:COMTD1:TssD519:Island
N:METH:cg03704912:LLGL2:TssD192:Island
N:METH:cg03706893:ZNF223:TssU166:NA
N:METH:cg03706954:TNFSF11:TssD328:NA
N:METH:cg03707948:DLX2:TssD9:Island
N:METH:cg03709792:NA:NA:Island
N:METH:cg03710354:USH1G:TssU352:Island
N:METH:cg03710481:PKIB:TssD227:Island
N:METH:cg03711182:RASGRF1:TssU808:Island
N:METH:cg03711682:ZNF19:TssU100:NA
N:METH:cg03711698:NA:NA:NA
N:METH:cg03712038:ZNF160:TssU331:Island
N:METH:cg03712758:SIAH1:TssU341:Shore
N:METH:cg03713346:CPNE2:TssD287:Island
N:METH:cg03713379:NA:NA:NA
N:METH:cg03714163:C1orf109:TssD521:Island
N:METH:cg03714573:NA:NA:Island
N:METH:cg03715143:ID4:TssD70:Island
N:METH:cg03715751:TSPAN18:TssD394:Island
N:METH:cg03717315:SEMA4F:TssD290:Island
N:METH:cg03717555:CYP26B1:TssU622:Island
N:METH:cg03717830:TRIM26:TssU1039:Shore
N:METH:cg03718284:AGPAT1:TssU53:NA
N:METH:cg03720043:CAT:TssU122:Island
N:METH:cg03720581:RNH1:TssU254:Island
N:METH:cg03720758:AMZ1:TssD1532:Shore
N:METH:cg03721976:CTB-58E17.1:TssD1119:Island
N:METH:cg03722871:NA:NA:Island
N:METH:cg03723506:LIFR-AS1:TssD254:Island
N:METH:cg03724763:S100A11:TssD259:Shore
N:METH:cg03725761:ISM1:TssU1194:Island
N:METH:cg03725852:ELMOD1:TssD40:Island
N:METH:cg03727229:PHLDB1:TssD811:Island
N:METH:cg03727373:NA:NA:Island
N:METH:cg03728580:CAT:TssD383:Island
N:METH:cg03728780:NA:NA:Shore
N:METH:cg03729431:ADORA2B:TssD32:Island
N:METH:cg03729853:NR4A1:TssD10180:Island
N:METH:cg03730492:PRR5L:TssD347:Island
N:METH:cg03730958:FOXQ1:TssU190:Island
N:METH:cg03732087:AGBL4:TssU68:Island
N:METH:cg03732185:BICD1:TssU226:Island
N:METH:cg03732293:AXDND1:TssU21:Island
N:METH:cg03732295:IMPAD1:TssU433:Shore
N:METH:cg03732762:OLIG1:TssU262:Island
N:METH:cg03733229:COL18A1:TssU352:Island
N:METH:cg03734660:CRABP2:TssD72:Island
N:METH:cg03734784:ZNF530:TssD433:Island
N:METH:cg03735013:FADS1:TssU5:Island
N:METH:cg03735370:HCP5:TssU41:NA
N:METH:cg03735492:ANO7P1:TssD65:Island
N:METH:cg03735847:SAMD11:TssU194:Island
N:METH:cg03735888:ZNF132:TssU12:Island
N:METH:cg03737999:MFNG:TssU131:NA
N:METH:cg03738134:MROH6:TssD1064:Island
N:METH:cg03738253:BCL6B:TssU874:Island
N:METH:cg03739102:NA:NA:Island
N:METH:cg03739411:HS3ST6:TssD318:Island
N:METH:cg03740710:RP11-195F19.5:TssD161:Island
N:METH:cg03741406:RP1-118J21.25:TssD454:Island
N:METH:cg03743008:NA:NA:Island
N:METH:cg03745002:TOX3:TssU73:Island
N:METH:cg03745244:FAM131C:TssD397:Island
N:METH:cg03745431:C1orf95:TssD211:Island
N:METH:cg03745912:SFXN4:TssD334:Shore
N:METH:cg03746590:DCTN6:TssU505:Shore
N:METH:cg03746823:FAM13C:TssD121:Shore
N:METH:cg03747028:RP11-442N24__B.1:TssD518:Shore
N:METH:cg03747309:TRAP1:TssD473:NA
N:METH:cg03748434:SLC9A5:TssU52:Island
N:METH:cg03749507:TAF6L:TssU215:Shore
N:METH:cg03750111:CDK18:TssU177:Shore
N:METH:cg03750606:ESRRG:TssD1:Shore
N:METH:cg03750742:ASPM:TssU365:Shore
N:METH:cg03750778:RP11-472M19.2:TssU38:Island
N:METH:cg03751272:CTC-459F4.3:TssD350:Shore
N:METH:cg03751813:ZNF585B:TssU6:NA
N:METH:cg03752689:C1orf74:TssU280:Shore
N:METH:cg03753681:GDF7:TssD75:Island
N:METH:cg03753849:PRICKLE1:TssD16:Island
N:METH:cg03754180:SMAD9:TssD334:Island
N:METH:cg03754311:FAM43B:TssD96:Island
N:METH:cg03756448:TET1:TssD118:Island
N:METH:cg03757145:CDKL2:TssD69:Island
N:METH:cg03758392:C3orf70:TssD395:Island
N:METH:cg03758918:RUNX2:TssD103:Island
N:METH:cg03760809:RP11-470C13.4:TssD9:Shore
N:METH:cg03760927:LNP1:TssD226:Island
N:METH:cg03761649:RIMKLB:TssD85:Island
N:METH:cg03762702:HDAC1:TssD29:Island
N:METH:cg03763950:SLC30A1:TssD1246:Shore
N:METH:cg03764062:FKBP2:TssU302:Shore
N:METH:cg03767031:FAN1:TssU348:Island
N:METH:cg03767310:FSTL5:TssU160:NA
N:METH:cg03767822:FKBP11:TssD16:Island
N:METH:cg03768777:VASH2:TssD4:Island
N:METH:cg03768847:HCG9:TssU391:Island
N:METH:cg03769523:C10orf32:TssU47:Shore
N:METH:cg03769629:TRIM26:TssU386:Island
N:METH:cg03770147:KLF7:TssD460:Shore
N:METH:cg03770593:SLC25A12:TssD15:NA
N:METH:cg03770912:TTLL6:TssU97:Island
N:METH:cg03771385:LINC01126:TssD526:Island
N:METH:cg03771448:CCDC136:TssU187:Island
N:METH:cg03772253:NA:NA:NA
N:METH:cg03772856:TMEM97:TssU257:Island
N:METH:cg03773789:GLI4:TssU659:Shore
N:METH:cg03774026:FAM184A:TssU12:Island
N:METH:cg03774540:LAMA3:TssU328:Shore
N:METH:cg03776464:EPHA4:TssD57:Island
N:METH:cg03776551:ZNF396:TssD425:Island
N:METH:cg03777804:PLLP:TssU109:Island
N:METH:cg03778155:RSPO3:TssU130:Island
N:METH:cg03778788:RP5-921G16.1:TssU70:Island
N:METH:cg03778981:PLEKHG5:TssU420:Island
N:METH:cg03779258:LARGE:TssU238:Island
N:METH:cg03780079:AC018755.16:TssD90:Island
N:METH:cg03780338:NA:NA:NA
N:METH:cg03780455:RIBC2:TssD23:Island
N:METH:cg03780545:PPP1R42:TssU116:Island
N:METH:cg03781084:NFE2L3:TssU135:Island
N:METH:cg03781505:NA:NA:Island
N:METH:cg03785696:HOXA11-AS:TssD169:Island
N:METH:cg03785807:GBE1:TssD260:Shore
N:METH:cg03786336:HES1:TssD263:Shore
N:METH:cg03786924:KCNQ5:TssD108:Island
N:METH:cg03787876:ITPRIP:TssD480:Island
N:METH:cg03788004:CHPT1:TssD424:Island
N:METH:cg03789152:TBC1D15:TssU116:Island
N:METH:cg03790207:PEX6:TssU150:Island
N:METH:cg03790899:NA:NA:Island
N:METH:cg03790908:ABCC8:TssU121:Island
N:METH:cg03791385:P4HTM:TssU93:Island
N:METH:cg03791450:GLIS2-AS1:TssD181:Island
N:METH:cg03792296:RP11-792A8.4:TssD127:Island
N:METH:cg03792947:BBX:TssD469:Shore
N:METH:cg03793066:FOXP2:TssD238:Island
N:METH:cg03793804:STX1B:TssD45:Island
N:METH:cg03794218:TUBGCP4:TssD481:Shore
N:METH:cg03794550:GAS2:TssU592:Shore
N:METH:cg03795903:LCLAT1:TssU153:Shore
N:METH:cg03796881:ZHX2:TssD532:Island
N:METH:cg03797501:CYP1A1:TssU822:Island
N:METH:cg03797768:LINC00327:TssD102:Island
N:METH:cg03798566:NA:NA:Island
N:METH:cg03801030:APBB1:TssU136:Shore
N:METH:cg03801300:LINC01163:TssD31046:Shore
N:METH:cg03802069:SOX14:TssU534:Shore
N:METH:cg03802201:GPRC5A:TssD25692:NA
N:METH:cg03802907:LRRC37A3:TssD36:Island
N:METH:cg03803211:PCBP1-AS1:TssU151:Island
N:METH:cg03803811:CRNDE:TssD419:Shore
N:METH:cg03804985:SLC2A8:TssD30:Island
N:METH:cg03805410:NDUFA6-AS1:TssD2:Shore
N:METH:cg03807235:PEX7:TssD475:Island
N:METH:cg03808158:CHST11:TssU421:Island
N:METH:cg03809147:NA:NA:Island
N:METH:cg03809891:ZNF442:TssU38:Shore
N:METH:cg03812384:GAREM:TssU926:Shore
N:METH:cg03812681:NA:NA:Shelf
N:METH:cg03812724:RBM11:TssU89:Shore
N:METH:cg03813168:ARHGAP20:TssU262:Island
N:METH:cg03813215:BCL2:TssD341:Island
N:METH:cg03814022:NA:NA:Island
N:METH:cg03814390:CBX8:TssU1233:Island
N:METH:cg03814686:JMY:TssD1306:Island
N:METH:cg03815571:FAM120B:TssD48:Island
N:METH:cg03816687:RP5-1065O2.4:TssD479:Island
N:METH:cg03817671:EFEMP1:TssD136:Shore
N:METH:cg03818920:RIPPLY2:TssU208:Shore
N:METH:cg03818977:DOC2A:TssD64:Shore
N:METH:cg03818992:HDLBP:TssD56:Island
N:METH:cg03820024:WDR54:TssD157:Shore
N:METH:cg03820909:FLJ37035:TssD39:Island
N:METH:cg03820986:ZNF552:TssU93:Shore
N:METH:cg03821987:RHPN1-AS1:TssD110:Island
N:METH:cg03822011:GAS2:TssU468:Island
N:METH:cg03822259:ZSCAN10:TssU1094:NA
N:METH:cg03824617:ADGB:TssD6:Island
N:METH:cg03825332:KCNJ5:TssU755:Island
N:METH:cg03825790:JAG1:TssU888:Shore
N:METH:cg03826317:GPR158-AS1:TssU297:Island
N:METH:cg03826668:EFHC1:TssD369:Shore
N:METH:cg03828121:ZNF284:TssU159:Island
N:METH:cg03828603:DCAKD:TssD578:Shore
N:METH:cg03828693:ARID5B:TssD626:Shore
N:METH:cg03831465:ABTB2:TssD759:Island
N:METH:cg03833566:FAM212A:TssD399:Island
N:METH:cg03833880:RP11-371M22.1:TssU410:Island
N:METH:cg03835332:ELL3:TssU4:Island
N:METH:cg03836184:GHR:TssD217:Island
N:METH:cg03836414:KCTD8:TssU252:Island
N:METH:cg03838635:RP11-74E22.8:TssU1080:Shore
N:METH:cg03838680:NA:NA:Shore
N:METH:cg03839625:PABPC1L:TssU261:Shore
N:METH:cg03839661:AC108142.1:TssD166:Island
N:METH:cg03840924:RP5-1029K10.2:TssD5918:Island
N:METH:cg03841541:RP11-72I8.1:TssD49:Island
N:METH:cg03842258:NA:NA:Island
N:METH:cg03844380:RP11-638I2.4:TssD24485:Island
N:METH:cg03845214:SEMA3D:TssD912:Island
N:METH:cg03845301:ZFP36L2:TssD681:Island
N:METH:cg03845383:CDC5L:TssU380:Shore
N:METH:cg03845863:DNAJC4:TssD19:Island
N:METH:cg03846951:TTLL2:TssD26380:Island
N:METH:cg03847705:NA:NA:Island
N:METH:cg03848145:C1orf52:TssD615:Island
N:METH:cg03848555:C9orf40:TssD442:Island
N:METH:cg03848697:TESC:TssD11:Island
N:METH:cg03849074:ZKSCAN3:TssD68:NA
N:METH:cg03849685:KIAA0101:TssU88:NA
N:METH:cg03850234:NA:NA:NA
N:METH:cg03851143:HLA-F:TssD8:Island
N:METH:cg03851155:HAS3:TssD161:Island
N:METH:cg03851490:CXorf22:TssU58:NA
N:METH:cg03851645:PLCD1:TssD88:Island
N:METH:cg03851984:PPP2R2B:TssU5:Island
N:METH:cg03852963:SPG7:TssD296:Shore
N:METH:cg03854198:NTF3:TssD31:Island
N:METH:cg03854262:NINJ1:TssU301:Island
N:METH:cg03854543:TRIM2:TssU144:Shore
N:METH:cg03855710:N4BP2L1:TssU44:Shore
N:METH:cg03856109:ACCS:TssU18:Island
N:METH:cg03856178:ARID5A:TssU167:Island
N:METH:cg03856450:SFXN5:TssU23:Island
N:METH:cg03856492:FAM117A:TssU14:Island
N:METH:cg03856786:ZNF497:TssU285:Island
N:METH:cg03859186:ZNF785:TssD62:Island
N:METH:cg03859495:ITGAX:TssD22837:NA
N:METH:cg03860466:PRDX2:TssU267:Shore
N:METH:cg03860859:CMTM3:TssD31:Island
N:METH:cg03861105:RHOQ:TssD68:Island
N:METH:cg03861200:CTB-113I20.2:TssD61:Island
N:METH:cg03861404:NA:NA:Island
N:METH:cg03862225:CTBP2:TssU714:Island
N:METH:cg03862226:LRP1:TssU1006:Shore
N:METH:cg03863464:PIK3IP1:TssD75:Shore
N:METH:cg03863616:SYT1:TssD79:NA
N:METH:cg03867759:ADRB2:TssD1162:Shore
N:METH:cg03869498:FOXC1:TssU381:Island
N:METH:cg03869703:NAGA:TssU20:Island
N:METH:cg03869874:CARKD:TssD41:Island
N:METH:cg03870746:C7orf50:TssU255:Island
N:METH:cg03870845:TOM1L1:TssU70:Island
N:METH:cg03871675:ENO4:TssU183:Island
N:METH:cg03874509:PRMT6:TssD710:Island
N:METH:cg03874728:CCDC38:TssU72:Island
N:METH:cg03875632:WBP1:TssU891:Island
N:METH:cg03876622:YBX3:TssU318:Shore
N:METH:cg03876729:PPFIBP2:TssD123:Island
N:METH:cg03876823:AHCY:TssU162:NA
N:METH:cg03877020:VARS:TssD597:Shore
N:METH:cg03877267:NA:NA:Island
N:METH:cg03877364:FRAS1:TssD611:Shore
N:METH:cg03877506:NA:NA:Island
N:METH:cg03877957:NA:NA:Island
N:METH:cg03880509:LTB:TssD1585:Island
N:METH:cg03881544:EVC:TssU344:Shore
N:METH:cg03881663:PDX1-AS1:TssD369:Island
N:METH:cg03882777:COL11A2:TssU688:Island
N:METH:cg03884587:BRINP2:TssD10300:Island
N:METH:cg03884783:ZNF569:TssD114:Island
N:METH:cg03884792:WNT1:TssU129:Island
N:METH:cg03885271:BHLHE23:TssD841:Island
N:METH:cg03886242:NFE2L3:TssD171:Island
N:METH:cg03886449:CHODL:TssU130:Shore
N:METH:cg03887008:UBE2I:TssU950:Shore
N:METH:cg03887426:RSPH4A:TssD38:NA
N:METH:cg03888579:DLGAP3:TssD39153:Island
N:METH:cg03891598:OSGIN1:TssU46:NA
N:METH:cg03891849:KCNIP3:TssU8:NA
N:METH:cg03894174:NA:NA:Shore
N:METH:cg03897136:HOOK1:TssU137:Island
N:METH:cg03897252:ZNF365:TssU151:Island
N:METH:cg03897318:TWF2:TssD315:Island
N:METH:cg03898845:CD58:TssU347:Shore
N:METH:cg03899372:YOD1:TssD321:Island
N:METH:cg03899598:JMJD8:TssD14:Island
N:METH:cg03900386:NA:NA:NA
N:METH:cg03900474:NA:NA:Shore
N:METH:cg03900542:DEDD2:TssD362:Island
N:METH:cg03900646:ROR2:TssU27:Island
N:METH:cg03901257:EPM2AIP1:TssD290:Shore
N:METH:cg03901351:ATP8B1:TssD464:Island
N:METH:cg03901784:BIVM:TssD136:Island
N:METH:cg03902201:NA:NA:NA
N:METH:cg03903991:DKK2:TssD1429:Shore
N:METH:cg03904013:LINC01158:TssD1818:Shelf
N:METH:cg03905463:PCGF5:TssU285:Shore
N:METH:cg03905847:NKX6-2:TssU377:Island
N:METH:cg03905905:OTX1:TssU27:Island
N:METH:cg03906033:SPEG:TssD435:Shore
N:METH:cg03907454:KIF2C:TssU355:Shore
N:METH:cg03908015:HMX3:TssU38:Island
N:METH:cg03909509:NPAS2:TssU301:Island
N:METH:cg03909781:TP73-AS1:TssU163:Shore
N:METH:cg03910335:TRPS1:TssU33:Shore
N:METH:cg03910652:RAI1:TssD70035:Island
N:METH:cg03910767:LINC01397:TssD1666:Island
N:METH:cg03911494:RP11-432I5.2:TssD257:Island
N:METH:cg03911502:CRMP1:TssU193:Island
N:METH:cg03913792:CDK6:TssU169:Island
N:METH:cg03914707:ETV1:TssU65:Island
N:METH:cg03915638:PTPRG-AS1:TssU1036:Shore
N:METH:cg03916002:KIF3A:TssU107:Island
N:METH:cg03917423:RHBG:TssD7:Island
N:METH:cg03919554:FGFR3:TssD211:Island
N:METH:cg03919694:NAV2:TssU76:Island
N:METH:cg03919781:MICU3:TssU523:Shore
N:METH:cg03919836:GINS3:TssD32:Island
N:METH:cg03920233:DOC2A:TssD44:Island
N:METH:cg03920445:SYNJ2:TssD250:Island
N:METH:cg03921149:NXPH4:TssD447:Shelf
N:METH:cg03921179:SLC4A8:TssD117:Island
N:METH:cg03921416:SLC16A7:TssU166:Shore
N:METH:cg03921599:FADS2:TssD67:Island
N:METH:cg03923274:RBM23:TssD19:Island
N:METH:cg03926166:HRK:TssU148:Island
N:METH:cg03927893:CECR2:TssU136:Island
N:METH:cg03929205:PICK1:TssU2:Island
N:METH:cg03929741:EFNB2:TssU218:Island
N:METH:cg03930837:PTGES3L:TssD14:Shore
N:METH:cg03930899:TMPOP2:TssD82:Shore
N:METH:cg03930964:BCRP8:TssU14:Shore
N:METH:cg03931027:MATR3:TssD27:Island
N:METH:cg03931416:TPTE2P5:TssU3:Island
N:METH:cg03931678:NUP210:TssU335:Island
N:METH:cg03932308:ETV1:TssD250:Shore
N:METH:cg03932406:SPRED2:TssD1431:Island
N:METH:cg03935432:SIGIRR:TssD721:Island
N:METH:cg03936955:CNTN2:TssD17:NA
N:METH:cg03938598:MAPK12:TssD105:Island
N:METH:cg03939688:KLF4:TssD13:Island
N:METH:cg03940157:SEZ6:TssU41:Island
N:METH:cg03940556:SLC2A10:TssU20:Shore
N:METH:cg03940620:B3GAT1:TssU394:Island
N:METH:cg03940966:THEM4:TssD194:Island
N:METH:cg03943127:RP11-345J4.3:TssD32:Island
N:METH:cg03943839:TMC7:TssU78:Island
N:METH:cg03945320:JMJD8:TssD197:Island
N:METH:cg03946034:RP11-895M11.2:TssU520:Island
N:METH:cg03950590:CCNB2:TssU92:Shore
N:METH:cg03954173:CD97:TssU2:NA
N:METH:cg03954442:KLF13:TssU904:Island
N:METH:cg03954861:TAPBPL:TssU46:NA
N:METH:cg03956680:UGP2:TssU554:Shore
N:METH:cg03959347:BICC1:TssD158:Island
N:METH:cg03961800:ANKRD35:TssU372:Island
N:METH:cg03962173:SH2B2:TssD676:Island
N:METH:cg03962809:CFLAR:TssU16:Island
N:METH:cg03963327:RP11-467K18.2:TssD20:Island
N:METH:cg03963552:ZNF775:TssU65:Island
N:METH:cg03963929:KCNK5:TssU199:Island
N:METH:cg03965795:NA:NA:Island
N:METH:cg03966449:RP4-536B24.4:TssU93:Island
N:METH:cg03967192:ATP6V1C2:TssU172:Island
N:METH:cg03967521:ZNF608:TssD92314:Island
N:METH:cg03969219:CTC-265F19.2:TssD405:Island
N:METH:cg03969316:NA:NA:Island
N:METH:cg03969906:HIST1H4A:TssU140:Shore
N:METH:cg03969997:WBSCR27:TssD1:Island
N:METH:cg03970588:GLUL:TssD137:Island
N:METH:cg03973036:NA:NA:NA
N:METH:cg03974347:CRYM:TssU75:Shore
N:METH:cg03974689:NECAB2:TssU484:Island
N:METH:cg03975797:ST8SIA4:TssU6:Island
N:METH:cg03976379:ZEB1-AS1:TssU8:Island
N:METH:cg03976877:VIPR2:TssD40:Island
N:METH:cg03977782:SIDT1:TssU151:Shore
N:METH:cg03978920:HAUS4:TssD46:Island
N:METH:cg03979149:MICB:TssU578:Island
N:METH:cg03979206:HSPA1B:TssU318:Shore
N:METH:cg03980304:IL4R:TssD10:Island
N:METH:cg03980541:C16orf86:TssD130:Island
N:METH:cg03980824:TTLL7:TssU570:Shore
N:METH:cg03980991:RP4-777L9.2:TssU720:Shore
N:METH:cg03982087:RAB31:TssD599:Island
N:METH:cg03982544:PLEKHA7:TssU51:Island
N:METH:cg03983589:SCNN1B:TssD342:Island
N:METH:cg03984733:HDHD3:TssD121:Island
N:METH:cg03984780:BDNF:TssU16:Island
N:METH:cg03985136:ULBP2:TssU403:Island
N:METH:cg03985459:RP3-441A12.1:TssD750:Shore
N:METH:cg03986968:AVEN:TssD484:Island
N:METH:cg03986989:ABR:TssU438:Island
N:METH:cg03987115:HOXA10:TssU287:Island
N:METH:cg03987227:PURA:TssD831:Island
N:METH:cg03987639:NA:NA:Island
N:METH:cg03988119:USP3:TssD970:Shore
N:METH:cg03988778:SVIP:TssD29:Island
N:METH:cg03989244:PKM:TssU8:Island
N:METH:cg03989322:SLC30A5:TssD63:Shore
N:METH:cg03990551:BBS7:TssD129:Island
N:METH:cg03990903:ZMIZ2:TssD556:Island
N:METH:cg03991848:MYO7A:TssU813:NA
N:METH:cg03994053:RBP7:TssU97:Shore
N:METH:cg03994069:NPL:TssU8:Island
N:METH:cg03995228:RP11-378A13.2:TssU31:Island
N:METH:cg03995567:KCTD17:TssU6:Island
N:METH:cg03995966:C7orf31:TssD46:Island
N:METH:cg03995982:NA:NA:Island
N:METH:cg03997080:ZNF776:TssD7:Island
N:METH:cg03997296:FAM66C:TssU17:Island
N:METH:cg03998871:ELOVL5:TssD3:Island
N:METH:cg03999216:LINC01305:TssD618:Island
N:METH:cg03999932:FMNL2:TssD412:Island
N:METH:cg04003228:ANKAR:TssD76:Island
N:METH:cg04004437:ANKRD29:TssD258:Island
N:METH:cg04004578:CXCL3:TssU265:Shore
N:METH:cg04005075:NDRG4:TssU43:Shore
N:METH:cg04005480:PKIB:TssU70:Island
N:METH:cg04005725:KLHDC8B:TssU361:Island
N:METH:cg04006554:ENPP5:TssD179:NA
N:METH:cg04006722:GLRB:TssU37:Island
N:METH:cg04007151:NIM1K:TssD80:Island
N:METH:cg04009887:GRPEL2:TssU478:Shore
N:METH:cg04010471:NA:NA:Island
N:METH:cg04011206:RP11-17M16.2:TssU401:Island
N:METH:cg04012266:PDE3A:TssD204:Island
N:METH:cg04012592:LINC01122:TssD543:Island
N:METH:cg04012924:FAR1-IT1:TssU173:Island
N:METH:cg04013595:XXbac-BPG249D20.9:TssD385:NA
N:METH:cg04015759:FNDC4:TssU68:Island
N:METH:cg04016431:TRIM31:TssD2036:Island
N:METH:cg04019016:NA:NA:Island
N:METH:cg04019983:MICB:TssD1:Island
N:METH:cg04020066:JAZF1:TssU151:Shore
N:METH:cg04022108:KIF13B:TssU440:Shore
N:METH:cg04023162:PHPT1:TssD114:Island
N:METH:cg04023369:FAT4:TssU1117:Island
N:METH:cg04024413:HIST1H2AJ:TssU22:Shore
N:METH:cg04025074:PRLR:TssD567:NA
N:METH:cg04027074:STX11:TssU233:Island
N:METH:cg04027632:NA:NA:NA
N:METH:cg04027805:AJAP1:TssD373:Island
N:METH:cg04028010:BCR:TssD76:Shore
N:METH:cg04028224:RAB37:TssD115:Island
N:METH:cg04028634:ADCY1:TssD85:Island
N:METH:cg04029421:FHAD1:TssD175:Island
N:METH:cg04030842:UBE2I:TssU810:Shore
N:METH:cg04031504:TXLNA:TssU228:Shore
N:METH:cg04032861:SYAP1:TssU196:Shore
N:METH:cg04033650:NSUN5:TssD123:Island
N:METH:cg04035031:ATXN10:TssD150:Island
N:METH:cg04035386:ZFP90:TssD344:Shore
N:METH:cg04035559:HK1:TssU68:Island
N:METH:cg04036101:KIFC3:TssD120:Island
N:METH:cg04036462:SYT5:TssU17:Island
N:METH:cg04039414:FLJ21408:TssU14:Island
N:METH:cg04044297:RNF6:TssD35977:Island
N:METH:cg04044445:EXT2:TssD37:Island
N:METH:cg04044502:RTKN2:TssD72:Island
N:METH:cg04044684:RP11-46H11.12:TssD428:Island
N:METH:cg04044983:SLC9A5:TssU740:Island
N:METH:cg04046704:FZD3:TssD869:Shore
N:METH:cg04046980:MBTPS1:TssU1292:NA
N:METH:cg04048250:CPLX1:TssD9558:Island
N:METH:cg04048411:PLXNC1:TssU557:Island
N:METH:cg04049102:MICE:TssD96:Island
N:METH:cg04050331:GATA3:TssD520:Island
N:METH:cg04051458:THBS1:TssU221:Island
N:METH:cg04051571:SCARA5:TssU13:NA
N:METH:cg04053118:SCN3B:TssD1:Shore
N:METH:cg04054012:THSD1:TssD2:Island
N:METH:cg04055107:CFL1:TssD20:Island
N:METH:cg04055142:CTC-236F12.4:TssD698:Island
N:METH:cg04055615:DDAH2:TssU149:Island
N:METH:cg04055919:NA:NA:Island
N:METH:cg04057037:GABBR1:TssD34:Island
N:METH:cg04058593:AC106786.1:TssU94:Island
N:METH:cg04058937:NA:NA:Island
N:METH:cg04059318:PTEN:TssU345:Island
N:METH:cg04059461:ULBP1:TssU56:Island
N:METH:cg04060275:DUSP1:TssU592:Island
N:METH:cg04062187:CD247:TssD63103:Island
N:METH:cg04062510:SNCAIP:TssD83:Shore
N:METH:cg04063216:FAM84A:TssU329:Island
N:METH:cg04064675:ZDHHC13:TssD403:Island
N:METH:cg04065065:PIGO:TssD2:Island
N:METH:cg04065558:PRKX:TssD75:Island
N:METH:cg04070533:AFAP1L2:TssD118:Island
N:METH:cg04070995:HPSE2:TssD276212:Island
N:METH:cg04071516:KLF16:TssU1370:Island
N:METH:cg04072570:NA:NA:NA
N:METH:cg04072843:PTCHD3P2:TssD1362:Shore
N:METH:cg04073970:CBX8:TssU1231:Island
N:METH:cg04076037:PFN4:TssU47:Island
N:METH:cg04076212:AXDND1:TssD283:Shore
N:METH:cg04076371:NA:NA:Shore
N:METH:cg04076444:GSE1:TssU18:Island
N:METH:cg04076682:QSER1:TssD1016:Shore
N:METH:cg04077077:FAM117A:TssU126:Shore
N:METH:cg04077199:LRRC75B:TssD1:Island
N:METH:cg04077210:TMEM192:TssD97:Shore
N:METH:cg04077677:RP11-98G7.1:TssU1042:Shore
N:METH:cg04077695:DISC1:TssD521:Island
N:METH:cg04078601:NA:NA:Island
N:METH:cg04078921:HIST1H4H:TssD297:Island
N:METH:cg04079248:ARL4A:TssU172:Island
N:METH:cg04080270:RAB3B:TssU114:Shore
N:METH:cg04080353:CTBP2:TssU40:Island
N:METH:cg04080595:PRDM16:TssU84:Island
N:METH:cg04081326:FAM149A:TssD9:Shore
N:METH:cg04082353:SNAP47:TssD310:NA
N:METH:cg04083234:RP5-933K21.3:TssD351:Shore
N:METH:cg04083712:ZNF655:TssD482:Island
N:METH:cg04083751:C10orf54:TssU158:Island
N:METH:cg04083753:RP3-510D11.1:TssD3843:Island
N:METH:cg04084132:TLDC1:TssU26:Shore
N:METH:cg04084295:SOGA3:TssD9:Shelf
N:METH:cg04084618:SLC1A3:TssD72:NA
N:METH:cg04085025:SCRN1:TssU27:Island
N:METH:cg04085822:NTN3:TssD339:Island
N:METH:cg04086019:ABRACL:TssU186:Shore
N:METH:cg04086443:PHGDH:TssD4728:NA
N:METH:cg04087237:CACNB4:TssU171:Island
N:METH:cg04088817:XXbac-B135H6.15:TssD27:Island
N:METH:cg04090027:FAHD2B:TssU2:Island
N:METH:cg04093932:RBFOX3:TssU223:Island
N:METH:cg04094169:CADM3:TssD343:Shore
N:METH:cg04094653:PAX7:TssD15184:Island
N:METH:cg04094723:ITGB4:TssU197:Island
N:METH:cg04094751:HSPA12B:TssD12502:Island
N:METH:cg04095732:NA:NA:Shore
N:METH:cg04096096:OFD1:TssD52:Island
N:METH:cg04096365:IFI30:TssU28:Shore
N:METH:cg04096472:AKR1D1:TssD158:Shore
N:METH:cg04096688:AP000320.7:TssD128286:Shore
N:METH:cg04099180:HOXB3:TssD4947:Shelf
N:METH:cg04099652:POU3F2:TssU492:Island
N:METH:cg04099803:LPHN2:TssD151:NA
N:METH:cg04100696:DKK3:TssU90:Island
N:METH:cg04101050:B3GALT5-AS1:TssD49:Island
N:METH:cg04101874:HEY1:TssD1090:Island
N:METH:cg04102126:ZBTB37:TssU40:Island
N:METH:cg04102586:SLC35A3:TssU24:Island
N:METH:cg04103070:NA:NA:Shelf
N:METH:cg04103450:NA:NA:Island
N:METH:cg04103862:SOX6:TssU279:Shore
N:METH:cg04105683:DOC2A:TssU89:Shore
N:METH:cg04106641:ORC4:TssU390:Shore
N:METH:cg04106782:RP11-95M5.1:TssD1039:Shore
N:METH:cg04107037:ATOH1:TssD300:Island
N:METH:cg04109220:SPAG8:TssU23:Island
N:METH:cg04109923:PDX1-AS1:TssU58:Island
N:METH:cg04110421:BRCA1:TssU8:Shore
N:METH:cg04110544:GHR:TssD321:Island
N:METH:cg04110665:PDE4B:TssU64:Shore
N:METH:cg04111064:FOXL2NB:TssU29:Island
N:METH:cg04111314:EGR4:TssD114:Island
N:METH:cg04112169:NA:NA:NA
N:METH:cg04112567:RP3-510D11.2:TssD76:Island
N:METH:cg04112845:CYBRD1:TssD29:Island
N:METH:cg04115659:PIK3AP1:TssD148:Island
N:METH:cg04116218:C16orf62:TssD8:Island
N:METH:cg04116545:NA:NA:Island
N:METH:cg04116858:TAGLN2:TssU141:Shore
N:METH:cg04117229:SPG20:TssD102:Island
N:METH:cg04117435:NALCN:TssU407:Island
N:METH:cg04118311:HDGF:TssD59:Shelf
N:METH:cg04118888:EGLN3:TssU149:Island
N:METH:cg04119133:ZNF594:TssU16:Island
N:METH:cg04120428:NA:NA:Island
N:METH:cg04120546:MTSS1:TssU224:Island
N:METH:cg04121555:PYGL:TssU60:Shore
N:METH:cg04122601:STYK1:TssD107:Island
N:METH:cg04122632:RP11-430H10.2:TssU123:NA
N:METH:cg04122744:ING5:TssD891:Island
N:METH:cg04123995:CDC42EP4:TssU24:Island
N:METH:cg04124126:MAP7:TssD58:Island
N:METH:cg04124586:RERE:TssD147:NA
N:METH:cg04124987:IKBKB:TssU249:Shore
N:METH:cg04125300:C20orf194:TssD11:Island
N:METH:cg04125371:FBN1:TssU183:Island
N:METH:cg04125625:PTPRU:TssD968:Island
N:METH:cg04126816:CCDC106:TssD110:Island
N:METH:cg04127903:AHSG:TssD4250:NA
N:METH:cg04130057:TAGLN2:TssU1:Shore
N:METH:cg04130185:LBX1-AS1:TssU1101:Island
N:METH:cg04131018:NA:NA:Island
N:METH:cg04131431:LGR6:TssD103:Island
N:METH:cg04132023:ZKSCAN8:TssU275:Island
N:METH:cg04132555:CDH6:TssD764:Shore
N:METH:cg04132917:RORA:TssD1332:Island
N:METH:cg04133572:TOMM40L:TssD16:NA
N:METH:cg04134217:PPP1R9A:TssD283:Shore
N:METH:cg04134240:RP11-638I2.4:TssD24268:Island
N:METH:cg04134305:RNF32:TssD41:Island
N:METH:cg04134624:CBX6:TssD60:Island
N:METH:cg04135106:NA:NA:NA
N:METH:cg04136173:PLCD1:TssD117:Island
N:METH:cg04138571:RP11-35O15.1:TssU194:Island
N:METH:cg04138758:NA:NA:Island
N:METH:cg04140862:RP11-486O13.2:TssD798:Island
N:METH:cg04141379:SPATA6:TssU165:Island
N:METH:cg04143736:AC108142.1:TssD179:Island
N:METH:cg04143750:EFHD1:TssU283:Shore
N:METH:cg04144321:LINC00173:TssU134:NA
N:METH:cg04144589:AKAP5:TssU182:Island
N:METH:cg04147372:RTN1:TssD68:Shore
N:METH:cg04148458:FAIM:TssD13:Island
N:METH:cg04148584:LAMB1:TssU245:Island
N:METH:cg04149955:ELAVL1:TssD394446:Island
N:METH:cg04150516:PRSS56:TssD3321:Island
N:METH:cg04150574:ZNF799:TssD46:Island
N:METH:cg04151290:CD81:TssU25:Island
N:METH:cg04152460:ZKSCAN8:TssU16:Shore
N:METH:cg04152629:CACNB3:TssD217:Island
N:METH:cg04153116:NA:NA:Shore
N:METH:cg04153495:RP11-266L9.5:TssU164:Island
N:METH:cg04153571:CASC10:TssU167:Island
N:METH:cg04153822:EIF2B5:TssD378022:Shore
N:METH:cg04154812:CALCOCO2:TssU142:Shore
N:METH:cg04154903:WNT1:TssD1921:Island
N:METH:cg04155026:TSNAXIP1:TssD70:Shore
N:METH:cg04155600:FLYWCH2:TssU718:Island
N:METH:cg04155687:RP11-480I12.5:TssD262:Island
N:METH:cg04156369:S1PR1:TssD35:Island
N:METH:cg04156464:RP11-461O7.1:TssD503:Shore
N:METH:cg04159381:ZCCHC11:TssD40:Island
N:METH:cg04159901:NA:NA:Island
N:METH:cg04160501:FOXK1:TssD1726:Shore
N:METH:cg04162225:GMPR:TssD319:Island
N:METH:cg04163118:EHHADH:TssD1089:Shore
N:METH:cg04163119:FRS3:TssD275:Island
N:METH:cg04164184:LINC01158:TssU773:Shore
N:METH:cg04164190:HS3ST3B1:TssD1055:Island
N:METH:cg04164415:ANKRD29:TssU8:Island
N:METH:cg04166304:MIS18BP1:TssU11:Island
N:METH:cg04166874:ERI3:TssU230:Shore
N:METH:cg04167064:LINC00505:TssD10809:Island
N:METH:cg04167903:HOTAIRM1:TssD2:Island
N:METH:cg04170071:RABL2A:TssD5:Island
N:METH:cg04170999:NUMBL:TssU20:Island
N:METH:cg04171539:RP11-9G1.3:TssD1492:Shore
N:METH:cg04171853:NA:NA:NA
N:METH:cg04175957:WHAMML1:TssD41:Shore
N:METH:cg04176437:KLHL26:TssU49:NA
N:METH:cg04177089:BCKDK:TssU305:Island
N:METH:cg04177148:NA:NA:Island
N:METH:cg04180299:RLTPR:TssU22:Island
N:METH:cg04180428:CATIP-AS1:TssU273:Island
N:METH:cg04180890:CTC-255N20.1:TssD19:Island
N:METH:cg04181261:TMEM59L:TssU116:Island
N:METH:cg04181321:ZNF71:TssD148:Island
N:METH:cg04182321:RAB39A:TssD749:Island
N:METH:cg04185037:EZR:TssD96:Shore
N:METH:cg04186169:CITED2:TssD149:Island
N:METH:cg04187088:VGLL2:TssU497:Shore
N:METH:cg04188397:ST3GAL1:TssD41:Island
N:METH:cg04189705:TRPM6:TssD120:Island
N:METH:cg04190618:LRP4:TssD1682:Shore
N:METH:cg04190870:UGT8:TssU96:Island
N:METH:cg04194001:THADA:TssD10:Island
N:METH:cg04194651:SVIL:TssU365:Island
N:METH:cg04195127:WFDC1:TssD168:Island
N:METH:cg04197823:EML6:TssD535:Island
N:METH:cg04198824:HMGB1:TssD403:Shore
N:METH:cg04199931:NTNG2:TssD447:Island
N:METH:cg04199943:HLA-L:TssD329:Island
N:METH:cg04200323:MAPK8IP1:TssU134:Island
N:METH:cg04201563:NA:NA:Island
N:METH:cg04202338:RPL32:TssD47:Shore
N:METH:cg04202853:LIMD2:TssD2:Island
N:METH:cg04203758:ITFG1-AS1:TssU27:NA
N:METH:cg04204967:NA:NA:Shore
N:METH:cg04205107:PLD5:TssU321:Island
N:METH:cg04205692:FAM156A:TssD23023:Island
N:METH:cg04206329:RP11-146F11.5:TssD24:Shore
N:METH:cg04206337:SNORA16A:TssD14:Shore
N:METH:cg04206517:ACSL6:TssD12:Island
N:METH:cg04209825:TMEM9:TssD542:Island
N:METH:cg04209911:BRINP2:TssU489:Island
N:METH:cg04210284:SLC6A3:TssU15:Island
N:METH:cg04210631:ESR2:TssD29:Shore
N:METH:cg04210645:RHBDD1:TssU119:Island
N:METH:cg04212568:SETD8:TssD212:Island
N:METH:cg04212922:NA:NA:Island
N:METH:cg04212979:RP11-160O5.1:TssU296:NA
N:METH:cg04215480:ZNF573:TssD2:Shore
N:METH:cg04215672:NA:NA:NA
N:METH:cg04215703:KAZALD1:TssD472:Island
N:METH:cg04215870:SLC16A9:TssD130:Island
N:METH:cg04216289:HES7:TssU486:Shore
N:METH:cg04216397:DACT1:TssU532:Shore
N:METH:cg04217927:AGBL2:TssU163:Island
N:METH:cg04217952:COL26A1:TssD48495:NA
N:METH:cg04219247:CTHRC1:TssU29:Island
N:METH:cg04219515:RP11-159H10.3:TssD3:Island
N:METH:cg04219613:COBL:TssD508:Island
N:METH:cg04220088:SCOC-AS1:TssU7:Shore
N:METH:cg04220579:GET4:TssU434:Island
N:METH:cg04220635:RP11-483I13.6:TssD49:Island
N:METH:cg04222027:NA:NA:Island
N:METH:cg04223207:CNGA1:TssD28:Island
N:METH:cg04225825:FAM184B:TssD283:Island
N:METH:cg04226714:SNAI2:TssD52:Shelf
N:METH:cg04226724:LPHN2:TssD2566:Island
N:METH:cg04226749:MARC2:TssD182:Island
N:METH:cg04227633:TECPR2:TssU9:NA
N:METH:cg04227789:PAM:TssU34:Shore
N:METH:cg04227985:PPP1R3B:TssU20:Island
N:METH:cg04228573:MAP2K6:TssU41:NA
N:METH:cg04230699:GPR19:TssU301:Shore
N:METH:cg04230910:SLC2A12:TssU77:NA
N:METH:cg04231340:NA:NA:Island
N:METH:cg04231772:NA:NA:Shore
N:METH:cg04232325:SUSD4:TssD39:Island
N:METH:cg04232466:HR:TssU158:Island
N:METH:cg04233664:CTBP2:TssU28:Island
N:METH:cg04234680:TRIM9:TssD230:Shore
N:METH:cg04235008:ARHGAP23:TssU245:Island
N:METH:cg04235146:ATP2A2:TssU251:Shore
N:METH:cg04235519:PAX2:TssU104:Island
N:METH:cg04236718:LGR5:TssD367:Island
N:METH:cg04237663:KCNV1:TssU59:Shore
N:METH:cg04238871:FAM53B:TssU346:Island
N:METH:cg04239629:NA:NA:NA
N:METH:cg04239680:RP11-175K6.2:TssD307:Island
N:METH:cg04239843:CEBPD:TssD1882:Island
N:METH:cg04239865:PMP22:TssD5075:Shelf
N:METH:cg04240200:ATRN:TssU396:Island
N:METH:cg04241582:MAT2B:TssD47:Shelf
N:METH:cg04243181:MYH11:TssU304:Island
N:METH:cg04243581:SLC26A4:TssD392:Island
N:METH:cg04244215:LRIG1:TssU105:Island
N:METH:cg04244494:CCDC77:TssU267:Shore
N:METH:cg04244535:OXA1L:TssD20:Island
N:METH:cg04244987:NCKIPSD:TssD157:Island
N:METH:cg04245373:CALB2:TssU2:Island
N:METH:cg04245439:PCOLCE2:TssD68:Island
N:METH:cg04245935:DPYSL3:TssU131:Shore
N:METH:cg04246880:CALY:TssU57:Island
N:METH:cg04248312:USHBP1:TssU148:Island
N:METH:cg04251363:ST3GAL6:TssU83:Shore
N:METH:cg04252242:FAM114A1:TssU181:Shore
N:METH:cg04254066:ZNF347:TssU291:Shore
N:METH:cg04255978:NEURL3:TssU146:Island
N:METH:cg04257169:ZNF518A:TssD219:Island
N:METH:cg04258272:CDC42BPG:TssD238:Island
N:METH:cg04258811:UBE2Q2P11:TssU105:Island
N:METH:cg04260924:ORMDL1:TssD17:Shore
N:METH:cg04261952:AC005355.1:TssD29338:Island
N:METH:cg04262938:NA:NA:Shore
N:METH:cg04263118:BFSP1:TssU162:Island
N:METH:cg04264018:HIST1H2BJ:TssU141:Island
N:METH:cg04266929:MCIDAS:TssD563:Island
N:METH:cg04267436:ZDHHC22:TssU168:Island
N:METH:cg04267590:FAM105A:TssD57:Island
N:METH:cg04269065:PURG:TssD252:Island
N:METH:cg04269098:NA:NA:NA
N:METH:cg04269301:PDLIM7:TssU172:Island
N:METH:cg04269497:RP11-514O12.4:TssD122:Island
N:METH:cg04271391:DAXX:TssU764:Shore
N:METH:cg04272632:CSMD2:TssD1476:Island
N:METH:cg04274487:RAB31:TssD133:Island
N:METH:cg04274800:LINC00909:TssU349:Shore
N:METH:cg04274978:KHNYN:TssU88:Island
N:METH:cg04275985:PRUNE:TssD84:Island
N:METH:cg04276484:CYP46A1:TssD150:Island
N:METH:cg04277560:CADPS2:TssD463:Island
N:METH:cg04278162:TRIM26:TssU967:Island
N:METH:cg04279939:YBX3:TssU251:Island
N:METH:cg04280119:TAF6:TssD86:NA
N:METH:cg04280480:PPARA:TssD385:Island
N:METH:cg04280493:TXNIP:TssU355:Shore
N:METH:cg04280969:MEGF10:TssU432:Island
N:METH:cg04281216:RP11-452I5.2:TssU5:Island
N:METH:cg04281219:ENPP5:TssU138:NA
N:METH:cg04282138:MIR137HG:TssU211:Island
N:METH:cg04282206:PLEKHM1P:TssU513:Shore
N:METH:cg04282419:ARHGAP20:TssU210:Island
N:METH:cg04283429:NA:NA:Island
N:METH:cg04283751:ZNF503-AS2:TssD68:Island
N:METH:cg04285443:HIST1H4PS1:TssD115:Shore
N:METH:cg04285956:NA:NA:Shore
N:METH:cg04286043:KCTD20:TssU45:Island
N:METH:cg04287982:NBPF3:TssU101:Island
N:METH:cg04288036:TMEM223:TssU219:Shore
N:METH:cg04289040:HIST1H2BJ:TssD5215:NA
N:METH:cg04289130:NFIA:TssU310:Island
N:METH:cg04289131:GS1-279B7.2:TssU190:Shore
N:METH:cg04290085:NA:NA:Island
N:METH:cg04290452:PGRMC1:TssU22:Island
N:METH:cg04290510:CDKN3:TssD483:Island
N:METH:cg04290666:WNT8B:TssD19335:Island
N:METH:cg04290747:FBXO44:TssD229:Island
N:METH:cg04292359:FAM89A:TssD718:Island
N:METH:cg04293259:TMPOP1:TssU22:Island
N:METH:cg04293725:FAM172A:TssU195:Shore
N:METH:cg04293888:FGF11:TssU272:Island
N:METH:cg04296147:ENPP1:TssD248:Island
N:METH:cg04296885:EFNA1:TssD55:Island
N:METH:cg04297410:SLC9A8:TssU206:Shore
N:METH:cg04297664:CYP46A1:TssU675:Island
N:METH:cg04298196:PDE5A:TssU16:Island
N:METH:cg04298511:AUTS2:TssU530:Island
N:METH:cg04302290:PCOLCE2:TssD231:Island
N:METH:cg04304352:NA:NA:Shore
N:METH:cg04305764:CASZ1:TssU804:Island
N:METH:cg04305879:PAK6:TssD10:Island
N:METH:cg04306050:ATP5G3:TssU29:Island
N:METH:cg04307977:ADAM23:TssU720:Shore
N:METH:cg04308337:STARD9:TssU555:Shore
N:METH:cg04309093:RIN3:TssD459:Island
N:METH:cg04310316:PODXL:TssU344:Island
N:METH:cg04310824:SCP2:TssD244:Island
N:METH:cg04311606:ZNF136:TssD6:Island
N:METH:cg04312752:MRPL36:TssD161:Island
N:METH:cg04312919:NUAK2:TssD503:Island
N:METH:cg04314218:HYI:TssU42:Shore
N:METH:cg04314247:SLC44A3:TssU53:Island
N:METH:cg04314254:MICAL1:TssU103:Island
N:METH:cg04314463:PNKP:TssD223:Shore
N:METH:cg04314555:COTL1:TssU788:Shore
N:METH:cg04315947:TLL2:TssD1036:Island
N:METH:cg04317492:NA:NA:Island
N:METH:cg04317543:LMNA:TssD2:Island
N:METH:cg04317841:LHFPL5:TssU75:NA
N:METH:cg04317977:XKR6:TssD184861:Island
N:METH:cg04318006:SNTB1:TssD161:Island
N:METH:cg04318534:PLXDC2:TssD1545:Island
N:METH:cg04318704:ZNF702P:TssU242:Island
N:METH:cg04319218:KANK2:TssD197:Island
N:METH:cg04319464:PLAGL1:TssD40:Island
N:METH:cg04319921:DAB2:TssU173:Shore
N:METH:cg04320760:FUT11:TssU225:Shore
N:METH:cg04321580:ARC:TssU299:Island
N:METH:cg04321608:HDAC10:TssU127:Island
N:METH:cg04321866:EFNB2:TssU953:Island
N:METH:cg04322274:CRLF1:TssD23:Island
N:METH:cg04322483:VIPR1:TssU85:Island
N:METH:cg04323312:MMD:TssD733:Island
N:METH:cg04324308:COL4A4:TssD89:Island
N:METH:cg04324727:NRXN3:TssU104:Island
N:METH:cg04324999:NA:NA:Island
N:METH:cg04327529:PRKG1:TssD186:Island
N:METH:cg04327947:BRSK1:TssU155:Shore
N:METH:cg04328162:HS6ST3:TssD16:Island
N:METH:cg04329977:PTPRG:TssU901:Island
N:METH:cg04336554:NA:NA:NA
N:METH:cg04337928:RP11-1055B8.9:TssU706:Island
N:METH:cg04338042:TNFRSF10B:TssU92:Island
N:METH:cg04338281:CRNDE:TssD79:Shore
N:METH:cg04339860:WWP2:TssU135:Shore
N:METH:cg04341153:PLCH2:TssU41:Island
N:METH:cg04342762:DYNC1I1:TssD271588:NA
N:METH:cg04342821:CCDC13:TssU6:Island
N:METH:cg04342924:DENND3:TssD1578:Shore
N:METH:cg04343092:MFSD6:TssD652:Shore
N:METH:cg04344532:RP13-539J13.1:TssD14:NA
N:METH:cg04344917:KIF11:TssU1358:Shore
N:METH:cg04346113:SSTR1:TssU40:Island
N:METH:cg04346226:RAB12:TssD925:Island
N:METH:cg04346415:NLRP14:TssU23:Island
N:METH:cg04346515:C2CD4A:TssD1288:Island
N:METH:cg04346666:NA:NA:Shore
N:METH:cg04347006:SMIM1:TssU594:Island
N:METH:cg04347845:NIM1K:TssU10:Island
N:METH:cg04348419:AC097468.4:TssD128:Island
N:METH:cg04350922:ARHGEF16:TssU54:Island
N:METH:cg04351049:LMX1A:TssU194:Island
N:METH:cg04351258:ZNF764:TssD490:Shore
N:METH:cg04351402:FGD3:TssD312:NA
N:METH:cg04351903:LGR6:TssU821:Shore
N:METH:cg04351979:CTD-3193O13.8:TssU606:Island
N:METH:cg04352026:ZNF544:TssD23:Island
N:METH:cg04352139:MAP1S:TssU4:Shore
N:METH:cg04352676:GABBR1:TssU686:Shore
N:METH:cg04352962:IRF6:TssU235:Shore
N:METH:cg04353095:SPSB4:TssD343:Island
N:METH:cg04353603:RP11-465K1.2:TssD761:NA
N:METH:cg04353771:CCDC30:TssU50:Island
N:METH:cg04353853:LRFN2:TssD536:Island
N:METH:cg04354474:LDHB:TssU14:Shore
N:METH:cg04354805:ZDHHC18:TssU410:Shore
N:METH:cg04354879:FZD2:TssD127:Island
N:METH:cg04355401:SNHG11:TssD173:Island
N:METH:cg04355968:HIST1H3I:TssU107:Shore
N:METH:cg04356180:ZNF384:TssD73:Shore
N:METH:cg04356980:CFAP58:TssD74:NA
N:METH:cg04358741:DNAJC22:TssU1164:Island
N:METH:cg04360049:CD1D:TssD1059:Island
N:METH:cg04360147:ARID1A:TssU816:Shore
N:METH:cg04361032:TGFA:TssD66:Island
N:METH:cg04361435:NCK2:TssU164:Island
N:METH:cg04362560:MIR1-1HG:TssU9:Island
N:METH:cg04362655:SNHG10:TssU145:Island
N:METH:cg04362858:NA:NA:Island
N:METH:cg04362907:NA:NA:Island
N:METH:cg04363768:LYN:TssD765:Island
N:METH:cg04364194:ARL8A:TssU213:Island
N:METH:cg04364517:RP3-395M20.12:TssD457:Island
N:METH:cg04364561:FGF12-AS2:TssU920:Shore
N:METH:cg04365942:CYP46A1:TssU656:Island
N:METH:cg04366011:ADAMTS9-AS2:TssD672:Island
N:METH:cg04366249:SGCE:TssU2:Island
N:METH:cg04366385:FRAS1:TssD1247:Island
N:METH:cg04367197:ARNTL:TssD887:Island
N:METH:cg04367351:PLA2R1:TssD447:Island
N:METH:cg04368067:EZR:TssD99:Island
N:METH:cg04368762:NA:NA:Shore
N:METH:cg04369018:RP11-148B6.2:TssD1601:Shore
N:METH:cg04369251:RNU6-7:TssU231:Island
N:METH:cg04369291:IL20RA:TssU280:Island
N:METH:cg04369964:DNAJC4:TssU165:Shore
N:METH:cg04370142:CTD-2531D15.4:TssD1855:NA
N:METH:cg04370807:ADAP2:Tss0:Island
N:METH:cg04371288:MAP6:TssD980:Island
N:METH:cg04373205:PIM1:TssU909:Island
N:METH:cg04373548:NA:NA:NA
N:METH:cg04375213:DCP1B:TssD159:Island
N:METH:cg04378440:UBTF:TssU144:Island
N:METH:cg04378874:VAT1L:TssD1188:Shore
N:METH:cg04380513:ST8SIA4:TssU12:Island
N:METH:cg04383274:DNAJC28:TssD70:Island
N:METH:cg04384181:SIX4:TssD333:Island
N:METH:cg04385144:MIAT:TssU4:Island
N:METH:cg04385733:RP11-473M20.16:TssU911:Island
N:METH:cg04386405:ZNF83:TssD210:Island
N:METH:cg04389422:RP11-444D3.1:TssU39:Island
N:METH:cg04389426:BNC2:TssU264:Island
N:METH:cg04391222:KREMEN2:TssD15:Island
N:METH:cg04392971:RNU6-481P:TssU1432:Island
N:METH:cg04393132:DUSP6:TssD82:Island
N:METH:cg04393855:CDC42SE1:TssU69:Island
N:METH:cg04394795:RP11-706O15.1:TssU231:Island
N:METH:cg04395369:LPAR2:TssD130:Island
N:METH:cg04395718:AC037459.4:TssD6106:Shelf
N:METH:cg04396539:KLF7:TssU55:Island
N:METH:cg04396550:KCNQ3:TssU233:Island
N:METH:cg04396685:ITPRIPL2:TssU49:Island
N:METH:cg04397429:PTPN13:TssU50:Island
N:METH:cg04398070:SHISA6:TssU1142:Shore
N:METH:cg04398391:SH3RF3-AS1:TssD864:Shore
N:METH:cg04399418:CCND2-AS2:TssD3961:Island
N:METH:cg04400030:SNX1:TssU205:Island
N:METH:cg04401038:ADARB2:TssD316766:NA
N:METH:cg04402633:CDKN1C:TssU1:Island
N:METH:cg04402744:SLC29A3:TssU200:NA
N:METH:cg04403115:SUCLA2-AS1:TssD155:Shore
N:METH:cg04403868:NDUFV3:TssU525:Shore
N:METH:cg04403917:EPDR1:TssD51:Island
N:METH:cg04405266:IFI6:TssU258:Shelf
N:METH:cg04407431:RP11-54O7.16:TssD403:Island
N:METH:cg04407853:FHOD3:TssD430:Island
N:METH:cg04409932:RP11-1E4.1:TssD96:Island
N:METH:cg04410073:PRSS23:TssU19:Island
N:METH:cg04410516:GADD45GIP1:TssU242:Shore
N:METH:cg04410777:SEMA6B:TssU71:Island
N:METH:cg04410834:ABCG4:TssU119:Island
N:METH:cg04411123:KLHL32:TssU263:Island
N:METH:cg04411156:PDE12:TssD1024:Island
N:METH:cg04412646:CHRM3:TssU240:Shore
N:METH:cg04413069:RP11-705C15.4:TssD160:Shore
N:METH:cg04413130:FHDC1:TssD404:Island
N:METH:cg04413301:RP11-293M10.2:TssD46:Shore
N:METH:cg04413644:RP3-510D11.2:TssU80:Island
N:METH:cg04413680:OGFRL1:TssU109:Island
N:METH:cg04413696:XYLT1:TssD148:Island
N:METH:cg04413724:NA:NA:NA
N:METH:cg04414349:NA:NA:Island
N:METH:cg04415731:NA:NA:Island
N:METH:cg04415978:IFT74-AS1:TssU8:Island
N:METH:cg04416750:DCBLD2:TssU36:Island
N:METH:cg04416895:SERHL2:TssU56:Island
N:METH:cg04418492:CYP7B1:TssU8:Island
N:METH:cg04420138:ZBTB16:TssD1005:Shore
N:METH:cg04420319:ZNF26:TssU241:Island
N:METH:cg04420749:NA:NA:Island
N:METH:cg04420932:RPS6KB2:TssU311:Shore
N:METH:cg04421973:ADAMTS9-AS2:TssD102:Shore
N:METH:cg04423342:SEMA4G:TssU164:Shore
N:METH:cg04423976:PARM1:TssD1345:Island
N:METH:cg04424443:DST:TssU318:Island
N:METH:cg04424507:TMEM55A:TssU32:NA
N:METH:cg04424930:HNRNPF:TssD5:Island
N:METH:cg04425820:ZNF649:TssU42:NA
N:METH:cg04426311:LRRN1:TssU61:Island
N:METH:cg04426862:PAX9:TssU63:Shore
N:METH:cg04427852:NMU:TssU198:Island
N:METH:cg04428701:PLAC9:TssD161:Island
N:METH:cg04430381:ZEB1:TssU174:Island
N:METH:cg04430835:SPATA18:TssU89:Island
N:METH:cg04436646:KLHDC1:TssU156:Island
N:METH:cg04436714:LRRC8D:TssD235:Island
N:METH:cg04437662:VPS18:TssU249:Island
N:METH:cg04437841:MCOLN3:TssU143:Island
N:METH:cg04438194:RP11-384K6.6:TssD56:NA
N:METH:cg04438595:SPEN:TssD2065:Shore
N:METH:cg04438814:ABCB4:TssU2:Island
N:METH:cg04439128:LIN9:TssD34:Shore
N:METH:cg04439159:INHBB:TssD1139:Island
N:METH:cg04439516:PLLP:TssU97:Island
N:METH:cg04439623:CR2:TssD25:Island
N:METH:cg04440125:ARHGAP22:TssU295:Shore
N:METH:cg04441562:ANKRD34B:TssD794:Island
N:METH:cg04441780:WHAMM:TssD891:Island
N:METH:cg04442746:RGMB:TssU209:Shore
N:METH:cg04445214:PIK3IP1:TssD166:Shore
N:METH:cg04445772:NA:NA:Island
N:METH:cg04449512:AC016700.5:TssD132:Island
N:METH:cg04449558:HSPE1:TssD136:Island
N:METH:cg04450332:TSLP:TssU233:Island
N:METH:cg04450862:TRIM36:TssU71:Shore
N:METH:cg04451433:NA:NA:Shore
N:METH:cg04451652:USP2-AS1:TssD434:Shore
N:METH:cg04451988:FAM171A1:TssD353:Island
N:METH:cg04452770:NA:NA:Island
N:METH:cg04454259:CBR3:TssD179:Island
N:METH:cg04454506:PLA2G7:TssD397:Shore
N:METH:cg04457536:PEX6:TssU3:Island
N:METH:cg04457626:EFNA5:TssU1492:Island
N:METH:cg04458869:CERS6:TssU73:Island
N:METH:cg04459738:EEF1DP3:TssU500:Shore
N:METH:cg04459865:IFT172:TssU95:Island
N:METH:cg04461388:RP11-396C23.2:TssD73:Island
N:METH:cg04461705:FAM228B:TssU167:Shore
N:METH:cg04464940:AP000432.1:TssU260:Shore
N:METH:cg04465834:CCDC62:TssD58:Island
N:METH:cg04468551:SLC16A7:TssD53:Shore
N:METH:cg04468564:DTWD1:TssD299:Shore
N:METH:cg04469167:MOB3B:TssU127:Shore
N:METH:cg04469346:TXNRD3:TssU22:Island
N:METH:cg04470021:ANXA7:TssD728:Shore
N:METH:cg04470066:C3orf80:TssU104:Island
N:METH:cg04470499:NA:NA:NA
N:METH:cg04471409:RPS6KA2:TssD57:Island
N:METH:cg04474990:FAM198A:TssU57:Island
N:METH:cg04475708:DYNLL1:TssD204:Island
N:METH:cg04476062:ZNF844:TssD396:Island
N:METH:cg04477203:ARAP3:TssU94:Shore
N:METH:cg04477917:MARVELD3:TssU10:Island
N:METH:cg04478931:ARHGAP24:TssD99:Island
N:METH:cg04480903:PRR5:TssD43:Island
N:METH:cg04481212:BDNF:TssD800:Shore
N:METH:cg04482597:POLR1E:TssD95:Island
N:METH:cg04483548:THADA:TssU183:Island
N:METH:cg04484234:LRRC37A11P:TssU79:NA
N:METH:cg04486282:AC000403.1:TssU181:Island
N:METH:cg04486568:ETS2:TssD555:Island
N:METH:cg04487506:NA:NA:Island
N:METH:cg04487931:THEMIS2:TssD25:Island
N:METH:cg04489069:UST:TssD1359:Shore
N:METH:cg04489740:NA:NA:Shore
N:METH:cg04489786:RP11-552D8.1:TssD104:Shore
N:METH:cg04490516:MLST8:TssU10:Island
N:METH:cg04493025:RHBDL3:TssU539:Island
N:METH:cg04493931:AP001347.6:TssU90:Shore
N:METH:cg04494789:RNU1-122P:TssU300:Shore
N:METH:cg04496177:RAD54B:TssD529:Shore
N:METH:cg04496233:VPS51:TssD27:Shore
N:METH:cg04496336:FHDC1:TssD1739:Island
N:METH:cg04498190:TRIM46:TssD38:Shore
N:METH:cg04498580:RP11-342I1.2:TssD250:Island
N:METH:cg04498739:AC002451.3:TssD313:Shore
N:METH:cg04499152:BEND7:TssU298:Island
N:METH:cg04499545:NA:NA:Island
N:METH:cg04501188:FOXD2:TssD2481:Island
N:METH:cg04503457:NA:NA:NA
N:METH:cg04504095:FOXC1:TssD480:Island
N:METH:cg04504441:FSTL4:TssD39:Island
N:METH:cg04504956:NA:NA:Island
N:METH:cg04506601:SLC35A3:TssU134:Shore
N:METH:cg04506836:GPRIN3:TssD235:Island
N:METH:cg04507187:SYT17:TssU36:Island
N:METH:cg04507768:TRIM2:TssU150:Shore
N:METH:cg04507775:NID1:TssD216:Island
N:METH:cg04508286:SEPT7:TssU133:Island
N:METH:cg04508687:RPS6KA2:TssD157:Island
N:METH:cg04513185:CXCR4:TssU916:Shore
N:METH:cg04513669:RP4-612B15.3:TssD184:Island
N:METH:cg04514556:FOXP1:TssD127:Shore
N:METH:cg04515583:BAHCC1:TssU30:Island
N:METH:cg04516083:RP1-199J3.6:TssD1308:Island
N:METH:cg04517374:CABLES2:TssD433:Island
N:METH:cg04517960:ERC2:TssU302:Island
N:METH:cg04518155:C4orf27:TssU189:Shore
N:METH:cg04521957:SKAP2:TssD20:Island
N:METH:cg04522604:NREP:TssU11:Shore
N:METH:cg04524006:NREP:TssU29:Island
N:METH:cg04524120:ZNF570:TssU12:Island
N:METH:cg04524173:LPO:TssD801:Island
N:METH:cg04524652:RP11-610P16.1:TssU119:Island
N:METH:cg04525212:CRIM1:TssU139:Island
N:METH:cg04525496:VCAN:TssD32:Shore
N:METH:cg04526124:TRA2A:TssU102:Island
N:METH:cg04526738:NA:NA:Shore
N:METH:cg04527868:ARFGAP3:TssU146:Island
N:METH:cg04529066:ACADL:TssD55:Island
N:METH:cg04529724:RAET1G:TssU134:Shore
N:METH:cg04531254:TMEM136:TssU17:Island
N:METH:cg04531566:SMIM3:TssD885:Island
N:METH:cg04531794:GOLGA7B:TssU137:Island
N:METH:cg04532229:SLC9A2:TssU756:Island
N:METH:cg04532952:CA4:TssD441:Shore
N:METH:cg04532956:NA:NA:Island
N:METH:cg04533013:ZNF136:TssD25:Island
N:METH:cg04533485:EVI5L:TssU787:Shore
N:METH:cg04534198:ASTE1:TssU6:Island
N:METH:cg04534504:RHOBTB1:TssU137:Island
N:METH:cg04534636:WNT7B:TssU121:Island
N:METH:cg04536008:NME6:TssD148:Island
N:METH:cg04536689:CTD-2540L5.6:TssU8:Island
N:METH:cg04539072:PTER:TssD50:Island
N:METH:cg04539503:NA:NA:Island
N:METH:cg04539573:GREM2:TssU18:NA
N:METH:cg04539574:MYO10:TssU433:Island
N:METH:cg04540976:PPP1R13L:TssU131:Island
N:METH:cg04541675:FAM71E1:TssU2:Island
N:METH:cg04542433:BEAN1:TssU340:Island
N:METH:cg04542489:BCL2L2:TssU226:Shelf
N:METH:cg04542938:RP1-151F17.1:TssD324:Island
N:METH:cg04542976:PCYOX1L:TssU172:Island
N:METH:cg04543012:TFCP2:TssD8:Shore
N:METH:cg04547205:PLIN5:TssU120:Shore
N:METH:cg04547220:DNAH6:TssU22:Island
N:METH:cg04547554:TMEM91:TssU62:Island
N:METH:cg04548378:CDKN1C:TssU353:Island
N:METH:cg04548513:NA:NA:Shore
N:METH:cg04549090:NRXN3:TssD162942:NA
N:METH:cg04550063:SLC36A1:TssU158:Shore
N:METH:cg04550285:ERCC6:TssU208:Shore
N:METH:cg04551011:PDGFRL:TssD1065:Shore
N:METH:cg04551155:ISLR2:TssD4601:Island
N:METH:cg04552346:TCF7:TssU165:Island
N:METH:cg04552940:IFT172:TssU5:Island
N:METH:cg04553410:GBX1:TssU249:Island
N:METH:cg04553559:ZNF703:TssU613:Island
N:METH:cg04553707:RP11-763E3.1:TssD27631:Shore
N:METH:cg04554033:C1QTNF1:TssU112:Island
N:METH:cg04554802:RP11-417L19.5:TssU302:Island
N:METH:cg04555779:LAMA4:TssD295:Island
N:METH:cg04556220:MTMR9LP:TssU41:Island
N:METH:cg04556542:SLC24A4:TssD630:Island
N:METH:cg04557665:RP11-57H14.2:TssU775:Island
N:METH:cg04557695:CDK6:TssU258:Island
N:METH:cg04557953:SLC35F2:TssU66:Shore
N:METH:cg04558174:NA:NA:Shore
N:METH:cg04558362:VPS51:TssU21:Shore
N:METH:cg04559178:RP11-946L16.1:TssU110:Shore
N:METH:cg04560581:SLC48A1:TssU240:Shore
N:METH:cg04561327:ACIN1:TssU19:NA
N:METH:cg04561389:FGF14:TssD1657:Island
N:METH:cg04562562:RP11-180P8.1:TssD39:Island
N:METH:cg04563290:ADORA1:TssU139:Island
N:METH:cg04564935:MED13:TssU893:Shore
N:METH:cg04565547:ASAH1:TssD562:Shore
N:METH:cg04565661:SEMA5B:TssD13:Shore
N:METH:cg04567466:NA:NA:Island
N:METH:cg04568116:PDE2A:TssU77:Island
N:METH:cg04568265:AL157902.3:TssD221:Island
N:METH:cg04568355:CORO6:Tss0:Island
N:METH:cg04569055:PDLIM2:TssU184:Island
N:METH:cg04569381:RP3-525N10.2:TssD279:Shore
N:METH:cg04570149:NA:NA:Shore
N:METH:cg04571321:RYR1:TssD7:NA
N:METH:cg04572161:ZNF559:TssD2:Island
N:METH:cg04573175:CDADC1:TssU408:Shore
N:METH:cg04574700:RP11-254F7.4:TssU323:Island
N:METH:cg04575343:SLC2A13:TssD400:Island
N:METH:cg04576025:RP11-325I22.3:TssU25:Island
N:METH:cg04576203:HTRA2:TssD86:Island
N:METH:cg04576684:ABHD8:TssU1:Island
N:METH:cg04577177:GSG1L:TssU352:Island
N:METH:cg04577253:NA:NA:Island
N:METH:cg04577268:ZNF221:TssU49:Island
N:METH:cg04577625:LRIF1:TssD208:Island
N:METH:cg04578193:CERS2:TssU108:Island
N:METH:cg04578304:NA:NA:Island
N:METH:cg04578660:METRN:TssD28:Island
N:METH:cg04578997:CHST11:TssD7:Island
N:METH:cg04579040:RP11-744I24.2:TssU31:Island
N:METH:cg04579505:TMEM208:TssD447:Shore
N:METH:cg04580029:KREMEN2:TssU61:Island
N:METH:cg04580897:RPSA:TssD443:Shore
N:METH:cg04581832:SRGAP1:TssU542:Island
N:METH:cg04581938:NA:NA:Shelf
N:METH:cg04582164:RAP2B:TssD1025:Island
N:METH:cg04582473:PTEN:TssU811:Island
N:METH:cg04582843:VAV2:TssD138:Island
N:METH:cg04583043:MYLK:TssU129:Island
N:METH:cg04583285:PPP2R2B:TssD17:Island
N:METH:cg04583341:MED13L:TssD598:Shore
N:METH:cg04585517:CDC42EP3:TssU101:Island
N:METH:cg04585928:SMIM15:TssU107:Island
N:METH:cg04588550:MEX3B:TssD1243:Island
N:METH:cg04588774:RP11-473M20.16:TssU482:Island
N:METH:cg04588972:KLK15:TssD1065:Island
N:METH:cg04589027:XXbac-BPG249D20.9:TssU88:NA
N:METH:cg04589660:MEIS3:TssU128:Shore
N:METH:cg04590313:CERKL:TssD356:Island
N:METH:cg04591534:VWA7:TssU65:NA
N:METH:cg04592976:MC1R:TssD284:Shore
N:METH:cg04593426:ECEL1:TssD384:Island
N:METH:cg04593571:TCF7L1:TssU440:Island
N:METH:cg04593780:ZSCAN10:TssU831:NA
N:METH:cg04595323:ENDOV:TssD1587:NA
N:METH:cg04599631:HPSE:TssD107:Island
N:METH:cg04600018:MAD1L1:TssD767:Shore
N:METH:cg04602060:FGF3:TssD1138:Island
N:METH:cg04602387:ZBED9:TssD9398:NA
N:METH:cg04603146:RNU6-481P:TssU1149:Island
N:METH:cg04603184:RNF182:TssU170:Island
N:METH:cg04603834:TRIM13:TssD191:Island
N:METH:cg04604884:DUSP5:TssD346:Island
N:METH:cg04605151:SPTBN1:TssU375:Island
N:METH:cg04605667:SIAH2:TssU518:Island
N:METH:cg04605932:ZNF20:TssD10:Island
N:METH:cg04607400:FAM155A:TssU129:Shore
N:METH:cg04608330:NELL2:TssU66:Shore
N:METH:cg04609262:EXPH5:TssU5:Shore
N:METH:cg04609307:SLC45A1:TssD469:Shore
N:METH:cg04613133:CASP2:TssD264:Island
N:METH:cg04613777:NA:NA:NA
N:METH:cg04614053:ZNF20:TssD353:Island
N:METH:cg04614625:NA:NA:Island
N:METH:cg04614760:CTB-60E11.9:TssU225:Shore
N:METH:cg04614997:SEZ6:TssU21:Island
N:METH:cg04616691:PTEN:TssU1082:Island
N:METH:cg04617251:CNTN5:TssD49:Island
N:METH:cg04618002:FSCN1:TssU2:Island
N:METH:cg04618068:PRNP:TssD172:Island
N:METH:cg04618532:SGK223:TssD168:Island
N:METH:cg04619185:FAM118A:TssD457:Island
N:METH:cg04619603:HOXA11-AS:TssU46:Shore
N:METH:cg04619627:FYCO1:TssU179:Shore
N:METH:cg04619800:FAM103A1:TssD12:Island
N:METH:cg04620091:NEUROG1:TssU165:Island
N:METH:cg04620506:CTA-221G9.12:TssD1342:NA
N:METH:cg04621255:ENDOG:TssD644:Island
N:METH:cg04621578:IGSF9B:TssD947:Island
N:METH:cg04621654:RGL1:TssU141:NA
N:METH:cg04621676:SLC25A33:TssU162:Island
N:METH:cg04626565:MAF:TssD1016:Island
N:METH:cg04627186:AGPS:TssU31:Island
N:METH:cg04627496:NTRK3:TssD6:Island
N:METH:cg04628008:ZBTB16:TssD20:Island
N:METH:cg04628434:GPR126:TssU72:Island
N:METH:cg04629194:PDLIM1:TssD413:Island
N:METH:cg04630810:PPAPDC2:TssD419:Island
N:METH:cg04631728:PELP1:TssU38:Island
N:METH:cg04632671:PPARG:TssD425:Island
N:METH:cg04633384:LDLRAD4:TssD29:Island
N:METH:cg04633513:AVPR1B:TssD53:Island
N:METH:cg04635138:ZNHIT3:TssU524:Shore
N:METH:cg04635736:FGF11:TssU123:Island
N:METH:cg04637598:LINC01117:TssU55:Shore
N:METH:cg04640216:ATL3:TssD20:Island
N:METH:cg04640677:PNPLA4:TssU46:Island
N:METH:cg04640886:MIR7-3HG:TssD298:NA
N:METH:cg04642923:NA:NA:Island
N:METH:cg04644624:TBC1D10A:TssD560:Shore
N:METH:cg04645421:LINC01023:TssU79:Island
N:METH:cg04645430:NA:NA:NA
N:METH:cg04645567:NKX2-3:TssU9:Island
N:METH:cg04646100:MSANTD4:TssU32:Shore
N:METH:cg04646809:PSMG3-AS1:TssU18:Island
N:METH:cg04646944:SEC14L5:TssD37:Island
N:METH:cg04647516:C9orf3:TssD450:Island
N:METH:cg04648143:RP11-1008C21.2:TssU161:Island
N:METH:cg04648747:TBC1D15:TssD411:Shore
N:METH:cg04649627:AC135048.13:TssD202:Island
N:METH:cg04650786:OSTM1:TssD397:Island
N:METH:cg04652441:DIS3L:TssD26:Shore
N:METH:cg04652961:GJA1:TssD1403:NA
N:METH:cg04653012:RP11-459F6.3:TssD243:Island
N:METH:cg04653710:NA:NA:Island
N:METH:cg04655299:CCDC114:TssU468:Shore
N:METH:cg04655365:SERF2:TssD468:Shore
N:METH:cg04655662:LINC00482:TssU181:Shore
N:METH:cg04657205:NA:NA:Island
N:METH:cg04657461:CENPT:TssU14:Island
N:METH:cg04658354:BRCA1:TssU24:Shore
N:METH:cg04658647:JRK:TssD844:Shore
N:METH:cg04658772:VAT1L:TssD5:Island
N:METH:cg04659473:IFIT1:TssU191:NA
N:METH:cg04659729:VARS:TssD589:Shore
N:METH:cg04660234:DCAF10:TssU16:Shore
N:METH:cg04660686:NA:NA:Island
N:METH:cg04660816:NETO2:TssU161:NA
N:METH:cg04661128:PPAPDC2:TssU378:Shore
N:METH:cg04661721:NA:NA:NA
N:METH:cg04661747:Y_RNA:TssU893:Shore
N:METH:cg04662241:TTC26:TssU103:Island
N:METH:cg04663622:RP11-17M16.2:TssD160:Island
N:METH:cg04663870:CSMD1:TssD1216:Island
N:METH:cg04666029:KCNQ1:TssD70176:Shore
N:METH:cg04667141:DET1:TssU7:NA
N:METH:cg04667277:ZEB1:TssU146:Island
N:METH:cg04670377:EPB41L1:TssD376:Island
N:METH:cg04670553:ST20-MTHFS:TssU394:Island
N:METH:cg04671329:SH3PXD2A:TssD180:Island
N:METH:cg04671367:MIR153-1:TssU926:Island
N:METH:cg04671932:MAGI2:TssU7:Shore
N:METH:cg04672351:BDNF:TssU288:Shore
N:METH:cg04672450:SAMD11:TssU76:Island
N:METH:cg04672538:SLC16A6:TssD187:Island
N:METH:cg04673590:HOTAIRM1:TssD338:Island
N:METH:cg04673837:NA:NA:NA
N:METH:cg04673937:EWSAT1:TssD59:Shore
N:METH:cg04674497:SUPT3H:TssU353:Island
N:METH:cg04674581:REXO4:TssU221:Island
N:METH:cg04674803:NA:NA:NA
N:METH:cg04677163:CAV1:TssU96:Island
N:METH:cg04677227:LOXL4:TssU312:Island
N:METH:cg04677344:AGGF1:TssD588:Island
N:METH:cg04677938:NA:NA:Island
N:METH:cg04678565:GGNBP1:TssD31261:Island
N:METH:cg04678793:LY6E:TssD166:Island
N:METH:cg04679031:CLEC2L:TssU464:Shore
N:METH:cg04679072:SP110:TssU113:NA
N:METH:cg04680304:RRM1:TssD101:Island
N:METH:cg04680746:NACAD:TssU255:Island
N:METH:cg04681219:ETV2:TssD2720:Island
N:METH:cg04682862:NA:NA:Island
N:METH:cg04682916:GLI3:TssU189:Island
N:METH:cg04683119:GUF1:TssU492:Shore
N:METH:cg04683240:HLX:TssD112:Island
N:METH:cg04684012:MRPL36:TssD481:Island
N:METH:cg04684864:RP11-318A15.2:TssU192:Island
N:METH:cg04685534:NELL2:TssD93:Island
N:METH:cg04689082:FAM43A:TssU702:Island
N:METH:cg04689167:XXbac-BPG170G13.32:TssU711:Island
N:METH:cg04689409:ENKUR:TssD11:Shore
N:METH:cg04689720:VLDLR-AS1:TssU210:Island
N:METH:cg04690395:OSR1:TssU92:Shore
N:METH:cg04690482:FAM83B:TssU182:Island
N:METH:cg04691018:NA:NA:NA
N:METH:cg04691173:NKX2-3:TssD2215:Island
N:METH:cg04693873:PM20D2:TssD117:Island
N:METH:cg04696193:ZNF543:TssD31:Island
N:METH:cg04696494:UGT1A5:TssU1254:NA
N:METH:cg04697775:ULBP1:TssD189:Island
N:METH:cg04699594:NA:NA:NA
N:METH:cg04700925:KIAA0922:TssU339:Island
N:METH:cg04700938:CCDC163P:TssD77:Shore
N:METH:cg04701420:RP4-575N6.4:TssD558:Shore
N:METH:cg04702396:TVP23C:TssD25:Island
N:METH:cg04703174:KHDRBS2:TssD610:Shore
N:METH:cg04703241:SNX7:TssU202:Island
N:METH:cg04704193:HIST1H3G:TssU156:Shore
N:METH:cg04707074:LINC01126:TssD622:Shore
N:METH:cg04707787:PTEN:TssU711:Island
N:METH:cg04707822:MYT1L:TssD23055:NA
N:METH:cg04710680:AC025171.1:TssD52:Island
N:METH:cg04711050:SLC1A1:TssD312:Island
N:METH:cg04712949:CALCR:TssU975:Shore
N:METH:cg04714638:PDE4C:TssU61:Island
N:METH:cg04714877:STARD3NL:TssD7:Island
N:METH:cg04718428:HCK:TssD420:Island
N:METH:cg04719120:MANEA-AS1:TssU11:Island
N:METH:cg04719435:POU2F3:TssD54:Shore
N:METH:cg04719491:HAS2-AS1:TssD368:Shore
N:METH:cg04719537:CNTN5:TssU75:Island
N:METH:cg04720713:SHANK2:TssD197:Island
N:METH:cg04721144:TMEM41B:TssD571:Shore
N:METH:cg04721582:AGPS:TssU81:Island
N:METH:cg04722249:FAM178B:TssD612:NA
N:METH:cg04722620:CDC42EP5:TssD1888:Island
N:METH:cg04722722:PDE6B:TssD282:Island
N:METH:cg04722756:DENND4B:TssU215:Shore
N:METH:cg04723385:PNP:TssU2:NA
N:METH:cg04724434:SLX4IP:TssU84:Shore
N:METH:cg04725507:TMEM150C:TssU7:Shore
N:METH:cg04725669:AC002454.1:TssU528:Island
N:METH:cg04725777:NA:NA:NA
N:METH:cg04727332:IGFBP3:TssD224:Island
N:METH:cg04729070:SNHG6:TssU121:Island
N:METH:cg04730071:LIMD2:TssD242:Island
N:METH:cg04731813:NELFA:TssD545:Island
N:METH:cg04733302:CFAP70:TssU60:Island
N:METH:cg04733388:UBA5:TssU10:Island
N:METH:cg04733989:NAGA:TssU166:Island
N:METH:cg04736112:NA:NA:Island
N:METH:cg04736140:GPR161:TssD305:Island
N:METH:cg04736260:SELV:TssD82:Island
N:METH:cg04736791:CABP1:TssD66:Island
N:METH:cg04737319:DTD1:TssD30:Island
N:METH:cg04738091:PTEN:TssU787:Island
N:METH:cg04738279:HOXB7:TssD14503:Shore
N:METH:cg04738301:NTN4:TssU37:Island
N:METH:cg04738309:NREP:TssD116:Island
N:METH:cg04739123:LINC01116:TssU194:Island
N:METH:cg04739401:MUS81:TssU85:Island
N:METH:cg04739729:PBX3:TssD190:Island
N:METH:cg04739953:GAL:TssU86:Island
N:METH:cg04740229:ZNF20:TssU22:Shore
N:METH:cg04740599:KIAA1257:TssD38:Island
N:METH:cg04740941:KLHL42:TssU135:Island
N:METH:cg04741133:AC025171.1:TssD490:Island
N:METH:cg04743961:NA:NA:Island
N:METH:cg04744134:KANK3:TssD19:Island
N:METH:cg04744755:BTN1A1:TssD610:Island
N:METH:cg04745201:CCDC163P:TssU45:Island
N:METH:cg04745673:NA:NA:Island
N:METH:cg04747226:GRIA4:TssU81:Island
N:METH:cg04747308:AC093901.1:TssD44:Island
N:METH:cg04747445:BBX:TssU367:Shore
N:METH:cg04747510:MICA:TssU434:Island
N:METH:cg04747517:GPR160:TssU123:Island
N:METH:cg04748988:PPARG:TssU137:Island
N:METH:cg04749104:STEAP3:TssU239:Island
N:METH:cg04749993:C19orf73:TssD25:Island
N:METH:cg04751133:FGF18:TssU388:Island
N:METH:cg04752591:ZBTB9:TssD372:Shore
N:METH:cg04753107:NOL4L:TssD501:Island
N:METH:cg04753439:NA:NA:Island
N:METH:cg04753668:MYH10:TssU324:Island
N:METH:cg04753738:ACSF3:TssU162:Island
N:METH:cg04753786:SEPW1:TssU86:Island
N:METH:cg04754360:ZNF611:TssU118:Island
N:METH:cg04755031:PNPLA5:TssD35:Island
N:METH:cg04759335:CASC10:TssD1942:Island
N:METH:cg04760021:WNT16:TssD1548:Island
N:METH:cg04761198:RGS20:TssD271:Island
N:METH:cg04762034:LINC01571:TssU144:NA
N:METH:cg04763192:PIFO:TssU2:Island
N:METH:cg04765422:RAD18:TssD343:Shore
N:METH:cg04765675:TXLNG:TssU217:Island
N:METH:cg04765929:TNFAIP8L1:TssD112:Island
N:METH:cg04766136:CCDC39:TssU144:Island
N:METH:cg04767442:CRISP1:TssD7598:NA
N:METH:cg04768203:NPAS4:TssD625:Island
N:METH:cg04768657:KIAA1377:TssU49:Island
N:METH:cg04769392:NA:NA:NA
N:METH:cg04769618:SVIL-AS1:TssD153:Island
N:METH:cg04769705:ZFP36L1:TssD282:Island
N:METH:cg04770504:DFNA5:TssD197:Island
N:METH:cg04770983:HCG4P7:TssD81:Island
N:METH:cg04771248:NA:NA:Island
N:METH:cg04771820:KDELC1:TssD374:Island
N:METH:cg04773745:NA:NA:Shore
N:METH:cg04774040:SCN8A:TssD113:Island
N:METH:cg04774194:ECHDC1:TssD21:Island
N:METH:cg04774496:RP11-46H11.12:TssD209:Island
N:METH:cg04775315:TACR2:TssD302:Island
N:METH:cg04775502:GFOD1:TssD77:Island
N:METH:cg04775668:NA:NA:Island
N:METH:cg04775889:TRHDE-AS1:TssU108:Island
N:METH:cg04776304:CH17-373J23.1:TssU417:Shore
N:METH:cg04777071:RABAC1:TssU281:Shore
N:METH:cg04777312:WHAMML1:TssD16:Island
N:METH:cg04778194:CACNA1G-AS1:TssU596:Island
N:METH:cg04778271:CDK5R2:TssD440:Island
N:METH:cg04778793:NA:NA:Island
N:METH:cg04779013:SYNC:TssU11:Island
N:METH:cg04779720:NPPB:TssU387:Island
N:METH:cg04780159:RP11-529K1.4:TssD1069:Island
N:METH:cg04780909:FOXC1:TssD461:Island
N:METH:cg04781584:PPFIA3:TssU96:Island
N:METH:cg04781648:TRIM54:TssU1124:Shelf
N:METH:cg04782667:IZUMO1:TssU184:Shelf
N:METH:cg04784263:PLLP:TssU24:Island
N:METH:cg04784475:ZNF781:TssD5:Island
N:METH:cg04784948:ATAD2B:TssD1444:Shore
N:METH:cg04785227:CHRNA7:TssU1055:Shore
N:METH:cg04786043:NA:NA:NA
N:METH:cg04786141:RP5-1029K10.2:TssD4050:Island
N:METH:cg04787343:BEND6:TssD115:Island
N:METH:cg04787432:HEY2:TssD567:Island
N:METH:cg04787602:FAM212B-AS1:TssD510:Island
N:METH:cg04788288:RP11-326A19.3:TssD129:Shore
N:METH:cg04789550:PLCD1:TssD324:Island
N:METH:cg04789589:IFIT2:TssD40:NA
N:METH:cg04790084:C17orf102:TssU233:Island
N:METH:cg04790936:SH3BP1:TssD52:Island
N:METH:cg04791477:PTPRK:TssD1105:Island
N:METH:cg04793090:CNBP:TssU511:Shore
N:METH:cg04794299:KDELC2:TssD648:Island
N:METH:cg04795713:HLF:TssD219:Island
N:METH:cg04796146:XXbac-BPG308K3.6:TssU280:Island
N:METH:cg04796189:ATOH1:TssD142:Island
N:METH:cg04796763:RPGRIP1:TssU133:Island
N:METH:cg04796775:CCDC91:TssD118:Island
N:METH:cg04797648:GMNC:TssU169:Island
N:METH:cg04797985:NDRG4:TssD3:Island
N:METH:cg04798369:HLA-DMA:TssD701:Shore
N:METH:cg04798796:FAM35A:TssD529:Island
N:METH:cg04798929:RPL26:TssU714:Island
N:METH:cg04799181:FYCO1:TssD294:Island
N:METH:cg04801003:ANTXR1:TssD224:Island
N:METH:cg04802040:NA:NA:Island
N:METH:cg04802302:SYNGAP1:TssD7202:Shore
N:METH:cg04803098:SNORD68:TssU52:Island
N:METH:cg04803128:GNB2:TssU71:Island
N:METH:cg04804377:RAD51AP2:TssU39:NA
N:METH:cg04805619:ZBBX:TssD144:Island
N:METH:cg04807470:TNNC2:TssD3180:Island
N:METH:cg04807855:SPR:TssU149:Island
N:METH:cg04808029:NKX3-2:TssD465:Island
N:METH:cg04808059:TOX2:TssU63:Island
N:METH:cg04808672:AC132812.1:TssU253:Island
N:METH:cg04809597:SMAD3:TssU823:Island
N:METH:cg04810377:SNN:TssU307:Island
N:METH:cg04812615:PAK6:TssU60:Island
N:METH:cg04812760:NA:NA:Island
N:METH:cg04815626:MSRA:TssD497:Island
N:METH:cg04815758:DLK2:TssD240:Island
N:METH:cg04816979:ZNF140:TssD81:Island
N:METH:cg04818919:ZNF793:TssD50:Shore
N:METH:cg04820386:DBIL5P:TssU112:Island
N:METH:cg04820634:HMX2:TssD1776:Island
N:METH:cg04820960:TBL1X:TssU86:Shore
N:METH:cg04821107:MFAP3L:TssU197:Island
N:METH:cg04822330:HEY2:TssD361:Island
N:METH:cg04822405:SLC12A4:TssD111:Shore
N:METH:cg04822808:ADAMTS17:TssD49:Island
N:METH:cg04822973:ARG2:TssU205:Island
N:METH:cg04823168:RGMA:TssU183:Island
N:METH:cg04823311:AC005013.5:TssD201:Island
N:METH:cg04823455:ARSJ:TssD202:Island
N:METH:cg04823720:SLC25A13:TssU285:Shore
N:METH:cg04824304:PTGER4:TssD517:Island
N:METH:cg04824711:PTEN:TssU1131:Shore
N:METH:cg04825263:FAM217B:TssD51:Island
N:METH:cg04825327:NDNF:TssD59:Island
N:METH:cg04826284:TMBIM4:TssU32:Island
N:METH:cg04826883:CA12:TssD142:Island
N:METH:cg04828746:PSMC3IP:TssD177:Island
N:METH:cg04829853:HAPLN3:TssD537:Island
N:METH:cg04829863:TRPS1:TssU114:Shore
N:METH:cg04829993:COL13A1:TssU229:Island
N:METH:cg04830049:TTC34:TssD146270:Shore
N:METH:cg04830146:AC084809.2:TssD9:Island
N:METH:cg04831406:COX19:TssD16:Island
N:METH:cg04832210:MBTPS1:TssU734:Shore
N:METH:cg04832466:LINC00403:TssU1346:Island
N:METH:cg04832873:DHX16:TssD547:Shore
N:METH:cg04833430:ITGA7:TssU81:Island
N:METH:cg04834794:RPN1:TssU235:Island
N:METH:cg04835297:TRPC1:TssU21:Island
N:METH:cg04836038:DOCK9:TssU502:Island
N:METH:cg04836221:ZEB2:TssD48:Shelf
N:METH:cg04836428:DTNA:TssU10:Shore
N:METH:cg04836786:HLTF:TssD20:Island
N:METH:cg04837322:PTBP3:TssU533:Shore
N:METH:cg04837461:TMEM206:TssD562:Island
N:METH:cg04837898:SACM1L:TssD302:Island
N:METH:cg04837922:CTB-35F21.2:TssU1098:Island
N:METH:cg04838747:GFI1:TssU210:Island
N:METH:cg04838987:EDEM2:TssD717:Shore
N:METH:cg04839422:PNPLA5:Tss0:Island
N:METH:cg04840652:NINJ2:TssD34046:NA
N:METH:cg04840739:ZXDC:TssD147:Island
N:METH:cg04842215:KHNYN:TssU109:Island
N:METH:cg04843775:ACSF2:TssU114:Island
N:METH:cg04843946:LYRM2:TssD112:Shore
N:METH:cg04844977:ROPN1B:TssD2971:Shelf
N:METH:cg04845053:P2RY1:TssD394:Island
N:METH:cg04846347:MTUS1:TssD236:Shore
N:METH:cg04846648:ADSSL1:TssD66:Island
N:METH:cg04846715:CD81:TssD62:Island
N:METH:cg04846962:TBCE:TssU122:NA
N:METH:cg04847548:GATA3:TssU131:Island
N:METH:cg04847920:TMEM98:TssU70:Shore
N:METH:cg04848502:TNK2:TssD93:Island
N:METH:cg04850366:RP11-379F12.4:TssU730:Island
N:METH:cg04850370:KPNA6:TssU245:Shore
N:METH:cg04850548:NIM1K:TssD55:Island
N:METH:cg04850765:NA:NA:Island
N:METH:cg04850961:NHSL1:TssU9:NA
N:METH:cg04851675:RCCD1:TssU21:Island
N:METH:cg04852989:ARVCF:TssU6:Island
N:METH:cg04854568:SRI:TssU353:Shore
N:METH:cg04855447:ZFAND4:TssU148:Island
N:METH:cg04856043:HS1BP3:TssU454:Shore
N:METH:cg04856292:NKAIN2:TssU667:Island
N:METH:cg04856689:CRHR1:TssD96:Island
N:METH:cg04857136:MRPL52:TssD210:Shore
N:METH:cg04857420:TNFRSF11B:TssU190:Island
N:METH:cg04858398:NDRG4:TssD127:Shore
N:METH:cg04858597:MAF:TssD348:Island
N:METH:cg04858616:RP1-118J21.25:TssD361:Island
N:METH:cg04861263:FOXB1:TssD1609:Island
N:METH:cg04861380:TMEM176A:TssD31:Island
N:METH:cg04862500:RSPO1:TssD415:Island
N:METH:cg04862799:MMP2:TssD133:Shore
N:METH:cg04862890:RP11-848P1.9:TssD137:Island
N:METH:cg04863452:CRHR2:TssU21:Island
N:METH:cg04863516:ANXA7:TssD647:Shore
N:METH:cg04863950:CYBRD1:TssD119:Island
N:METH:cg04864609:CBX1:TssU31:Island
N:METH:cg04865466:PAX2:TssD2117:Island
N:METH:cg04866162:HSPB1:TssD82:Shore
N:METH:cg04866628:FAM149A:TssU7:Island
N:METH:cg04867733:AK5:TssD243:Island
N:METH:cg04868167:SPATA18:TssU37:Island
N:METH:cg04870212:NA:NA:NA
N:METH:cg04870523:NA:NA:NA
N:METH:cg04870639:NA:NA:Island
N:METH:cg04870657:BDKRB2:TssU81:NA
N:METH:cg04871582:RPS29:TssD344:Shore
N:METH:cg04872113:PLXDC1:TssU86:Island
N:METH:cg04872707:KCTD2:TssD1283:Shore
N:METH:cg04873147:KLF5:TssU349:Island
N:METH:cg04873963:RP11-715J22.2:TssU107:Island
N:METH:cg04874239:KRT73-AS1:TssD690:NA
N:METH:cg04874326:C6orf195:TssU104:Island
N:METH:cg04875084:PODN:TssD51:Island
N:METH:cg04876454:RP11-522B15.3:TssD2785:Island
N:METH:cg04876835:PRKAA2:TssD37:Island
N:METH:cg04877280:PPT2:TssU58:Shore
N:METH:cg04877901:NA:NA:Island
N:METH:cg04878745:ZC3H3:TssD9199:NA
N:METH:cg04879281:LRIF1:TssU278:Island
N:METH:cg04879381:LITAF:TssU124:Island
N:METH:cg04879577:RRAGD:TssU36:Island
N:METH:cg04880063:PDZD7:TssD145:Shore
N:METH:cg04880732:SLC24A4:TssD267:Shore
N:METH:cg04881125:PTGS2:TssD170:Shore
N:METH:cg04882233:GLI2:TssU17:Island
N:METH:cg04882870:ALG10B:TssD34:Island
N:METH:cg04882937:DUSP2:TssD122:Island
N:METH:cg04883609:MIR100HG:TssU163:NA
N:METH:cg04884102:TRDMT1:TssU20:Island
N:METH:cg04884481:BCL11B:TssD1179:Island
N:METH:cg04886198:ECE2:TssU30:Island
N:METH:cg04886407:CH17-270A2.1:TssU633:Island
N:METH:cg04886448:FLOT2:TssD572:Island
N:METH:cg04886642:OTOP2:TssU12:Island
N:METH:cg04888085:THBS1:TssU509:Island
N:METH:cg04889106:PXDC1:TssD146:Island
N:METH:cg04890495:MCAM:TssU244:Island
N:METH:cg04891094:GGA1:TssU1281:Shore
N:METH:cg04891921:EPHB1:TssD68:Shore
N:METH:cg04891959:SHBG:TssD50:Shore
N:METH:cg04892170:ADAM12:TssD115:Island
N:METH:cg04892391:ALDH1L2:TssD11:NA
N:METH:cg04892403:SEPT5:TssU161:Island
N:METH:cg04893087:PPARGC1A:TssU382:NA
N:METH:cg04894705:NENF:TssD422:Island
N:METH:cg04895065:RP11-455F5.3:TssD43:Island
N:METH:cg04896381:TBKBP1:TssU164:Island
N:METH:cg04897188:NA:NA:Island
N:METH:cg04900427:FAM183A:TssU22:Island
N:METH:cg04900486:RFX5:TssU283:Shore
N:METH:cg04900565:NPAS3:TssD424:Island
N:METH:cg04901121:NA:NA:Island
N:METH:cg04902671:SH2D5:TssD147:Island
N:METH:cg04902826:OBFC1:TssU25:Shore
N:METH:cg04904331:VWC2:TssU225:Island
N:METH:cg04905210:POLR3D:TssU535:Shore
N:METH:cg04905775:TTC9:TssD535:Island
N:METH:cg04906656:NA:NA:Shore
N:METH:cg04906879:SP5:TssU20:Island
N:METH:cg04906989:C17orf102:TssU67:Island
N:METH:cg04907171:NA:NA:Island
N:METH:cg04907391:NA:NA:Island
N:METH:cg04907523:VASH2:TssD10:Island
N:METH:cg04909872:GCDH:TssD398:Island
N:METH:cg04910677:BARX2:TssU147:Island
N:METH:cg04912050:DGKQ:TssD71:NA
N:METH:cg04912566:TFCP2:TssD198:Shore
N:METH:cg04912999:PAQR9:TssU127:Island
N:METH:cg04913443:ZNF219:TssD716:Shore
N:METH:cg04914105:PTPN9:TssU412:Shore
N:METH:cg04914231:INO80E:TssD21:Island
N:METH:cg04914357:RP11-867G2.8:TssU1233:Shore
N:METH:cg04915182:RASGEF1C:TssD415:Shore
N:METH:cg04915494:FLYWCH1:TssD942:Shore
N:METH:cg04915780:SLC16A7:TssU107:Island
N:METH:cg04916107:PPP1R9A:TssD213:Shore
N:METH:cg04916289:MAGOH:TssU215:Island
N:METH:cg04918504:SYNPO2:TssU152:NA
N:METH:cg04918900:PPIE:TssU73:Island
N:METH:cg04918921:CCDC64:TssU1145:Shore
N:METH:cg04919263:CCDC64B:TssD636:Island
N:METH:cg04919784:NA:NA:Island
N:METH:cg04920227:ISM1:TssD57:Island
N:METH:cg04920683:NELFA:TssD17:Island
N:METH:cg04920689:NTRK3:TssU510:Island
N:METH:cg04920773:TBX2:TssD119:Island
N:METH:cg04922833:ZNF503:TssU11:Island
N:METH:cg04923576:BMP8A:TssU512:Island
N:METH:cg04923620:MKX:TssD1145:Island
N:METH:cg04923928:CRHR2:TssD345:Island
N:METH:cg04924334:SLX4:TssD648:Shore
N:METH:cg04926556:UPP1:TssU31:Island
N:METH:cg04927657:KDM5C:TssD332:Island
N:METH:cg04928005:THRB:TssU38:Island
N:METH:cg04928693:MTX1:TssU243:Shore
N:METH:cg04929503:ADAM11:TssD48:Island
N:METH:cg04929736:CLU:TssD154:Island
N:METH:cg04932056:SPAG9:TssU1053:Shore
N:METH:cg04932804:CRAMP1L:TssU1089:Island
N:METH:cg04933954:RP11-656D10.3:TssD277:Island
N:METH:cg04935181:ATPAF1:TssD84:Island
N:METH:cg04935939:ARID5B:TssD263:Shore
N:METH:cg04936970:RP11-656D10.3:TssD202:Island
N:METH:cg04939408:FZD7:TssU501:Island
N:METH:cg04939555:SPG20:TssU13:Island
N:METH:cg04939749:TTC30B:TssU155:Island
N:METH:cg04941721:EREG:TssD10:NA
N:METH:cg04942334:ARL4C:TssD218:Island
N:METH:cg04942755:HNRNPF:TssU57:Island
N:METH:cg04943661:NA:NA:Island
N:METH:cg04943863:NEUROD2:TssD343:Shore
N:METH:cg04945395:C3orf52:TssD122:Island
N:METH:cg04945652:MNX1-AS1:TssD533:Island
N:METH:cg04946535:CFL1:TssU183:Island
N:METH:cg04947137:MTFR2:TssU525:Shore
N:METH:cg04948038:NANOS3:TssD378:Island
N:METH:cg04948524:GUCY1A2:TssU306:Island
N:METH:cg04949219:VPS51:TssD1:Shore
N:METH:cg04949346:SPC25:TssU42:Island
N:METH:cg04949741:EFEMP2:TssU72:Island
N:METH:cg04950789:RP11-219B4.3:TssD162:Island
N:METH:cg04951204:PPP1R9A:TssU8:Shore
N:METH:cg04951739:ZNF70:TssU444:Shore
N:METH:cg04951947:SSPN:TssD522:Island
N:METH:cg04953079:STYK1:TssU40:Shore
N:METH:cg04954894:DDHD2:TssD448:Island
N:METH:cg04958845:SPAG1:TssU62:Island
N:METH:cg04958872:WNT8B:TssD19021:Shore
N:METH:cg04959078:TUBB4A:TssD93:Shore
N:METH:cg04959517:NA:NA:Island
N:METH:cg04959815:CYB5R2:TssU163:Island
N:METH:cg04959837:PLSCR4:TssD266:Island
N:METH:cg04960603:EN1:TssD942:Island
N:METH:cg04961553:OCIAD2:TssD276:Island
N:METH:cg04961866:CCDC64B:TssU143:Shore
N:METH:cg04962159:NR2F1-AS1:TssD240:Island
N:METH:cg04962541:ZMIZ2:TssD549:Island
N:METH:cg04963535:TMED3:TssD80:Island
N:METH:cg04964397:RP11-1299A16.3:TssU85:Island
N:METH:cg04964571:HPS1:TssU65:Island
N:METH:cg04964781:KREMEN2:TssU540:Shore
N:METH:cg04964944:JAM2:TssD1283:Shore
N:METH:cg04965141:SFRP2:TssU477:Island
N:METH:cg04965820:RP11-123K19.1:TssD564:Island
N:METH:cg04967775:HDAC1:TssU195:Island
N:METH:cg04968900:FXYD6-FXYD2:TssU7:Island
N:METH:cg04969067:LYNX1:TssU46:Island
N:METH:cg04969808:WNT7A:TssU539:Island
N:METH:cg04970117:SLC6A20:TssU9:Island
N:METH:cg04970150:RP11-799O21.2:TssD250:NA
N:METH:cg04972341:RP11-31L22.3:TssD47:Island
N:METH:cg04973788:DAXX:TssU792:Shore
N:METH:cg04974323:ZNF502:TssD229:Island
N:METH:cg04974584:RSPO3:TssU244:Island
N:METH:cg04974587:ARHGAP20:TssU97:Island
N:METH:cg04974599:DGCR6:TssU28:Island
N:METH:cg04975330:NKX2-3:TssD2267:Island
N:METH:cg04975376:RP1-151F17.1:TssD434:Island
N:METH:cg04975653:NA:NA:Shore
N:METH:cg04976324:PROX1:TssU517:Island
N:METH:cg04976337:KCNK2:TssU116:Shore
N:METH:cg04976484:THY1:TssD388:Island
N:METH:cg04976685:CTB-39G8.2:TssD139:Island
N:METH:cg04976780:MAGI2:TssD607021:Island
N:METH:cg04977733:WIPF2:TssU358:Shore
N:METH:cg04979725:UNKL:TssU145:Island
N:METH:cg04980253:C2CD4B:TssD1467:Island
N:METH:cg04980291:SLC12A5:TssU188:Shore
N:METH:cg04980832:CORIN:TssD855:Island
N:METH:cg04981414:POMT1:TssD115:Island
N:METH:cg04981611:KCNK12:TssU398:Island
N:METH:cg04981722:OXCT1:TssU240:Island
N:METH:cg04981885:F11R:TssU17:Island
N:METH:cg04982401:DLC1:TssD1198:Island
N:METH:cg04983516:TENM4:TssU23:Island
N:METH:cg04985652:DTD1:TssU101:Island
N:METH:cg04986864:NOVA2:TssU57:NA
N:METH:cg04987465:RPRML:TssU182:Island
N:METH:cg04988287:RP11-345M22.2:TssU100:NA
N:METH:cg04989440:NA:NA:Island
N:METH:cg04989913:SIX1:TssD1049:Island
N:METH:cg04990556:UBXN11:TssD143:Shore
N:METH:cg04990724:ALS2CL:TssU10:Island
N:METH:cg04991337:MCCC1:TssD26:Island
N:METH:cg04991728:XXbac-BPG170G13.32:TssU969:Island
N:METH:cg04992837:PEX11G:TssD36:Island
N:METH:cg04992875:MSI2:TssD550:Shore
N:METH:cg04993414:RAP2B:TssD856:Island
N:METH:cg04994773:KIAA1324:TssU1:Shore
N:METH:cg04995722:NFE2L3:TssD173:Island
N:METH:cg04996355:ADRB2:TssD1299:Island
N:METH:cg04996523:CYP2J2:TssD2:Island
N:METH:cg04996689:ITGA2:TssD289:Shore
N:METH:cg04997606:KCNIP1:TssD134259:NA
N:METH:cg04998420:S100A6:TssU43:Island
N:METH:cg04999036:GANC:TssU66:Island
N:METH:cg04999148:NEAT1:TssU1291:Shore
N:METH:cg05000123:PNP:TssU145:NA
N:METH:cg05000136:MFAP3L:TssU342:Island
N:METH:cg05000824:SOBP:TssD285:Island
N:METH:cg05001478:NA:NA:Shelf
N:METH:cg05001715:MIR2277:TssD21:Island
N:METH:cg05002590:IRAK2:TssD83:Island
N:METH:cg05003422:MCOLN3:TssD241:Island
N:METH:cg05003791:SYNGR1:TssD538:Island
N:METH:cg05004108:DDAH1:TssU339:Island
N:METH:cg05004118:VRK1:TssD692:Shore
N:METH:cg05004321:AF038458.5:TssU1294:Island
N:METH:cg05004900:NA:NA:NA
N:METH:cg05004940:C20orf195:TssD5:Island
N:METH:cg05005380:PLAA:TssD421:Shore
N:METH:cg05005921:NKX3-1:TssD448:Island
N:METH:cg05006349:KAZN:TssD303:Island
N:METH:cg05009079:STARD13:TssU181:NA
N:METH:cg05009141:PLXNB1:TssD228:Island
N:METH:cg05010058:CEP68:TssD662:Shore
N:METH:cg05010179:CYP1A1:TssU543:Island
N:METH:cg05010219:PWWP2B:TssU562:Island
N:METH:cg05011232:ETV4:TssD115:Island
N:METH:cg05011838:BCL11B:TssU590:Island
N:METH:cg05013036:NA:NA:Island
N:METH:cg05013064:TFAP2C:TssD274:Island
N:METH:cg05013422:WDR81:TssU89:Island
N:METH:cg05013695:FRAT1:TssU701:Island
N:METH:cg05015176:NUCB1:TssU55:Island
N:METH:cg05016953:SLC6A4:TssU96:Island
N:METH:cg05017253:ZNF350:TssU101:NA
N:METH:cg05017276:TRPS1:TssU19:Shore
N:METH:cg05019307:LL22NC03-32F9.1:TssU84:Island
N:METH:cg05019854:TMEM65:TssU570:Shore
N:METH:cg05020273:AC093620.5:TssU31:Island
N:METH:cg05020775:SNPH:TssU27:Island
N:METH:cg05021796:TRIM7:TssD59:Island
N:METH:cg05021798:NOG:TssU833:Island
N:METH:cg05021846:SLC10A4:TssU68:Shore
N:METH:cg05021923:RNF144B:TssU22:Island
N:METH:cg05022306:HOXC8:TssD363:Island
N:METH:cg05022341:TSPAN17:TssU374:Shore
N:METH:cg05022363:PCDH9:TssD69:Island
N:METH:cg05023114:AC003682.17:TssD656:Shore
N:METH:cg05024927:ASAP1:TssD28710:Island
N:METH:cg05026102:ALOX5:TssU14:Island
N:METH:cg05027458:ADAMTS17:TssD46:Island
N:METH:cg05028187:LATS2:TssU133:Island
N:METH:cg05028467:SNCB:TssU47:Island
N:METH:cg05029473:CTC-338M12.4:TssD179:Island
N:METH:cg05029645:MICA:TssU320:Island
N:METH:cg05030077:MLST8:TssU7:Island
N:METH:cg05031195:NACAD:TssU261:Island
N:METH:cg05031202:NA:NA:Island
N:METH:cg05031240:ZNF316:TssU170:Island
N:METH:cg05031325:PSMC2:TssU158:Shore
N:METH:cg05031854:C14orf169:TssD81:Island
N:METH:cg05032399:IGSF22:TssD4346:Island
N:METH:cg05032788:SLC4A2:TssU199:Island
N:METH:cg05032934:NA:NA:Shelf
N:METH:cg05033052:SKIDA1:TssU1103:Island
N:METH:cg05033322:ATM:TssD33:Island
N:METH:cg05034169:TSC2:TssD373:Shore
N:METH:cg05034464:GNL1:TssD426:Island
N:METH:cg05034702:PCDH20:TssU45:NA
N:METH:cg05035351:SLC1A3:TssD75:NA
N:METH:cg05036032:GRAMD2:TssD86:Island
N:METH:cg05037068:NA:NA:Island
N:METH:cg05037105:CTD-3064M3.4:TssD254:Island
N:METH:cg05037168:CTD-2589M5.5:TssU464:Island
N:METH:cg05037628:NA:NA:Shelf
N:METH:cg05038121:FAH:TssU75:Island
N:METH:cg05039463:TTC7B:TssD237:Island
N:METH:cg05039488:IRAK1BP1:TssD42:Island
N:METH:cg05039749:ACE2:TssD899:NA
N:METH:cg05040429:SAMD12-AS1:TssD49:Shore
N:METH:cg05040441:NA:NA:Island
N:METH:cg05040544:EFNB2:TssU793:Island
N:METH:cg05041073:AC087491.2:TssU974:Shore
N:METH:cg05041658:LRFN5:TssD1627:Shelf
N:METH:cg05042697:RN7SL832P:TssD185:Shore
N:METH:cg05043048:PLK3:TssD386:Island
N:METH:cg05043431:RAB4A:TssU8:Island
N:METH:cg05044134:VWA3B:TssU147:Island
N:METH:cg05044401:FIP1L1:TssD714552:Shore
N:METH:cg05044431:GABRA1:TssD102:NA
N:METH:cg05044739:PAX2:TssU576:Island
N:METH:cg05044772:NA:NA:Island
N:METH:cg05045130:NA:NA:Island
N:METH:cg05045343:CATIP-AS1:TssU188:Island
N:METH:cg05045781:FHL3:TssU195:Shore
N:METH:cg05046525:DLGAP3:TssU634:Island
N:METH:cg05046821:YDJC:TssU114:Island
N:METH:cg05047095:ZNF771:TssD9891:Shore
N:METH:cg05048168:RP13-977J11.2:TssD229:Island
N:METH:cg05048199:FBXL2:TssD30:Island
N:METH:cg05050652:NA:NA:Shore
N:METH:cg05050789:ACTG1:TssU525:Island
N:METH:cg05050882:DPH2:TssD302:Island
N:METH:cg05050884:ADIPOQ:TssD6852:NA
N:METH:cg05051328:RAB26:TssD323:Island
N:METH:cg05051464:CAPZB:TssU163:Shore
N:METH:cg05052888:GLIS3:TssD45:Island
N:METH:cg05052898:KCNK10:TssU61:Island
N:METH:cg05053688:S1PR1:TssD260:Island
N:METH:cg05054093:DCLK2:TssU231:Island
N:METH:cg05055326:HCG9:TssU165:Island
N:METH:cg05056142:PREX2:TssD462:Shore
N:METH:cg05056325:RASD1:TssD41:Island
N:METH:cg05057057:DDX56:TssU375:Shore
N:METH:cg05057843:TRABD2A:TssU8:Island
N:METH:cg05058508:CALCP:TssD366:Shore
N:METH:cg05059304:SYCP2L:TssU18:Shore
N:METH:cg05060602:DCTD:TssD168:Shore
N:METH:cg05060662:HIST4H4:TssU154:Island
N:METH:cg05060672:IQGAP2:TssU502:Island
N:METH:cg05060711:EFR3B:TssU375:Shore
N:METH:cg05060880:AC007392.3:TssD1017:Shore
N:METH:cg05062446:LYPLAL1:TssD13:Island
N:METH:cg05062612:WSCD2:TssD28:Island
N:METH:cg05062679:CPEB3:TssD2818:Shore
N:METH:cg05062896:PPOX:TssU590:Shore
N:METH:cg05063339:FIP1L1:TssD713973:Island
N:METH:cg05063395:PSD3:TssD204:Island
N:METH:cg05063616:G6PC3:TssU164:Island
N:METH:cg05063806:SH3D21:TssU295:Island
N:METH:cg05064002:FCHO1:TssD34:Island
N:METH:cg05064078:AJ011932.1:TssU716:Island
N:METH:cg05064352:PHF21B:TssU664:Shore
N:METH:cg05065037:ZCCHC6:TssU558:Shore
N:METH:cg05065466:FAM200A:TssU3:Island
N:METH:cg05065669:NA:NA:NA
N:METH:cg05065686:RASL10B:TssD9755:Island
N:METH:cg05065989:HOXA9:TssU50:Island
N:METH:cg05066851:RDH13:TssD8:NA
N:METH:cg05068428:PAK6:TssU90:Island
N:METH:cg05070332:CCDC85A:TssU187:Island
N:METH:cg05070742:HIST1H3H:TssU36:Shore
N:METH:cg05071577:HIST1H3I:TssU53:Shore
N:METH:cg05071623:ATRNL1:TssU260:Island
N:METH:cg05071974:EIF4EBP3:TssU142:Shore
N:METH:cg05072848:RIBC2:TssD46:Island
N:METH:cg05072951:CAPN1:TssU5:Shore
N:METH:cg05073845:FOXO1:TssD219:Island
N:METH:cg05074645:TMTC4:TssU574:Shore
N:METH:cg05074892:BRD2:TssD561:Island
N:METH:cg05075833:BAD:TssD263:Island
N:METH:cg05076631:PGF:TssD129:Shore
N:METH:cg05080330:PHF11:TssD4:Island
N:METH:cg05080811:NA:NA:Shore
N:METH:cg05081223:AC010168.1:TssU9:Island
N:METH:cg05081546:ATN1:TssD53:Island
N:METH:cg05082965:NPAS3:TssD40:Island
N:METH:cg05084391:GNAO1:TssD288:Island
N:METH:cg05084750:TPD52:TssD13084:NA
N:METH:cg05085255:FOXB1:TssD2183:Shore
N:METH:cg05086074:NA:NA:Island
N:METH:cg05086282:PPP2R5C:TssU390:Island
N:METH:cg05086811:P2RY1:TssD120:Island
N:METH:cg05086956:ROBO3:TssD1378:Shore
N:METH:cg05087983:NRG3:TssD1029:Shore
N:METH:cg05088512:DKKL1:TssU35:Island
N:METH:cg05089059:IMPDH1:TssD93:Island
N:METH:cg05090127:NA:NA:NA
N:METH:cg05090851:UBB:TssU3:Island
N:METH:cg05091115:REEP3:TssU165:Island
N:METH:cg05091260:ABTB1:TssU558:Island
N:METH:cg05093325:CALCA:TssU986:Shore
N:METH:cg05093836:ATAT1:TssU30:NA
N:METH:cg05094548:TEKT1:TssD13:NA
N:METH:cg05094808:RP11-373N24.2:TssU1247:Shore
N:METH:cg05095110:RP11-54O7.17:TssU958:Island
N:METH:cg05095774:RAB27B:TssD135:Island
N:METH:cg05096634:KIAA1244:TssD149:Island
N:METH:cg05097221:ZNF833P:TssD233:Island
N:METH:cg05098233:RAB11FIP3:TssD328:Island
N:METH:cg05098471:MEIS1:TssU103:Island
N:METH:cg05098876:PPP1R3G:TssD39:Island
N:METH:cg05099121:CYP51A1:TssD29:Island
N:METH:cg05099491:LMX1A:TssD119632:Island
N:METH:cg05099600:FUT11:TssU68:Island
N:METH:cg05099909:TENM4:TssU118:Island
N:METH:cg05100313:ARID5B:TssU931:Shelf
N:METH:cg05100596:PLLP:TssU16:Island
N:METH:cg05100739:RAB37:TssD106:Island
N:METH:cg05101432:XXbac-BPG170G13.32:TssU752:Island
N:METH:cg05102581:EMILIN2:TssD501:Island
N:METH:cg05103125:PAX2:TssD14:Island
N:METH:cg05103387:AP1S3:TssD46:Island
N:METH:cg05104048:TMED3:TssU126:Island
N:METH:cg05105845:GCH1:TssU210:Island
N:METH:cg05106463:AP1S2:TssU199:Island
N:METH:cg05106897:PACSIN1:TssU64:Island
N:METH:cg05108160:NA:NA:Shore
N:METH:cg05109245:GREB1L:TssD259:Island
N:METH:cg05109981:STAT5A:TssU41:Island
N:METH:cg05110178:HNF1B:TssD1057:Island
N:METH:cg05111616:MKX:TssU380:Island
N:METH:cg05112885:PDE12:TssU62:Island
N:METH:cg05113709:CERKL:TssU30:Island
N:METH:cg05113840:FOXL1:TssU553:Island
N:METH:cg05115162:PSMB8:TssD97:Island
N:METH:cg05116906:KL:TssU77:Island
N:METH:cg05118636:GALK2:TssD3:NA
N:METH:cg05119363:NA:NA:Shore
N:METH:cg05119432:NA:NA:NA
N:METH:cg05119480:CHST11:TssU2:Island
N:METH:cg05119831:PTPRN2:TssD193:Island
N:METH:cg05120028:CYP24A1:TssU199:Island
N:METH:cg05120641:CHAC1:TssD14:Island
N:METH:cg05120900:NA:NA:NA
N:METH:cg05121093:RP11-318A15.2:TssD64:Island
N:METH:cg05121987:PRSS16:TssU69:Island
N:METH:cg05123138:SPG20:TssU52:Island
N:METH:cg05124235:NA:NA:Island
N:METH:cg05125578:FAM183A:TssU24:Island
N:METH:cg05125795:LPHN2:TssU138:Shore
N:METH:cg05126147:IPO5:TssD174:Island
N:METH:cg05126444:DSCR3:TssD9744:Shore
N:METH:cg05127153:ACOT7:TssD480:Shore
N:METH:cg05127440:C1orf95:TssD1264:Shore
N:METH:cg05127456:SYT2:TssD90:Island
N:METH:cg05128246:KHDRBS3:TssU56:Island
N:METH:cg05128566:DYNC1I1:TssD19:Island
N:METH:cg05128808:TMCC3:TssU107:Shore
N:METH:cg05129951:DEGS2:TssU261:Island
N:METH:cg05131524:ADAM22:TssU208:Shore
N:METH:cg05131533:PSD:TssU161:Shore
N:METH:cg05133370:RNU6-7:TssU641:Island
N:METH:cg05134500:MFI2:TssD38:Island
N:METH:cg05134775:TLL2:TssD159:Island
N:METH:cg05135768:NA:NA:Shore
N:METH:cg05136452:TM7SF2:TssD147:Island
N:METH:cg05137146:TBX6:TssU302:Island
N:METH:cg05139434:CITED4:TssU141:Island
N:METH:cg05140069:PDPN:TssD78:Island
N:METH:cg05141147:LHX5:TssD6492:Island
N:METH:cg05141159:DEXI:TssU138:Island
N:METH:cg05142140:DALRD3:TssD134:Island
N:METH:cg05142373:FZD1:TssD1034:Island
N:METH:cg05143123:SPOCK1:TssD112:Island
N:METH:cg05143360:RP5-1068H6.6:TssU619:Shore
N:METH:cg05143842:NA:NA:Island
N:METH:cg05144147:IL15RA:TssD223:Island
N:METH:cg05144432:GABRA1:TssD55:NA
N:METH:cg05144889:GPR148:TssU1322:Island
N:METH:cg05145649:NT5C:TssU51:Island
N:METH:cg05145776:FAM19A2:TssD72:Shore
N:METH:cg05146205:CUX1:TssU820:Island
N:METH:cg05148130:HSP90AB1:TssD55:Island
N:METH:cg05148722:HIST1H2AD:TssD7:Island
N:METH:cg05148774:ZNF558:TssD205:Island
N:METH:cg05149234:KLC2:TssD145:Island
N:METH:cg05149425:SLC15A4:TssU73:Island
N:METH:cg05151228:KCNC4-AS1:TssU342:Island
N:METH:cg05151458:DPF3:TssU668:Shore
N:METH:cg05151621:CBFA2T3:TssU153:Island
N:METH:cg05151803:NA:NA:Island
N:METH:cg05152629:RIC8A:TssD369:Island
N:METH:cg05153364:CCND2:TssU853:Island
N:METH:cg05155578:SMIM8:TssU100:Island
N:METH:cg05155840:HAND2-AS1:TssD419:Shore
N:METH:cg05156550:HMGN2P46:TssD163:Shore
N:METH:cg05157120:RP11-363J20.2:TssU67:Island
N:METH:cg05157912:RP11-293M10.6:TssU1:Island
N:METH:cg05158197:SPOCK3:TssD21:NA
N:METH:cg05158538:PPARGC1A:TssD167:NA
N:METH:cg05160193:NA:NA:Shelf
N:METH:cg05162750:TBX2-AS1:TssD227:Island
N:METH:cg05163348:RPP30:TssU46:NA
N:METH:cg05164916:AP1G2:TssU4:Island
N:METH:cg05165020:MEGF11:TssD1429:Island
N:METH:cg05165025:ELMSAN1:TssD650:Shore
N:METH:cg05165044:PGM2:TssD664:Shore
N:METH:cg05165064:OVOL2:TssD1483:Island
N:METH:cg05165378:ZNF655:TssU291:Shore
N:METH:cg05165436:NA:NA:Island
N:METH:cg05165689:NA:NA:Island
N:METH:cg05165935:NA:NA:NA
N:METH:cg05166408:SAMD4A:TssU1072:Island
N:METH:cg05167782:ISLR2:TssU148:Island
N:METH:cg05168033:EFEMP1:TssU9:Island
N:METH:cg05168200:MMP25:TssU574:Island
N:METH:cg05168842:FADS1:TssU68:Island
N:METH:cg05169244:CXADR:TssD195:Island
N:METH:cg05170275:PRDM1:TssU50:Island
N:METH:cg05171480:EEF1DP3:TssU491:Shore
N:METH:cg05173373:EPS8:TssU422:Shore
N:METH:cg05173517:RHOF:TssU347:Island
N:METH:cg05173737:LINC00643:TssU71:Island
N:METH:cg05174106:MTFR2:Tss0:Island
N:METH:cg05176349:VCAN:TssD6:Shore
N:METH:cg05178226:MAK:TssD445:Island
N:METH:cg05180077:FUCA2:TssU114:Island
N:METH:cg05181186:CDS1:TssU32:Island
N:METH:cg05182555:GLDC:TssU85:Island
N:METH:cg05183487:TUBB3:TssD3184:Island
N:METH:cg05188549:TDRKH:TssD302:Island
N:METH:cg05188868:ENC1:TssU80:Island
N:METH:cg05190315:TLX3:TssU157:Island
N:METH:cg05191454:CCND3:TssU6:Island
N:METH:cg05193211:ZFAND1:TssU191:Shore
N:METH:cg05193430:ARG2:TssU274:Shore
N:METH:cg05194447:NA:NA:NA
N:METH:cg05195235:ZNF546:TssD149:Island
N:METH:cg05196231:USP9X:TssU117:Island
N:METH:cg05196410:C4orf27:TssU149:Island
N:METH:cg05196820:GSX2:TssD34:Island
N:METH:cg05197625:TPBG:TssU163:Shore
N:METH:cg05199503:NA:NA:NA
N:METH:cg05200380:NA:NA:Island
N:METH:cg05200610:TBC1D15:TssD13:Island
N:METH:cg05201477:RP11-210M15.2:TssU365:Island
N:METH:cg05201784:KLF12:TssU1058:Island
N:METH:cg05203877:SLC8A3:TssD102:Island
N:METH:cg05205953:CXCL2:TssU143:Island
N:METH:cg05207415:MARK3:TssU512:Island
N:METH:cg05209770:SRSF12:TssD51:Island
N:METH:cg05210526:PGM1:TssD101:Island
N:METH:cg05210668:RASD2:TssD400:Island
N:METH:cg05210798:RP11-367J11.3:TssU460:NA
N:METH:cg05214218:RAC3:TssU752:Island
N:METH:cg05214390:DGKZ:TssD118:Island
N:METH:cg05214404:C4orf19:TssU202:Island
N:METH:cg05214453:GPCPD1:TssU168:Island
N:METH:cg05214546:EPS8:TssD798:Shore
N:METH:cg05214690:ADAMTS2:TssD229:Island
N:METH:cg05215637:GANAB:TssD815:Shore
N:METH:cg05215767:NA:NA:Island
N:METH:cg05216814:ZNF391:TssD546:Shore
N:METH:cg05216862:FAM46A:TssU1284:Island
N:METH:cg05217962:GPR135:TssU67:Island
N:METH:cg05224385:AAAS:TssD134:Shore
N:METH:cg05224998:SLFN11:TssU80:Shore
N:METH:cg05225549:MTHFSD:TssU62:Shore
N:METH:cg05227078:CYP26B1:TssU881:Island
N:METH:cg05228276:WDR54:TssU16:Island
N:METH:cg05228284:DIRAS1:TssD493:Island
N:METH:cg05228634:NA:NA:NA
N:METH:cg05228717:GALNT9:TssU51:Shore
N:METH:cg05229236:CRADD:TssD64986:NA
N:METH:cg05229403:NA:NA:NA
N:METH:cg05230647:TMEM25:TssU3:Island
N:METH:cg05233674:PACSIN1:TssU66:Island
N:METH:cg05235392:HCN4:TssU129:Island
N:METH:cg05235761:MOXD1:TssD570:Shore
N:METH:cg05237001:HLA-F:TssD3:Island
N:METH:cg05237014:RP11-425A23.1:TssD254:Shore
N:METH:cg05238288:PARP4:TssU350:Shore
N:METH:cg05238767:NKD1:TssU519:Island
N:METH:cg05239308:TTLL13P:TssD41:Shore
N:METH:cg05239956:AP1G2:TssD25:Island
N:METH:cg05240479:MLPH:TssU8:Island
N:METH:cg05241025:MIF:TssD370:Island
N:METH:cg05242261:PSMB8-AS1:TssD157:Shore
N:METH:cg05242526:ARHGAP24:TssU165:Shore
N:METH:cg05242945:RPSA:TssU197:Island
N:METH:cg05243705:RP1-266L20.4:TssU668:Island
N:METH:cg05243804:FECH:TssU233:Shore
N:METH:cg05245099:FCGRT:TssU9:Shore
N:METH:cg05245861:CCDC178:TssU3:Island
N:METH:cg05246190:NA:NA:Shore
N:METH:cg05246283:NA:NA:Island
N:METH:cg05247112:NA:NA:Island
N:METH:cg05248618:CA4:TssU31:Island
N:METH:cg05249644:RP11-15H20.6:TssD319:Island
N:METH:cg05251325:RASGRP1:TssU91:Island
N:METH:cg05252161:C14orf80:TssU2:Island
N:METH:cg05253577:WWC1:TssD10:Island
N:METH:cg05254078:KATNBL1:TssU184:Island
N:METH:cg05254689:EXOC7:TssU261:Shore
N:METH:cg05257397:OCA2:TssD2940:Island
N:METH:cg05257472:TTLL6:TssU79:Island
N:METH:cg05258214:STK19:TssU25:Shore
N:METH:cg05259946:LA16c-359F1.1:TssU393:Island
N:METH:cg05260129:CYB561D2:TssU7:Island
N:METH:cg05261559:NA:NA:Island
N:METH:cg05264148:MGC16275:TssD673:Island
N:METH:cg05264446:BCL6:TssU1395:Shore
N:METH:cg05264587:PPM1E:TssU171:Island
N:METH:cg05265306:VMP1:TssU95:Shore
N:METH:cg05265447:TP53I13:TssU285:Island
N:METH:cg05265512:TGIF1:TssU25:Shore
N:METH:cg05266843:TP53INP1:TssD22:Island
N:METH:cg05267623:NRXN2:TssU11:Island
N:METH:cg05268203:NA:NA:Shore
N:METH:cg05270922:NA:NA:NA
N:METH:cg05276137:SLC2A4RG:TssU419:Island
N:METH:cg05277054:CREB5:TssD47:NA
N:METH:cg05277991:MITF:TssU292:Shore
N:METH:cg05278271:PEX11G:TssU231:Shore
N:METH:cg05278650:IQSEC1:TssD37:Island
N:METH:cg05279901:ATP1A3:TssU233:Shore
N:METH:cg05281221:HSD17B12:TssU137:Shore
N:METH:cg05281338:NA:NA:Island
N:METH:cg05281418:NA:NA:Shore
N:METH:cg05281506:SLC4A4:TssU135:Island
N:METH:cg05281544:SOX4:TssD4054:Island
N:METH:cg05281708:ZNF35:TssD435:Shore
N:METH:cg05283551:NA:NA:Island
N:METH:cg05284582:DNAJC18:TssD88:NA
N:METH:cg05284652:SLCO5A1:TssD54:Island
N:METH:cg05284750:CALCR:TssU942:Shore
N:METH:cg05285902:DNAH11:Tss0:Island
N:METH:cg05286874:ABCA1:TssD34:Island
N:METH:cg05287817:DGKG:TssD12:Island
N:METH:cg05288475:NA:NA:Island
N:METH:cg05290394:FGD4:TssD108:Island
N:METH:cg05291427:ADRBK2:TssU105:Island
N:METH:cg05292330:SAR1A:TssD760:Shore
N:METH:cg05293775:DUSP26:TssD14:Island
N:METH:cg05294936:NA:NA:Shore
N:METH:cg05295015:TTC6:TssD3948:Island
N:METH:cg05295038:NTSR1:TssU83:Island
N:METH:cg05295236:PAOX:TssU542:Island
N:METH:cg05298677:ETV7:TssD19:Island
N:METH:cg05302784:RPRML:TssU180:Island
N:METH:cg05303728:NRG1:TssU77:NA
N:METH:cg05304331:ZNF561-AS1:TssD48:Shore
N:METH:cg05304785:NA:NA:NA
N:METH:cg05306040:FRAS1:TssD72:Island
N:METH:cg05306153:NA:NA:NA
N:METH:cg05306395:MOV10:TssU215:Shore
N:METH:cg05306735:ZNF273:TssU51:NA
N:METH:cg05307864:SLC22A1:TssD16518:Shelf
N:METH:cg05308309:RGS6:TssU50:NA
N:METH:cg05310249:NKX2-6:TssD3522:Island
N:METH:cg05310882:AP3B2:TssU111:Island
N:METH:cg05311388:SCIN:TssU8:Island
N:METH:cg05311589:SIAH1:TssD82:Island
N:METH:cg05311623:ANXA5:TssD111:Island
N:METH:cg05312305:ZNF655:TssU5:Island
N:METH:cg05315443:HMGA2:TssU40:Island
N:METH:cg05316043:NRG3:TssU97:Island
N:METH:cg05317038:NA:NA:NA
N:METH:cg05320382:PLEC:TssU360:Shore
N:METH:cg05322217:NA:NA:Island
N:METH:cg05323436:LAMB2:TssU633:NA
N:METH:cg05323467:PPT2:TssU19:Shore
N:METH:cg05323731:VGF:TssD1604:Island
N:METH:cg05324982:HS3ST3B1:TssD77:Island
N:METH:cg05325699:HAP1:TssD141:Island
N:METH:cg05327447:FXYD6:TssD18:Island
N:METH:cg05329785:UBE3D:TssD580:Shore
N:METH:cg05329798:EGLN1P1:TssU465:Island
N:METH:cg05330297:KCNK13:TssU504:Island
N:METH:cg05331082:NMNAT3:TssU4:Island
N:METH:cg05332077:HSBP1L1:TssU109:Island
N:METH:cg05332306:USP43:TssD262:Shore
N:METH:cg05332629:NA:NA:Island
N:METH:cg05332960:CCDC178:TssD90:Shore
N:METH:cg05333569:MRPS33:TssU28:Island
N:METH:cg05335886:TMC5:TssU67:Island
N:METH:cg05336094:POU3F1:TssD229:Island
N:METH:cg05336561:EDEM3:TssU752:Shore
N:METH:cg05336698:PAX2:TssD1937:Island
N:METH:cg05337222:ZNF490:TssU181:Island
N:METH:cg05338680:RP4-575N6.4:TssD120:Island
N:METH:cg05339390:ARL4A:TssU175:Island
N:METH:cg05339472:EIF1AX:TssD417:Island
N:METH:cg05340255:DNAJB4:TssU90:NA
N:METH:cg05340658:STPG2:TssU439:Shore
N:METH:cg05341097:AC003002.6:TssU2:Island
N:METH:cg05343073:NKAIN2:TssU1012:Island
N:METH:cg05343535:BFAR:TssD960:Shore
N:METH:cg05343799:NA:NA:NA
N:METH:cg05346440:NA:NA:Shore
N:METH:cg05346832:CDKN2D:TssU381:Shore
N:METH:cg05346841:PRDM2:TssU104:Island
N:METH:cg05346899:CERS4:TssU276:Island
N:METH:cg05347473:RP11-545I5.3:TssD5:Island
N:METH:cg05347736:NA:NA:Island
N:METH:cg05347878:LINC00092:TssU188:Island
N:METH:cg05348982:LIN7A:TssD472:Island
N:METH:cg05350188:C2orf70:TssU98:Island
N:METH:cg05351302:ADAM22:TssU164:Island
N:METH:cg05352161:NEGR1:TssD279:Shore
N:METH:cg05353415:GLI3:TssD609:Island
N:METH:cg05353478:TRIB2:TssD290:Island
N:METH:cg05354330:MACF1:TssD218:Island
N:METH:cg05354432:LEF1:TssD223:Island
N:METH:cg05356308:CCDC147-AS1:TssD64:NA
N:METH:cg05356662:MATK:TssU43:Shore
N:METH:cg05356738:GATA3:TssU338:Island
N:METH:cg05357674:NA:NA:NA
N:METH:cg05358025:PLIN3:TssU290:NA
N:METH:cg05358228:WNT8B:TssD18635:Shore
N:METH:cg05358439:FAS:TssD12:Shore
N:METH:cg05358815:SATB2:TssU812:Island
N:METH:cg05359028:ACVR2B:TssU327:Shore
N:METH:cg05360402:STARD4:TssD18:Island
N:METH:cg05361373:PYCARD:TssU121:Island
N:METH:cg05361542:MLH3:TssD160:Island
N:METH:cg05362170:PSMG4:TssU200:Shore
N:METH:cg05362384:RP11-1275H24.2:TssD485:Island
N:METH:cg05362405:PSMB9:TssD413:Island
N:METH:cg05362417:LEMD1:TssD280:Island
N:METH:cg05362517:RFXAP:TssD6:Island
N:METH:cg05362548:TDH:TssD11:Island
N:METH:cg05362669:PTPRG:TssD41:Island
N:METH:cg05363335:LINC00265:TssU157:Island
N:METH:cg05364122:SH2D2A:TssD113:Island
N:METH:cg05364767:NA:NA:Island
N:METH:cg05365578:IFI27L2:TssD4:NA
N:METH:cg05365954:AC053503.11:TssD7386:Shelf
N:METH:cg05366156:GLI2:TssD268:Island
N:METH:cg05366166:ZNF521:TssU518:Shelf
N:METH:cg05366272:ZNF2:TssD380:Shore
N:METH:cg05366459:SNX22:TssD26:Island
N:METH:cg05366812:ROBO3:TssU28:Island
N:METH:cg05367443:RP11-218M22.1:TssD142:Island
N:METH:cg05367790:NEIL3:TssU57:Island
N:METH:cg05368283:IL15:TssU59:Island
N:METH:cg05368555:SUOX:TssU160:NA
N:METH:cg05369142:ALS2CL:TssD135:Island
N:METH:cg05369166:NFASC:TssU273:NA
N:METH:cg05371064:MAN1A1:TssU249:Island
N:METH:cg05371576:TATDN1:TssD64:Island
N:METH:cg05371749:ITPRIPL2:TssU165:Shore
N:METH:cg05371909:RP11-98G7.1:TssU180:Island
N:METH:cg05371993:LA16c-312E8.2:TssU342:Shore
N:METH:cg05372242:SFTA3:TssU507:Island
N:METH:cg05372578:ICA1:TssD23:Island
N:METH:cg05372730:MIR3663HG:TssD546:Island
N:METH:cg05373286:VDAC2:TssU235:Shore
N:METH:cg05374412:CDH13:TssD82:Island
N:METH:cg05375230:RASGRP2:TssD4:Island
N:METH:cg05375277:SLC43A1:TssU203:Shore
N:METH:cg05375507:ZFP36:TssU18:Island
N:METH:cg05375800:WDR31:TssD173:Shore
N:METH:cg05376156:NFE2:TssD127:NA
N:METH:cg05376505:PRMT8:TssD1860:Island
N:METH:cg05376611:CCDC184:TssU463:Shore
N:METH:cg05376919:SRGAP3:TssD60:NA
N:METH:cg05377161:CTD-2530H12.4:TssD104:Island
N:METH:cg05377226:DNM3:TssD240:Island
N:METH:cg05378199:KATNBL1:TssU196:Island
N:METH:cg05378295:MIB1:TssD68:Island
N:METH:cg05378894:SLC12A9:TssD89:Island
N:METH:cg05379127:HOOK2:TssD399:Island
N:METH:cg05380008:NAGA:TssU18:Island
N:METH:cg05380145:ERO1L:TssD732:Shore
N:METH:cg05381746:MKX:TssU218:Island
N:METH:cg05382772:C11orf68:TssD21:Island
N:METH:cg05382798:LRRC23:TssD95:NA
N:METH:cg05382958:RAP1GAP2:TssU68:Island
N:METH:cg05383565:CITED2:TssD1086:Island
N:METH:cg05383670:AP003068.9:TssU38:Island
N:METH:cg05384102:SNAP91:TssD82:Island
N:METH:cg05384712:CALCR:TssU50:Shore
N:METH:cg05385047:CASC10:TssD2262:Island
N:METH:cg05385248:CCDC6:TssU1346:Shore
N:METH:cg05386508:FAM117A:TssU114:Shore
N:METH:cg05387146:ME1:TssU137:Island
N:METH:cg05387692:ZNF503-AS1:TssU1484:Island
N:METH:cg05388492:ESRRG:TssD1937:Island
N:METH:cg05388821:FAM160B1:TssD55534:NA
N:METH:cg05389183:PPIC:TssU505:Shore
N:METH:cg05390530:LINC00667:TssD55:Island
N:METH:cg05391318:NR5A2:TssU270:Island
N:METH:cg05391946:NA:NA:Island
N:METH:cg05392495:TUBGCP3:TssU257:Shore
N:METH:cg05392737:FAM163A:TssD72421:NA
N:METH:cg05392764:FCRLB:TssD1360:Island
N:METH:cg05394500:ADRA2C:TssD21:Island
N:METH:cg05396900:PRKG1:TssU383:Shore
N:METH:cg05398307:FAM219B:TssU1119:NA
N:METH:cg05399360:MICB:TssD110:Island
N:METH:cg05400741:TET1:TssU341:Shore
N:METH:cg05402854:SLC16A10:TssD58:Island
N:METH:cg05403071:SNAI1:TssD145:Shore
N:METH:cg05403387:TNPO2:TssU100:Shore
N:METH:cg05403555:TACR1:TssU261:Island
N:METH:cg05404227:MIR4500HG:TssD4:Shore
N:METH:cg05404309:GRID1:TssD859:Island
N:METH:cg05404701:PAWR:TssU99:Island
N:METH:cg05405594:XPO4:TssU295:Shore
N:METH:cg05406791:YBX3:TssD33:Island
N:METH:cg05409597:SGOL2:TssU357:Shore
N:METH:cg05411953:SPACA6P:TssD64:Island
N:METH:cg05412031:DGKZ:TssD106:Island
N:METH:cg05412058:LHX5-AS1:TssD4702:Island
N:METH:cg05412414:SAMD1:TssU514:Island
N:METH:cg05412930:TAP1:TssD1170:Shore
N:METH:cg05413988:NA:NA:Island
N:METH:cg05414235:LYSMD4:TssU61:Island
N:METH:cg05414338:NA:NA:Shore
N:METH:cg05414479:IGFBP2:TssU227:Island
N:METH:cg05414783:TECTA:TssD10042:NA
N:METH:cg05417285:RNFT2:TssD223:Island
N:METH:cg05417803:LRP4:TssD1479:Shore
N:METH:cg05417985:ENPP1:TssU212:Island
N:METH:cg05418877:DUSP4:TssD562:Island
N:METH:cg05419061:AP1S2:TssU213:Island
N:METH:cg05419696:NAA38:TssD12:Island
N:METH:cg05420668:ATP2A1-AS1:TssD41:Island
N:METH:cg05421564:FAM150A:TssD751:Shore
N:METH:cg05421673:NOG:TssD514:Island
N:METH:cg05421688:FAM163A:TssU440:Shore
N:METH:cg05423688:FMNL1:TssD44:Island
N:METH:cg05425754:CCNO:TssD1177:Island
N:METH:cg05425877:FAM83H-AS1:TssU101:Island
N:METH:cg05426702:ANKRD63:TssD244:Island
N:METH:cg05428298:ZC2HC1C:TssD15:Island
N:METH:cg05428436:LNP1:TssD337:Island
N:METH:cg05428770:HLA-L:TssD480:Island
N:METH:cg05428946:ZNF462:TssU829:Shore
N:METH:cg05428978:CDCA7:TssD364:Island
N:METH:cg05432469:EMC10:TssU21:Island
N:METH:cg05432973:NKX2-3:TssU40:Island
N:METH:cg05433911:RNF208:TssU835:Island
N:METH:cg05434115:BSCL2:TssD96:Island
N:METH:cg05434863:GABBR1:TssD31:Island
N:METH:cg05434957:ICA1:TssD248:Island
N:METH:cg05435286:NEK10:TssU111:Island
N:METH:cg05438508:ABHD6:TssU478:Shore
N:METH:cg05439195:XXyac-YX65C7:A.2:TssU140
N:METH:cg05439195:XXyac-YX65C7_A.2:TssU140:NA
N:METH:cg05441651:ABCG1:TssU167:Island
N:METH:cg05444620:IL17RA:TssU170:Island
N:METH:cg05445632:B3GAT1:TssU591:Island
N:METH:cg05445638:HIC1:TssU224:Island
N:METH:cg05446010:ELOVL2:TssU10:Island
N:METH:cg05446724:RAPGEF5:TssD120:Island
N:METH:cg05449094:NA:NA:Island
N:METH:cg05449414:ZNF721:TssU26:Shore
N:METH:cg05449474:COL11A2:TssU934:Island
N:METH:cg05451573:MINA:TssU164:Island
N:METH:cg05451842:ITPK1:TssD479:Island
N:METH:cg05452243:PGBD1:TssU111:Island
N:METH:cg05452836:PLSCR1:TssD135:Island
N:METH:cg05454237:CYP2R1:TssU50:Shore
N:METH:cg05454619:TENM4:TssD1743:Island
N:METH:cg05455931:RGS7BP:TssU192:Island
N:METH:cg05456921:NKX6-1:TssU883:Island
N:METH:cg05457273:KCNN2:TssU368:Island
N:METH:cg05457514:DBNDD2:TssD32:Island
N:METH:cg05460130:EIF5A2:TssU50:Island
N:METH:cg05460980:ATP8A2:TssD447:Island
N:METH:cg05461906:NA:NA:Island
N:METH:cg05462328:NA:NA:Island
N:METH:cg05462359:GDNF:TssD1995:Island
N:METH:cg05464302:TCHH:TssD3528:Island
N:METH:cg05466901:NRCAM:TssD903:Island
N:METH:cg05467012:MKRN2OS:TssD6824:Shelf
N:METH:cg05467106:ZNF689:TssU288:Shore
N:METH:cg05467523:SV2A:TssU109:NA
N:METH:cg05468171:USP10:TssU413:Island
N:METH:cg05468351:GUSBP1:TssU9:Island
N:METH:cg05470082:NA:NA:Island
N:METH:cg05470310:NA:NA:NA
N:METH:cg05470389:TIMP3:TssU70:Island
N:METH:cg05471297:RYR1:TssD9:NA
N:METH:cg05471523:NA:NA:NA
N:METH:cg05471775:HIST1H4B:TssU50:Island
N:METH:cg05472854:ASAH2B:TssU138:Island
N:METH:cg05474055:CDC42BPG:TssD70:Island
N:METH:cg05474139:NA:NA:Shore
N:METH:cg05475543:FLJ13224:TssU35:Island
N:METH:cg05477024:MLK4:TssU750:Shore
N:METH:cg05478348:CAPRIN2:TssU14:Shore
N:METH:cg05480042:HIST1H2AE:TssU112:Shore
N:METH:cg05480594:MAP3K13:TssU6:Island
N:METH:cg05481991:HMGA2:TssU1032:Shore
N:METH:cg05482956:C11orf58:TssD336:Island
N:METH:cg05482973:SOX30:TssD66:Island
N:METH:cg05483252:EFHB:TssD370:Shore
N:METH:cg05484603:SMAGP:TssD124:Shore
N:METH:cg05485204:SERPINB6:TssD91:Island
N:METH:cg05485241:NHEG1:TssD3210:NA
N:METH:cg05486213:MPPED2:TssU121:Island
N:METH:cg05488043:P2RY1:TssD578:Island
N:METH:cg05490269:SRRM3:TssU9:Island
N:METH:cg05490642:PSMG2:TssU13:Island
N:METH:cg05493526:LRRC20:TssD46:Island
N:METH:cg05493593:SNX19:TssU120:Island
N:METH:cg05494014:MEOX2:TssD786:NA
N:METH:cg05494465:NA:NA:Shore
N:METH:cg05495011:NA:NA:NA
N:METH:cg05495653:TPM1:TssU235:Island
N:METH:cg05496383:MCCC1:TssU5:Island
N:METH:cg05497616:CAMK4:TssD209:Island
N:METH:cg05498024:NA:NA:NA
N:METH:cg05499262:EPHA4:TssU10:Island
N:METH:cg05499834:CLU:TssU156:Island
N:METH:cg05499853:FAM188A:TssD174:Island
N:METH:cg05499944:MIR3131:TssU319:Shore
N:METH:cg05500125:RP11-66B24.7:TssU14:Island
N:METH:cg05501276:TRA2A:TssD86:Island
N:METH:cg05501285:P4HA2:TssD12:Island
N:METH:cg05502081:SETD6:TssU17:Island
N:METH:cg05502312:ZNF550:TssD618:Island
N:METH:cg05503527:ZNF813:TssU372:Shore
N:METH:cg05503968:GAREM:TssU888:Island
N:METH:cg05505248:MYADM:TssU139:Shore
N:METH:cg05505450:VRK2:TssU135:Island
N:METH:cg05505855:NA:NA:Island
N:METH:cg05506986:CDCA7:TssD578:Island
N:METH:cg05507819:TPM1:TssU243:Island
N:METH:cg05508067:PNPLA4:TssU105:Island
N:METH:cg05508761:OLFM2:TssU191:Island
N:METH:cg05511689:FAM135A:TssD25:Island
N:METH:cg05513509:RP11-739L10.1:TssU14:Island
N:METH:cg05513908:LRRC75B:TssU72:Island
N:METH:cg05513983:SOX2-OT:TssD25296:Island
N:METH:cg05515034:NA:NA:Island
N:METH:cg05517542:TMEM178B:TssU1223:Island
N:METH:cg05518283:CELSR3-AS1:TssD452:Island
N:METH:cg05518939:EAF2:TssD334:Shore
N:METH:cg05519431:PTPN13:TssD203:Island
N:METH:cg05521942:AL021917.1:TssD110:NA
N:METH:cg05522554:ANK1:TssD29951:Shore
N:METH:cg05523047:VLDLR-AS1:TssD35:Island
N:METH:cg05523056:ADAMTS18:TssU39:Island
N:METH:cg05523065:TMEM150C:TssD28:Shore
N:METH:cg05523085:MYO5A:TssU606:Shore
N:METH:cg05524529:C1QTNF2:TssD31:Island
N:METH:cg05525743:AC005597.1:TssD3099:Island
N:METH:cg05526905:NA:NA:Island
N:METH:cg05527034:DCHS2:TssD61769:Shelf
N:METH:cg05527491:B3GNT9:TssD173:Island
N:METH:cg05527996:LMO2:TssU65:Shore
N:METH:cg05528782:LRAT:TssU113:Island
N:METH:cg05528916:NA:NA:Shelf
N:METH:cg05529886:SYNPR:TssD65261:NA
N:METH:cg05530751:ALOX5:TssU148:Island
N:METH:cg05531255:EGFEM1P:TssD52:Island
N:METH:cg05532669:SRI:TssD161:Island
N:METH:cg05532892:PDE3B:TssD629:Island
N:METH:cg05533953:ZNF141:TssD60:Island
N:METH:cg05534464:NA:NA:NA
N:METH:cg05536984:HCRTR1:TssD233:Island
N:METH:cg05540394:CCDC69:TssD101:Island
N:METH:cg05542661:HLA-F-AS1:TssU241:Island
N:METH:cg05542757:FREM2:TssU838:Shore
N:METH:cg05542957:CTD-2353F22.1:TssD34839:Island
N:METH:cg05545105:NA:NA:NA
N:METH:cg05545172:PSMB8:TssD21:Island
N:METH:cg05545672:NA:NA:Island
N:METH:cg05546034:RP11-248G5.9:TssU172:Island
N:METH:cg05547888:ZNF134:TssU71:Island
N:METH:cg05549077:FOXP1:TssD55:Island
N:METH:cg05549854:ZNF629:TssU246:Shore
N:METH:cg05550276:TOX3:TssD229:Island
N:METH:cg05552534:ABCB10:TssD730:Shore
N:METH:cg05554966:LY6G5C:TssU359:Shore
N:METH:cg05555338:FENDRR:TssU158:Island
N:METH:cg05556210:ZFHX3:TssU130:Island
N:METH:cg05557209:NR3C2:TssU1062:Island
N:METH:cg05559558:KIAA1244:TssD33:Island
N:METH:cg05560302:REEP1:TssD136:Shore
N:METH:cg05562817:CTD-2616J11.11:TssU112:Island
N:METH:cg05563388:ARHGEF16:TssD116:Island
N:METH:cg05565239:RTN1:TssD119:Island
N:METH:cg05566591:SNAI3:TssU197:Island
N:METH:cg05566965:BID:TssD195:Shore
N:METH:cg05568274:DLC1:TssD74:Island
N:METH:cg05568384:STK38L:TssD180:Island
N:METH:cg05568678:USP43:TssD491:Island
N:METH:cg05568797:SSPN:TssD64:Shore
N:METH:cg05569086:LYNX1:TssU172:Island
N:METH:cg05569203:PLCXD3:TssU11:Shore
N:METH:cg05570735:SPRY1:TssU500:Island
N:METH:cg05571413:FAM117A:TssU242:Shore
N:METH:cg05572020:RP11-462G12.2:TssD7053:Island
N:METH:cg05572179:AP003419.11:TssD1149:Island
N:METH:cg05572456:NA:NA:Island
N:METH:cg05573182:MAFB:TssU556:Island
N:METH:cg05573997:DUSP4:TssU562:Island
N:METH:cg05575995:ITGA1:TssD22:Shore
N:METH:cg05577902:GRID2IP:TssD377:Island
N:METH:cg05577945:SLAIN1:TssU116:Island
N:METH:cg05578055:FGF20:TssD305:Island
N:METH:cg05578357:LDHB:TssD38:Shore
N:METH:cg05578358:LINC00900:TssU181:Island
N:METH:cg05578570:ZFPM1:TssD2548:Shore
N:METH:cg05578989:CA8:TssD2:Island
N:METH:cg05580181:AC007392.3:TssD1420:Shore
N:METH:cg05582311:PCCB:TssU353:Shore
N:METH:cg05583020:NA:NA:Shore
N:METH:cg05583632:ARL5AP4:TssU268:Island
N:METH:cg05583757:DAGLA:TssU419:Shore
N:METH:cg05585821:PMAIP1:TssU181:Island
N:METH:cg05586209:ZYX:TssU37:Island
N:METH:cg05586304:NA:NA:NA
N:METH:cg05587282:COL12A1:TssU117:Island
N:METH:cg05588658:NCK2:TssD129:Island
N:METH:cg05588972:RSG1:TssU197:Shore
N:METH:cg05589830:NA:NA:Shelf
N:METH:cg05590442:DENND2C:TssU130:Shore
N:METH:cg05592146:RAB26:TssU142:Island
N:METH:cg05592996:SMARCC1:TssU398:Shore
N:METH:cg05593834:LHX1:TssU32:Island
N:METH:cg05595154:CTD-2544M6.1:TssD451:NA
N:METH:cg05596265:CNTN4:TssD769:Island
N:METH:cg05596319:C10orf88:TssU127:Island
N:METH:cg05596664:RP11-185E8.2:TssD638:Shore
N:METH:cg05597001:RP11-715G15.1:TssD54:Shore
N:METH:cg05597008:CHCHD10:TssD1:Island
N:METH:cg05598562:FLT3:TssU146:Island
N:METH:cg05598845:LIX1L:TssD451:Shore
N:METH:cg05599513:NA:NA:Island
N:METH:cg05599825:GALNT10:TssD1717:Island
N:METH:cg05602566:NA:NA:NA
N:METH:cg05602648:COG2:TssU158:Island
N:METH:cg05603546:NA:NA:Island
N:METH:cg05603630:PRKG1:TssD222:Island
N:METH:cg05605257:ETV1:TssU19:Island
N:METH:cg05605371:SLC9B1:TssD1:Island
N:METH:cg05606136:PDE4C:TssD541:Island
N:METH:cg05607127:MTA3:TssU129:Island
N:METH:cg05607461:GLS:TssU138:Island
N:METH:cg05608159:PIK3R1:TssU93:Shore
N:METH:cg05608716:MMP25:TssU199:Island
N:METH:cg05609059:NA:NA:Island
N:METH:cg05609716:MAD1L1:TssD802:Shore
N:METH:cg05611351:GUCY2D:TssU41:Island
N:METH:cg05612977:DUSP1:TssU677:Island
N:METH:cg05613002:NA:NA:NA
N:METH:cg05614904:RAB6B:TssD8:Island
N:METH:cg05615019:NA:NA:NA
N:METH:cg05615552:COL11A2:TssU675:Island
N:METH:cg05615763:FNIP2:TssU590:Island
N:METH:cg05616278:FAM114A1:TssU2:Island
N:METH:cg05616754:ZNF850:TssU132:Island
N:METH:cg05616792:MBP:TssU368:Island
N:METH:cg05617483:C15orf27:TssU467:Shore
N:METH:cg05619587:SLC6A15:TssU217:Shore
N:METH:cg05619888:TRPC3:TssU86:Island
N:METH:cg05620842:KCTD15:TssU17:Island
N:METH:cg05621343:GLB1L3:TssU383:Island
N:METH:cg05621401:RET:TssU411:Island
N:METH:cg05622307:NA:NA:Island
N:METH:cg05622764:FOXD1:TssU487:Shore
N:METH:cg05624214:FAM184B:TssU125:Island
N:METH:cg05624244:NDRG2:TssD139:Island
N:METH:cg05624510:CHAC1:TssU110:Island
N:METH:cg05627083:APCDD1:TssD58:Island
N:METH:cg05628107:PAPSS2:TssD13:Island
N:METH:cg05628381:WDR18:TssU1287:Island
N:METH:cg05628394:C4orf48:TssD195:Island
N:METH:cg05628567:SH2D2A:TssU40:Island
N:METH:cg05628771:ATP1A3:TssU213:Shore
N:METH:cg05628782:VSNL1:TssU321:Island
N:METH:cg05628818:TSPAN12:TssD40:Shore
N:METH:cg05629186:ZNF391:TssD1:Island
N:METH:cg05630556:MCTP1:TssD286:Shore
N:METH:cg05630745:FADS3:TssD74:Island
N:METH:cg05630812:SYT2:TssU130:Island
N:METH:cg05635617:RBM6:TssU213:Shore
N:METH:cg05635807:NA:NA:Island
N:METH:cg05636499:SH2B2:TssU554:Island
N:METH:cg05636869:FST:TssU645:Island
N:METH:cg05637266:ZNF799:TssD9:Island
N:METH:cg05637351:CDH7:TssD180:Shore
N:METH:cg05638287:KCNK1:TssU456:Shore
N:METH:cg05638929:PAX2:TssD25:Island
N:METH:cg05639258:TM7SF2:TssD3:Island
N:METH:cg05639842:ABCG1:TssD211:Island
N:METH:cg05641033:WNT5B:TssU452:Island
N:METH:cg05641439:GPR161:TssU102:Island
N:METH:cg05642044:PRKCI:TssD615:Island
N:METH:cg05642308:FAM46B:TssU194:Shore
N:METH:cg05642446:HRK:TssU413:Island
N:METH:cg05643303:HOXC8:TssU177:Island
N:METH:cg05643490:KIF6:TssU67:Shore
N:METH:cg05644498:SMAD9:TssD829:Shore
N:METH:cg05645404:ALCAM:TssD1054:Shore
N:METH:cg05645755:DLGAP1:TssD475:Island
N:METH:cg05645812:PIK3R2:TssD406:Island
N:METH:cg05646373:U91328.2:TssD242:Island
N:METH:cg05647208:NA:NA:Island
N:METH:cg05648183:RNF144A-AS1:TssD405:Island
N:METH:cg05648672:MEGF10:TssU660:Shore
N:METH:cg05648868:MAP3K19:TssD18862:NA
N:METH:cg05652102:RET:TssD681:Island
N:METH:cg05654049:UBE2E1:TssD212:Island
N:METH:cg05654645:HSPD1:TssD427:Island
N:METH:cg05655116:CDC42EP3:TssU92:Island
N:METH:cg05655556:PSMD2:TssD131:Island
N:METH:cg05655671:FAM129A:TssD53:Island
N:METH:cg05657488:PLK1:TssU156:Island
N:METH:cg05657717:PPP1R1A:TssD281:Island
N:METH:cg05657805:ZFP69:TssU103:Island
N:METH:cg05659265:GNAO1:TssU42:Island
N:METH:cg05660179:LRP2:TssD355:Island
N:METH:cg05660436:HPCA:TssU169:Island
N:METH:cg05661139:ZNF93:TssU2:Shore
N:METH:cg05661333:GABBR1:TssU35:Island
N:METH:cg05662684:QSER1:TssD324:Island
N:METH:cg05666074:SREBF1:TssU348:Island
N:METH:cg05667158:CCND2:TssU1049:Island
N:METH:cg05667817:AC079630.4:TssD158:Island
N:METH:cg05669100:FAM103A1:TssD168:Island
N:METH:cg05669210:SLC12A9:TssD234:Shore
N:METH:cg05670290:LGR5:TssU481:Shore
N:METH:cg05670408:MAN1C1:TssD142:Island
N:METH:cg05671585:SLC25A4:TssU273:Island
N:METH:cg05671732:DDX21:TssD669:Shore
N:METH:cg05673087:GEMIN8:TssU143:Island
N:METH:cg05674475:BEND4:TssU184:Island
N:METH:cg05674784:TBX18:TssU357:Shore
N:METH:cg05676377:BTN2A2:TssD11:NA
N:METH:cg05676450:PITPNM3:TssD413:Island
N:METH:cg05676541:EPHA3:TssD1:NA
N:METH:cg05676543:RP11-185E8.2:TssD541:Island
N:METH:cg05676789:SMPD3:TssD202:Island
N:METH:cg05677402:UBE2L6:TssD230:Island
N:METH:cg05678938:USP13:TssD28:Island
N:METH:cg05679507:ART5:TssD4:Island
N:METH:cg05680085:RHBDD1:TssU85:Island
N:METH:cg05681826:FBXL18:TssD14185:Island
N:METH:cg05682561:SFRP4:TssU503:Shore
N:METH:cg05682719:SYNPO2:TssU26:NA
N:METH:cg05683227:SRI:TssU636:Shore
N:METH:cg05684406:SLC7A4:TssU66:Island
N:METH:cg05687543:CTB-147N14.6:TssD222:Island
N:METH:cg05688651:NA:NA:Island
N:METH:cg05689600:ALDH7A1:TssD268:Shore
N:METH:cg05691629:NA:NA:Shelf
N:METH:cg05692837:TUBA1A:TssD14:Shore
N:METH:cg05694406:HNRNPF:TssD258:Island
N:METH:cg05694648:SLC48A1:TssD646:Shore
N:METH:cg05694744:RANGRF:TssD4:Shore
N:METH:cg05696109:TLR5:TssU43:Island
N:METH:cg05696353:PTPLA:TssD479:Island
N:METH:cg05697231:STOML1:TssD336:Shore
N:METH:cg05697969:HCN2:TssD519:Island
N:METH:cg05698098:FADS2:TssU158:Island
N:METH:cg05698228:ENC1:TssU49:Island
N:METH:cg05700142:TAPBP:TssD1365:Shore
N:METH:cg05701403:PLEKHA7:TssD87339:Shore
N:METH:cg05702024:METRNL:TssU94:Island
N:METH:cg05702737:WNT10A:TssD211:Island
N:METH:cg05702851:CCDC109B:TssU279:Island
N:METH:cg05704196:SH2D5:TssU55:Island
N:METH:cg05704893:AC129492.6:TssU28:Island
N:METH:cg05705366:SNX18:TssD321:Island
N:METH:cg05705583:CAMLG:TssU760:Shore
N:METH:cg05706001:ADAM22:TssD36:Island
N:METH:cg05707458:LEMD1:TssU26:Island
N:METH:cg05707704:EMX1:TssU322:Island
N:METH:cg05708544:ZDHHC8P1:TssU162:Island
N:METH:cg05713693:PRDM5:TssD120:Island
N:METH:cg05713859:PCBD2:TssU431:Shore
N:METH:cg05713971:HERPUD1:TssU419:Shore
N:METH:cg05714219:GALNT14:TssU90:Island
N:METH:cg05714479:LATS2:TssD742:Island
N:METH:cg05715263:SMPD2:TssU172:Shore
N:METH:cg05716242:LINC00482:TssU89:Shore
N:METH:cg05717204:PTH1R:TssU80:Island
N:METH:cg05717685:WRB:TssD477:Shore
N:METH:cg05718146:LINC01314:TssU96:Island
N:METH:cg05718625:EMC4:TssU44:NA
N:METH:cg05719134:RP11-395G23.3:TssD254:Island
N:METH:cg05719720:ATP12A:TssD247:Island
N:METH:cg05720355:IQUB:TssU157:Shore
N:METH:cg05720454:OLIG1:TssD60:Island
N:METH:cg05720666:ANXA4:TssD325:Island
N:METH:cg05722552:NLGN1:TssU145:Shore
N:METH:cg05723527:DUOX2:TssU218:Shore
N:METH:cg05724965:C11orf63:TssD323:Island
N:METH:cg05725531:RP1-8B1.4:TssD3:Shore
N:METH:cg05727186:CRHR1-IT1:TssU339:Shore
N:METH:cg05728135:NA:NA:Island
N:METH:cg05728519:ASB8:TssD1:Island
N:METH:cg05728754:SLC38A4:TssD866:Island
N:METH:cg05729093:IL4R:TssU37:Island
N:METH:cg05729118:LRRC75B:TssU7:Island
N:METH:cg05729984:ACOX3:TssU226:Island
N:METH:cg05730283:B3GNT2:TssU441:Island
N:METH:cg05732530:DUSP2:TssD120:Island
N:METH:cg05732749:NAGA:TssU273:Island
N:METH:cg05732956:NA:NA:NA
N:METH:cg05733554:C14orf37:TssD610:Island
N:METH:cg05733623:PAG1:TssU178:Shore
N:METH:cg05736120:RP1-266L20.4:TssU436:Island
N:METH:cg05736393:DOK1:TssU197:Island
N:METH:cg05739190:CCNJ:TssD45:Island
N:METH:cg05739287:NA:NA:NA
N:METH:cg05739757:RPL31:TssU186:Island
N:METH:cg05739825:EI24:TssD126:Shore
N:METH:cg05740609:SIX3-AS1:TssD92:Shore
N:METH:cg05740895:PAPSS2:TssD55:Shore
N:METH:cg05741384:RP11-320M2.1:TssD17:Island
N:METH:cg05741611:C18orf54:TssD26:Island
N:METH:cg05742294:NA:NA:Island
N:METH:cg05742308:SEMA3A:TssD94:NA
N:METH:cg05743054:RP11-538P18.2:TssU47:Island
N:METH:cg05745142:RELL1:TssD752:Shore
N:METH:cg05746188:ORAI2:TssD201:Island
N:METH:cg05746407:GSE1:TssD33:Island
N:METH:cg05746795:RP11-1134I14.4:TssU519:Island
N:METH:cg05747105:NA:NA:Island
N:METH:cg05748691:FAM126A:TssD145:Island
N:METH:cg05750394:RNASEH2B:TssD44:Shore
N:METH:cg05750910:ECI2:TssU12:Shore
N:METH:cg05751159:CEP41:TssD35:Island
N:METH:cg05752786:SYT2:TssU209:Island
N:METH:cg05752819:ARHGAP22:TssU126:Island
N:METH:cg05754508:MSRB3:TssD6:Island
N:METH:cg05754631:GAB1:TssD477:Shore
N:METH:cg05754808:TRIM14:TssU164:Island
N:METH:cg05755010:ACP6:TssU298:Island
N:METH:cg05756178:C3orf52:TssD99:Island
N:METH:cg05756257:SULF2:TssU183:Shore
N:METH:cg05756848:AGPAT9:TssD8:Island
N:METH:cg05757654:NPPB:TssU565:Island
N:METH:cg05757967:TPBG:TssD571:Island
N:METH:cg05758094:SNX32:TssU267:Island
N:METH:cg05758434:ZDBF2:TssD83:Island
N:METH:cg05759424:KCNG3:TssU58:Island
N:METH:cg05760393:KCNQ1:TssU81:Island
N:METH:cg05764240:LEMD1:TssU253:Island
N:METH:cg05765240:NA:NA:Island
N:METH:cg05765371:ZKSCAN3:TssD278:NA
N:METH:cg05765466:TESK2:TssU221:Shore
N:METH:cg05766601:NA:NA:Island
N:METH:cg05766761:MUL1:TssD147:Island
N:METH:cg05767788:HSPD1:TssD6:Island
N:METH:cg05769161:B4GALNT3:TssU705:Island
N:METH:cg05770030:NA:NA:Island
N:METH:cg05771701:CCDC62:TssD250:Shore
N:METH:cg05774464:TRIM50:TssD1221:Island
N:METH:cg05774756:RP11-175K6.1:TssD291:Island
N:METH:cg05774787:DNAJC4:TssU31:Island
N:METH:cg05775742:NA:NA:Island
N:METH:cg05775895:CAND2:TssD45:Island
N:METH:cg05776603:CFL2:TssU236:Shore
N:METH:cg05776704:WWTR1-AS1:TssD674:Shore
N:METH:cg05777319:ARL6:TssD307:Shore
N:METH:cg05777716:COLGALT2:TssD579:Island
N:METH:cg05778415:POLE4:TssD48:Island
N:METH:cg05778481:NXF1:TssU290:Shore
N:METH:cg05778709:MMD:TssD990:Shore
N:METH:cg05778739:FAHD2CP:TssU5:Island
N:METH:cg05779300:PURG:TssD158:Island
N:METH:cg05784314:SLC27A3:TssU41:Island
N:METH:cg05785298:LRRN2:TssU127:Island
N:METH:cg05785348:LINC00467:TssU317:Shore
N:METH:cg05785994:NBEA:TssU453:Shore
N:METH:cg05786053:WDR3:TssD665:Shore
N:METH:cg05786429:RMDN1:TssU192:Shore
N:METH:cg05786661:KIT:TssD999:Island
N:METH:cg05786725:RPA2:TssU140:Island
N:METH:cg05787193:RP11-486G15.2:TssD246:Island
N:METH:cg05787890:LINC00888:TssU76:Island
N:METH:cg05789476:DYNLT1:TssD720:Shore
N:METH:cg05792003:TMEM56:TssU403:Shore
N:METH:cg05793020:KCNK15-AS1:TssU226:Island
N:METH:cg05793077:GSN:TssD302:NA
N:METH:cg05793299:RP11-276H7.2:TssU72:Island
N:METH:cg05793340:SLC22A15:TssU350:Shore
N:METH:cg05794480:NA:NA:NA
N:METH:cg05795931:FRMD4B:TssU54:Island
N:METH:cg05796992:LRRK1:TssD82530:Shore
N:METH:cg05797463:NA:NA:Island
N:METH:cg05797929:STEAP1:TssU78:Island
N:METH:cg05798670:SPOCK3:TssU132:NA
N:METH:cg05798720:AQP4-AS1:TssD10:Island
N:METH:cg05798972:MED1:TssD417:Shore
N:METH:cg05799013:ZNF174:TssD245:Island
N:METH:cg05800928:HSPB1:TssU81:Island
N:METH:cg05801648:SYK:TssD211:Island
N:METH:cg05802452:WNT3A:TssU277:Island
N:METH:cg05804949:FAM221A:TssU130:Island
N:METH:cg05805038:HEXA-AS1:TssU42:Island
N:METH:cg05806233:GNAI1:TssU67:Shore
N:METH:cg05806620:ZNF250:TssD1170:Shore
N:METH:cg05807485:NA:NA:Island
N:METH:cg05808319:HSD17B12:TssD19286:Island
N:METH:cg05810135:NA:NA:Island
N:METH:cg05810369:FGFR1:TssU49:Island
N:METH:cg05810949:SREBF1:TssU27:Island
N:METH:cg05812171:ARHGAP42:TssU427:Island
N:METH:cg05812950:RP11-134G8.7:TssU8:Island
N:METH:cg05813084:EFNA3:TssD220:Island
N:METH:cg05813194:ZNF391:TssD202:Island
N:METH:cg05813380:RP11-713M15.2:TssD282:Shore
N:METH:cg05815685:TMEM147:TssU1:Island
N:METH:cg05815906:RAB33B:TssU49:Shore
N:METH:cg05817232:MARK4:TssD614:Island
N:METH:cg05817517:CSMD2:TssD723:Island
N:METH:cg05817664:RP11-61J19.5:TssD1153:Island
N:METH:cg05818894:BDNF:TssD1217:Shore
N:METH:cg05819745:NA:NA:Island
N:METH:cg05820312:TRAPPC9:TssD7:Shore
N:METH:cg05820448:SHH:TssU126:Island
N:METH:cg05822031:NA:NA:Island
N:METH:cg05822100:CDH6:TssD533:Island
N:METH:cg05822416:NA:NA:NA
N:METH:cg05824484:IL17RA:TssD24:Island
N:METH:cg05824535:RP11-266L9.8:TssD467:Shore
N:METH:cg05824762:ZER1:TssD171:Island
N:METH:cg05825290:NA:NA:Island
N:METH:cg05825523:LSR:TssU22:Island
N:METH:cg05825702:LRRC4B:TssD1842:NA
N:METH:cg05825950:CR1:TssD2:Shore
N:METH:cg05826626:TAP1:TssD894:Island
N:METH:cg05828781:NA:NA:Shelf
N:METH:cg05828839:ZNF10:TssU8:Island
N:METH:cg05829479:C6orf141:TssU281:Shore
N:METH:cg05829482:MAP2:TssU269:Island
N:METH:cg05831308:HSPB8:TssD36:NA
N:METH:cg05831672:NPM3:TssU1:Island
N:METH:cg05831784:HAO1:TssD3805:NA
N:METH:cg05831823:CR2:TssU19:Island
N:METH:cg05832487:RP11-715J22.4:TssD213:Shore
N:METH:cg05833318:SPAG1:TssU13:Island
N:METH:cg05835761:NA:NA:Shore
N:METH:cg05836286:ZNF232:TssU131:Island
N:METH:cg05836965:NPAS3:TssU1072:Island
N:METH:cg05837253:GHR:TssD195:Shore
N:METH:cg05837401:ALDH1L1-AS2:TssD166:Island
N:METH:cg05840031:PAX6:TssU137:Shore
N:METH:cg05841303:APLP1:TssU46:Island
N:METH:cg05841627:TRIM7:TssD264:Island
N:METH:cg05842391:RDX:TssD788:Shore
N:METH:cg05843339:RP11-439L18.2:TssD9020:Shore
N:METH:cg05843340:CCDC125:TssD3:Island
N:METH:cg05843841:LRRC32:TssD1:Island
N:METH:cg05844583:SLC19A3:TssU60:Island
N:METH:cg05844713:ZNF398:TssD114:Island
N:METH:cg05845236:PCDH9:TssU57:Island
N:METH:cg05847772:MPZL3:TssD63:NA
N:METH:cg05847778:BBS5:TssD154:Island
N:METH:cg05848070:NAP1L1:TssU188:Island
N:METH:cg05848279:RP11-196G18.3:TssD283:Island
N:METH:cg05848545:RP11-848P1.9:TssD12:Island
N:METH:cg05849566:NA:NA:NA
N:METH:cg05849857:FREM2:TssD158:Island
N:METH:cg05850280:GRIN1:TssU670:Island
N:METH:cg05850377:QKI:TssD446:Shore
N:METH:cg05850762:CCDC64B:TssD532:Island
N:METH:cg05851163:RP11-638L3.1:TssU218:Island
N:METH:cg05852231:ACTC1:TssD704:NA
N:METH:cg05853159:NA:NA:Island
N:METH:cg05853632:RNF39:TssD354:Island
N:METH:cg05854826:DNAJC18:TssD231:NA
N:METH:cg05855618:SEMA3E:TssD162:NA
N:METH:cg05857941:FOXG1-AS1:TssD5015:NA
N:METH:cg05857979:RP11-161M6.2:TssU56:Island
N:METH:cg05858920:BCL2:TssD87:Island
N:METH:cg05859565:RUFY4:TssU100:NA
N:METH:cg05861348:GYLTL1B:TssD460:Shore
N:METH:cg05861454:SCN8A:TssU11:Island
N:METH:cg05861708:LINC00602:TssU169:Shore
N:METH:cg05861971:NPAS2:TssU136:Island
N:METH:cg05862431:AP006216.10:TssD92:Shore
N:METH:cg05863587:CALY:TssU77:Island
N:METH:cg05867925:HIST1H2AB:TssU57:Shore
N:METH:cg05868023:EREG:TssU58:NA
N:METH:cg05868445:AC012354.6:TssD613:Island
N:METH:cg05868516:HIST1H4H:TssU432:Shore
N:METH:cg05869119:ATP5G3:TssU18:Island
N:METH:cg05869503:TEPP:TssU114:Island
N:METH:cg05870479:PTPRM:TssD645:Island
N:METH:cg05871997:DST:TssU196:Island
N:METH:cg05872073:PARD6G:TssU219:Island
N:METH:cg05872485:PTGES3:TssD596:Shore
N:METH:cg05873078:CNBP:TssD1210:Shore
N:METH:cg05873146:RP11-848P1.9:TssU24:Island
N:METH:cg05873487:RP11-9B6.1:TssU30:Shore
N:METH:cg05873857:FAM208B:TssD997:Shore
N:METH:cg05873889:SERP2:TssD133:Island
N:METH:cg05875032:TUBA8:TssU90:Island
N:METH:cg05875844:FRMD6:TssD823:Shore
N:METH:cg05876463:NA:NA:Island
N:METH:cg05876591:RGL2:TssU60:Shore
N:METH:cg05876738:CALCR:TssU304:Island
N:METH:cg05876918:PIP4K2C:TssD176:Island
N:METH:cg05877088:OLFM2:TssU994:Island
N:METH:cg05877648:OSTM1:TssD7802:Island
N:METH:cg05877740:KIAA0101:TssD37:NA
N:METH:cg05879919:ANKRD9:TssU366:Island
N:METH:cg05880330:SOX14:TssD1390:Shore
N:METH:cg05880353:MIR2277:TssU564:Island
N:METH:cg05880441:FA2H:TssD39:Island
N:METH:cg05882426:ADRBK2:TssU74:Island
N:METH:cg05882522:CAPN14:TssU64:Island
N:METH:cg05882781:ARID5B:TssU494:Shelf
N:METH:cg05883167:KAZALD1:TssU28:Island
N:METH:cg05883874:ZNF214:TssD271:Island
N:METH:cg05884394:DPY19L2P4:TssU44:Island
N:METH:cg05884756:NT5C:TssU22:Island
N:METH:cg05885012:CUEDC1:TssD78:NA
N:METH:cg05886574:ACBD5:TssU282:Island
N:METH:cg05886671:NEUROG3:TssU157:Island
N:METH:cg05888120:ZNF438:TssU146:Island
N:METH:cg05889321:ALDH18A1:TssU373:Shore
N:METH:cg05889961:TSPAN18:TssD776:Island
N:METH:cg05890386:WBSCR27:TssD265:Shore
N:METH:cg05891474:MAPRE2:TssU267:Shore
N:METH:cg05892930:KLHL21:TssU875:Island
N:METH:cg05892960:COLEC12:TssU386:Shore
N:METH:cg05893876:NOV:TssU40:Island
N:METH:cg05894124:FGF5:TssU959:Shore
N:METH:cg05894797:PSEN2:TssU25:Shore
N:METH:cg05895091:AP000662.4:TssD6473:Shelf
N:METH:cg05896371:DHCR7:TssU93:Island
N:METH:cg05897638:PROS1:TssU41:Shore
N:METH:cg05897918:GALNT7:TssU157:Shore
N:METH:cg05898602:TMEM97:TssU15:Island
N:METH:cg05899726:NA:NA:Island
N:METH:cg05900430:CCDC114:TssU7:Island
N:METH:cg05900810:RASAL1:TssU21:Shore
N:METH:cg05902852:MAGI2-AS3:TssU35:Island
N:METH:cg05904889:SPATA13:TssU144:Shore
N:METH:cg05905988:FAM155A:TssU1397:Island
N:METH:cg05907237:CTBP2:TssU13:Island
N:METH:cg05907949:KCNT1:TssU406:Island
N:METH:cg05908775:ZNF211:TssD90:Island
N:METH:cg05908833:SYAP1:TssU235:Shore
N:METH:cg05908979:BAP1:TssD98:Island
N:METH:cg05909453:NA:NA:Island
N:METH:cg05909475:ETV3:TssU536:Shore
N:METH:cg05910755:MMP15:TssD1394:Island
N:METH:cg05911003:FAM149A:TssD74:Shore
N:METH:cg05912584:LINC00921:TssD36:Shore
N:METH:cg05913198:MLLT10:TssU118:Island
N:METH:cg05913451:VTRNA1-1:TssU177:NA
N:METH:cg05914242:PRSS35:TssU175:NA
N:METH:cg05916509:RP11-476H16.1:TssD232:Shore
N:METH:cg05916662:FST:TssD104:Island
N:METH:cg05916671:ADORA2B:TssU16:Island
N:METH:cg05916744:THY1:TssD536:Island
N:METH:cg05918135:ETV1:TssU35:Shore
N:METH:cg05918682:NA:NA:Island
N:METH:cg05919561:TTLL7:TssU316:Island
N:METH:cg05920090:HSPA1L:TssU30:Island
N:METH:cg05920454:CD9:TssD427:Island
N:METH:cg05920635:HCRTR2:TssD571:Shore
N:METH:cg05922057:CYB5D2:TssD574:Shore
N:METH:cg05923072:RP11-553A21.3:TssU54:Island
N:METH:cg05923785:LIFR:TssD631:Shore
N:METH:cg05923854:ISLR2:TssU60:Island
N:METH:cg05924445:CCDC63:TssD3:Island
N:METH:cg05925896:RP11-143K11.5:TssU369:Shore
N:METH:cg05926253:MRPL36:TssD117:Island
N:METH:cg05927159:WDR1:TssU410:Shore
N:METH:cg05927432:SYBU:TssU5:Island
N:METH:cg05928649:CBLN2:TssD1:Island
N:METH:cg05928650:ITGA2:TssU27:Island
N:METH:cg05929136:NA:NA:Island
N:METH:cg05929645:RAB3B:TssD413:Island
N:METH:cg05930315:ZNF613:TssU59:NA
N:METH:cg05931096:PTPRZ1:TssU86:Island
N:METH:cg05931312:NEK5:TssU113:Island
N:METH:cg05932159:XXbac-BPG248L24.12:TssU106:Island
N:METH:cg05932936:SERINC3:TssU400:Shore
N:METH:cg05933762:NR4A3:TssD2690:Island
N:METH:cg05933803:TP53I13:TssU22:Island
N:METH:cg05933857:TSSC4:TssD447:Shore
N:METH:cg05933935:NPHP4:TssU2:Island
N:METH:cg05935052:NA:NA:NA
N:METH:cg05936438:ACOX3:TssD40:Island
N:METH:cg05936667:TUBB3:TssD2361:Island
N:METH:cg05937194:PCOLCE2:TssU35:Island
N:METH:cg05937453:SFRP5:TssU55:Island
N:METH:cg05937496:VAV3:TssU440:Shore
N:METH:cg05937969:CASR:TssU166:Island
N:METH:cg05938285:PIGZ:TssU6:Island
N:METH:cg05938623:NA:NA:Island
N:METH:cg05938671:NA:NA:Island
N:METH:cg05938725:NUAK2:TssU21:Island
N:METH:cg05939907:TMEM191B:TssD19:Island
N:METH:cg05940536:ACVR1B:TssU481:Shore
N:METH:cg05941540:CCDC102A:TssU149:Island
N:METH:cg05941624:SYNJ2:TssU396:Island
N:METH:cg05943335:SLC2A12:TssU23:NA
N:METH:cg05943476:TGFA:TssD1:Island
N:METH:cg05943971:TDRKH:TssD207:Island
N:METH:cg05944193:SOX6:TssD212:Shore
N:METH:cg05944800:INSIG2:TssU483:Shore
N:METH:cg05945661:TBCA:TssD16954:Shore
N:METH:cg05946827:NKX2-1:TssD53:Island
N:METH:cg05946856:NA:NA:NA
N:METH:cg05948408:MEF2C:TssD393:Shore
N:METH:cg05949171:CDH13:TssD19:Shore
N:METH:cg05949352:PRDM11:TssU1294:Island
N:METH:cg05949800:NKX2-3:TssU108:Island
N:METH:cg05949903:RRN3P1:TssD70:Island
N:METH:cg05951521:TMC5:TssD75:Island
N:METH:cg05951864:NA:NA:Island
N:METH:cg05952120:ACE:TssU7:Island
N:METH:cg05952925:GNG11:TssD263:NA
N:METH:cg05953394:PRKAG2:TssD101:Island
N:METH:cg05953927:BOC:TssU261:Island
N:METH:cg05954989:PAOX:TssU777:Island
N:METH:cg05955013:RPRML:TssU31:Island
N:METH:cg05955802:CEP85L:TssD276:Shore
N:METH:cg05956126:AC009014.3:TssU154:Island
N:METH:cg05956273:NA:NA:Island
N:METH:cg05956498:MICU3:TssU193:Island
N:METH:cg05957366:AC005592.2:TssD492:Shore
N:METH:cg05958510:DUSP6:TssU76:Island
N:METH:cg05958659:CTD-2001C12.1:TssD4:Shore
N:METH:cg05958702:AC135048.13:TssD248:Island
N:METH:cg05958740:CPLX2:TssD975:Shore
N:METH:cg05959229:NA:NA:Island
N:METH:cg05959392:C10orf32:TssU53:Shore
N:METH:cg05960997:NKAIN1:TssD213:Island
N:METH:cg05962139:RHOU:TssD486:Island
N:METH:cg05962239:MME:TssU110:Shore
N:METH:cg05962325:ACAT1:TssU239:Island
N:METH:cg05963618:ADRA1B:TssU323:Island
N:METH:cg05963712:WNT1:TssD1347:Island
N:METH:cg05964373:TEX9:TssU148:Island
N:METH:cg05964622:PSMG3-AS1:TssD37:Island
N:METH:cg05964635:DTNBP1:TssD445:Island
N:METH:cg05965334:MOB3C:TssU203:Shore
N:METH:cg05965402:PI4K2B:TssU182:Shore
N:METH:cg05965414:MARCH4:TssU48:Island
N:METH:cg05965417:KLRG1:TssD272:Shore
N:METH:cg05966809:SNX24:TssU351:Shore
N:METH:cg05966983:SH3D21:TssU46:Island
N:METH:cg05970528:CERS1:TssD344:Island
N:METH:cg05970790:NFATC1:TssD463:Island
N:METH:cg05971474:NA:NA:Island
N:METH:cg05972047:KIAA1377:TssD59:Island
N:METH:cg05972070:DUSP4:TssU164:Island
N:METH:cg05974695:SNX19:TssU131:Island
N:METH:cg05974816:MYT1L:TssD476149:NA
N:METH:cg05975527:COL23A1:TssD26710:NA
N:METH:cg05975654:INF2:TssD420:Island
N:METH:cg05975727:KIF5C:TssU180:Shore
N:METH:cg05976652:ARID5B:TssD256:Shore
N:METH:cg05977551:ASAH2B:TssU147:Island
N:METH:cg05978988:DDN:TssU151:Island
N:METH:cg05979741:MALL:TssU86:Island
N:METH:cg05980081:FAM96A:TssD119:Island
N:METH:cg05981247:ID2-AS1:TssD648:Shore
N:METH:cg05981500:PCSK1:TssU390:Shore
N:METH:cg05982399:FAM198A:TssD26:Island
N:METH:cg05982485:GABRA1:TssU2:NA
N:METH:cg05983698:SLC27A5:TssU367:Island
N:METH:cg05984044:GABRB1:TssD530:Shore
N:METH:cg05984554:VSTM2B:TssD1962:Island
N:METH:cg05985324:NA:NA:Shore
N:METH:cg05985522:APOL2:TssU20:NA
N:METH:cg05985655:FAM134B:TssD343:Island
N:METH:cg05986044:IAH1:TssU82:Island
N:METH:cg05986781:AC073934.6:TssD409:Island
N:METH:cg05987030:DZIP1L:TssD6:Shore
N:METH:cg05987650:CCND2:TssU825:Island
N:METH:cg05988267:RRN3P1:TssU136:Island
N:METH:cg05988699:BAI1:TssD1791:Island
N:METH:cg05988988:PFKFB3:TssD17596:Island
N:METH:cg05989429:ABCA7:TssU176:Shore
N:METH:cg05989460:TLE4:TssU240:Island
N:METH:cg05989628:SLC22A23:TssU796:Shore
N:METH:cg05989669:ZNF26:TssU280:Shore
N:METH:cg05989775:CDKN1C:TssD46:Island
N:METH:cg05990544:HIST1H4L:TssU25:Shore
N:METH:cg05990579:PAK6:TssD50:Island
N:METH:cg05991314:ZNF512B:TssD6096:Island
N:METH:cg05991857:RP11-1000B6.3:TssU273:Island
N:METH:cg05993488:ZNF785:TssD33:Shore
N:METH:cg05994148:PACSIN1:TssU85:Island
N:METH:cg05994458:BTBD10:TssD454:Island
N:METH:cg05995135:SPECC1:TssD147:Island
N:METH:cg05995866:NA:NA:NA
N:METH:cg05996169:NA:NA:NA
N:METH:cg05998639:WNT5B:TssU459:Island
N:METH:cg05999245:FKBP11:TssU124:Shore
N:METH:cg06000825:ST8SIA4:TssD2270:Island
N:METH:cg06000963:HUNK:TssU515:Island
N:METH:cg06001652:PHLDA2:TssU892:Island
N:METH:cg06001881:PCGF5:TssU278:Shore
N:METH:cg06002370:COL4A3:TssD170:Shore
N:METH:cg06002616:SPAG1:TssU288:Shore
N:METH:cg06003296:PTPRB:TssU56:Island
N:METH:cg06007607:CYB5A:TssD1:Island
N:METH:cg06008330:ASL:TssD231:Island
N:METH:cg06008470:COL19A1:TssU111:Island
N:METH:cg06008617:MRPS36:TssU238:Shore
N:METH:cg06009475:TRIO:TssU903:Shore
N:METH:cg06010356:NA:NA:NA
N:METH:cg06011073:NA:NA:Island
N:METH:cg06011292:MYH10:TssD23:Island
N:METH:cg06013215:PTGER4:TssD35:Island
N:METH:cg06014332:BBS1:TssU37:NA
N:METH:cg06014892:ADAMTS7:TssD21:Island
N:METH:cg06015645:SETBP1:TssU5:Island
N:METH:cg06016176:CYFIP2:TssU103:Island
N:METH:cg06016439:LYPD1:TssD347:Island
N:METH:cg06017917:AASS:TssU34:Island
N:METH:cg06018531:MAF:TssU101:Island
N:METH:cg06018575:REPIN1:TssU120:Island
N:METH:cg06019170:AKAP12:TssD133:Island
N:METH:cg06019229:KIF2A:TssU361:Island
N:METH:cg06019853:RP11-22C11.2:TssU199:Shore
N:METH:cg06022318:RELN:TssU526:Island
N:METH:cg06022838:TMEM187:TssU177:Island
N:METH:cg06023243:NA:NA:Shore
N:METH:cg06023257:GAB2:TssU1:Island
N:METH:cg06023349:RAMP3:TssU62:Island
N:METH:cg06023702:PAIP2B:TssU99:Island
N:METH:cg06024099:NA:NA:NA
N:METH:cg06024852:SHCBP1:TssD17:Island
N:METH:cg06025631:BDNF:TssD52:Island
N:METH:cg06026129:LPPR3:TssU377:Island
N:METH:cg06026817:MTL5:TssD103:Island
N:METH:cg06027620:PSMB3:TssD579:Shore
N:METH:cg06027906:CAT:TssU155:Island
N:METH:cg06028533:PTER:TssU33:Island
N:METH:cg06029846:PRMT8:TssU86:Island
N:METH:cg06030166:PARVB:TssU253:Island
N:METH:cg06030219:ABCG1:TssU106:Island
N:METH:cg06030619:CORO1A:TssD175:Shore
N:METH:cg06032048:DNA2:TssU49:Shore
N:METH:cg06034792:RBPMS2:TssU767:Shore
N:METH:cg06035247:FRMD4A:TssD157176:NA
N:METH:cg06035702:RP11-96K19.5:TssD308:Island
N:METH:cg06035830:RAP2B:TssD1157:Shore
N:METH:cg06035839:SEMA6C:TssU9:Island
N:METH:cg06037923:CA5BP1:TssU195:Shore
N:METH:cg06039355:GFRA1:TssD123:Island
N:METH:cg06040206:NA:NA:Island
N:METH:cg06040590:CTC-338M12.1:TssU494:Shore
N:METH:cg06040683:MAP6:TssD314:Island
N:METH:cg06041595:MRPS33:TssU70:Island
N:METH:cg06043042:NEUROG3:TssU207:Island
N:METH:cg06043114:TSPAN2:TssU333:Island
N:METH:cg06043419:RASGRF2:TssU355:Island
N:METH:cg06043640:DNAH7:TssU101:Island
N:METH:cg06045225:MAST4:TssD508:Island
N:METH:cg06045408:HTATIP2:TssU12:Island
N:METH:cg06046431:BDNF:TssU884:Island
N:METH:cg06046574:SNX4:TssU285:Shore
N:METH:cg06047828:RP11-560J1.2:TssD1:Island
N:METH:cg06049972:UQCRC1:TssD685:Shore
N:METH:cg06051961:PPP1R3C:TssU356:Shore
N:METH:cg06052471:TMEM138:TssU68:Shore
N:METH:cg06052619:PERP:TssU257:Shore
N:METH:cg06052921:NGFR:TssU87:Island
N:METH:cg06053559:CPPED1:TssD65:Island
N:METH:cg06053605:NA:NA:NA
N:METH:cg06053738:NA:NA:Island
N:METH:cg06054963:CCDC85B:TssD296:Island
N:METH:cg06055013:ATRNL1:TssD279:Island
N:METH:cg06055014:GRPEL1:TssU871:Shore
N:METH:cg06055551:XKR5:TssD236:Island
N:METH:cg06057398:NA:NA:Shelf
N:METH:cg06057576:GPR3:TssU104:Island
N:METH:cg06058923:NA:NA:NA
N:METH:cg06059663:KIF26B:TssD1143:Island
N:METH:cg06060673:CBX6:TssU510:Island
N:METH:cg06060853:MRGBP:TssU926:Island
N:METH:cg06061878:UBASH3B:TssU105:Island
N:METH:cg06062519:ARID5B:TssD5:Shore
N:METH:cg06065141:HIC1:TssU288:Island
N:METH:cg06065225:EFEMP2:TssU11:Island
N:METH:cg06065657:SHD:TssD334:Island
N:METH:cg06065743:SOGA1:TssD240:Island
N:METH:cg06067302:SGSM3:TssU115:Island
N:METH:cg06069179:CCT6B:TssD1:Island
N:METH:cg06070749:GNAL:TssD32:Shore
N:METH:cg06070960:EPHB1:TssD5:Shore
N:METH:cg06071083:SLC12A4:TssD8:Island
N:METH:cg06072021:FLI1:TssD118:Island
N:METH:cg06073471:NXPE3:TssU190:Island
N:METH:cg06074582:CCDC85B:TssD265:Shore
N:METH:cg06074992:ZNF19:TssD289:NA
N:METH:cg06074994:WNT2:TssU1445:Shore
N:METH:cg06077046:DTWD1:TssD97:Island
N:METH:cg06078334:GABBR1:TssD163:Island
N:METH:cg06079149:LINC01571:TssU246:NA
N:METH:cg06079468:TMEM254:TssD96:Shore
N:METH:cg06080005:CACNG5:TssD141:Island
N:METH:cg06080311:TUBB8:TssD81:Island
N:METH:cg06080688:INPP4B:TssD20:Island
N:METH:cg06081609:SASH1:TssU159:Island
N:METH:cg06081716:SENP7:TssU282:Shore
N:METH:cg06082745:BNIP3:TssD289:Island
N:METH:cg06082920:TTC39A:TssU128:Island
N:METH:cg06084907:CLUAP1:TssD19:Island
N:METH:cg06085011:GSX2:TssU200:Shore
N:METH:cg06085476:CLOCK:TssU548:Shore
N:METH:cg06087298:FAM46C:TssD759:Island
N:METH:cg06087619:NA:NA:Shelf
N:METH:cg06088188:RP13-516M14.1:TssU150:Shore
N:METH:cg06088324:GPRC5B:TssD866:Island
N:METH:cg06088918:NA:NA:Shore
N:METH:cg06089269:ARSJ:TssD84:Island
N:METH:cg06089512:TTC29:TssU123:Island
N:METH:cg06091566:SAMD11:TssD90:Island
N:METH:cg06091952:NA:NA:Island
N:METH:cg06093279:MTUS1:TssU114:Island
N:METH:cg06095695:XXbac-BPG308K3.6:TssU198:Shore
N:METH:cg06097216:CNBP:TssD1307:Shore
N:METH:cg06097320:TNFRSF12A:TssU69:Island
N:METH:cg06097592:SAMHD1:TssD6:Island
N:METH:cg06097803:TEAD4:TssU68:Island
N:METH:cg06098164:AC079610.2:TssD38:Shore
N:METH:cg06098283:PLCL1:TssU298:Island
N:METH:cg06100368:RIIAD1:TssD109:Island
N:METH:cg06100461:LINC00282:TssU68:NA
N:METH:cg06100622:PPID:TssD84:Island
N:METH:cg06100899:DBNDD2:TssD155:Island
N:METH:cg06102612:EPHA7:TssD1818:Island
N:METH:cg06102930:BFAR:TssD898:Shore
N:METH:cg06103031:CELF4:TssU765:Island
N:METH:cg06104511:SHCBP1:TssD66:Shore
N:METH:cg06106793:HDGF:TssU53:Shore
N:METH:cg06108181:ZNF860:TssU208:Island
N:METH:cg06108395:NR2F6:TssU565:Island
N:METH:cg06109083:NRARP:TssU344:Island
N:METH:cg06109949:PDE11A:TssU355:Island
N:METH:cg06110221:NA:NA:NA
N:METH:cg06110365:TTLL12:TssU657:Island
N:METH:cg06112779:PPP1R1A:TssU182:Shore
N:METH:cg06112956:DNMT3A:TssU120:Island
N:METH:cg06116636:NA:NA:NA
N:METH:cg06119051:CA2:TssD62:Island
N:METH:cg06119392:CD99L2:TssU17:Island
N:METH:cg06119461:GSTO1:TssD121:Island
N:METH:cg06120215:ZNF780B:TssU32:Island
N:METH:cg06120404:PIFO:TssD24:Shore
N:METH:cg06123396:ADAM23:TssU642:Shore
N:METH:cg06123544:FSCN1:TssD21:Island
N:METH:cg06123783:GUSBP5:TssU68:Island
N:METH:cg06124224:LPPR5:TssU120:Shore
N:METH:cg06124827:MORN4:TssU240:Shore
N:METH:cg06124975:SOBP:TssU585:Island
N:METH:cg06125576:SPRY2:TssU367:Island
N:METH:cg06126658:NA:NA:Shore
N:METH:cg06127862:FGF12-AS2:TssD315:Island
N:METH:cg06127931:PLCXD2:TssU374:Shore
N:METH:cg06128195:LINC00602:TssU161:Shore
N:METH:cg06129054:PCLO:TssU164:Island
N:METH:cg06130365:ZNF511:TssD40:Island
N:METH:cg06130950:ZNF202:TssU154:Island
N:METH:cg06131143:STON1:TssD286:Island
N:METH:cg06132694:NDST3:TssU329:Island
N:METH:cg06134936:HERC4:TssD124:Island
N:METH:cg06136443:PLBD1:TssD276:Island
N:METH:cg06138505:MCM2:TssU45:Island
N:METH:cg06139343:RP11-72I8.1:TssU37:Island
N:METH:cg06139644:STYK1:TssU32:Shore
N:METH:cg06139836:EBF3:TssU855:Island
N:METH:cg06140118:DUS2:TssU82:Island
N:METH:cg06143361:HIGD1A:TssD719:Shore
N:METH:cg06143979:NA:NA:NA
N:METH:cg06145909:AC016700.5:TssD1025:Island
N:METH:cg06146614:CDC42EP1:TssD1437:Island
N:METH:cg06146897:NA:NA:Island
N:METH:cg06147758:UFSP1:TssD160:Island
N:METH:cg06150468:BATF3:TssU757:Shore
N:METH:cg06150925:SNX3:TssU429:Shore
N:METH:cg06151625:RPL15:TssU70:Island
N:METH:cg06152383:GNA12:TssU489:Shore
N:METH:cg06152533:SUMF1:TssU434:Shore
N:METH:cg06154544:METRN:TssU262:Island
N:METH:cg06154860:ETV1:TssD180:Shore
N:METH:cg06157539:MAPRE2:TssU60:Island
N:METH:cg06158040:EXO5:TssD161:Shore
N:METH:cg06158533:TMEM180:TssU119:Island
N:METH:cg06159220:OLFM2:TssU663:Island
N:METH:cg06160898:CDCP1:TssD603:Island
N:METH:cg06161720:SNX6:TssU81:Island
N:METH:cg06161738:GALNT11:TssD102:Island
N:METH:cg06162264:TUBA1C:TssD6529:NA
N:METH:cg06162375:NA:NA:Island
N:METH:cg06163593:NA:NA:NA
N:METH:cg06163735:TRANK1:TssD395:Island
N:METH:cg06164608:DLC1:TssD362:Island
N:METH:cg06164660:TMEM132C:TssU367:Island
N:METH:cg06165699:MXRA5:TssD166:Island
N:METH:cg06166932:BAI1:TssD8:Shore
N:METH:cg06168449:DPF1:TssD53:Island
N:METH:cg06169200:GAS2:TssD191:Island
N:METH:cg06169648:GSE1:TssD9:Island
N:METH:cg06170922:GSTA4:TssD309:Island
N:METH:cg06171787:MRPL16:TssU144:Shore
N:METH:cg06172475:FLI1:TssU81:Island
N:METH:cg06173810:NA:NA:Shore
N:METH:cg06175825:ACOT11:TssU195:Island
N:METH:cg06177002:MICA:TssU401:Island
N:METH:cg06177053:DTD1:TssU14:Island
N:METH:cg06177860:RORA:TssU44:Island
N:METH:cg06178309:GEMIN8:TssU134:Island
N:METH:cg06184463:TAMM41:TssU115:Island
N:METH:cg06185423:B3GNT4:TssU99:Island
N:METH:cg06185738:CTD-2140G10.2:TssU76:Shelf
N:METH:cg06185817:SPHK1:TssD440:Island
N:METH:cg06186057:TOB2P1:TssU34:Shore
N:METH:cg06186301:GPC5:TssU149:Shore
N:METH:cg06186646:RP11-115H18.1:TssU825:Shore
N:METH:cg06186820:NA:NA:NA
N:METH:cg06186861:ZNF501:TssD50:Shore
N:METH:cg06187843:NA:NA:Island
N:METH:cg06188229:MIXL1:TssD498:Island
N:METH:cg06188670:DKK3:TssU9:Island
N:METH:cg06189265:GAS5:TssU48:Shore
N:METH:cg06189303:BOC:TssD83:Island
N:METH:cg06190346:LFNG:TssD330:Island
N:METH:cg06190677:RPL39L:TssU6:Island
N:METH:cg06191810:JMJD8:TssD12:Island
N:METH:cg06192555:GSG1L:TssU143:Island
N:METH:cg06192866:DUSP6:TssU1251:Shore
N:METH:cg06193169:IGFBP7-AS1:TssD54461:Island
N:METH:cg06193382:MTFR2:TssD236:Island
N:METH:cg06193988:HPCAL1:TssU495:Island
N:METH:cg06194119:TMEM185B:TssU378:Island
N:METH:cg06194536:MARK1:TssU71:Island
N:METH:cg06195987:NA:NA:Island
N:METH:cg06196147:KIAA1257:TssU98:Island
N:METH:cg06196978:MAPRE2:TssU98:Island
N:METH:cg06197114:CDH20:TssD219:Shore
N:METH:cg06197191:PPP1R9B:TssD1237:Island
N:METH:cg06197981:PPP1R3G:TssD893:Island
N:METH:cg06198190:LHX5:TssD93:Island
N:METH:cg06198335:WDR5:TssD758:Island
N:METH:cg06198351:SLC4A2:TssU250:Island
N:METH:cg06200013:ATP1B2:TssD82:Island
N:METH:cg06200048:COL19A1:TssD38:Shore
N:METH:cg06200777:SMPDL3A:TssD56:Island
N:METH:cg06202686:BBS5:TssD95:Island
N:METH:cg06203207:NA:NA:Island
N:METH:cg06203471:DUSP23:TssD37:Island
N:METH:cg06204638:SPIRE1:TssU174:Shore
N:METH:cg06205432:COL11A2:TssU592:Shore
N:METH:cg06206471:GLIS2:TssU711:Island
N:METH:cg06207290:DDX60L:TssD47:Island
N:METH:cg06208339:RBP1:TssD14:Island
N:METH:cg06208989:TMEM51:TssU438:Island
N:METH:cg06210240:SLC4A4:TssU460:Island
N:METH:cg06211272:OMA1:TssU200:Shore
N:METH:cg06211616:SLC22A18:TssD8:Island
N:METH:cg06211893:DNM3:TssD108:Island
N:METH:cg06212637:B3GNT9:TssD165:Island
N:METH:cg06213463:MT3:TssU66:Island
N:METH:cg06214241:TGFB1I1:TssD244:Shelf
N:METH:cg06214770:AC097468.4:TssD465:Island
N:METH:cg06217494:GUCY1B3:TssD157:Island
N:METH:cg06217862:LTBP2:TssD10:Island
N:METH:cg06218066:ZDHHC4:TssU51:Island
N:METH:cg06218124:KCTD20:TssU26:Island
N:METH:cg06220521:GPR180:TssD58:Island
N:METH:cg06221680:CELF3:TssU105:NA
N:METH:cg06222114:FGFRL1:TssU828:Island
N:METH:cg06224751:NA:NA:Island
N:METH:cg06225133:ZNF35:TssU20:Island
N:METH:cg06226567:LINC00261:TssU395:Island
N:METH:cg06227171:PLEKHH2:TssD149:Island
N:METH:cg06230948:TAPBP:TssD1301:Shore
N:METH:cg06231372:PXMP4:TssU75:Shore
N:METH:cg06232266:PEBP4:TssD62686:Island
N:METH:cg06233211:SPRY1:TssD556:Island
N:METH:cg06233293:EPCAM:TssU103:Shore
N:METH:cg06233455:RP11-867G2.8:TssU849:Shore
N:METH:cg06234300:SRGAP3:TssU61:NA
N:METH:cg06234342:GTF3C6:TssU212:Shore
N:METH:cg06234624:ERAL1:TssU398:Shore
N:METH:cg06235582:HBA1:TssU12:Island
N:METH:cg06237092:RBM20:TssU661:Island
N:METH:cg06237608:CHD2:TssD7:Shelf
N:METH:cg06239037:MYD88:TssU40:Island
N:METH:cg06239285:ASRGL1:TssD11:Island
N:METH:cg06239450:RP11-266L9.8:TssD195:Island
N:METH:cg06240124:PLK1:TssU65:Island
N:METH:cg06241292:C3orf62:TssD17:Island
N:METH:cg06241792:SPX:TssU202:Island
N:METH:cg06242879:PA2G4:TssU359:Shore
N:METH:cg06243191:RP11-154H23.3:TssU269:Shore
N:METH:cg06243556:ZSCAN18:TssD98:Island
N:METH:cg06245154:ERCC2:TssD330:Shore
N:METH:cg06245962:TEX30:TssU139:Island
N:METH:cg06245997:PGAP2:TssU77:NA
N:METH:cg06246843:DTNA:TssD556:Shore
N:METH:cg06247015:SERHL2:TssD103:Island
N:METH:cg06248179:SNTG1:TssD10:Shore
N:METH:cg06248406:TMC8:TssD2280:Island
N:METH:cg06249026:HIST1H4H:TssD117:Island
N:METH:cg06249747:ZFP36L1:TssU428:Island
N:METH:cg06250108:PECR:TssD71:Island
N:METH:cg06251832:EPPK1:TssD6:Shore
N:METH:cg06252382:SLC31A2:TssD472:Island
N:METH:cg06252849:AGGF1:TssU171:Shore
N:METH:cg06254406:KDELC1:TssD283:Island
N:METH:cg06254453:NA:NA:Shore
N:METH:cg06255670:SEL1L3:TssD264:Island
N:METH:cg06256944:NA:NA:Island
N:METH:cg06257708:FADS6:TssU84:Island
N:METH:cg06258155:MAP2K6:TssU50:NA
N:METH:cg06259049:TSSC1:TssU168:Island
N:METH:cg06259052:LY6E:TssD356:Island
N:METH:cg06259881:IRX3:TssU489:Island
N:METH:cg06259996:NR2F1:TssD292:Island
N:METH:cg06263193:DSC3:TssU130:Island
N:METH:cg06265175:COL14A1:TssU1334:Island
N:METH:cg06266613:RP11-19E11.1:TssU777:Island
N:METH:cg06269035:CRAMP1L:TssU965:Island
N:METH:cg06269115:GAL:TssU95:Island
N:METH:cg06269673:SHISA3:TssU65:Island
N:METH:cg06270186:NA:NA:NA
N:METH:cg06270244:CHRNB4:TssD181:Island
N:METH:cg06270802:SEPT9:TssU124:Island
N:METH:cg06272543:SP5:TssU146:Island
N:METH:cg06272678:PIK3R3:TssU419:Island
N:METH:cg06272863:HIST1H2AG:TssU22:Island
N:METH:cg06274917:ZNF785:TssU19:Shore
N:METH:cg06275059:CFAP221:TssU230:Island
N:METH:cg06275813:ONECUT2:TssD7:Island
N:METH:cg06276708:AP3B2:TssU1:Island
N:METH:cg06277481:KANK3:TssD1:Island
N:METH:cg06280512:PRKD2:TssD14:Island
N:METH:cg06281296:PPID:TssU176:Shore
N:METH:cg06281694:LINC00595:TssD36247:Island
N:METH:cg06281719:GMNN:TssU197:Shore
N:METH:cg06281795:CALB1:TssU6:NA
N:METH:cg06283368:LOXL1-AS1:TssD368:Island
N:METH:cg06283976:COLEC12:TssD1330:Island
N:METH:cg06284169:PAK2:TssU252:Shore
N:METH:cg06284244:RP11-672L10.6:TssU217:Shore
N:METH:cg06284322:TAF7:TssU273:Shore
N:METH:cg06285590:MCAM:TssD258:Island
N:METH:cg06285648:CGNL1:TssD108:Island
N:METH:cg06285925:ABR:TssU322:Island
N:METH:cg06286274:PHLDA2:TssU39:Island
N:METH:cg06286685:BTBD11:TssD564:Shore
N:METH:cg06287318:NKX2-2:TssU1464:Shore
N:METH:cg06287395:SPG7:TssD329:Shore
N:METH:cg06289589:ANKEF1:TssU271:Shore
N:METH:cg06291484:C11orf97:TssU201:Island
N:METH:cg06292947:NRCAM:TssD725:Island
N:METH:cg06293294:ARHGAP42:TssU431:Island
N:METH:cg06293339:BTBD11:TssD117:Island
N:METH:cg06293787:MTNR1A:TssD114:Island
N:METH:cg06295308:PTMA:TssU287:Island
N:METH:cg06296514:ZNF607:TssD8:Island
N:METH:cg06296570:LINC-PINT:TssD134:Island
N:METH:cg06296613:CEP120:TssU446:Shore
N:METH:cg06297642:CYTH3:TssD864:Island
N:METH:cg06299186:RP11-739L10.1:TssD61:Island
N:METH:cg06299307:GRIN2A:TssD140395:NA
N:METH:cg06302118:GALNT6:TssD84:Island
N:METH:cg06303772:UNC13A:TssD5440:Island
N:METH:cg06304259:IRX3:TssD526:Island
N:METH:cg06305048:ZNF816:TssU34:Island
N:METH:cg06305488:NA:NA:NA
N:METH:cg06307601:FAM49B:TssU525:Island
N:METH:cg06309256:MED14:TssU98:Island
N:METH:cg06310300:TSC22D4:TssD704:Shore
N:METH:cg06310422:HJURP:TssU319:Island
N:METH:cg06310715:MAP2K6:TssU34:NA
N:METH:cg06311778:RP11-983P16.4:TssU747:Island
N:METH:cg06312254:SLITRK3:TssD2443:NA
N:METH:cg06312785:PPP2R3A:TssD544:Island
N:METH:cg06313119:FGF14-IT1:TssD134:Island
N:METH:cg06314658:PGBD1:TssD78:Island
N:METH:cg06316133:KBTBD11:TssD327:Island
N:METH:cg06319033:FBXL2:TssU79:Island
N:METH:cg06319102:HKR1:TssU264:Island
N:METH:cg06319713:H3F3A:TssU145:Shore
N:METH:cg06320606:ELOVL7:TssD97:Island
N:METH:cg06320982:SLC38A7:TssU92:Shore
N:METH:cg06321266:ADAM11:TssD665:Island
N:METH:cg06321345:BRINP2:TssD10214:Island
N:METH:cg06323837:C10orf35:TssU132:Shore
N:METH:cg06324983:FAM212B:TssD640:Island
N:METH:cg06326428:NOL4L:TssU372:Island
N:METH:cg06326648:CYP2R1:TssD359:Shore
N:METH:cg06326926:WSCD2:TssD25:Island
N:METH:cg06326971:KIFC3:TssD155:Island
N:METH:cg06327267:CAV1:TssD75:Shore
N:METH:cg06327407:CPXM1:TssU115:Island
N:METH:cg06327596:MAF:TssD29:Island
N:METH:cg06327621:IQGAP1:TssU277:Island
N:METH:cg06329345:PRDM5:TssU233:Shore
N:METH:cg06329807:NA:NA:NA
N:METH:cg06330324:SLC35E4:TssD30:Shore
N:METH:cg06330722:PCOLCE-AS1:TssD35:Island
N:METH:cg06331185:PLK1:TssU252:Island
N:METH:cg06332111:H2AFY2:TssU232:Island
N:METH:cg06332410:GNL1:TssD452:Island
N:METH:cg06332859:CXCR4:TssU452:Shore
N:METH:cg06335343:SLC35G1:TssD162:Island
N:METH:cg06335741:RCAN2:TssD112:Island
N:METH:cg06335814:GAREM:TssU803:Island
N:METH:cg06335889:CBFA2T2:TssU363:Shore
N:METH:cg06338562:ELMO1:TssU91:Island
N:METH:cg06340552:RNF150:TssU125:Island
N:METH:cg06341177:ITPRIPL1:TssD180:Shore
N:METH:cg06341513:LRRC10B:TssD744:Island
N:METH:cg06341749:PCOLCE2:TssU17:Island
N:METH:cg06343212:SEMA3D:TssD291:Island
N:METH:cg06343942:ZNF638:TssU272:Shore
N:METH:cg06344807:RP11-452I5.2:TssU524:Island
N:METH:cg06345952:FAM57B:TssD40:NA
N:METH:cg06346974:DNAJC6:TssU170:Island
N:METH:cg06347181:ABHD16A:TssD446:Shore
N:METH:cg06347996:DPYD:TssU309:Shore
N:METH:cg06348656:PAIP2B:TssU75:Island
N:METH:cg06350353:NA:NA:Island
N:METH:cg06350524:SPC25:TssU222:Shore
N:METH:cg06351965:PLK1:TssD58:Island
N:METH:cg06352711:RBM43:TssU41:Island
N:METH:cg06353127:GREM2:TssD95:NA
N:METH:cg06353318:OTOP2:TssD7:Island
N:METH:cg06353330:FLJ27354:TssU50:Island
N:METH:cg06353425:ROBO2:TssU1044:Shore
N:METH:cg06355010:ISM1:TssD70:Island
N:METH:cg06358541:NA:NA:Island
N:METH:cg06358612:BLMH:TssU218:Shore
N:METH:cg06361161:TCTE3:TssD367:Shore
N:METH:cg06361272:HMCN1:TssU25:NA
N:METH:cg06361505:SHCBP1:TssD168:Island
N:METH:cg06361510:THUMPD3:TssD17:Island
N:METH:cg06362348:TMCO4:TssU221:Island
N:METH:cg06363214:LRRC8C:TssU142:Island
N:METH:cg06364315:ITFG1-AS1:TssU157:NA
N:METH:cg06365057:VSTM4:TssU151:Island
N:METH:cg06365538:DCUN1D5:TssU65:Island
N:METH:cg06365984:FAM69C:TssU179:Island
N:METH:cg06366009:S100A11:TssD574:Island
N:METH:cg06366213:UBE2G1:TssD27318:NA
N:METH:cg06367472:OSCP1:TssU140:Island
N:METH:cg06367925:NA:NA:Island
N:METH:cg06368118:NTNG1:TssD347:Island
N:METH:cg06369090:FAM198A:TssU13:Island
N:METH:cg06369760:SYT5:TssD358:Shore
N:METH:cg06369833:PRX:TssD9575:Island
N:METH:cg06369854:RP11-89H19.2:TssD407:Island
N:METH:cg06370133:PSD4:TssU59:Island
N:METH:cg06371306:CTB-161C1.1:TssU1107:Shore
N:METH:cg06371984:SYT13:TssU89:Island
N:METH:cg06372391:KANK4:TssD7:Island
N:METH:cg06372929:COQ10A:TssU200:Island
N:METH:cg06373764:SLC16A9:TssD18:Island
N:METH:cg06374075:ADAM11:TssD237:Island
N:METH:cg06374165:FGF12:TssU144:NA
N:METH:cg06374766:GPR157:TssU84:Island
N:METH:cg06375761:TAPBP:TssD1411:Shore
N:METH:cg06377152:INSM1:TssD137:Island
N:METH:cg06377221:ARRDC2:TssU203:Island
N:METH:cg06378609:ZMYND19:TssU661:Island
N:METH:cg06379095:RETN:TssD1266:Island
N:METH:cg06380157:MACF1:TssD303:Island
N:METH:cg06381964:AHDC1:TssD834:Shore
N:METH:cg06382236:CPED1:TssU893:NA
N:METH:cg06382698:GPR75-ASB3:TssU484:Shore
N:METH:cg06382894:PCDH18:TssD112:NA
N:METH:cg06383048:TMEM25:TssU13:Island
N:METH:cg06383124:RP11-442O1.4:TssD538:Island
N:METH:cg06383979:NA:NA:Island
N:METH:cg06384463:BARHL2:TssD87:Island
N:METH:cg06384533:NA:NA:NA
N:METH:cg06385118:GUSBP5:TssU82:Island
N:METH:cg06386028:NA:NA:Shore
N:METH:cg06386517:GRB10:TssU199:Island
N:METH:cg06387204:GAS2:TssD459:Shore
N:METH:cg06389554:C20orf194:TssU4:Island
N:METH:cg06390606:RP11-420L9.5:TssU270:Island
N:METH:cg06391107:ZNF546:TssU505:Shore
N:METH:cg06392318:RSPO3:TssU100:Shore
N:METH:cg06392442:NA:NA:Island
N:METH:cg06393227:COX6B2:TssU132:Island
N:METH:cg06393290:FGFRL1:TssU833:Island
N:METH:cg06395091:DYNLRB2:Tss0:Island
N:METH:cg06396649:EML2:TssD102:Island
N:METH:cg06396656:PDE3B:TssD866:Island
N:METH:cg06398908:CTB-66B24.1:TssU470:Island
N:METH:cg06400336:NCALD:TssU138:Island
N:METH:cg06400595:MYL6B:TssD242:NA
N:METH:cg06401579:LINC00511:TssU123:Island
N:METH:cg06403244:GLI3:TssU231:Island
N:METH:cg06405222:NA:NA:Island
N:METH:cg06405978:FADS1:TssD16:Island
N:METH:cg06406012:ZNF561-AS1:TssD5:Shore
N:METH:cg06406719:NPAS1:TssU82:Island
N:METH:cg06407053:MC3R:TssU595:Shore
N:METH:cg06407366:RAB9A:TssD205:Shore
N:METH:cg06407634:GGT7:TssD50:Island
N:METH:cg06408864:IGFBP6:TssD398:Island
N:METH:cg06409308:DUSP12:TssU132:Island
N:METH:cg06409432:RASGRP2:TssD105:Island
N:METH:cg06411479:WFS1:TssD651:Shore
N:METH:cg06411901:NDUFA4L2:TssU50:Island
N:METH:cg06412434:AGPAT9:TssD38:Island
N:METH:cg06415582:MAPK10:TssU14:Island
N:METH:cg06415906:FEZF1-AS1:TssU103:Island
N:METH:cg06417225:PEBP1:TssU131:Shore
N:METH:cg06417612:NREP:TssD17:Shore
N:METH:cg06417705:ETAA1:TssD138:Island
N:METH:cg06418959:GABRA1:TssU15:NA
N:METH:cg06419959:NSMF:TssU256:Island
N:METH:cg06421707:PYGB:TssU401:Island
N:METH:cg06422659:TMEM194A:TssD477:Island
N:METH:cg06422910:COPG2:TssD620:Shore
N:METH:cg06424097:NA:NA:Island
N:METH:cg06424594:PNMT:TssD108:Island
N:METH:cg06424860:CTD-2314G24.2:TssD394:Island
N:METH:cg06425556:NCOA6:TssU211:Shore
N:METH:cg06425593:OGFRL1:TssU122:Island
N:METH:cg06426831:SLC35A3:TssU88:Shore
N:METH:cg06429617:ZNF625-ZNF20:TssU138:Island
N:METH:cg06432479:RP1-18D14.7:TssU489:Island
N:METH:cg06433658:FAM63A:TssU130:Shore
N:METH:cg06435046:BAG2:TssU26:Island
N:METH:cg06435639:RAB11FIP1:TssD31:Island
N:METH:cg06436905:GLRB:TssU43:Island
N:METH:cg06438815:PTTG1IP:TssD238:Island
N:METH:cg06439005:STC2:TssD209:Island
N:METH:cg06439370:ZNF28:TssD126:Shore
N:METH:cg06441668:PCSK2:TssU391:Shore
N:METH:cg06443175:SAMD14:TssU272:Island
N:METH:cg06443863:C8orf33:TssU285:Island
N:METH:cg06444178:ANKH:TssD113:Island
N:METH:cg06444984:NPR1:TssD183:Island
N:METH:cg06447232:CYFIP2:TssU89:Island
N:METH:cg06447552:AMOTL1:TssD1120:Island
N:METH:cg06448090:C8orf48:TssU218:NA
N:METH:cg06448961:TMEM136:TssD60:Island
N:METH:cg06449009:CITED2:TssU1363:Shore
N:METH:cg06450650:LAMP5:TssU19:Shore
N:METH:cg06452064:TRA2A:TssU93:Island
N:METH:cg06452354:CTB-39G8.2:TssD301:Island
N:METH:cg06452642:MRI1:TssD245:Island
N:METH:cg06454848:ZNF260:TssD3:Island
N:METH:cg06455606:AGPS:TssD68:Island
N:METH:cg06456464:SPSB1:TssU188:Island
N:METH:cg06457811:AC008060.7:TssD289:Island
N:METH:cg06458092:TSPAN12:TssU151:Island
N:METH:cg06458358:ARHGEF10:TssD82:Island
N:METH:cg06458469:AUTS2:TssD996744:Island
N:METH:cg06458554:ZNF846:TssU3:Island
N:METH:cg06459066:MTHFD1:TssU159:Shore
N:METH:cg06459327:NUTM1:TssD21:NA
N:METH:cg06460511:MROH6:TssD975:Island
N:METH:cg06460883:LARP1:TssD897:Shore
N:METH:cg06462425:TBC1D8B:Tss0:NA
N:METH:cg06462964:NA:NA:NA
N:METH:cg06463629:ENPP5:TssU107:NA
N:METH:cg06464369:RP11-43F13.4:TssD137:Island
N:METH:cg06465021:LINC01184:TssD27:Shore
N:METH:cg06465926:PPP2R3A:TssD455:Island
N:METH:cg06466031:ZNF790:TssU161:Island
N:METH:cg06467769:HKR1:TssU135:Island
N:METH:cg06467910:DEPDC7:TssD84:Island
N:METH:cg06471230:C11orf96:TssU236:Island
N:METH:cg06471296:NA:NA:Island
N:METH:cg06471548:FAM20C:TssU964:Island
N:METH:cg06471681:CDR2L:TssD594:Island
N:METH:cg06472554:MTUS2:TssU290:NA
N:METH:cg06473182:BNIP1:TssU33:NA
N:METH:cg06473843:HDAC1:TssU142:Island
N:METH:cg06474453:FNDC3A:TssU560:Shore
N:METH:cg06475181:RPL27A:TssD232:Shore
N:METH:cg06475673:TBC1D8:TssD660:Island
N:METH:cg06476093:SERPINE2:TssD29:Island
N:METH:cg06476192:ZNF843:TssD399:Island
N:METH:cg06476344:GAREML:TssD329:Island
N:METH:cg06476463:LINC01494:TssD21176:Shore
N:METH:cg06476606:IFIT2:TssD15:NA
N:METH:cg06476886:ZNF44:TssU150:Shore
N:METH:cg06477715:PAN3-AS1:TssD409:Shore
N:METH:cg06479426:RP11-93B14.6:TssD371:Island
N:METH:cg06479755:JAM2:TssD718:Island
N:METH:cg06479877:TNFSF12:TssU75:Island
N:METH:cg06480231:FAM110B:TssU51:Island
N:METH:cg06480249:AC079776.1:TssU39:Island
N:METH:cg06480695:CCDC144NL:TssD24208:Island
N:METH:cg06481158:FNDC3A:TssU609:Shore
N:METH:cg06481168:FAM218A:TssU46:Island
N:METH:cg06482074:HES7:TssD17:Shore
N:METH:cg06482263:ZNF548:TssU197:Shore
N:METH:cg06483239:SRP14-AS1:TssD315:Shore
N:METH:cg06486451:TTLL9:TssU65:Island
N:METH:cg06487191:NA:NA:Shore
N:METH:cg06487247:ALKBH3:TssD132:Shore
N:METH:cg06488135:PPP4R4:TssD446:Island
N:METH:cg06488775:ELAVL1:TssD394566:Island
N:METH:cg06490744:ST3GAL4:TssD81:Island
N:METH:cg06491924:ZNF613:TssU67:NA
N:METH:cg06492496:MGLL:TssD87:Island
N:METH:cg06493080:HOXB7:TssD73:Island
N:METH:cg06493334:LHFPL3:TssU310:Shore
N:METH:cg06493664:CALB2:TssD8:Island
N:METH:cg06496829:WWTR1-AS1:TssD324:Island
N:METH:cg06498520:TLR3:TssU301:NA
N:METH:cg06499344:ARAP2:TssD89:Shore
N:METH:cg06499484:CERKL:TssU38:Island
N:METH:cg06499647:C2orf40:TssU130:Island
N:METH:cg06499892:NA:NA:Island
N:METH:cg06500120:GSX2:TssD6:Island
N:METH:cg06500654:GLI3:TssD123:Island
N:METH:cg06500714:VENTX:TssU287:Island
N:METH:cg06503216:ATXN1L:TssU350:Shore
N:METH:cg06503907:SYCP2L:TssU66:Shore
N:METH:cg06504512:MYO5B:TssD1265:Island
N:METH:cg06505028:NA:NA:NA
N:METH:cg06505261:RP3-325F22.5:TssU133:Island
N:METH:cg06505999:PER1:TssU20:Island
N:METH:cg06506156:TSSC1:TssU6:Island
N:METH:cg06507551:CTTNBP2:TssU302:Island
N:METH:cg06508445:LOX:TssU107:Island
N:METH:cg06508879:IGSF9B:TssU375:Island
N:METH:cg06508916:XXbac-BPG308K3.6:TssU258:Island
N:METH:cg06508934:TIMP2:TssD375:Island
N:METH:cg06510397:NFIA:TssD3509:Shelf
N:METH:cg06513075:NAT10:TssU436:Shore
N:METH:cg06513194:NA:NA:Shore
N:METH:cg06514344:B3GNT3:TssU85:Shore
N:METH:cg06514371:RAP2B:TssD922:Island
N:METH:cg06515091:ZNF234:TssD55:Island
N:METH:cg06516150:ACACB:TssD40:Island
N:METH:cg06517360:RBBP8NL:TssD17272:Shelf
N:METH:cg06518779:BIVM:TssU196:Island
N:METH:cg06518831:GPANK1:TssD422:Shore
N:METH:cg06520273:CCDC39:TssU37:Island
N:METH:cg06521025:RASAL1:TssD167:Island
N:METH:cg06523022:FENDRR:TssD701:Island
N:METH:cg06523916:LINC00461:TssD217:Shore
N:METH:cg06524479:CA7:TssU160:Island
N:METH:cg06525293:RHBDL1:TssU135:Shelf
N:METH:cg06525892:ARL10:TssU18:Island
N:METH:cg06526189:MAD2L1BP:TssD390:Shore
N:METH:cg06526320:KCNK6:TssU85:Island
N:METH:cg06526882:NA:NA:Island
N:METH:cg06527816:TENM3:TssD550:Shore
N:METH:cg06527865:IRF2BP2:TssU1225:Island
N:METH:cg06528063:MYH10:TssD1277:Shore
N:METH:cg06528584:NA:NA:Shore
N:METH:cg06529134:STX16:TssU176:Island
N:METH:cg06529477:U3:TssU299:NA
N:METH:cg06529658:AGPAT1:TssD222:NA
N:METH:cg06530012:PSTPIP2:TssD470:Shore
N:METH:cg06531007:CR2:TssD113:Island
N:METH:cg06532346:BLOC1S1:TssD26:Island
N:METH:cg06532544:NAV2:TssU165:Island
N:METH:cg06533200:KCNQ1:TssU84:Island
N:METH:cg06534172:DDX39A:TssU301:Island
N:METH:cg06535115:NA:NA:Island
N:METH:cg06535396:TRIM7:TssD198:Island
N:METH:cg06535441:PPAP2B:TssD1304:Shore
N:METH:cg06536167:C17orf75:TssD64:Shore
N:METH:cg06537257:KBTBD7:TssD10:Island
N:METH:cg06537625:PUM1:TssU92:Island
N:METH:cg06537829:UBB:TssU137:Island
N:METH:cg06538183:RP11-503N18.4:TssU683:Shore
N:METH:cg06539757:RP11-850A17.1:TssU54:Shore
N:METH:cg06539804:CPXM1:TssU205:Island
N:METH:cg06540105:CCDC74A:TssD180:Shore
N:METH:cg06540715:RP11-365P13.5:TssD31:Shore
N:METH:cg06540747:NA:NA:NA
N:METH:cg06541188:IKBKE:TssU85:NA
N:METH:cg06541501:EBF2:TssU938:Island
N:METH:cg06543526:ZNF585A:TssU191:NA
N:METH:cg06543761:PDP1:TssU41:Island
N:METH:cg06544310:HNRNPUL1:TssU399:Shore
N:METH:cg06545361:FAM84A:TssD563:Island
N:METH:cg06545845:ARL8A:TssU220:Island
N:METH:cg06545950:SHH:TssU37:Island
N:METH:cg06546406:NA:NA:Island
N:METH:cg06547386:MPPED2:TssD302:Island
N:METH:cg06548193:NA:NA:Island
N:METH:cg06549128:OLFM2:TssU99:Island
N:METH:cg06549924:BNIP3L:TssD65617:Island
N:METH:cg06550057:SATB2:TssU210:Island
N:METH:cg06550214:RNF220:TssD673:Island
N:METH:cg06552037:OBSL1:TssD126:Island
N:METH:cg06552050:YBX3:TssD140:Island
N:METH:cg06552182:ZNF83:TssD59101:Island
N:METH:cg06552369:AC005540.3:TssD234:Island
N:METH:cg06552734:NA:NA:Shelf
N:METH:cg06553422:MIR1470:TssU126:Shelf
N:METH:cg06554200:NA:NA:Island
N:METH:cg06555478:MAGI1:TssD346:Island
N:METH:cg06557057:TRBJ2-4:TssD23:Island
N:METH:cg06558050:GATA4:TssD436:Island
N:METH:cg06559368:RET:TssD791:Island
N:METH:cg06560309:HMGN1:TssD80:Island
N:METH:cg06560760:ARMC3:TssU107:NA
N:METH:cg06560912:ZNF579:TssU393:Shore
N:METH:cg06561166:AGO1:TssU182:Island
N:METH:cg06561666:ETV1:TssU166:Shore
N:METH:cg06561741:GAB1:TssD531:Island
N:METH:cg06562029:CPEB3:TssD2434:Shore
N:METH:cg06562091:LINC01058:TssD461:Island
N:METH:cg06562297:NA:NA:Island
N:METH:cg06562865:GALR1:TssU1055:Shore
N:METH:cg06563086:WNT9B:TssD8735:NA
N:METH:cg06564125:NA:NA:NA
N:METH:cg06564523:SNORA27:TssU882:Island
N:METH:cg06565620:CFAP53:TssU56:Island
N:METH:cg06567227:SIM1:TssD2433:Shore
N:METH:cg06567525:ISM1:TssU868:Island
N:METH:cg06567836:NA:NA:NA
N:METH:cg06568789:NA:NA:NA
N:METH:cg06569176:PHACTR2:TssU239:Island
N:METH:cg06569866:KIF5A:TssU58:Island
N:METH:cg06570167:NRCAM:TssD1047:Island
N:METH:cg06573644:PPARG:TssD213:Island
N:METH:cg06575013:ZNF563:TssU101:Shore
N:METH:cg06575288:NA:NA:NA
N:METH:cg06576010:CORO7:TssU177:Shore
N:METH:cg06576198:NA:NA:Island
N:METH:cg06577045:POPDC3:TssU151:Island
N:METH:cg06577251:TPBG:TssU99:Island
N:METH:cg06577930:C7orf31:TssD80:Island
N:METH:cg06580371:PKIB:TssD707:Shore
N:METH:cg06582752:KCNH1:TssU216:Island
N:METH:cg06583518:ZNF571:TssD192:Island
N:METH:cg06584566:GABBR2:TssD2195:Shore
N:METH:cg06584637:GGCT:TssU454:Island
N:METH:cg06588087:ARAP2:TssU48:Shore
N:METH:cg06588483:PRICKLE1:TssU123:Island
N:METH:cg06590268:RP11-325I22.3:TssD375:Island
N:METH:cg06591145:BANP:TssD381:Island
N:METH:cg06592416:PDE12:TssD235:Island
N:METH:cg06594395:PNMA1:TssD513:Island
N:METH:cg06595320:RP11-222K16.2:TssU437:Shore
N:METH:cg06595852:RP11-230B22.1:TssD311:Shore
N:METH:cg06595927:PERP:TssU91:Island
N:METH:cg06596054:DTX3:TssU24:Shore
N:METH:cg06597861:LY6E:TssD597:Island
N:METH:cg06598332:MIR152:TssU182:Island
N:METH:cg06598597:GDPD1:TssU207:Shore
N:METH:cg06600153:COX6B2:TssD84:Island
N:METH:cg06601742:NCKAP1:TssD110:Shore
N:METH:cg06602857:FENDRR:TssU101:Island
N:METH:cg06603997:RP11-352D13.6:TssU37:Island
N:METH:cg06604146:ZNF609:TssU307:Island
N:METH:cg06604625:CEP112:TssU22:Island
N:METH:cg06604690:CCDC62:TssD1:Shore
N:METH:cg06606003:ZNF607:TssD82:Island
N:METH:cg06608599:RP11-85A1.3:TssD579:Island
N:METH:cg06609250:SYTL2:TssD79:Island
N:METH:cg06609310:RP11-373N24.2:TssU1417:Shore
N:METH:cg06609427:C1orf61:TssD372:Island
N:METH:cg06609489:NOL4:TssD310:Island
N:METH:cg06609997:FBXO21:TssU132:Island
N:METH:cg06611076:HSPD1:TssD468:Island
N:METH:cg06611727:SEMA6D:TssD1:Island
N:METH:cg06611874:C16orf62:TssD139:Island
N:METH:cg06612452:PINK1:TssD728:Shore
N:METH:cg06613095:SOX14:TssD490:Island
N:METH:cg06613111:APLP1:TssU65:Island
N:METH:cg06614469:MAPK4:TssU147:Island
N:METH:cg06615189:DPF1:TssD60:Island
N:METH:cg06615378:MSANTD4:TssU53:Shore
N:METH:cg06615610:TRAIP:TssD163:Shore
N:METH:cg06616806:NA:NA:NA
N:METH:cg06616879:ZNF549:TssD458:Shore
N:METH:cg06617471:RGS9:TssU300:NA
N:METH:cg06617769:PRPSAP1:TssU349:Island
N:METH:cg06618713:SLC9B1:TssU142:Shore
N:METH:cg06620152:USE1:TssU306:Shore
N:METH:cg06620269:NA:NA:Island
N:METH:cg06620911:ANGPTL4:TssU2:Island
N:METH:cg06622379:EPHA5-AS1:TssU19:Island
N:METH:cg06622553:SNX10:TssD70:Island
N:METH:cg06623120:DCP1B:TssD328:Shore
N:METH:cg06623560:STON2:TssU153:Island
N:METH:cg06624337:SEMA6D:TssU450:Island
N:METH:cg06625233:TRPS1:TssD105:Shore
N:METH:cg06625414:SLC4A3:TssD308:Island
N:METH:cg06625811:KIFAP3:TssU197:Shore
N:METH:cg06626087:TUBA1A:TssD113:Shore
N:METH:cg06626655:RSPO1:TssD373:Island
N:METH:cg06628693:RP11-486G15.2:TssD459:Island
N:METH:cg06629767:PALD1:TssU172:Island
N:METH:cg06630204:TMTC1:TssD350:Island
N:METH:cg06631603:PTPRZ1:TssD494:Shore
N:METH:cg06633066:NA:NA:Shore
N:METH:cg06633429:NA:NA:Island
N:METH:cg06633814:NFATC1:TssD10:Island
N:METH:cg06634056:TAP1:TssD1148:Shore
N:METH:cg06635392:TBX18:TssU66:Island
N:METH:cg06636316:CCNE1:TssU67:Island
N:METH:cg06636971:FAM65B:TssU357:Island
N:METH:cg06637963:ZEB1:TssD36:Island
N:METH:cg06638338:NA:NA:Island
N:METH:cg06638463:CDC37:TssD165:Island
N:METH:cg06638787:NA:NA:Island
N:METH:cg06638810:AGPAT4:TssU116:NA
N:METH:cg06638827:LRIG3:TssU160:Shore
N:METH:cg06639387:RP11-245P10.4:TssU110:Shore
N:METH:cg06640584:RHBDD1:TssU95:Island
N:METH:cg06640776:RP11-380O24.1:TssD7:Island
N:METH:cg06641299:WNT9A:TssU527:Island
N:METH:cg06641415:RAB11FIP5:TssU223:NA
N:METH:cg06641938:UBXN11:TssU134:Island
N:METH:cg06642965:FOXG1-AS1:TssD7992:NA
N:METH:cg06643298:GPR78:TssD136:Shore
N:METH:cg06645648:NA:NA:NA
N:METH:cg06646493:SLC22A15:TssU101:Shore
N:METH:cg06647221:NA:NA:Island
N:METH:cg06647417:ZNF763:TssD153:Island
N:METH:cg06647562:GFI1:TssU129:Island
N:METH:cg06648395:NA:NA:Island
N:METH:cg06650115:NDRG4:TssU94:Island
N:METH:cg06651878:MEIS1-AS3:TssU190:Island
N:METH:cg06652199:KCNA1:TssU357:Island
N:METH:cg06652675:STARD13:TssU190:NA
N:METH:cg06654905:RP11-120J1.1:TssD433:Island
N:METH:cg06655771:LRP6:TssD651:Shore
N:METH:cg06655796:NA:NA:Island
N:METH:cg06655860:LLPH:TssD172:Shore
N:METH:cg06656027:PRPF40B:TssU705:Shore
N:METH:cg06657243:MIATNB:TssU15:NA
N:METH:cg06658146:IGFBP7-AS1:TssD53745:Shore
N:METH:cg06658816:RP3-510D11.2:TssD692:Island
N:METH:cg06658864:CTD-2006C1.13:TssD182:Island
N:METH:cg06659073:SERAC1:TssU4:Island
N:METH:cg06659310:EDC4:TssD97:Shore
N:METH:cg06659580:FAM47E-STBD1:TssD448:Island
N:METH:cg06661242:NFIA:TssD177900:Island
N:METH:cg06661924:AK4:TssD29:Island
N:METH:cg06664930:LINC00240:TssD56:Shore
N:METH:cg06666093:C6orf99:TssD48:Island
N:METH:cg06666486:EIF2AK1:TssU182:Shore
N:METH:cg06668155:ZSCAN20:TssU130:Island
N:METH:cg06668300:MAL:TssD216:Island
N:METH:cg06669759:NR3C2:TssD547:Shore
N:METH:cg06671690:NA:NA:Island
N:METH:cg06674310:ZNF391:TssD268:Shore
N:METH:cg06674793:TELO2:TssU243:Island
N:METH:cg06675147:FOXF1:TssU602:Island
N:METH:cg06676233:NPL:TssD114:Island
N:METH:cg06676847:LGALS8:TssD182:Island
N:METH:cg06677538:NA:NA:NA
N:METH:cg06677913:PRR7-AS1:TssU19:Island
N:METH:cg06678279:ERC2:TssD73:Island
N:METH:cg06679534:CXCR4:TssU1303:Island
N:METH:cg06679760:P4HTM:TssU164:Island
N:METH:cg06681220:ZNF287:TssU180:Island
N:METH:cg06681566:RAB6B:TssD3:Island
N:METH:cg06684259:HAS3:TssD13:Shore
N:METH:cg06685007:HUNK:TssD863:Island
N:METH:cg06685177:SSTR2:TssD170:Island
N:METH:cg06685319:RP11-102N12.3:TssD442:Island
N:METH:cg06685464:SCARF2:TssD1276:Island
N:METH:cg06685724:AC006026.13:TssD20:Island
N:METH:cg06685766:RP11-401P9.5:TssU667:NA
N:METH:cg06686058:ADM:TssD36:Shore
N:METH:cg06686746:TMEM170B:TssU1283:Shore
N:METH:cg06686826:TRANK1:TssD553:Island
N:METH:cg06688399:FLII:TssU11:Island
N:METH:cg06689205:PCDH9:TssD40:Shore
N:METH:cg06690633:RAB15:TssU102:Island
N:METH:cg06690760:FOXP1:TssU193:Island
N:METH:cg06692745:AC002456.2:TssD46:Island
N:METH:cg06692957:GNAQ:TssU1254:Shore
N:METH:cg06693277:VARS2:TssU180:Island
N:METH:cg06694137:PROX1-AS1:TssD6:Shore
N:METH:cg06694641:ZNF605:TssU186:Shore
N:METH:cg06695317:NREP:TssU17:Island
N:METH:cg06695611:ZNF385B:TssU95:Island
N:METH:cg06695833:MAST3:TssU299:Shore
N:METH:cg06697267:FOXA2:TssU138:Island
N:METH:cg06697294:PRKCG:TssU56:Island
N:METH:cg06697339:SLC5A5:TssU24:Shore
N:METH:cg06697694:MMP25:TssU703:Island
N:METH:cg06698293:UBLCP1:TssD450:Island
N:METH:cg06698742:TMEM126A:TssD152:Island
N:METH:cg06699184:NA:NA:Island
N:METH:cg06699275:MTL5:TssU25:Island
N:METH:cg06699286:FRAS1:TssD966:Island
N:METH:cg06699484:SHROOM1:TssD24:Island
N:METH:cg06700856:LINC00667:TssD4:Island
N:METH:cg06700935:NA:NA:Island
N:METH:cg06702733:THEGL:TssD240:Island
N:METH:cg06704170:USP39:TssU189:Shore
N:METH:cg06704773:GAS5:TssD4:Shore
N:METH:cg06705167:TXLNG:TssU169:Island
N:METH:cg06705366:FAM169A:TssD43:Island
N:METH:cg06705435:FAM149A:TssD312:Island
N:METH:cg06705834:DUSP6:TssU236:Island
N:METH:cg06706076:SH2B2:TssD909:Island
N:METH:cg06707343:FEZF2:TssU240:Shore
N:METH:cg06708560:DNAJC7:TssU412:Shore
N:METH:cg06709072:KCNA2:TssD11801:NA
N:METH:cg06709828:NA:NA:Island
N:METH:cg06710176:CASC1:TssD60:Shore
N:METH:cg06710295:MTSS1:TssD86:Island
N:METH:cg06711110:TMEM97:TssU599:Island
N:METH:cg06711831:GREB1L:TssU291:Island
N:METH:cg06712026:CSTF2T:TssD250:Shore
N:METH:cg06714284:GNG4:TssD454:Island
N:METH:cg06714320:AMOTL1:TssU125:Island
N:METH:cg06714580:NA:NA:Island
N:METH:cg06715928:DUSP5:TssU97:Island
N:METH:cg06715976:HOTAIRM1:TssD25:Island
N:METH:cg06716568:NELFA:TssD106:Island
N:METH:cg06716684:JAM2:TssU105:Shore
N:METH:cg06716959:AC007743.1:TssU128:Shore
N:METH:cg06717231:ZNF559-ZNF177:TssU15:Island
N:METH:cg06718723:ILVBL:TssU216:Shore
N:METH:cg06719628:NLRX1:TssD227:Shore
N:METH:cg06719671:SCARB1:TssD533:Island
N:METH:cg06720525:RP11-160O5.1:TssD264:NA
N:METH:cg06721300:CDIP1:TssD21:Island
N:METH:cg06721850:ASIC2:TssD415:Island
N:METH:cg06722144:GATA2:TssU30:Island
N:METH:cg06722216:NOL4:TssD103:Island
N:METH:cg06722503:FLRT3:TssU135:NA
N:METH:cg06722589:CASKIN1:TssU459:Island
N:METH:cg06722792:PDE9A:TssU5:Island
N:METH:cg06724108:CBLL1:TssU436:Island
N:METH:cg06724266:TMEM205:TssD33:Island
N:METH:cg06725829:ZNF844:TssU54:Island
N:METH:cg06726207:SIX4:TssD303:Island
N:METH:cg06726602:APLP1:TssD20:Island
N:METH:cg06726935:MTMR14:TssD519:NA
N:METH:cg06727269:TRIM52:TssU43:Shore
N:METH:cg06727412:TP53I13:TssU118:Island
N:METH:cg06727510:DUSP2:TssU333:Island
N:METH:cg06728437:KLF7:TssU194:Shore
N:METH:cg06728974:ZNF649:TssU28:NA
N:METH:cg06729284:PRR29:TssU318:Shore
N:METH:cg06730340:CAMK1:TssU37:NA
N:METH:cg06730364:CNTNAP2:TssU161:Shore
N:METH:cg06730718:SNORA70:TssU581:Shore
N:METH:cg06730723:ADARB2:TssU148:Island
N:METH:cg06731059:PTEN:TssU823:Island
N:METH:cg06731484:IVD:TssU283:NA
N:METH:cg06731942:DIS3L:TssD95:Island
N:METH:cg06732117:LYSMD2:TssD67:Island
N:METH:cg06734169:LRRFIP2:TssD117:Shore
N:METH:cg06734271:NPY1R:TssD60:Shore
N:METH:cg06734342:LIMD1-AS1:TssD568:Island
N:METH:cg06734962:CEBPD:TssD660:Island
N:METH:cg06735111:ETV1:TssD14:Island
N:METH:cg06736685:NA:NA:Island
N:METH:cg06737004:TRIM72:TssD1347:Island
N:METH:cg06737937:SRI:TssU101:Island
N:METH:cg06738298:CCDC125:TssU101:Island
N:METH:cg06738356:JPH4:TssD293:Island
N:METH:cg06738889:RNU2-17P:TssU380:Shore
N:METH:cg06739403:NBEA:TssD105:Island
N:METH:cg06740039:LINC00883:TssD88:Island
N:METH:cg06740629:EPHA7:TssU361:Island
N:METH:cg06740710:PIAS1:TssU182:Island
N:METH:cg06741043:CORO2B:TssD265:Island
N:METH:cg06741198:LATS1:TssU273:Shore
N:METH:cg06742076:ITGAV:TssU534:Shore
N:METH:cg06742440:KCNN3:TssD38:NA
N:METH:cg06742978:ASIC1:TssD378:Island
N:METH:cg06743599:RPL34-AS1:TssD112:NA
N:METH:cg06744574:BEND5:TssD49:Island
N:METH:cg06744978:SYT5:TssD58:Shore
N:METH:cg06746101:TMED3:TssD269:Island
N:METH:cg06746112:RP11-16B13.1:TssD609:Shore
N:METH:cg06747432:CCDC8:TssD101:Island
N:METH:cg06747831:RP11-142C4.6:TssD54:NA
N:METH:cg06748511:ACD:TssD281:Island
N:METH:cg06749592:EFHD1:TssU204:Island
N:METH:cg06750802:NA:NA:NA
N:METH:cg06751221:ACE:TssD74:Island
N:METH:cg06751597:SNAP23:TssD267:NA
N:METH:cg06751802:CAPN5:TssU451:Shore
N:METH:cg06753689:GTPBP4:TssD70:Island
N:METH:cg06753949:AC004257.1:TssU1200:Island
N:METH:cg06754565:NLRC5:TssU81:Island
N:METH:cg06755413:LINC01124:TssD1:Island
N:METH:cg06755955:MIR4683:TssU255:Island
N:METH:cg06756169:TUBGCP5:TssU58:Island
N:METH:cg06756369:DISC1:TssD80:Island
N:METH:cg06757775:ORC2:TssD311:Shore
N:METH:cg06758329:COLEC12:TssD963:Island
N:METH:cg06759058:RP11-373N24.2:TssU1492:Island
N:METH:cg06759189:NA:NA:Island
N:METH:cg06759739:RP1-244F24.1:TssD208:Island
N:METH:cg06761076:TMEM191A:TssU300:Island
N:METH:cg06761719:POM121L2:TssU240:Island
N:METH:cg06761921:CELF4:TssD37:Shore
N:METH:cg06762403:DGKA:TssU13:Island
N:METH:cg06762902:CTD-2588E21.1:TssD62:Island
N:METH:cg06763078:KCNC1:TssD401:Island
N:METH:cg06763823:MTMR9LP:TssD2:Island
N:METH:cg06763909:THNSL1:TssD777:Shore
N:METH:cg06765035:MKX:TssU243:Island
N:METH:cg06765514:PIP5KL1:TssU91:Island
N:METH:cg06765552:NA:NA:Island
N:METH:cg06765814:LRCH1:TssU1452:Shore
N:METH:cg06766659:CALY:TssU65:Island
N:METH:cg06767701:S100A11:TssD634:Island
N:METH:cg06768188:PLTP:TssD10:Island
N:METH:cg06768203:ENPP4:TssU36:Island
N:METH:cg06768655:SPAG1:TssD1:Island
N:METH:cg06769082:ZNF655:TssD148:Island
N:METH:cg06770554:C1orf56:TssD332:Island
N:METH:cg06773122:CAPN14:TssU22:Island
N:METH:cg06774612:FGF11:TssD334:Island
N:METH:cg06774875:NA:NA:Island
N:METH:cg06775072:OLFML2B:TssD99:Island
N:METH:cg06775930:HEY2:TssD278:Island
N:METH:cg06776588:NPAS3:TssD104:Island
N:METH:cg06776712:CCNO:TssD1057:Island
N:METH:cg06777274:ME2:TssD760:Shore
N:METH:cg06778273:NA:NA:Island
N:METH:cg06779469:TRBJ2-5:TssU60:Island
N:METH:cg06779604:CADPS2:TssU59:Island
N:METH:cg06780202:RPAP3:TssD553:Shore
N:METH:cg06780358:PTPRJ:TssD785:Island
N:METH:cg06780363:ESRP1:TssD10:Shore
N:METH:cg06780705:SOGA3:TssD3306:Island
N:METH:cg06780839:DKFZP434H168:TssU146:Shelf
N:METH:cg06781563:GSE1:TssU45:Island
N:METH:cg06782692:STK32C:TssD26:Island
N:METH:cg06782849:NPHP3:TssU7:Island
N:METH:cg06782920:SGCB:TssD79:Island
N:METH:cg06783814:GABRB1:TssD1102:Island
N:METH:cg06784108:EFNB2:TssD231:Island
N:METH:cg06784436:NEIL1:TssD174:Island
N:METH:cg06784830:MPDU1:TssD11:Island
N:METH:cg06784845:RAB6B:TssU312:Island
N:METH:cg06785014:RP11-278H7.1:TssD164:Island
N:METH:cg06785746:WNT3:TssU39:Island
N:METH:cg06787431:ETV5:TssU391:Shore
N:METH:cg06787716:PCDH18:TssU68:NA
N:METH:cg06787731:TTC6:TssD4026:Island
N:METH:cg06788816:TMC6:TssD372:Island
N:METH:cg06791321:CTD-2545H1.1:TssU573:Island
N:METH:cg06791473:RND1:TssD60:NA
N:METH:cg06792347:NA:NA:Shore
N:METH:cg06792358:NRSN1:TssU27:Island
N:METH:cg06792598:CD55:TssU121:Island
N:METH:cg06792847:RP13-104F24.2:TssD4499:Shore
N:METH:cg06793267:FLNB:TssU282:Island
N:METH:cg06793600:HIVEP3:TssD39426:Shore
N:METH:cg06794000:LMO3:TssU124:NA
N:METH:cg06796016:ZNF678:TssD330:Island
N:METH:cg06796689:RP11-525K10.3:TssD74328:NA
N:METH:cg06797525:HIST1H2AM:TssU81:Shore
N:METH:cg06798092:RP11-596C23.2:TssU1313:Shore
N:METH:cg06798491:TAF6L:TssU390:Shore
N:METH:cg06798642:TEC:TssU200:Island
N:METH:cg06799455:LZTFL1:TssD429:Shore
N:METH:cg06800565:UFC1:TssD308:NA
N:METH:cg06802147:DOC2A:TssD18:Island
N:METH:cg06802365:DNAH14:TssD258:Island
N:METH:cg06802374:ARHGAP10:TssD234:Island
N:METH:cg06802812:PTGER4:TssU436:Shore
N:METH:cg06804312:FGF12:TssU149:NA
N:METH:cg06805280:CYR61:TssD125:Island
N:METH:cg06805320:LINC01351:TssU42:NA
N:METH:cg06805572:HPCAL1:TssD605:Island
N:METH:cg06806044:NA:NA:Island
N:METH:cg06806679:USP9X:TssU1235:Shore
N:METH:cg06807960:SKAP2:TssD46:Island
N:METH:cg06807989:C3orf52:TssD26:Island
N:METH:cg06808897:ELAVL3:TssD753:Island
N:METH:cg06808983:G6PC3:TssD10:Island
N:METH:cg06809055:SMKR1:TssU37:Island
N:METH:cg06811166:NR4A1:TssU633:Island
N:METH:cg06811478:XKR6:TssD186251:Shore
N:METH:cg06812033:NKD1:TssD145:Island
N:METH:cg06812278:KIF21B:TssD62:Island
N:METH:cg06812522:B4GALNT3:TssU310:Island
N:METH:cg06814102:TM7SF2:TssD18:Island
N:METH:cg06814637:ADPRHL2:TssU200:Shore
N:METH:cg06814856:ATAT1:TssD46:NA
N:METH:cg06815153:KHNYN:TssD142:Island
N:METH:cg06815194:MSTO2P:TssU111:Island
N:METH:cg06815666:TFPT:TssU89:Shore
N:METH:cg06815754:BCL7C:TssU117:Island
N:METH:cg06816055:UBASH3B:TssD926:Island
N:METH:cg06816106:RP11-713D19.1:TssD221:Shore
N:METH:cg06816235:BDNF:TssD52:Island
N:METH:cg06818415:PHF1:TssD363:Shore
N:METH:cg06818823:RCAN2:TssU136:Island
N:METH:cg06820296:EXPH5:TssD592:Island
N:METH:cg06820586:RTN1:TssD458:Island
N:METH:cg06822120:NAT8L:TssU306:Island
N:METH:cg06822952:LGALS1:TssD171:Island
N:METH:cg06823651:EDN1:TssU202:NA
N:METH:cg06823805:DENND5B-AS1:TssD63:Island
N:METH:cg06824297:RWDD2B:TssU95:Shore
N:METH:cg06824318:NA:NA:Shore
N:METH:cg06824382:TNS3:TssU102:Island
N:METH:cg06824583:ATP8B2:TssU387:Shore
N:METH:cg06824727:DHRS1:TssD46:Island
N:METH:cg06825153:LRRC8D:TssU28:Island
N:METH:cg06825957:BSN-AS2:TssD146:Island
N:METH:cg06826730:THAP3:TssD284:Island
N:METH:cg06827247:PQLC2L:TssU44:Island
N:METH:cg06829134:AFAP1L1:TssD288:Island
N:METH:cg06829538:DMTN:TssU158:Island
N:METH:cg06829893:ABHD1:TssU65:Island
N:METH:cg06830503:ARG2:TssD40:Island
N:METH:cg06830555:TBC1D5:TssD69:Island
N:METH:cg06830702:TTLL6:TssU12:Island
N:METH:cg06831842:SIRT7:TssD271:Shore
N:METH:cg06832194:ALG10:TssD36:Island
N:METH:cg06833078:EMC1:TssD359:Shore
N:METH:cg06833978:FAM155A:TssU1307:Island
N:METH:cg06834240:MAF:TssD1175:Island
N:METH:cg06834274:MASTL:TssU52:Island
N:METH:cg06834434:LTBP2:TssU251:Island
N:METH:cg06835628:KIAA0040:TssD365:Shore
N:METH:cg06836338:ATPAF2:TssD383:Shore
N:METH:cg06836799:ENOX1:TssD1209:Shore
N:METH:cg06837311:NA:NA:Island
N:METH:cg06837791:ANGPTL4:TssD208:Island
N:METH:cg06838175:FHAD1:TssU133:Island
N:METH:cg06840239:RP11-727F15.11:TssD36:Island
N:METH:cg06840283:MYO5C:TssU24:Island
N:METH:cg06841846:SLC6A4:TssU1073:Shore
N:METH:cg06842518:FYTTD1:TssU90:Island
N:METH:cg06842537:C14orf169:TssU219:Shore
N:METH:cg06842781:NDNL2:TssU43:Island
N:METH:cg06842989:RP11-382A20.4:TssD180858:NA
N:METH:cg06844012:C3orf80:TssD800:Island
N:METH:cg06844939:FEM1B:TssU400:Shore
N:METH:cg06845571:SEC63:TssU309:Island
N:METH:cg06845943:PEAR1:TssU1248:Shore
N:METH:cg06847146:CDCA7L:TssD90:Island
N:METH:cg06848047:SNCA-AS1:TssD53:Shore
N:METH:cg06849077:UNC5A:TssD7537:Island
N:METH:cg06849428:METTL17:TssU210:Island
N:METH:cg06849515:LINC01096:TssU181:Island
N:METH:cg06849719:LEMD1:TssD19115:Island
N:METH:cg06849795:BCL9:TssU1047:Shore
N:METH:cg06849977:MB:TssU169:NA
N:METH:cg06850558:DNAH12:TssU136:NA
N:METH:cg06851941:FBXL2:TssD249:Island
N:METH:cg06853599:NA:NA:Island
N:METH:cg06854353:RP11-425D10.10:TssD292:Shore
N:METH:cg06854391:SLC16A1-AS1:TssD7:Island
N:METH:cg06855567:SPATA4:TssU186:Shore
N:METH:cg06856188:HOXB7:TssD62:Island
N:METH:cg06856480:AC010504.2:TssU20:Island
N:METH:cg06859969:NA:NA:Shore
N:METH:cg06861209:HBQ1:TssD696:Island
N:METH:cg06861562:SMIM15:TssU181:Island
N:METH:cg06861880:CYP1B1-AS1:TssD371:Island
N:METH:cg06861889:NA:NA:NA
N:METH:cg06862167:LRRC56:TssU76:Island
N:METH:cg06862474:ZNF516:TssD644:Island
N:METH:cg06864046:DUSP6:TssU230:Island
N:METH:cg06864853:AKR1B1:TssU26:Island
N:METH:cg06865492:FAM184A:TssD218:Island
N:METH:cg06866657:LHX6:TssU43:Island
N:METH:cg06866814:DPEP2:TssD470:Island
N:METH:cg06867829:RP11-444D3.1:TssD17:Island
N:METH:cg06868150:RPS4X:TssD458:Shore
N:METH:cg06868562:MAD2L2:TssD151:Island
N:METH:cg06869445:ABCC1:TssU195:Island
N:METH:cg06870284:ANTXR1:TssU114:Island
N:METH:cg06870740:RP11-88H9.2:TssD965:Shore
N:METH:cg06870995:AP3B2:TssU11:Island
N:METH:cg06871262:MACROD1:TssD36:Island
N:METH:cg06872163:CLPB:TssD60:Shore
N:METH:cg06872500:S100A6:TssU55:Island
N:METH:cg06872519:ZNF215:TssU17:Island
N:METH:cg06874943:FBRSL1:TssD1325:Island
N:METH:cg06874952:FLJ30679:TssD41:Shore
N:METH:cg06876710:PPP2R2A:TssU138:NA
N:METH:cg06877413:MICB:TssU284:Island
N:METH:cg06877762:PRTG:TssU165:Shore
N:METH:cg06879219:SMOC1:TssU52:Shore
N:METH:cg06880365:ZFP14:TssD58:Island
N:METH:cg06880557:TEX30:TssD343:Island
N:METH:cg06881580:MAF:TssU96:Island
N:METH:cg06882199:SOX13:TssD967:Island
N:METH:cg06882758:ZNF329:TssU175:Shore
N:METH:cg06883949:FGFR3:TssD200:Island
N:METH:cg06885524:CYBRD1:TssD65:Island
N:METH:cg06886207:LINC00467:TssU178:Island
N:METH:cg06886736:IFNLR1:TssD67:Island
N:METH:cg06887170:IFI27L2:TssU102:NA
N:METH:cg06887260:TEC:TssD56:Island
N:METH:cg06887663:SNAPC1:TssU93:Island
N:METH:cg06888058:CTC-471J1.11:TssU28:Shore
N:METH:cg06889755:RAET1K:TssD260:Island
N:METH:cg06890432:SHISA9:TssD730:Island
N:METH:cg06890553:ZNF223:TssD269:NA
N:METH:cg06891565:MAPK8IP1:TssD209:Island
N:METH:cg06891716:ASAH1:TssD633:Shore
N:METH:cg06892005:PPL:TssU182:Island
N:METH:cg06892009:TENM4:TssD85:Island
N:METH:cg06893138:HIST3H2A:TssD269:Island
N:METH:cg06893364:ZNF30:TssU6:Island
N:METH:cg06893389:RP11-964E11.2:TssD10989:Island
N:METH:cg06893834:ZNF14:TssD347:Island
N:METH:cg06896534:BMPR1B:TssD688:Island
N:METH:cg06897264:NA:NA:Island
N:METH:cg06897686:ATOH8:TssD426:Island
N:METH:cg06897921:RP11-403I13.8:TssU88:Island
N:METH:cg06898289:PRKAR2B:TssU281:Island
N:METH:cg06898887:PSPH:TssD206:NA
N:METH:cg06899953:ZNF878:TssD76:Shore
N:METH:cg06901369:NXN:TssD856:Island
N:METH:cg06901392:HSPH1:TssU40:Island
N:METH:cg06902669:DECR1:TssD519:Island
N:METH:cg06903384:P2RY1:TssD1228:Island
N:METH:cg06905743:DNAJC5B:TssD21672:NA
N:METH:cg06907405:SIAH1:TssU662:Shore
N:METH:cg06907708:PDE4C:TssD520:Island
N:METH:cg06907744:LINC01126:TssD411:Island
N:METH:cg06907842:SETBP1:TssD312:Island
N:METH:cg06907870:LINC01182:TssU872:NA
N:METH:cg06908474:CAT:TssD43:Island
N:METH:cg06908806:L3MBTL1:TssU192:Island
N:METH:cg06908862:NKX2-2:TssU698:Shore
N:METH:cg06908895:ACSS1:TssD33:Island
N:METH:cg06911020:MYRIP:TssD26:Island
N:METH:cg06912172:MAST4:TssD1053:Island
N:METH:cg06914015:NEXN-AS1:TssD386:Shore
N:METH:cg06914837:ANKRD37:TssD167:Island
N:METH:cg06915165:GABARAPL1:TssU125:Shore
N:METH:cg06915334:LZTS1:TssD132:Island
N:METH:cg06916315:MIR4634:TssU151:Island
N:METH:cg06916463:CTD-2184C24.2:TssD118:Island
N:METH:cg06916894:NA:NA:Shore
N:METH:cg06918804:PRIMA1:TssD12:Island
N:METH:cg06918887:EVC:TssU85:Island
N:METH:cg06919414:RP11-259N19.1:TssU119:Island
N:METH:cg06919916:CDYL2:TssU511:Island
N:METH:cg06919956:MRPL41:TssD108:Island
N:METH:cg06921464:LINC00608:TssD2618:Shore
N:METH:cg06923622:IRX5:TssU38:Island
N:METH:cg06924622:ESYT2:TssU226:Shore
N:METH:cg06924976:RP11-227F19.2:TssD1386:Island
N:METH:cg06925975:MDS2:TssD38281:NA
N:METH:cg06926782:NRG1:TssD682:Shore
N:METH:cg06927165:XXbac-BPG308K3.6:TssD301:Island
N:METH:cg06927284:ZNF823:TssD167:Island
N:METH:cg06927717:HIP1R:TssD249:Shore
N:METH:cg06927792:LENG9:TssU990:Island
N:METH:cg06928346:GPR19:TssD22:Island
N:METH:cg06931245:FZD3:TssU222:Island
N:METH:cg06931615:ZNF737:TssD366:NA
N:METH:cg06931815:GPR85:TssU4:NA
N:METH:cg06932256:GSTM4:TssU357:Shore
N:METH:cg06932451:ZFP14:TssD222:Island
N:METH:cg06932612:ISM2:TssU21:Island
N:METH:cg06932780:FBXL18:TssD14295:Shore
N:METH:cg06934988:USP43:TssU89:Island
N:METH:cg06935264:ALOX5:TssU392:Island
N:METH:cg06935464:TLR10:TssD14:NA
N:METH:cg06935501:NAA38:TssU141:Island
N:METH:cg06936079:THEMIS2:TssU122:Shore
N:METH:cg06936564:NA:NA:Island
N:METH:cg06936647:NA:NA:Island
N:METH:cg06936768:PRPH:TssD411:Island
N:METH:cg06937024:FKBP5:TssD872:Shore
N:METH:cg06937552:NA:NA:Island
N:METH:cg06938101:PPHLN1:TssD62:Island
N:METH:cg06940482:LPHN2:TssD2098:Island
N:METH:cg06940705:KAZN:TssU489:Island
N:METH:cg06942159:TNK1:TssD98:Island
N:METH:cg06942197:SMARCE1:TssU5:Island
N:METH:cg06942668:GCA:TssU123:Shore
N:METH:cg06943149:ZDHHC17:TssD107:Shore
N:METH:cg06943667:DKK3:TssU100:Island
N:METH:cg06943981:PYGL:TssD5:Island
N:METH:cg06944257:ZFP3:TssD54:Island
N:METH:cg06945523:SFTA3:TssD7576:Island
N:METH:cg06945667:C16orf62:TssU52:Island
N:METH:cg06945936:KIRREL2:TssD25:Island
N:METH:cg06946371:MSX2:TssU431:Shore
N:METH:cg06946447:SLC48A1:TssD492:Island
N:METH:cg06946942:PDP1:TssU60:Island
N:METH:cg06947852:PLXDC1:TssU68:Island
N:METH:cg06948294:STXBP6:TssU417:Island
N:METH:cg06948825:PM20D2:TssU323:Shore
N:METH:cg06948985:FAM188A:TssD167:Island
N:METH:cg06949053:CTC-459F4.3:TssD437:Shore
N:METH:cg06951969:SMAD6:TssD488:Island
N:METH:cg06952236:RASGRP1:TssD496:Island
N:METH:cg06952291:ABHD8:TssD112:Island
N:METH:cg06952671:ITGA4:TssD112:Island
N:METH:cg06952752:RP11-432I5.2:TssU188:Shore
N:METH:cg06953065:AUTS2:TssU645:Island
N:METH:cg06953995:PALM2-AKAP2:TssD42:Shore
N:METH:cg06955091:RP11-25K21.6:TssD17718:Island
N:METH:cg06955749:RALYL:TssU100:Shore
N:METH:cg06956232:NA:NA:Island
N:METH:cg06956613:SMARCD3:TssD123:Island
N:METH:cg06957130:CELSR1:TssU163:Island
N:METH:cg06958567:RAB27B:TssD110:Shore
N:METH:cg06959182:SEMA6A:TssD164:Island
N:METH:cg06959340:AJUBA:TssD558:Island
N:METH:cg06960562:FCGR2B:TssD31499:Shore
N:METH:cg06960693:OTOP2:TssU184:Island
N:METH:cg06960784:ESRRG:TssD114008:Island
N:METH:cg06960824:ADORA2B:TssU160:Island
N:METH:cg06960901:SLC1A3:TssU99:NA
N:METH:cg06961098:HAS3:TssD379:Island
N:METH:cg06961122:MGST3:TssU496:Shore
N:METH:cg06961163:PRPSAP2:TssD6:Shore
N:METH:cg06962442:RP11-96D1.6:TssU127:Island
N:METH:cg06963053:NEUROD1:TssD71:Island
N:METH:cg06963109:SYT7:TssD13434:Shore
N:METH:cg06963844:FBXO6:TssD56:Island
N:METH:cg06965504:RNU6-8:TssU229:Island
N:METH:cg06967120:GPR158:TssD267:Island
N:METH:cg06967784:PTPRE:TssD13436:NA
N:METH:cg06968155:AC034220.3:TssD229:Shore
N:METH:cg06970228:RRN3P1:TssU211:Island
N:METH:cg06970690:RNPEPL1:TssU641:Island
N:METH:cg06971248:BLMH:TssD237:Island
N:METH:cg06972381:PRRG4:TssU112:Island
N:METH:cg06973106:IFT27:TssD12:Island
N:METH:cg06973234:DSCAS:TssD137:Island
N:METH:cg06973760:NFATC1:TssU988:Island
N:METH:cg06974483:SPRY1:TssU120:Shore
N:METH:cg06974871:BSCL2:TssD44:Island
N:METH:cg06974961:NA:NA:Island
N:METH:cg06976202:ADM2:TssD35:Island
N:METH:cg06976395:CDH22:TssD666:Island
N:METH:cg06978273:TACR2:TssD586:Island
N:METH:cg06978388:ZNF512B:TssD388:Island
N:METH:cg06980547:AC005682.5:TssD759:Island
N:METH:cg06983586:NA:NA:Island
N:METH:cg06984073:CTC-235G5.3:TssU1030:Shore
N:METH:cg06984080:CASKIN1:TssU467:Island
N:METH:cg06985934:FADS1:TssU47:Island
N:METH:cg06986543:LAMA5:TssU297:Island
N:METH:cg06987504:EIF3E:TssU183:Shore
N:METH:cg06987616:FAM13C:TssU20:Island
N:METH:cg06987936:RP11-553A21.3:TssU242:Island
N:METH:cg06989330:VAT1L:TssU293:Shore
N:METH:cg06990298:RASD1:TssD8:Island
N:METH:cg06990379:DPYD:TssD345:Island
N:METH:cg06991510:BDNF:TssU56:Shore
N:METH:cg06991829:MESP1:TssD486:Island
N:METH:cg06992027:TAGLN2:TssU20:Island
N:METH:cg06992147:NA:NA:NA
N:METH:cg06992223:MSRA:TssD8378:Island
N:METH:cg06993703:RNF217:TssU37:Island
N:METH:cg06993761:SPAG1:TssD6:Shore
N:METH:cg06994090:F2R:TssU20:Island
N:METH:cg06994272:ZNF488:TssU15:Island
N:METH:cg06994747:ADAMTS10:TssU18:Island
N:METH:cg06994793:TMCO6:TssU102:Shore
N:METH:cg06994813:PCLO:TssU110:Island
N:METH:cg06995565:RP11-490B18.5:TssD48:Island
N:METH:cg06996609:DLX1:TssU149:Island
N:METH:cg06997305:C11orf96:TssD38:Island
N:METH:cg06997381:UBE2QL1:TssD353:Island
N:METH:cg06998210:CA7:TssU268:Island
N:METH:cg06999379:FENDRR:TssU386:Island
N:METH:cg06999381:SLC9B1:TssU39:Island
N:METH:cg06999776:SEMA4F:TssU210:Shore
N:METH:cg07000467:C9:TssD41:Island
N:METH:cg07000551:BMF:TssU203:Island
N:METH:cg07001414:METTL17:TssU59:Shore
N:METH:cg07002372:NA:NA:Island
N:METH:cg07002711:TTPA:TssU27:Island
N:METH:cg07003030:FOXA2:TssD99:Island
N:METH:cg07003920:EPB41L3:TssU189:Island
N:METH:cg07004357:DGCR6:TssD72:Island
N:METH:cg07004820:TGFA:TssD172:Island
N:METH:cg07005173:ALOX12B:TssD5675:NA
N:METH:cg07005356:PPP1R3G:TssD781:Island
N:METH:cg07005523:NTNG1:TssU256:Shore
N:METH:cg07005843:DANCR:TssU2:Island
N:METH:cg07007530:MKL1:TssU680:Shore
N:METH:cg07007550:PLEKHM2:TssD673:Shore
N:METH:cg07007621:SPATA33:TssD404:Shore
N:METH:cg07007778:CARKD:TssD8:Island
N:METH:cg07010314:KIF21B:TssD55:Island
N:METH:cg07011115:ANKRD35:TssU128:Island
N:METH:cg07011172:ADRA1B:TssU242:Island
N:METH:cg07011357:GFI1:TssU301:Island
N:METH:cg07012770:EMILIN2:TssD272:Island
N:METH:cg07013326:BAG2:TssU35:Island
N:METH:cg07013552:PTGFRN:TssD722:Island
N:METH:cg07013787:SP5:TssU54:Island
N:METH:cg07015190:RPS6KA2:TssU116:Island
N:METH:cg07015629:ERBB4:TssD42:Island
N:METH:cg07015725:RFESD:TssU1:Island
N:METH:cg07016483:STAU2:TssD855:Shore
N:METH:cg07016590:C10orf67:TssU172:Shore
N:METH:cg07017477:THEM4:TssU43:Island
N:METH:cg07017901:NTF3:TssU9:Island
N:METH:cg07017994:EPHB6:TssD8:Island
N:METH:cg07018853:KANSL3:TssU334:Shore
N:METH:cg07019243:SLC39A7:TssU562:Shore
N:METH:cg07019740:COMT:TssU52:Island
N:METH:cg07021033:WNT9A:TssU361:Island
N:METH:cg07021036:ECI2:TssD30:Island
N:METH:cg07022880:MICB:TssU403:Island
N:METH:cg07023791:NRG3:TssU1091:Shore
N:METH:cg07024458:GNAO1:TssD165297:NA
N:METH:cg07025134:ALDOA:TssD76:Shore
N:METH:cg07025274:MR1:TssU12:NA
N:METH:cg07025949:ADARB2:TssD827:Island
N:METH:cg07026599:MAF:TssU124:Island
N:METH:cg07027174:FAM102B:TssU407:Shore
N:METH:cg07029277:TSC22D1:TssD165:Island
N:METH:cg07029998:MTOR:TssD374:Shore
N:METH:cg07030339:ALDH1A3:TssU64:Island
N:METH:cg07030506:NA:NA:Shore
N:METH:cg07030951:JUP:TssD53:Island
N:METH:cg07031839:MBOAT2:TssD41:Island
N:METH:cg07032473:GEM:TssD137:Island
N:METH:cg07032889:FGF9:TssD55:Shore
N:METH:cg07033615:DYX1C1:TssD47:Island
N:METH:cg07033903:NUAK2:TssD217:Island
N:METH:cg07034928:FAM155A:TssU1105:Island
N:METH:cg07035147:CXCL3:TssU82:Shore
N:METH:cg07035503:NEUROG1:TssU326:Island
N:METH:cg07036137:LARGE:TssU29:Island
N:METH:cg07039180:VWC2:TssD1177:Island
N:METH:cg07041883:NA:NA:Island
N:METH:cg07042267:RP11-35O15.1:TssD44:Island
N:METH:cg07042725:NA:NA:Shelf
N:METH:cg07042827:RP11-471B22.3:TssU18:Island
N:METH:cg07044724:ZNF48:TssD31:Island
N:METH:cg07045816:IHH:TssU70:Island
N:METH:cg07048951:GAS2:TssU25:Shore
N:METH:cg07049680:PYCR2:TssU332:Island
N:METH:cg07050032:TBC1D16:TssD475:Island
N:METH:cg07050602:ZNF592:TssU785:Island
N:METH:cg07051140:PHYKPL:TssD314:Island
N:METH:cg07051728:SULF1:TssU345:NA
N:METH:cg07052387:HIF1A:TssU384:Island
N:METH:cg07052390:IGSF9B:TssU195:Island
N:METH:cg07052606:DCTPP1:TssD189:Shore
N:METH:cg07052663:ZNF320:TssU34:Island
N:METH:cg07053469:EID2B:TssD203:Island
N:METH:cg07055504:EOMES:TssU61:Island
N:METH:cg07057042:RAB5A:TssU63:Island
N:METH:cg07057636:CYP1B1-AS1:TssD81:Island
N:METH:cg07058507:NA:NA:NA
N:METH:cg07058528:C17orf49:TssD338:Shore
N:METH:cg07058902:ZNF155:TssD238:NA
N:METH:cg07060006:FOXB1:TssD35:Shore
N:METH:cg07060074:SUOX:TssU87:NA
N:METH:cg07061692:SLC27A5:TssU168:Island
N:METH:cg07062476:MTX3:TssD421:Island
N:METH:cg07062885:LYPD1:TssU34:Island
N:METH:cg07064197:NA:NA:Island
N:METH:cg07064331:ENKD1:TssU41:Island
N:METH:cg07065008:SAMM50:TssU442:Shore
N:METH:cg07066755:NA:NA:NA
N:METH:cg07067090:NA:NA:Island
N:METH:cg07067521:NUMBL:TssD149:Island
N:METH:cg07067659:SLC7A5:TssD259:Island
N:METH:cg07067904:MTHFD2:TssD177:Island
N:METH:cg07068191:HRASLS:TssD261:Island
N:METH:cg07068616:ORC5:TssD87:NA
N:METH:cg07070039:GRID2IP:Tss0:Shore
N:METH:cg07070305:RRN3P1:TssU128:Island
N:METH:cg07070341:PRDM5:TssU148:Island
N:METH:cg07070934:GJA4:TssU165:Shore
N:METH:cg07071609:PLIN5:TssU78:Island
N:METH:cg07072140:ZNF337-AS1:TssU706:Island
N:METH:cg07072722:NTM:TssU90:Island
N:METH:cg07073120:DCXR:TssU12:Island
N:METH:cg07074316:UNCX:TssU940:Island
N:METH:cg07075930:PTPRM:TssD936:Island
N:METH:cg07076099:FRMD5:TssU277:Island
N:METH:cg07076277:ICA1L:TssU142:Island
N:METH:cg07077694:PRDX2:TssD350:Island
N:METH:cg07079059:RP11-799D4.4:TssD655:Island
N:METH:cg07079421:CELSR1:TssU193:Island
N:METH:cg07079445:CTPS2:TssD96:Island
N:METH:cg07082186:DCUN1D1:TssD690:Shore
N:METH:cg07082201:LINC01122:TssU89:Shore
N:METH:cg07083556:NA:NA:Shore
N:METH:cg07083896:TNFRSF11B:Tss0:Island
N:METH:cg07085824:POMK:TssU545:Shore
N:METH:cg07085962:POM121L2:TssU60:Island
N:METH:cg07087116:RPSA:TssU250:Island
N:METH:cg07089235:SCOC-AS1:TssU10:Shore
N:METH:cg07089892:STOX2:TssU196:Island
N:METH:cg07090273:NA:NA:Island
N:METH:cg07091551:CTH:TssD314:Shore
N:METH:cg07092213:ZFAND2A:TssD335:Island
N:METH:cg07093915:C1orf216:TssD96:Island
N:METH:cg07093942:PLA2G15:TssU337:Island
N:METH:cg07095264:CA7:TssD143:Island
N:METH:cg07095783:ZEB1:TssD9:Island
N:METH:cg07096248:RBBP7:TssU58:Island
N:METH:cg07097005:THEGL:TssD14071:Island
N:METH:cg07097265:SREBF1:TssU160:Island
N:METH:cg07097636:TMEM97:TssD77:Island
N:METH:cg07097673:SNHG15:TssU74:Island
N:METH:cg07097863:LGR6:TssU880:Shore
N:METH:cg07097925:ICAM5:TssU293:Island
N:METH:cg07098314:RP13-415G19.2:TssD1541:Shore
N:METH:cg07098405:NEUROD2:TssD1197:Island
N:METH:cg07098902:VSNL1:TssD13:Island
N:METH:cg07098966:NEK9:TssU48:Island
N:METH:cg07099479:RP11-33N16.3:TssD253087:Island
N:METH:cg07099627:LPPR2:TssU43:NA
N:METH:cg07100128:ABCB6:TssU120:Island
N:METH:cg07100508:SEMA6A:TssD10:Island
N:METH:cg07102072:ARHGEF40:TssU346:Island
N:METH:cg07105440:MAPKAPK3:TssU6:Island
N:METH:cg07105958:ASNS:TssU10:Island
N:METH:cg07106490:GPRC5B:TssD609:Island
N:METH:cg07109923:DLGAP4:TssD1166:Shore
N:METH:cg07110217:PCBP4:TssD206:Island
N:METH:cg07110860:NA:NA:Island
N:METH:cg07112673:ANKS1B:TssD106:Shore
N:METH:cg07113562:PRKG1:TssD158:Island
N:METH:cg07113600:KLF12:TssU151:Island
N:METH:cg07113947:CD55:TssU258:Island
N:METH:cg07114353:NA:NA:Shore
N:METH:cg07115304:TRIB3:TssD12:Island
N:METH:cg07115975:PTCH1:TssD5034:Island
N:METH:cg07116194:BAIAP3:TssU8:Island
N:METH:cg07116393:MUL1:TssU188:Island
N:METH:cg07117219:NA:NA:Shore
N:METH:cg07117663:RP11-458D21.1:TssU530:Shore
N:METH:cg07117674:ARHGAP20:TssU172:Island
N:METH:cg07118041:C17orf89:TssU34:Island
N:METH:cg07118139:FAM83H-AS1:TssU117:Island
N:METH:cg07118243:CEP83-AS1:TssD214:Island
N:METH:cg07118565:NA:NA:Island
N:METH:cg07119463:NA:NA:NA
N:METH:cg07119616:LMX1B:TssD76130:Shore
N:METH:cg07120134:MIR762HG:TssU527:Shore
N:METH:cg07120314:RP11-160C18.4:TssU943:Island
N:METH:cg07121078:ANKRD29:TssD418:Shore
N:METH:cg07121182:ZNF655:TssU19:Island
N:METH:cg07121547:RP11-92A5.2:TssD415:Island
N:METH:cg07122126:AC010642.1:TssD89:Island
N:METH:cg07122245:ELMO1:TssD32:Island
N:METH:cg07122794:POLR1B:TssU123:Shore
N:METH:cg07123132:BTBD8:TssD146:Island
N:METH:cg07124017:WHAMMP2:TssU47:Island
N:METH:cg07124173:EIF4EBP3:TssU73:Island
N:METH:cg07124668:PIFO:TssD28:Island
N:METH:cg07124686:RGS20:TssU26:Island
N:METH:cg07124956:RP4-764D2.1:TssU27:NA
N:METH:cg07125009:ZNF689:TssD29:Island
N:METH:cg07125251:ENPP6:TssD49403:Island
N:METH:cg07125666:CTB-113P19.4:TssU194:NA
N:METH:cg07126095:COTL1:TssU132:Island
N:METH:cg07126263:CCBE1:TssU249:Island
N:METH:cg07127225:FCGRT:TssD25:Island
N:METH:cg07127302:EBPL:TssU141:Island
N:METH:cg07129253:PURG:TssD151:Island
N:METH:cg07129647:HPD:TssD19244:Island
N:METH:cg07129852:MSRA:TssD8088:Island
N:METH:cg07130366:C17orf75:TssD140:Shore
N:METH:cg07131157:RP11-845M18.6:TssU162:Island
N:METH:cg07131451:NEUROG2:TssD53:Island
N:METH:cg07131655:CAMKV:TssU45:Island
N:METH:cg07132125:RP11-730K11.1:TssD71:Shore
N:METH:cg07132633:LMO2:TssU120:Island
N:METH:cg07134033:NA:NA:Island
N:METH:cg07134065:WNT7A:TssU184:Island
N:METH:cg07134254:MMP24-AS1:TssD34:Island
N:METH:cg07134535:RSPH14:TssD7:Island
N:METH:cg07135388:KCNJ10:TssU372:Island
N:METH:cg07136388:NIPAL1:TssU35:Island
N:METH:cg07138355:NA:NA:Island
N:METH:cg07138603:HIST1H1B:TssU77:Island
N:METH:cg07139087:BCL6B:TssU724:Island
N:METH:cg07139265:ROPN1L:TssD47:Island
N:METH:cg07139330:BAI1:TssD31114:Island
N:METH:cg07139438:NA:NA:Island
N:METH:cg07140482:FLAD1:TssD314:NA
N:METH:cg07140751:P2RX5:TssD98:Island
N:METH:cg07140808:FRAS1:TssD13:Island
N:METH:cg07142668:BAI2:TssD244:Island
N:METH:cg07142886:WNT9B:TssD8713:NA
N:METH:cg07142893:ATAT1:TssU15:NA
N:METH:cg07143898:SLIT1:TssD81:Island
N:METH:cg07145366:C14orf132:TssU281:Island
N:METH:cg07145398:CYB561:TssD172:Island
N:METH:cg07146119:SDC2:TssD1358:Island
N:METH:cg07146535:LINC00466:TssU85:Island
N:METH:cg07147271:EHD1:TssD87:NA
N:METH:cg07147358:RIMS3:TssU140:Island
N:METH:cg07147599:NA:NA:Island
N:METH:cg07147863:FBXL18:TssD6080:Island
N:METH:cg07148197:NA:NA:Island
N:METH:cg07148752:TPM1:TssU118:Island
N:METH:cg07148818:HES7:TssU1424:Island
N:METH:cg07148879:CMTM7:TssD9747:Island
N:METH:cg07148880:KIF21B:TssD41:Island
N:METH:cg07150166:LCLAT1:TssU141:Shore
N:METH:cg07150925:BSN-AS2:TssD132:Island
N:METH:cg07151039:ISL2:TssU174:Shore
N:METH:cg07151400:PKM:TssD34:Island
N:METH:cg07151445:CSGALNACT1:TssU129:Island
N:METH:cg07151830:MRPL18:TssD87:Island
N:METH:cg07152091:NA:NA:Island
N:METH:cg07152460:FADS1:TssD21:Island
N:METH:cg07152487:PDE3B:TssU23:Island
N:METH:cg07152591:CCNI2:TssU33:Island
N:METH:cg07153353:GALNT18:TssD208:Island
N:METH:cg07153588:RBFOX3:TssD129352:NA
N:METH:cg07154196:EPB41:TssD379:Island
N:METH:cg07154408:PDE5A:TssU316:Island
N:METH:cg07154861:GLI2:TssU10:Island
N:METH:cg07154958:TMEM56:TssU479:Shore
N:METH:cg07155336:NTNG1:TssD113:Island
N:METH:cg07156959:KDM2B:TssU147:Island
N:METH:cg07157571:NA:NA:Island
N:METH:cg07158434:PTMA:TssU449:Island
N:METH:cg07158808:C15orf39:TssU400:Shore
N:METH:cg07159484:BDNF:TssU75:Island
N:METH:cg07159490:NXPH4:TssU501:Island
N:METH:cg07160118:TAPBP:TssU253:Shore
N:METH:cg07160163:SYK:TssU292:Island
N:METH:cg07160574:RP5-1186N24.3:TssD74:Shore
N:METH:cg07160937:NMRAL1:TssD4:Island
N:METH:cg07161071:IRF5:TssU108:Island
N:METH:cg07161166:RP11-486G15.2:TssD241:Island
N:METH:cg07161615:SNAP25-AS1:TssU29:Shore
N:METH:cg07162257:ALPL:TssU174:Island
N:METH:cg07162665:C1QTNF1:TssD205:Island
N:METH:cg07164875:ZNF276:TssU569:Island
N:METH:cg07167168:RP1-269M15.3:TssD46:Island
N:METH:cg07167308:LINC00265:TssD59:Shore
N:METH:cg07169524:TMEM63A:TssU454:Island
N:METH:cg07169834:RDM1:TssU158:Shore
N:METH:cg07170170:TMEM132B:TssD758:Shore
N:METH:cg07170231:GPCPD1:TssD821:Shore
N:METH:cg07171024:DPF3:TssU215:Shore
N:METH:cg07172280:DPP7:TssD175:Island
N:METH:cg07172597:TMEM145:TssD129:Island
N:METH:cg07173547:RP11-1081L13.4:TssU136:Shore
N:METH:cg07175149:CHST11:TssD536:Island
N:METH:cg07175191:SDF2:TssD231:Shore
N:METH:cg07175290:BBS1:TssD1:NA
N:METH:cg07175507:NFATC1:TssD365:Island
N:METH:cg07176514:TRMT1L:TssD14:Island
N:METH:cg07178031:HIST1H3H:TssD393:Island
N:METH:cg07180427:FGFBP3:TssU6:Shore
N:METH:cg07180523:NA:NA:NA
N:METH:cg07182642:METTL2A:TssU224:Shore
N:METH:cg07183344:CPNE7:TssD213:Island
N:METH:cg07184836:TESC:TssD25:Shore
N:METH:cg07185596:PRELID2:TssD357:Shore
N:METH:cg07185648:TMEM169:TssU2:Island
N:METH:cg07185843:ANKRD31:TssU148:Island
N:METH:cg07187069:NA:NA:NA
N:METH:cg07187103:LDHA:TssU86:Shore
N:METH:cg07190485:STOM:TssD325:Island
N:METH:cg07190698:ZNF141:TssU146:Island
N:METH:cg07190988:LRAT:TssU49:Island
N:METH:cg07191012:NA:NA:NA
N:METH:cg07191393:C18orf65:TssD585:Island
N:METH:cg07191743:GLI3:TssD95:Island
N:METH:cg07192240:PGAP2:TssD8:NA
N:METH:cg07192857:HSPA1B:TssU332:Shore
N:METH:cg07193041:ERC2:TssU285:Island
N:METH:cg07193766:WT1-AS:TssD1:Island
N:METH:cg07194093:PTPRM:TssU223:Island
N:METH:cg07194495:ZNF783:TssU404:Island
N:METH:cg07195282:ZNF563:TssD19:Island
N:METH:cg07195941:RUNDC3A:TssU79:Island
N:METH:cg07196014:SIDT1:TssD14:Shore
N:METH:cg07196673:WDR59:TssD32:Island
N:METH:cg07197522:RP11-412D9.4:TssD123:Island
N:METH:cg07199592:NA:NA:Island
N:METH:cg07199619:SLAIN1:TssU132:Island
N:METH:cg07199801:HCG27:TssD95:Island
N:METH:cg07200850:FA2H:TssU25:Island
N:METH:cg07201089:APC2:TssU22:Island
N:METH:cg07201456:CHST6:TssD114:Island
N:METH:cg07201929:NUDT19:TssU34:Island
N:METH:cg07202281:DNAJC7:TssU323:Shore
N:METH:cg07203134:TNIK:TssD19:Island
N:METH:cg07203452:PLAU:TssD279:Island
N:METH:cg07204255:GLIS2-AS1:TssD449:Island
N:METH:cg07204747:FCHSD1:TssU76:Shore
N:METH:cg07204937:GOLGA7B:TssU134:Island
N:METH:cg07207286:MAFF:TssD76:Island
N:METH:cg07207726:SLMO1:TssD119:Island
N:METH:cg07208333:PIK3R1:TssU144:Island
N:METH:cg07208703:NA:NA:Island
N:METH:cg07209546:ARHGAP24:TssD45:Shore
N:METH:cg07210205:C16orf62:TssU4:Island
N:METH:cg07211381:RAB3C:TssU409:Shore
N:METH:cg07211678:BRD2:TssU631:Island
N:METH:cg07212894:SLC38A3:TssD301:Island
N:METH:cg07213036:CDX2:TssU1264:Island
N:METH:cg07214572:LHX9:TssD92:Island
N:METH:cg07214715:ST3GAL5:TssU210:Shore
N:METH:cg07215749:SOCS2:TssU6:Island
N:METH:cg07217075:BFSP1:TssD189:Island
N:METH:cg07217625:TRMT61B:TssU639:Shore
N:METH:cg07218022:TNFAIP8L3:TssD10715:Island
N:METH:cg07218344:TRIM13:TssD506:Shore
N:METH:cg07219103:CHIT1:TssD361:Shore
N:METH:cg07219448:SCRT2:TssU485:Shore
N:METH:cg07220554:ATP1A1-AS1:TssU219:Island
N:METH:cg07221635:PECR:TssD40:Island
N:METH:cg07221967:PAX7:TssD11698:Island
N:METH:cg07222309:MIR3663HG:TssD3812:Shore
N:METH:cg07222604:NA:NA:Island
N:METH:cg07224215:SPC25:TssU271:Shore
N:METH:cg07224914:MAL:TssD108:Island
N:METH:cg07225362:CRELD1:TssU140:Island
N:METH:cg07226813:WDR6:TssU122:Island
N:METH:cg07227350:GPR63:TssU65:Island
N:METH:cg07229198:MDC1:TssD32:Shore
N:METH:cg07229938:HMX2:TssU39:Island
N:METH:cg07230107:CNIH3:TssD400:Island
N:METH:cg07230446:GIGYF2:TssU288:Shore
N:METH:cg07230905:NA:NA:NA
N:METH:cg07230991:NA:NA:Shore
N:METH:cg07231132:TMEM92:TssU1291:NA
N:METH:cg07231544:MITF:TssU297:Shore
N:METH:cg07231787:NRXN3:TssU280:Island
N:METH:cg07232475:ELL3:TssD78:Island
N:METH:cg07233097:SOX7:TssU17:Island
N:METH:cg07233135:NRP1:TssD190:Island
N:METH:cg07233677:TDRP:TssU91:Island
N:METH:cg07234028:NELFA:TssD37:Island
N:METH:cg07234102:RP11-710C12.1:TssU44:Island
N:METH:cg07234569:BASP1:TssU254:Island
N:METH:cg07234958:RP11-632L2.2:TssU1012:Island
N:METH:cg07235253:ZNF655:TssD1:Island
N:METH:cg07235607:ABTB2:TssD67935:Island
N:METH:cg07235638:ANK1:TssD29724:Shore
N:METH:cg07236150:FAM72B:TssU25:Island
N:METH:cg07236157:RFESD:TssU55:Island
N:METH:cg07236840:DIP2C:TssD897:Island
N:METH:cg07236925:RCCD1:TssD149:Island
N:METH:cg07237214:GHR:TssU17:Island
N:METH:cg07237906:FA2H:TssD617:Shore
N:METH:cg07239293:SPAG1:TssD14:Island
N:METH:cg07239592:POU6F2:TssD7407:Island
N:METH:cg07240423:SOGA3:TssU27:Shelf
N:METH:cg07240673:CLUAP1:TssU17:Island
N:METH:cg07240937:NPR1:TssU151:Island
N:METH:cg07241146:LRRC27:TssU145:Island
N:METH:cg07241568:ABO:TssU192:Island
N:METH:cg07242563:MAF:TssU63:Island
N:METH:cg07242901:ATN1:TssD641:Shore
N:METH:cg07243103:WDR90:TssD1:Island
N:METH:cg07243161:RP3-325F22.5:TssU91:Island
N:METH:cg07243784:WWC1:TssU121:Island
N:METH:cg07243932:SLC30A4:TssU92:Island
N:METH:cg07243941:CORIN:TssU38:Shore
N:METH:cg07243988:PSMD9:TssD686:Shore
N:METH:cg07244268:LINC01322:TssU74:NA
N:METH:cg07245225:NA:NA:Island
N:METH:cg07245641:LAMC1:TssU945:Shore
N:METH:cg07246225:ZEB2:TssD11:Shelf
N:METH:cg07246449:SLC27A3:TssD60:Island
N:METH:cg07247190:NA:NA:Shore
N:METH:cg07248310:HOOK1:TssU129:Island
N:METH:cg07248748:LINC00959:TssU803:Island
N:METH:cg07249406:GLO1:TssD341:Island
N:METH:cg07249459:FOXC2:TssU549:Island
N:METH:cg07250222:FGFR2:TssU344:Shore
N:METH:cg07251136:GLRX:TssU2:NA
N:METH:cg07251193:CNR1:TssU201:Island
N:METH:cg07251197:NA:NA:Island
N:METH:cg07252731:NTRK3:TssD1:Island
N:METH:cg07253870:LRRC23:TssU85:NA
N:METH:cg07254054:EPHA6:TssU168:Island
N:METH:cg07256029:EMILIN2:TssD182:Island
N:METH:cg07257037:RP11-588G21.2:TssD1:Island
N:METH:cg07257042:STAT5B:TssU156:Island
N:METH:cg07258794:RGS11:TssU68:Island
N:METH:cg07258916:PLXNA4:TssU292:Island
N:METH:cg07260820:BCRP8:TssD19:Shore
N:METH:cg07262328:CD44:TssU9:Island
N:METH:cg07263178:RP11-63B13.1:TssD70:Island
N:METH:cg07263475:SOX6:TssD467:Island
N:METH:cg07264124:ZNF69:TssD15:Shore
N:METH:cg07265300:PFN4:TssD190:Island
N:METH:cg07265700:ST8SIA4:TssD2553:Shore
N:METH:cg07267296:HMBOX1:TssD161:NA
N:METH:cg07267656:NABP2:TssD260:Shore
N:METH:cg07268420:TAF4B:TssU147:Shore
N:METH:cg07270078:CTD-2314G24.2:TssD455:Island
N:METH:cg07270175:NOC3L:TssU332:Shore
N:METH:cg07270851:CST6:TssD19:Island
N:METH:cg07273675:CTB-55O6.8:TssD63:Island
N:METH:cg07273803:CAMKK2:TssD230:Shore
N:METH:cg07274307:NA:NA:NA
N:METH:cg07276078:THBS1:TssU75:Island
N:METH:cg07276415:DGKZ:TssD111:Island
N:METH:cg07276861:NAAA:TssU150:Island
N:METH:cg07277041:LIPG:TssD145:Island
N:METH:cg07277624:DBNDD2:TssU87:Island
N:METH:cg07277818:REEP2:TssU68:Island
N:METH:cg07279281:ALS2CL:TssU124:Island
N:METH:cg07279933:RSPO3:TssD229:Island
N:METH:cg07279963:PTPRG:TssU718:Island
N:METH:cg07280482:STAC2:TssU47:Island
N:METH:cg07280629:AC002310.7:TssD207:Island
N:METH:cg07283098:EPHB1:TssU19:Shore
N:METH:cg07283152:LMO1:TssU61:Island
N:METH:cg07283659:NA:NA:Island
N:METH:cg07285209:AC009133.21:TssU155:Island
N:METH:cg07285838:MFSD8:TssD293:Island
N:METH:cg07287030:NA:NA:Island
N:METH:cg07287176:OSBPL5:TssD358:Island
N:METH:cg07288394:C19orf12:TssD192:Shore
N:METH:cg07288693:RBX1:TssD858:Shore
N:METH:cg07290190:RP11-647P12.1:TssD171:Island
N:METH:cg07290273:TMEM17:TssD363:Island
N:METH:cg07290552:ZC2HC1A:TssU140:Shore
[truncated: 977,377 more chars]
