# Supplementary material for: Protocol for obtaining cancer type and subtype predictions using subSCOPE
Source: STAR Protoc. 2025 Apr 10;6(2):103705. doi: 10.1016/j.xpro.2025.103705 (PMC12013717; doi:10.1016/j.xpro.2025.103705)
Supplement: Data S2. Example input file for subSCOPE, related to step 2 and "before you begin" step 3 — This is a computer generated example for purposes of demonstration only. [file mmc3.zip]

Archive with 1 entries (1 files):
- S2_testfile.txt
