# Supplementary material for: Protocol for obtaining cancer type and subtype predictions using subSCOPE
Source: STAR Protoc. 2025 Apr 10;6(2):103705. doi: 10.1016/j.xpro.2025.103705 (PMC12013717; doi:10.1016/j.xpro.2025.103705)
Supplement: Data S2. Example input file for subSCOPE, related to step 2 and "before you begin" step 3 — This is a computer generated example for purposes of demonstration only. [file mmc3.zip › S2_testfile.txt]

SAMPLE	B:MUTA:LOF:PNLIPRP3::	B:MUTA:COMP:SOX17::	B:MUTA:COMP:HES2::	B:MUTA:COMP:MYT1L::	B:MUTA:nons:PDS5B::	B:MUTA:nons:PIM1::	B:MUTA:HOTS:FGFR3:pY375:	B:MUTA:LOF:KRAS::	B:MUTA:COMP:MAP3K1::	B:MUTA:HOTS:THSD7B:pG557:	B:MUTA:nons:INPPL1::	B:MUTA:LOF:RET::	B:MUTA:nons:MAGI2::	B:MUTA:HOTS:TP53:pY163:	B:MUTA:LOF:ARID2::	B:MUTA:nons:CYSLTR2::	B:MUTA:nons:CLEC14A::	B:MUTA:COMP:ARID3A::	B:MUTA:HOTS:TP53:pS215:	B:MUTA:LOF:HDAC1::	B:MUTA:HOTS:BCL2L12:pF8:	B:MUTA:COMP:CNTN6::	B:MUTA:LOF:TEAD2::	B:MUTA:LOF:MAX::	B:MUTA:LOF:PTPRC::	B:MUTA:COMP:ARAF::	B:MUTA:LOF:ACVR2A::	B:MUTA:LOF:NPM1::	B:MUTA:COMP:METTL14::	B:MUTA:HOTS:HNMT:pL145:	B:MUTA:COMP:HOOK2::	B:MUTA:COMP:KMT2D::	B:MUTA:HOTS:PTEN:pR130:	B:MUTA:nons:CACNA1A::	B:MUTA:LOF:MAGOH::	B:MUTA:nons:SYT13::	B:MUTA:HOTS:CSPG5:pR365:	B:MUTA:nons:KRT222::	B:MUTA:LOF:HIST1H1E::	B:MUTA:LOF:JAG2::	B:MUTA:COMP:SMC3::	B:MUTA:HOTS:CDK4:pR24:	B:MUTA:HOTS:SF3B1:pG742:	B:MUTA:COMP:FAM58A::	B:MUTA:LOF:KEAP1::	B:MUTA:nons:KIF1A::	B:MUTA:LOF:TUBGCP4::	B:MUTA:LOF:CYLD::	B:MUTA:LOF:EPHA2::	B:MUTA:COMP:LRP5::	B:MUTA:COMP:TAOK3::	B:MUTA:nons:INPP4B::	B:MUTA:COMP:PTPRD::	B:MUTA:nons:SMARCA4::	B:MUTA:COMP:TAF1::	B:MUTA:LOF:RPL5::	B:MUTA:COMP:MAGI2::	B:MUTA:nons:NIPBL::	B:MUTA:HOTS:TACC3:pP417:	B:MUTA:HOTS:PCSK5:pW924:	B:MUTA:COMP:PIK3R1::	B:MUTA:COMP:PIK3R3::	B:MUTA:nons:RPL10L::	B:MUTA:COMP:HEY2::	B:MUTA:LOF:EPHA3::	B:MUTA:nons:BRD7::	B:MUTA:LOF:TAOK2::	B:MUTA:HOTS:CEP63:pS153:	B:MUTA:LOF:BRCA1::	B:MUTA:nons:CREB3L3::	B:MUTA:LOF:NSD1::	B:MUTA:COMP:RB1::	B:MUTA:nons:TEAD2::	B:MUTA:nons:HOXB2::	B:MUTA:HOTS:C5orf49:pK130:	B:MUTA:LOF:DACH1::	B:MUTA:HOTS:APC:pR499:	B:MUTA:LOF:SHB::	B:MUTA:nons:APOBR::	B:MUTA:COMP:MSH2::	B:MUTA:LOF:LAMC1::	B:MUTA:LOF:DHRS4::	B:MUTA:nons:EGFR::	B:MUTA:nons:TET2::	B:MUTA:LOF:NFE2L2::	B:MUTA:COMP:TCF7L1::	B:MUTA:nons:MGA::	B:MUTA:COMP:PACS2::	B:MUTA:LOF:HES5::	B:MUTA:LOF:GABRA6::	B:MUTA:COMP:KIAA0020::	B:MUTA:nons:DUSP16::	B:MUTA:LOF:ATRX::	B:MUTA:COMP:MDM2::	B:MUTA:LOF:PTPDC1::	B:MUTA:nons:NT5C3A::	B:MUTA:LOF:DTD2::	B:MUTA:nons:TARBP2::	B:MUTA:COMP:EVPL::	B:MUTA:HOTS:ERBB3:pM60:	B:MUTA:HOTS:KIT:pK642:	B:MUTA:nons:RARA::	B:MUTA:nons:BCL2::	B:MUTA:LOF:ABL1::	B:MUTA:HOTS:CDK4:pK22:	B:MUTA:LOF:MAP3K1::	B:MUTA:nons:SMAD2::	B:MUTA:LOF:EGR3::	B:MUTA:nons:PBRM1::	B:MUTA:HOTS:RAC1:pA178:	B:MUTA:LOF:RHOB::	B:MUTA:HOTS:MAPK7:pA501:	B:MUTA:COMP:KDM5A::	B:MUTA:LOF:NT5C3A::	B:MUTA:LOF:RAD21::	B:MUTA:HOTS:CTNNB1:pK335:	B:MUTA:nons:SFRP4::	B:MUTA:COMP:PTPN11::	B:MUTA:COMP:MICA::	B:MUTA:nons:LZTR1::	B:MUTA:LOF:VHL::	B:MUTA:COMP:MAP2K1::	B:MUTA:LOF:DUSP16::	B:MUTA:nons:DDX28::	B:MUTA:nons:INMT::	B:MUTA:LOF:DKK3::	B:MUTA:nons:PCDHA10::	B:MUTA:LOF:CSDE1::	B:MUTA:LOF:PIK3CB::	B:MUTA:nons:MAGOH::	B:MUTA:HOTS:FBXW7:pR658:	B:MUTA:HOTS:UBXN11:pS494:	B:MUTA:nons:CDH1::	B:MUTA:HOTS:MYO18A:pG979:	B:MUTA:COMP:GNA13::	B:MUTA:nons:ZNRF3::	B:MUTA:HOTS:TP53:pI255:	B:MUTA:COMP:KMT2B::	B:MUTA:nons:SPTA1::	B:MUTA:COMP:CTCF::	B:MUTA:HOTS:MTOR:pC1483:	B:MUTA:COMP:PLCB3::	B:MUTA:HOTS:EYA4:pL152:	B:MUTA:HOTS:SPOP:pW131:	B:MUTA:nons:NOTCH2::	B:MUTA:nons:ATRX::	B:MUTA:nons:TPTE2::	B:MUTA:LOF:MOB1A::	B:MUTA:COMP:E2F1::	B:MUTA:HOTS:TP53:pN239:	B:MUTA:COMP:AMPD1::	B:MUTA:LOF:CYSLTR2::	B:MUTA:nons:SMTNL2::	B:MUTA:COMP:ARHGAP28::	B:MUTA:HOTS:ZNF516:pA256:	B:MUTA:HOTS:MAP2K1:pP124:	B:MUTA:LOF:PARP1::	B:MUTA:HOTS:PRSS27:pV246:	B:MUTA:HOTS:PTPN11:pQ510:	B:MUTA:LOF:MYD88::	B:MUTA:COMP:AR::	B:MUTA:nons:ARHGAP28::	B:MUTA:nons:NHS::	B:MUTA:nons:DMD::	B:MUTA:LOF:ZCCHC12::	B:MUTA:COMP:CDK6::	B:MUTA:HOTS:PIK3CA:pY1021:	B:MUTA:nons:DKK1::	B:MUTA:nons:DHRS4::	B:MUTA:LOF:FRMD4B::	B:MUTA:LOF:NRAS::	B:MUTA:LOF:IRF6::	B:MUTA:COMP:E2F3::	B:MUTA:COMP:U2AF1::	B:MUTA:COMP:DKK1::	B:MUTA:COMP:IL6ST::	B:MUTA:HOTS:PIK3CA:pV344:	B:MUTA:LOF:ARID5B::	B:MUTA:LOF:NCOR1::	B:MUTA:nons:LCE1F::	B:MUTA:COMP:MED28::	B:MUTA:nons:SLC4A11::	B:MUTA:HOTS:EGFR:pL861:	B:MUTA:LOF:KMT2D::	B:MUTA:nons:MYD88::	B:MUTA:HOTS:ING1:pR339:	B:MUTA:HOTS:EGFR:pG598:	B:MUTA:HOTS:TRIM65:pH383:	B:MUTA:HOTS:WDR73:pG316:	B:MUTA:nons:CSPG5::	B:MUTA:HOTS:PIK3CA:pM1043:	B:MUTA:COMP:CYLD::	B:MUTA:LOF:ATM::	B:MUTA:nons:SMC3::	B:MUTA:COMP:UCHL1::	B:MUTA:LOF:PSG4::	B:MUTA:LOF:LEMD2::	B:MUTA:HOTS:TP53:pR175:	B:MUTA:LOF:JAK3::	B:MUTA:COMP:SPTAN1::	B:MUTA:nons:GATA3::	B:MUTA:COMP:TCF20::	B:MUTA:nons:SPRED1::	B:MUTA:nons:RPTOR::	B:MUTA:HOTS:FGFR2:pC383:	B:MUTA:COMP:BRCA1::	B:MUTA:COMP:YAP1::	B:MUTA:HOTS:MAP2K1:pK57:	B:MUTA:nons:UNCX::	B:MUTA:HOTS:TP53:pG244:	B:MUTA:COMP:MGA::	B:MUTA:LOF:RFC1::	B:MUTA:nons:YAP1::	B:MUTA:LOF:DCHS2::	B:MUTA:LOF:HUWE1::	B:MUTA:HOTS:H3F3A:pK28:	B:MUTA:LOF:CEBPA::	B:MUTA:COMP:EIF1AX::	B:MUTA:COMP:ERBB4::	B:MUTA:COMP:MLH1::	B:MUTA:LOF:TPTE2::	B:MUTA:nons:PIK3CA::	B:MUTA:nons:SPTAN1::	B:MUTA:COMP:DCAF13::	B:MUTA:nons:ROS1::	B:MUTA:nons:KIAA1468::	B:MUTA:HOTS:PIK3CA:pC378:	B:MUTA:HOTS:BRAF:pK601:	B:MUTA:LOF:IGF1R::	B:MUTA:LOF:CYP2C8::	B:MUTA:nons:DDX3X::	B:MUTA:nons:C3orf70::	B:MUTA:COMP:MARCH10::	B:MUTA:LOF:SLC4A11::	B:MUTA:LOF:DAZAP1::	B:MUTA:LOF:CBWD3::	B:MUTA:HOTS:PCED1B:pS343:	B:MUTA:COMP:HIST1H1C::	B:MUTA:HOTS:PIK3CA:pN345:	B:MUTA:LOF:MYT1L::	B:MUTA:LOF:MXRA5::	B:MUTA:nons:SNRPD3::	B:MUTA:HOTS:LRRC71:pK324:	B:MUTA:HOTS:TP53:pG245:	B:MUTA:COMP:ACVR1::	B:MUTA:nons:PPP6C::	B:MUTA:HOTS:TP53:pY205:	B:MUTA:HOTS:MAX:pR60:	B:MUTA:COMP:STK3::	B:MUTA:COMP:VPS37B::	B:MUTA:LOF:DDX28::	B:MUTA:HOTS:FRMD4B:pP368:	B:MUTA:HOTS:SPOP:pF102:	B:MUTA:nons:AXIN1::	B:MUTA:HOTS:NFE2L2:pG81:	B:MUTA:nons:LATS2::	B:MUTA:COMP:DDX3X::	B:MUTA:nons:CELSR1::	B:MUTA:HOTS:APC:pY935:	B:MUTA:nons:GSK3B::	B:MUTA:HOTS:CDKN2A:pE88:	B:MUTA:nons:COBL::	B:MUTA:nons:PTMA::	B:MUTA:LOF:SSBP3::	B:MUTA:nons:KANSL1::	B:MUTA:nons:CEBPA::	B:MUTA:HOTS:KRAS:pK117:	B:MUTA:LOF:BCL2L11::	B:MUTA:nons:CDKN2B::	B:MUTA:HOTS:GPRIN2:pT100:	B:MUTA:LOF:HES3::	B:MUTA:nons:RAD21::	B:MUTA:LOF:SFRP2::	B:MUTA:nons:ARAF::	B:MUTA:HOTS:ANKZF1:pA650:	B:MUTA:nons:ERRFI1::	B:MUTA:HOTS:BCL2L12:pR18:	B:MUTA:LOF:ASXL1::	B:MUTA:COMP:CEP89::	B:MUTA:nons:PDHA1::	B:MUTA:COMP:TRAF3::	B:MUTA:LOF:INTS12::	B:MUTA:nons:TPSD1::	B:MUTA:HOTS:PCBP1:pL102:	B:MUTA:COMP:FGFR2::	B:MUTA:nons:CLECL1::	B:MUTA:HOTS:BRAF:pG466:	B:MUTA:nons:SF1::	B:MUTA:nons:PTEN::	B:MUTA:HOTS:ARIH1:pA409:	B:MUTA:LOF:EZH2::	B:MUTA:COMP:NFE2L2::	B:MUTA:HOTS:ATP6V1B2:pP352:	B:MUTA:nons:WIF1::	B:MUTA:COMP:TCF7L2::	B:MUTA:COMP:GNAS::	B:MUTA:LOF:MSH3::	B:MUTA:LOF:DMD::	B:MUTA:LOF:ACVR1::	B:MUTA:COMP:CEBPA::	B:MUTA:nons:PRSS27::	B:MUTA:COMP:NPRL3::	B:MUTA:LOF:TGFBR2::	B:MUTA:nons:RIMS2::	B:MUTA:HOTS:CLECL1:pY50:	B:MUTA:COMP:RNF111::	B:MUTA:LOF:KIAA0020::	B:MUTA:LOF:CSPG5::	B:MUTA:LOF:TNFAIP3::	B:MUTA:COMP:TARBP2::	B:MUTA:HOTS:RSBN1L:pL432:	B:MUTA:LOF:NUP133::	B:MUTA:COMP:CANT1::	B:MUTA:HOTS:IDH2:pR172:	B:MUTA:LOF:TOP2B::	B:MUTA:HOTS:CEP89:pS153:	B:MUTA:HOTS:KCNQ5:pG273:	B:MUTA:COMP:NF2::	B:MUTA:nons:EBF2::	B:MUTA:nons:HEY2::	B:MUTA:LOF:CASP8::	B:MUTA:nons:SPOP::	B:MUTA:COMP:CTNND1::	B:MUTA:LOF:ARID3A::	B:MUTA:nons:KAT2B::	B:MUTA:COMP:ATRX::	B:MUTA:nons:TCF7L2::	B:MUTA:HOTS:B2M:pM1:	B:MUTA:COMP:KCNJ12::	B:MUTA:nons:MYO9A::	B:MUTA:nons:KAT8::	B:MUTA:nons:CCT8::	B:MUTA:LOF:LZTR1::	B:MUTA:nons:NF2::	B:MUTA:nons:EPHA2::	B:MUTA:HOTS:CCT8:pI86:	B:MUTA:nons:FGFR4::	B:MUTA:LOF:TCF12::	B:MUTA:LOF:SMTNL2::	B:MUTA:nons:CARD11::	B:MUTA:HOTS:CANT1:pK131:	B:MUTA:HOTS:ARID2:pS297:	B:MUTA:HOTS:TPTE2:pM41:	B:MUTA:LOF:POLE::	B:MUTA:COMP:KMT2A::	B:MUTA:COMP:JAK1::	B:MUTA:LOF:NTRK2::	B:MUTA:COMP:KDM5C::	B:MUTA:nons:TUBGCP6::	B:MUTA:COMP:SHB::	B:MUTA:LOF:SETD2::	B:MUTA:HOTS:NFE2L2:pT80:	B:MUTA:LOF:TEAD3::	B:MUTA:COMP:MLST8::	B:MUTA:COMP:NCR1::	B:MUTA:LOF:SMARCA1::	B:MUTA:HOTS:OBP2B:pS133:	B:MUTA:nons:CRNKL1::	B:MUTA:HOTS:C16orf80:pR100:	B:MUTA:HOTS:FBXW7:pR367:	B:MUTA:COMP:TLE1::	B:MUTA:LOF:MEN1::	B:MUTA:LOF:PTPN11::	B:MUTA:LOF:CUL3::	B:MUTA:nons:ELF3::	B:MUTA:COMP:LZTR1::	B:MUTA:nons:CIZ1::	B:MUTA:COMP:DHRS4::	B:MUTA:HOTS:OXA1L:pL57:	B:MUTA:COMP:CRB1::	B:MUTA:nons:BRCA1::	B:MUTA:LOF:HEY1::	B:MUTA:nons:DCAF13::	B:MUTA:HOTS:KCNJ12:pE430:	B:MUTA:LOF:POM121::	B:MUTA:LOF:DIAPH2::	B:MUTA:LOF:PTMA::	B:MUTA:nons:NTRK1::	B:MUTA:HOTS:ERBB2:pV842:	B:MUTA:LOF:UNCX::	B:MUTA:nons:LENG8::	B:MUTA:nons:CYLD::	B:MUTA:LOF:CDKN2A::	B:MUTA:COMP:ATM::	B:MUTA:COMP:HGF::	B:MUTA:nons:ACVR2A::	B:MUTA:LOF:NTRK3::	B:MUTA:LOF:AXIN2::	B:MUTA:HOTS:LCE1A:pK28:	B:MUTA:COMP:SRSF2::	B:MUTA:LOF:CD79B::	B:MUTA:COMP:DDX28::	B:MUTA:nons:LAMC1::	B:MUTA:nons:SMARCA1::	B:MUTA:LOF:ALK::	B:MUTA:nons:PCED1B::	B:MUTA:COMP:BCL2L11::	B:MUTA:nons:FRMD4B::	B:MUTA:HOTS:POLE:pV411:	B:MUTA:COMP:IGF1R::	B:MUTA:LOF:SMARCA4::	B:MUTA:COMP:LRRC71::	B:MUTA:LOF:PROCR::	B:MUTA:COMP:SMARCA4::	B:MUTA:COMP:TLE3::	B:MUTA:COMP:PLXNB1::	B:MUTA:HOTS:ABCC10:pR570:	B:MUTA:nons:NPAS1::	B:MUTA:nons:ZFP36L1::	B:MUTA:nons:ASXL1::	B:MUTA:LOF:CHST12::	B:MUTA:nons:ATM::	B:MUTA:LOF:SMAD3::	B:MUTA:LOF:PCED1B::	B:MUTA:nons:NUP93::	B:MUTA:LOF:RSBN1L::	B:MUTA:HOTS:CHST12:pV12:	B:MUTA:LOF:KDM6A::	B:MUTA:nons:MAGEC1::	B:MUTA:COMP:NUP93::	B:MUTA:COMP:HSD11B1::	B:MUTA:LOF:RASA1::	B:MUTA:COMP:AMER1::	B:MUTA:LOF:RIMS2::	B:MUTA:nons:CNTN6::	B:MUTA:HOTS:ACSBG2:pI250:	B:MUTA:nons:EZH2::	B:MUTA:nons:PIK3R1::	B:MUTA:LOF:PPP2R1A::	B:MUTA:HOTS:PIK3R1:pM582:	B:MUTA:LOF:PIK3R1::	B:MUTA:LOF:AHI1::	B:MUTA:LOF:AJUBA::	B:MUTA:LOF:PLCB3::	B:MUTA:nons:NOV::	B:MUTA:COMP:PTPDC1::	B:MUTA:LOF:MOB1B::	B:MUTA:HOTS:NOL4:pL423:	B:MUTA:HOTS:MYC:pS161:	B:MUTA:nons:MACF1::	B:MUTA:COMP:TMEM200C::	B:MUTA:LOF:PLCG1::	B:MUTA:LOF:ZNF649::	B:MUTA:COMP:MLX::	B:MUTA:LOF:RRAS2::	B:MUTA:nons:ARID2::	B:MUTA:COMP:PBRM1::	B:MUTA:HOTS:RPL10L:pK156:	B:MUTA:nons:ACSBG2::	B:MUTA:HOTS:CRB1:pF630:	B:MUTA:nons:FUBP1::	B:MUTA:COMP:ACVR1B::	B:MUTA:LOF:PCDHA10::	B:MUTA:COMP:LCE1A::	B:MUTA:LOF:PMS2::	B:MUTA:nons:PTPN11::	B:MUTA:nons:AMER1::	B:MUTA:HOTS:MAPK1:pE322:	B:MUTA:HOTS:TP53:pY236:	B:MUTA:HOTS:ACADS:pR330:	B:MUTA:nons:ERBB4::	B:MUTA:COMP:MDM4::	B:MUTA:COMP:MYC::	B:MUTA:COMP:C5orf49::	B:MUTA:COMP:GRB2::	B:MUTA:COMP:DKK4::	B:MUTA:LOF:STK3::	B:MUTA:HOTS:METTL14:pR298:	B:MUTA:nons:DNER::	B:MUTA:LOF:DKK2::	B:MUTA:LOF:CCNE1::	B:MUTA:HOTS:PIK3CA:pE726:	B:MUTA:COMP:ASXL2::	B:MUTA:COMP:HEXDC::	B:MUTA:HOTS:IDH1:pR132:	B:MUTA:COMP:DICER1::	B:MUTA:COMP:CCNE1::	B:MUTA:nons:MLX::	B:MUTA:HOTS:NFE2L2:pE82:	B:MUTA:HOTS:ACVR1B:pR485:	B:MUTA:nons:HRAS::	B:MUTA:HOTS:TP53:pC135:	B:MUTA:LOF:CDKN2C::	B:MUTA:COMP:EPAS1::	B:MUTA:COMP:RARA::	B:MUTA:nons:LRP1::	B:MUTA:COMP:INPPL1::	B:MUTA:LOF:MDM4::	B:MUTA:HOTS:PIK3CA:pR88:	B:MUTA:COMP:ZNF750::	B:MUTA:LOF:HSD11B1::	B:MUTA:LOF:KCNJ8::	B:MUTA:LOF:TAOK1::	B:MUTA:COMP:TRUB1::	B:MUTA:COMP:MSH3::	B:MUTA:COMP:MAML3::	B:MUTA:LOF:FGFR1::	B:MUTA:COMP:ALK::	B:MUTA:LOF:MYO18B::	B:MUTA:nons:CHEK2::	B:MUTA:LOF:BCOR::	B:MUTA:COMP:TCEB1::	B:MUTA:LOF:EVPL::	B:MUTA:COMP:ZC3H12A::	B:MUTA:HOTS:COBL:pE480:	B:MUTA:HOTS:THSD7B:pE1181:	B:MUTA:LOF:ERBB4::	B:MUTA:HOTS:TSC22D2:pS735:	B:MUTA:COMP:ZBTB7A::	B:MUTA:LOF:EYA4::	B:MUTA:COMP:SLC16A13::	B:MUTA:COMP:ATF7IP::	B:MUTA:nons:MTOR::	B:MUTA:LOF:CHD3::	B:MUTA:LOF:RAC1::	B:MUTA:LOF:FANK1::	B:MUTA:COMP:KCNH5::	B:MUTA:COMP:INTS12::	B:MUTA:nons:CSNK1E::	B:MUTA:nons:STAT3::	B:MUTA:COMP:CIC::	B:MUTA:COMP:PTPN14::	B:MUTA:nons:SMARCB1::	B:MUTA:HOTS:ERBB2:pR678:	B:MUTA:HOTS:SMAD4:pD537:	B:MUTA:LOF:RQCD1::	B:MUTA:HOTS:TP53:pH193:	B:MUTA:COMP:ARHGAP35::	B:MUTA:HOTS:APC:pR564:	B:MUTA:COMP:CIZ1::	B:MUTA:COMP:KDM6A::	B:MUTA:HOTS:DICER1:pE1813:	B:MUTA:nons:HIST1H3B::	B:MUTA:HOTS:LSM14A:pR272:	B:MUTA:LOF:FLT3::	B:MUTA:nons:MSH2::	B:MUTA:nons:NPRL3::	B:MUTA:COMP:TMSB4X::	B:MUTA:COMP:SAV1::	B:MUTA:nons:MYO18A::	B:MUTA:HOTS:PTPN11:pA72:	B:MUTA:HOTS:ARAF:pS214:	B:MUTA:COMP:RAD21::	B:MUTA:HOTS:BTBD11:pK1003:	B:MUTA:nons:UBE2D3::	B:MUTA:LOF:TMEM131::	B:MUTA:nons:MXI1::	B:MUTA:nons:EGR3::	B:MUTA:nons:H3F3C::	B:MUTA:LOF:STAT3::	B:MUTA:nons:ZBTB20::	B:MUTA:LOF:CNTN6::	B:MUTA:LOF:TCF20::	B:MUTA:COMP:CEP63::	B:MUTA:LOF:NOTCH3::	B:MUTA:LOF:CDK6::	B:MUTA:COMP:NF1::	B:MUTA:HOTS:APC:pR1450:	B:MUTA:nons:MYC::	B:MUTA:nons:NSD1::	B:MUTA:COMP:KRAS::	B:MUTA:HOTS:BRAF:pD594:	B:MUTA:HOTS:UBE2D3:pM32:	B:MUTA:LOF:MXI1::	B:MUTA:LOF:GTF2I::	B:MUTA:nons:THSD7B::	B:MUTA:COMP:ELTD1::	B:MUTA:nons:PCMTD1::	B:MUTA:LOF:MGMT::	B:MUTA:LOF:SOST::	B:MUTA:nons:DCHS1::	B:MUTA:nons:PHF6::	B:MUTA:LOF:NTRK1::	B:MUTA:COMP:PCED1B::	B:MUTA:COMP:PNLIPRP3::	B:MUTA:COMP:CSPG5::	B:MUTA:LOF:TRUB1::	B:MUTA:HOTS:SMTNL2:pE244:	B:MUTA:COMP:CHEK2::	B:MUTA:nons:OBP2B::	B:MUTA:LOF:FUBP1::	B:MUTA:HOTS:TP53:pR273:	B:MUTA:COMP:HES4::	B:MUTA:LOF:ZNF516::	B:MUTA:LOF:OBP2B::	B:MUTA:COMP:MGMT::	B:MUTA:nons:KDM6A::	B:MUTA:LOF:LENG8::	B:MUTA:LOF:AKT3::	B:MUTA:nons:DKK3::	B:MUTA:nons:ERCC2::	B:MUTA:HOTS:S100A3:pP97:	B:MUTA:nons:SHROOM1::	B:MUTA:LOF:EBF2::	B:MUTA:LOF:KLF5::	B:MUTA:HOTS:FLT3:pD835:	B:MUTA:LOF:CHIT1::	B:MUTA:nons:SWI5::	B:MUTA:HOTS:ZNF649:pR198:	B:MUTA:HOTS:SHB:pA460:	B:MUTA:nons:HOOK2::	B:MUTA:HOTS:KNSTRN:pS24:	B:MUTA:LOF:RINT1::	B:MUTA:LOF:JAK2::	B:MUTA:HOTS:FGFR1:pK687:	B:MUTA:COMP:RRAS2::	B:MUTA:HOTS:TP53:pF270:	B:MUTA:LOF:FGFR3::	B:MUTA:LOF:NOTCH1::	B:MUTA:HOTS:NFE2L2:pG31:	B:MUTA:LOF:KIF26B::	B:MUTA:nons:AHI1::	B:MUTA:COMP:KIT::	B:MUTA:COMP:DMD::	B:MUTA:COMP:SPEN::	B:MUTA:nons:NFE2L2::	B:MUTA:LOF:MAML3::	B:MUTA:COMP:SPRED1::	B:MUTA:nons:GPRIN2::	B:MUTA:nons:RHOB::	B:MUTA:LOF:XPO6::	B:MUTA:COMP:TGFBRAP1::	B:MUTA:nons:IDH2::	B:MUTA:HOTS:PIK3CA:pH1047:	B:MUTA:HOTS:CYP7B1:pK332:	B:MUTA:LOF:SFRP5::	B:MUTA:HOTS:APC:pQ1429:	B:MUTA:nons:NRAS::	B:MUTA:COMP:STK19::	B:MUTA:HOTS:TROAP:pS562:	B:MUTA:HOTS:KIAA1468:pQ579:	B:MUTA:COMP:PTEN::	B:MUTA:nons:TSC1::	B:MUTA:LOF:YAP1::	B:MUTA:LOF:CLECL1::	B:MUTA:COMP:CLECL1::	B:MUTA:nons:ATF7IP::	B:MUTA:COMP:ASF1B::	B:MUTA:nons:GRIN2D::	B:MUTA:LOF:RTKN2::	B:MUTA:HOTS:RQCD1:pS87:	B:MUTA:nons:MNT::	B:MUTA:COMP:PSG4::	B:MUTA:LOF:TARBP2::	B:MUTA:nons:PPP2R1A::	B:MUTA:HOTS:GNA11:pQ209:	B:MUTA:nons:MOB1A::	B:MUTA:COMP:RIT1::	B:MUTA:nons:NTRK2::	B:MUTA:LOF:PSIP1::	B:MUTA:LOF:LRP5::	B:MUTA:COMP:KMT2C::	B:MUTA:HOTS:TMEM200C:pR19:	B:MUTA:COMP:H3F3C::	B:MUTA:LOF:MUC6::	B:MUTA:COMP:PSIP1::	B:MUTA:HOTS:VPS37B:pY191:	B:MUTA:nons:RIMS1::	B:MUTA:HOTS:HRAS:pG12:	B:MUTA:COMP:ZHX3::	B:MUTA:nons:BNC2::	B:MUTA:nons:SETBP1::	B:MUTA:LOF:ASF1B::	B:MUTA:LOF:ASXL2::	B:MUTA:COMP:FZD10::	B:MUTA:COMP:SOX9::	B:MUTA:nons:TCF7L1::	B:MUTA:HOTS:FBXW7:pR505:	B:MUTA:COMP:DHX9::	B:MUTA:COMP:LTN1::	B:MUTA:LOF:TLR4::	B:MUTA:COMP:RBM39::	B:MUTA:LOF:E2F3::	B:MUTA:LOF:RPL10L::	B:MUTA:nons:RRAS2::	B:MUTA:nons:PSG4::	B:MUTA:nons:METTL14::	B:MUTA:HOTS:TP53:pC242:	B:MUTA:LOF:H3F3A::	B:MUTA:LOF:GSK3B::	B:MUTA:COMP:LATS2::	B:MUTA:COMP:SOS1::	B:MUTA:nons:C6::	B:MUTA:nons:ZBTB7A::	B:MUTA:nons:MICA::	B:MUTA:HOTS:CTNNB1:pS37:	B:MUTA:nons:RIPPLY2::	B:MUTA:COMP:TPTE2::	B:MUTA:nons:KDM5C::	B:MUTA:COMP:BCL2L12::	B:MUTA:COMP:ERBB2::	B:MUTA:LOF:FAT2::	B:MUTA:COMP:MEF2A::	B:MUTA:LOF:MSH6::	B:MUTA:COMP:TLR4::	B:MUTA:COMP:PLCB4::	B:MUTA:LOF:MYO9A::	B:MUTA:HOTS:TP53:pY220:	B:MUTA:LOF:CIZ1::	B:MUTA:COMP:XPO1::	B:MUTA:LOF:UBXN11::	B:MUTA:LOF:SNRPD3::	B:MUTA:LOF:CTNND1::	B:MUTA:COMP:EGR3::	B:MUTA:COMP:CHST12::	B:MUTA:nons:TGIF1::	B:MUTA:COMP:PASD1::	B:MUTA:LOF:TACC3::	B:MUTA:COMP:CRB3::	B:MUTA:HOTS:EP300:pH1451:	B:MUTA:LOF:KAT2B::	B:MUTA:COMP:HLA-B::	B:MUTA:nons:CDKN1B::	B:MUTA:nons:PLCG1::	B:MUTA:nons:ASF1B::	B:MUTA:nons:RAF1::	B:MUTA:nons:RBM39::	B:MUTA:COMP:PROCR::	B:MUTA:COMP:TCF7::	B:MUTA:nons:MED28::	B:MUTA:nons:PMS1::	B:MUTA:nons:RB1::	B:MUTA:nons:FLNA::	B:MUTA:nons:HES1::	B:MUTA:COMP:RET::	B:MUTA:HOTS:HSD11B1:pG45:	B:MUTA:COMP:PRKAR1A::	B:MUTA:COMP:NRAS::	B:MUTA:LOF:TP53::	B:MUTA:nons:ANKZF1::	B:MUTA:HOTS:KCNJ8:pG417:	B:MUTA:nons:RICTOR::	B:MUTA:HOTS:MARCH10:pG241:	B:MUTA:LOF:RPL22::	B:MUTA:nons:SF3B1::	B:MUTA:LOF:ANKZF1::	B:MUTA:nons:UCHL1::	B:MUTA:nons:PDGFRB::	B:MUTA:LOF:CDKN2B::	B:MUTA:COMP:ZNF623::	B:MUTA:LOF:KIT::	B:MUTA:nons:TROAP::	B:MUTA:HOTS:POLE:pP286:	B:MUTA:COMP:SF3B1::	B:MUTA:COMP:GSK3B::	B:MUTA:COMP:MAP2K2::	B:MUTA:COMP:SNRPD3::	B:MUTA:HOTS:PIK3R1:pG376:	B:MUTA:nons:FGFR3::	B:MUTA:LOF:TROAP::	B:MUTA:COMP:USP9X::	B:MUTA:HOTS:VHL:pN78:	B:MUTA:LOF:MYO18A::	B:MUTA:HOTS:CTNNB1:pH36:	B:MUTA:LOF:FGFR2::	B:MUTA:LOF:CSNK1E::	B:MUTA:HOTS:RAF1:pS257:	B:MUTA:COMP:ACADS::	B:MUTA:nons:MGMT::	B:MUTA:HOTS:POM121:pN94:	B:MUTA:COMP:PMS2::	B:MUTA:COMP:ZNF649::	B:MUTA:nons:SOST::	B:MUTA:LOF:MTOR::	B:MUTA:nons:HUWE1::	B:MUTA:HOTS:ZHX3:pN249:	B:MUTA:LOF:FAT1::	B:MUTA:COMP:PTN::	B:MUTA:LOF:CTCF::	B:MUTA:HOTS:CIZ1:pL59:	B:MUTA:LOF:MYCN::	B:MUTA:LOF:PCSK5::	B:MUTA:COMP:KNSTRN::	B:MUTA:LOF:BTG2::	B:MUTA:LOF:TCEB1::	B:MUTA:nons:NCR1::	B:MUTA:HOTS:DCAF13:pT118:	B:MUTA:COMP:BTG2::	B:MUTA:nons:MAX::	B:MUTA:HOTS:SMAD4:pR361:	B:MUTA:LOF:PIK3CA::	B:MUTA:nons:BRCA2::	B:MUTA:nons:ABCC10::	B:MUTA:LOF:SETBP1::	B:MUTA:LOF:COBL::	B:MUTA:nons:CHIT1::	B:MUTA:HOTS:ERBB3:pV104:	B:MUTA:LOF:TMSB4X::	B:MUTA:nons:HLA-A::	B:MUTA:COMP:DNAH9::	B:MUTA:LOF:PDGFRB::	B:MUTA:LOF:CCND1::	B:MUTA:nons:CUL1::	B:MUTA:LOF:THBD::	B:MUTA:COMP:ERF::	B:MUTA:COMP:SWI5::	B:MUTA:LOF:WDR73::	B:MUTA:COMP:PIM1::	B:MUTA:LOF:DNAH9::	B:MUTA:HOTS:LTN1:pS19:	B:MUTA:HOTS:ERBB2:pS310:	B:MUTA:nons:PLCB3::	B:MUTA:COMP:MAGOH::	B:MUTA:LOF:SOX9::	B:MUTA:COMP:ABL1::	B:MUTA:LOF:HLA-B::	B:MUTA:nons:BRINP1::	B:MUTA:LOF:FOXA2::	B:MUTA:nons:XPO1::	B:MUTA:nons:ZNF623::	B:MUTA:HOTS:TP53:pY234:	B:MUTA:LOF:PTCH1::	B:MUTA:LOF:MAGEC1::	B:MUTA:COMP:DNER::	B:MUTA:COMP:POLRMT::	B:MUTA:nons:MYCN::	B:MUTA:COMP:HEYL::	B:MUTA:nons:TRIM65::	B:MUTA:HOTS:FAM58A:pK141:	B:MUTA:HOTS:WDR52:pV1227:	B:MUTA:nons:TSC22D2::	B:MUTA:nons:NCOR1::	B:MUTA:HOTS:TPSD1:pP22:	B:MUTA:LOF:AXIN1::	B:MUTA:LOF:C6::	B:MUTA:LOF:ERBB3::	B:MUTA:HOTS:TP53:pR248:	B:MUTA:COMP:CNBD1::	B:MUTA:LOF:DNAJB1::	B:MUTA:HOTS:PIK3CB:pD1067:	B:MUTA:COMP:TBL1XR1::	B:MUTA:LOF:INPPL1::	B:MUTA:COMP:IDH1::	B:MUTA:COMP:NSD1::	B:MUTA:nons:KIF26B::	B:MUTA:LOF:WDR52::	B:MUTA:LOF:NPRL3::	B:MUTA:nons:PACS2::	B:MUTA:HOTS:GPRIN2:pA50:	B:MUTA:LOF:STK19::	B:MUTA:LOF:HES2::	B:MUTA:HOTS:TUBGCP6:pS1192:	B:MUTA:nons:OXA1L::	B:MUTA:nons:BRAF::	B:MUTA:LOF:HOXB2::	B:MUTA:nons:GNA13::	B:MUTA:HOTS:FAM46D:pS69:	B:MUTA:nons:PIK3R2::	B:MUTA:nons:TGFBRAP1::	B:MUTA:LOF:ERF::	B:MUTA:COMP:RPS6KA3::	B:MUTA:COMP:CUL1::	B:MUTA:nons:CBFB::	B:MUTA:LOF:C5orf49::	B:MUTA:COMP:MECOM::	B:MUTA:COMP:MYCN::	B:MUTA:LOF:CR1::	B:MUTA:nons:POLE::	B:MUTA:LOF:OXA1L::	B:MUTA:LOF:MAPK1::	B:MUTA:COMP:MAPK1::	B:MUTA:nons:PGR::	B:MUTA:HOTS:BNC2:pS575:	B:MUTA:HOTS:RINT1:pK85:	B:MUTA:COMP:NHS::	B:MUTA:COMP:TOP2B::	B:MUTA:COMP:SPOP::	B:MUTA:COMP:DNMT3A::	B:MUTA:HOTS:C3orf70:pS6:	B:MUTA:HOTS:GNAS:pR844:	B:MUTA:nons:HDAC1::	B:MUTA:LOF:NFIC::	B:MUTA:nons:HNMT::	B:MUTA:LOF:EPAS1::	B:MUTA:COMP:ATP6V1B2::	B:MUTA:nons:GPS2::	B:MUTA:LOF:GNAS::	B:MUTA:nons:SLC16A13::	B:MUTA:nons:APOB::	B:MUTA:nons:CCND3::	B:MUTA:LOF:TLE1::	B:MUTA:COMP:KEAP1::	B:MUTA:nons:NOTCH4::	B:MUTA:LOF:ZNRF3::	B:MUTA:nons:MAPK1::	B:MUTA:HOTS:CHIT1:pW358:	B:MUTA:nons:AKT3::	B:MUTA:nons:MAP2K2::	B:MUTA:COMP:BRCA2::	B:MUTA:nons:TBX2::	B:MUTA:nons:DICER1::	B:MUTA:LOF:TXNIP::	B:MUTA:COMP:GNA11::	B:MUTA:nons:PTPN14::	B:MUTA:LOF:PIK3R3::	B:MUTA:COMP:IRF6::	B:MUTA:COMP:PHF6::	B:MUTA:COMP:NT5C3A::	B:MUTA:nons:FAT1::	B:MUTA:LOF:TET2::	B:MUTA:LOF:KANSL1::	B:MUTA:HOTS:ERBB3:pD297:	B:MUTA:LOF:SMARCB1::	B:MUTA:nons:CCNE1::	B:MUTA:HOTS:NFIC:pS339:	B:MUTA:LOF:PMS1::	B:MUTA:COMP:BAP1::	B:MUTA:nons:KMT2D::	B:MUTA:LOF:EHMT1::	B:MUTA:HOTS:XPO1:pE571:	B:MUTA:nons:LATS1::	B:MUTA:LOF:ALB::	B:MUTA:HOTS:NRAS:pQ61:	B:MUTA:nons:FGFR2::	B:MUTA:HOTS:TP53:pI195:	B:MUTA:nons:DACH1::	B:MUTA:COMP:GPRIN2::	B:MUTA:HOTS:ARID1A:pR1989:	B:MUTA:HOTS:SNRPD3:pG96:	B:MUTA:nons:ZMYM2::	B:MUTA:HOTS:EGFR:pG719:	B:MUTA:HOTS:FANK1:pQ4:	B:MUTA:nons:STK11::	B:MUTA:nons:DHX9::	B:MUTA:LOF:PIM1::	B:MUTA:HOTS:SWI5:pP34:	B:MUTA:HOTS:PCDHA10:pG539:	B:MUTA:COMP:LAMC1::	B:MUTA:HOTS:PTEN:pC136:	B:MUTA:LOF:BAP1::	B:MUTA:HOTS:PLCB3:pT909:	B:MUTA:nons:FOXQ1::	B:MUTA:LOF:BTBD11::	B:MUTA:COMP:CDKN2B::	B:MUTA:LOF:ARHGAP35::	B:MUTA:HOTS:MAX:pH28:	B:MUTA:LOF:PSEN2::	B:MUTA:nons:EPHA3::	B:MUTA:HOTS:FBXW7:pR465:	B:MUTA:LOF:ACADS::	B:MUTA:COMP:FRMD6::	B:MUTA:COMP:NPRL2::	B:MUTA:LOF:APOBR::	B:MUTA:HOTS:PIK3R1:pK567:	B:MUTA:nons:RHOA::	B:MUTA:nons:IRF6::	B:MUTA:HOTS:INMT:pS212:	B:MUTA:LOF:SEMA4B::	B:MUTA:HOTS:MAGI2:pL603:	B:MUTA:COMP:PPP2R1A::	B:MUTA:nons:HIST1H3C::	B:MUTA:COMP:AKT3::	B:MUTA:nons:UBXN11::	B:MUTA:nons:WWTR1::	B:MUTA:nons:NOTCH3::	B:MUTA:LOF:ARHGAP33::	B:MUTA:COMP:SFRP5::	B:MUTA:COMP:FUBP1::	B:MUTA:COMP:SMARCB1::	B:MUTA:nons:NPRL2::	B:MUTA:COMP:NFIC::	B:MUTA:nons:ING1::	B:MUTA:COMP:CCND2::	B:MUTA:HOTS:SMAD4:pG386:	B:MUTA:COMP:MEN1::	B:MUTA:nons:KCNJ12::	B:MUTA:nons:PTCH1::	B:MUTA:HOTS:INPPL1:pA1185:	B:MUTA:COMP:ZFP36L2::	B:MUTA:COMP:AKT2::	B:MUTA:COMP:CRB2::	B:MUTA:COMP:HUWE1::	B:MUTA:LOF:FGFR4::	B:MUTA:HOTS:LAMC1:pP641:	B:MUTA:nons:EYA4::	B:MUTA:COMP:SLC27A5::	B:MUTA:nons:EIF1AX::	B:MUTA:nons:POLRMT::	B:MUTA:COMP:KEL::	B:MUTA:HOTS:BRAF:pG469:	B:MUTA:COMP:PLCG1::	B:MUTA:nons:WHSC1::	B:MUTA:HOTS:ELTD1:pS11:	B:MUTA:COMP:MAP3K4::	B:MUTA:LOF:TLE4::	B:MUTA:nons:MAP2K1::	B:MUTA:LOF:AKT1::	B:MUTA:nons:MEF2A::	B:MUTA:LOF:TGIF1::	B:MUTA:LOF:EGFR::	B:MUTA:COMP:BTBD11::	B:MUTA:LOF:BRAF::	B:MUTA:nons:KCNH5::	B:MUTA:nons:STAG2::	B:MUTA:LOF:ARRDC1::	B:MUTA:nons:PLXNB1::	B:MUTA:COMP:ACP6::	B:MUTA:HOTS:NT5C3A:pD322:	B:MUTA:COMP:MAP2K4::	B:MUTA:HOTS:TP53:pV274:	B:MUTA:COMP:CCT8::	B:MUTA:COMP:PODXL::	B:MUTA:LOF:LTN1::	B:MUTA:COMP:FANK1::	B:MUTA:LOF:CDK12::	B:MUTA:HOTS:PIK3CA:pR38:	B:MUTA:COMP:RINT1::	B:MUTA:HOTS:ALK:pR1275:	B:MUTA:nons:HEXDC::	B:MUTA:COMP:MACF1::	B:MUTA:nons:ATR::	B:MUTA:nons:HES4::	B:MUTA:COMP:NPM1::	B:MUTA:nons:MEN1::	B:MUTA:LOF:NHS::	B:MUTA:LOF:HNMT::	B:MUTA:nons:GRB2::	B:MUTA:nons:E2F3::	B:MUTA:COMP:FAT4::	B:MUTA:nons:SLC27A5::	B:MUTA:COMP:ARID1A::	B:MUTA:COMP:WIF1::	B:MUTA:nons:PNLIPRP3::	B:MUTA:HOTS:PIK3CA:pE542:	B:MUTA:HOTS:LRP1:pP1058:	B:MUTA:HOTS:MED28:pG7:	B:MUTA:LOF:TMEM147::	B:MUTA:LOF:NAP1L3::	B:MUTA:COMP:THBD::	B:MUTA:COMP:LCE1F::	B:MUTA:COMP:PIK3CG::	B:MUTA:COMP:GRIN2D::	B:MUTA:HOTS:BRD7:pY455:	B:MUTA:LOF:ERCC2::	B:MUTA:LOF:ZNF750::	B:MUTA:LOF:MED12::	B:MUTA:COMP:NOTCH1::	B:MUTA:nons:JAK1::	B:MUTA:LOF:RHEB::	B:MUTA:nons:OVGP1::	B:MUTA:nons:SOX17::	B:MUTA:LOF:KCNQ5::	B:MUTA:HOTS:CREBBP:pR1446:	B:MUTA:COMP:COL5A1::	B:MUTA:nons:LSM14A::	B:MUTA:COMP:RAF1::	B:MUTA:COMP:CDKN1B::	B:MUTA:COMP:LATS1::	B:MUTA:nons:AMPD1::	B:MUTA:HOTS:THRA:pR79:	B:MUTA:HOTS:TP53:pM237:	B:MUTA:COMP:STK11::	B:MUTA:nons:ZMYM3::	B:MUTA:COMP:DNAJB1::	B:MUTA:LOF:GPS2::	B:MUTA:LOF:LCE1F::	B:MUTA:HOTS:RXRA:pS427:	B:MUTA:HOTS:CCND1:pP287:	B:MUTA:LOF:NF2::	B:MUTA:LOF:MYC::	B:MUTA:LOF:FLNA::	B:MUTA:LOF:DNER::	B:MUTA:nons:SOS1::	B:MUTA:LOF:EEF2::	B:MUTA:nons:SLCO1B7::	B:MUTA:nons:FBXW7::	B:MUTA:LOF:CREBBP::	B:MUTA:nons:BCL2L12::	B:MUTA:COMP:NOV::	B:MUTA:COMP:PGR::	B:MUTA:COMP:DAZAP1::	B:MUTA:nons:WDR73::	B:MUTA:COMP:TAOK2::	B:MUTA:LOF:ZC3H12A::	B:MUTA:nons:MXRA5::	B:MUTA:HOTS:THBD:pC554:	B:MUTA:nons:KMT2B::	B:MUTA:LOF:ELTD1::	B:MUTA:HOTS:DNAH9:pE2368:	B:MUTA:nons:RASA1::	B:MUTA:nons:B2M::	B:MUTA:LOF:THRAP3::	B:MUTA:LOF:BCL2L12::	B:MUTA:nons:RPL22::	B:MUTA:HOTS:VHL:pV155:	B:MUTA:LOF:RBM10::	B:MUTA:LOF:RXRA::	B:MUTA:COMP:RPL10L::	B:MUTA:COMP:NPAS1::	B:MUTA:COMP:TET2::	B:MUTA:LOF:CCND3::	B:MUTA:nons:LRRC71::	B:MUTA:LOF:TBX2::	B:MUTA:COMP:GTF2I::	B:MUTA:LOF:CRB1::	B:MUTA:nons:MUC6::	B:MUTA:nons:SRSF2::	B:MUTA:nons:BTBD11::	B:MUTA:COMP:STAT3::	B:MUTA:LOF:AMER1::	B:MUTA:HOTS:NRAS:pG12:	B:MUTA:nons:JAK3::	B:MUTA:nons:RET::	B:MUTA:LOF:TAF1::	B:MUTA:LOF:S100A3::	B:MUTA:LOF:MGA::	B:MUTA:LOF:BRD7::	B:MUTA:nons:ZNF133::	B:MUTA:COMP:TGIF1::	B:MUTA:LOF:EEF1A1::	B:MUTA:LOF:TUBGCP6::	B:MUTA:COMP:PTPRC::	B:MUTA:COMP:PRSS27::	B:MUTA:LOF:NCR1::	B:MUTA:COMP:FAT1::	B:MUTA:COMP:UNCX::	B:MUTA:LOF:CARD11::	B:MUTA:HOTS:BRAF:pV600:	B:MUTA:HOTS:NUP93:pE14:	B:MUTA:LOF:CRB3::	B:MUTA:COMP:ZFHX3::	B:MUTA:nons:FLT3::	B:MUTA:COMP:CUL3::	B:MUTA:nons:PIK3CG::	B:MUTA:nons:SAV1::	B:MUTA:COMP:ZBTB7B::	B:MUTA:HOTS:PANK3:pI301:	B:MUTA:LOF:CHD8::	B:MUTA:LOF:CDK4::	B:MUTA:COMP:CBWD3::	B:MUTA:COMP:ACSBG2::	B:MUTA:nons:RPS6KB1::	B:MUTA:COMP:IL7R::	B:MUTA:COMP:ANKZF1::	B:MUTA:HOTS:PTEN:pR233:	B:MUTA:HOTS:CHD3:pI293:	B:MUTA:LOF:SF1::	B:MUTA:HOTS:RARA:pF286:	B:MUTA:LOF:PDHA1::	B:MUTA:LOF:SAV1::	B:MUTA:LOF:SYT13::	B:MUTA:LOF:CDKN1A::	B:MUTA:LOF:MYH9::	B:MUTA:HOTS:CDKN2A:pV51:	B:MUTA:nons:AKT1::	B:MUTA:COMP:SOST::	B:MUTA:HOTS:RIMS1:pR71:	B:MUTA:HOTS:EGFR:pA289:	B:MUTA:COMP:CDK4::	B:MUTA:COMP:ARID5B::	B:MUTA:LOF:DHX9::	B:MUTA:COMP:ZCCHC12::	B:MUTA:HOTS:MEF2A:pP99:	B:MUTA:COMP:RSBN1L::	B:MUTA:LOF:TGFBRAP1::	B:MUTA:HOTS:PARP1:pG500:	B:MUTA:HOTS:FZD10:pS22:	B:MUTA:HOTS:FGFR3:pR248:	B:MUTA:COMP:MYO9A::	B:MUTA:COMP:ERCC2::	B:MUTA:LOF:COL5A1::	B:MUTA:nons:MAP3K1::	B:MUTA:COMP:TP53::	B:MUTA:COMP:DACH1::	B:MUTA:COMP:NOTCH2::	B:MUTA:HOTS:MAP2K1:pF53:	B:MUTA:nons:MAP2K4::	B:MUTA:COMP:CD79B::	B:MUTA:nons:RQCD1::	B:MUTA:nons:CSNK1D::	B:MUTA:COMP:LENG8::	B:MUTA:LOF:GATA3::	B:MUTA:HOTS:CDKN2A:pQ50:	B:MUTA:HOTS:APC:pR213:	B:MUTA:COMP:EGFR::	B:MUTA:nons:CDKN2A::	B:MUTA:LOF:DICER1::	B:MUTA:nons:NUP133::	B:MUTA:COMP:BCOR::	B:MUTA:nons:RTKN2::	B:MUTA:nons:CD70::	B:MUTA:HOTS:EBF2:pG444:	B:MUTA:LOF:STAG2::	B:MUTA:HOTS:SSBP3:pK6:	B:MUTA:nons:TRUB1::	B:MUTA:nons:ARID5B::	B:MUTA:HOTS:TP53:pV216:	B:MUTA:COMP:SF1::	B:MUTA:COMP:STAG2::	B:MUTA:nons:SEMA4B::	B:MUTA:HOTS:ZNF623:pT500:	B:MUTA:LOF:NIPBL::	B:MUTA:COMP:DCHS2::	B:MUTA:nons:DCHS2::	B:MUTA:LOF:DKK1::	B:MUTA:COMP:RIMS2::	B:MUTA:COMP:ALB::	B:MUTA:nons:CDKN2C::	B:MUTA:LOF:PRKAR1A::	B:MUTA:nons:EEF2::	B:MUTA:LOF:PTN::	B:MUTA:HOTS:U2AF1:pS34:	B:MUTA:LOF:HLA-A::	B:MUTA:LOF:RNF111::	B:MUTA:COMP:HES3::	B:MUTA:LOF:CTNNB1::	B:MUTA:nons:XPO6::	B:MUTA:HOTS:HEXDC:pT482:	B:MUTA:HOTS:KAT8:pR98:	B:MUTA:LOF:GNAQ::	B:MUTA:HOTS:LCE1F:pP27:	B:MUTA:COMP:OBP2B::	B:MUTA:LOF:ABCC10::	B:MUTA:LOF:GNA13::	B:MUTA:COMP:WWTR1::	B:MUTA:COMP:SEMA4B::	B:MUTA:nons:TMEM131::	B:MUTA:HOTS:SF3B1:pD894:	B:MUTA:COMP:SMAD3::	B:MUTA:nons:KEAP1::	B:MUTA:nons:MDM4::	B:MUTA:nons:TCF7::	B:MUTA:nons:EPAS1::	B:MUTA:HOTS:TP53:pE225:	B:MUTA:COMP:MNT::	B:MUTA:HOTS:SLC4A11:pV718:	B:MUTA:COMP:ZNRF3::	B:MUTA:HOTS:RHOA:pR5:	B:MUTA:HOTS:RTKN2:pR33:	B:MUTA:COMP:PIK3R2::	B:MUTA:HOTS:KRAS:pQ61:	B:MUTA:HOTS:MYO9A:pP1300:	B:MUTA:COMP:WT1::	B:MUTA:COMP:EHMT1::	B:MUTA:LOF:S100A8::	B:MUTA:nons:MAML3::	B:MUTA:COMP:SCAF4::	B:MUTA:nons:MECOM::	B:MUTA:nons:JAG2::	B:MUTA:HOTS:SLC16A13:pF158:	B:MUTA:nons:PIK3R3::	B:MUTA:LOF:ZNF623::	B:MUTA:nons:PDGFRA::	B:MUTA:HOTS:TP53:pK132:	B:MUTA:HOTS:FRMD6:pS17:	B:MUTA:LOF:GRIN2D::	B:MUTA:nons:ACVR1::	B:MUTA:COMP:NOL4::	B:MUTA:COMP:ARL16::	B:MUTA:LOF:GNA11::	B:MUTA:LOF:CD70::	B:MUTA:nons:HES2::	B:MUTA:HOTS:PTPN11:pG503:	B:MUTA:COMP:BRAF::	B:MUTA:LOF:U2AF1::	B:MUTA:HOTS:BRAF:pL597:	B:MUTA:nons:ACP6::	B:MUTA:COMP:TSC1::	B:MUTA:nons:ARRDC1::	B:MUTA:nons:TGFBR1::	B:MUTA:HOTS:TP53:pD281:	B:MUTA:LOF:HEYL::	B:MUTA:COMP:EEF1A1::	B:MUTA:COMP:PSEN2::	B:MUTA:COMP:RASA1::	B:MUTA:HOTS:TP53:pC275:	B:MUTA:HOTS:CCND1:pY44:	B:MUTA:nons:ERF::	B:MUTA:HOTS:TGFBRAP1:pP824:	B:MUTA:nons:KDM5A::	B:MUTA:nons:PLXNB2::	B:MUTA:nons:KIT::	B:MUTA:COMP:ELF3::	B:MUTA:COMP:MOB1A::	B:MUTA:nons:H3F3A::	B:MUTA:LOF:RPS6KB1::	B:MUTA:LOF:LRP1::	B:MUTA:nons:TXNIP::	B:MUTA:LOF:ARHGAP28::	B:MUTA:HOTS:TP53:pQ144:	B:MUTA:nons:CUL3::	B:MUTA:HOTS:PODXL:pS22:	B:MUTA:HOTS:DDX28:pS442:	B:MUTA:HOTS:RRAS2:pQ72:	B:MUTA:HOTS:CDKN2A:pH83:	B:MUTA:COMP:PDS5B::	B:MUTA:HOTS:PCMTD1:pP342:	B:MUTA:HOTS:RIPPLY2:pS110:	B:MUTA:HOTS:FGFR2:pS252:	B:MUTA:nons:LRP5::	B:MUTA:nons:PODXL::	B:MUTA:LOF:RB1::	B:MUTA:nons:THBD::	B:MUTA:HOTS:ARID3A:pS557:	B:MUTA:nons:EVPL::	B:MUTA:LOF:SPOP::	B:MUTA:LOF:XPO1::	B:MUTA:HOTS:FOXA1:pI176:	B:MUTA:nons:NOTCH1::	B:MUTA:HOTS:NOTCH2:pR5:	B:MUTA:COMP:EBF2::	B:MUTA:nons:TLR4::	B:MUTA:HOTS:FRMD6:pF6:	B:MUTA:LOF:KEL::	B:MUTA:nons:CSDE1::	B:MUTA:COMP:KIF1A::	B:MUTA:HOTS:MYT1L:pK203:	B:MUTA:LOF:CHD4::	B:MUTA:HOTS:SF3B1:pN626:	B:MUTA:HOTS:ARID1A:pR693:	B:MUTA:LOF:TRAF3::	B:MUTA:LOF:RIPPLY2::	B:MUTA:nons:FAT2::	B:MUTA:HOTS:KIAA0020:pK63:	B:MUTA:nons:KNSTRN::	B:MUTA:nons:CD79B::	B:MUTA:nons:RNF43::	B:MUTA:nons:APC::	B:MUTA:nons:SETD2::	B:MUTA:nons:C5orf49::	B:MUTA:nons:CTCF::	B:MUTA:LOF:MET::	B:MUTA:LOF:SOX17::	B:MUTA:nons:PTPDC1::	B:MUTA:LOF:RAF1::	B:MUTA:COMP:PIK3CB::	B:MUTA:nons:CANT1::	B:MUTA:COMP:MXRA5::	B:MUTA:nons:RIT1::	B:MUTA:HOTS:MICA:pI236:	B:MUTA:nons:MED12::	B:MUTA:nons:PPM1D::	B:MUTA:LOF:FZD10::	B:MUTA:COMP:NTRK2::	B:MUTA:nons:CYP4A11::	B:MUTA:LOF:NOTCH2::	B:MUTA:HOTS:SF3B1:pK700:	B:MUTA:COMP:TLE4::	B:MUTA:COMP:RUNX1::	B:MUTA:LOF:MACF1::	B:MUTA:HOTS:AMPD1:pL631:	B:MUTA:LOF:SF3B1::	B:MUTA:nons:LCE1A::	B:MUTA:COMP:TROAP::	B:MUTA:COMP:CARD11::	B:MUTA:LOF:UCHL1::	B:MUTA:COMP:MYO18A::	B:MUTA:LOF:RIMS1::	B:MUTA:LOF:UBE2D3::	B:MUTA:nons:VHL::	B:MUTA:LOF:SLC27A5::	B:MUTA:LOF:ZBTB20::	B:MUTA:HOTS:UCHL1:pH161:	B:MUTA:LOF:ACSBG2::	B:MUTA:LOF:ZBTB7A::	B:MUTA:LOF:GRB2::	B:MUTA:LOF:CRNKL1::	B:MUTA:LOF:PGR::	B:MUTA:COMP:KANSL1::	B:MUTA:HOTS:RQCD1:pP131:	B:MUTA:HOTS:H3F3A:pG35:	B:MUTA:nons:KIAA0020::	B:MUTA:COMP:TUBGCP4::	B:MUTA:nons:FAT3::	B:MUTA:HOTS:GNAQ:pT96:	B:MUTA:nons:CIC::	B:MUTA:LOF:RHOA::	B:MUTA:COMP:ARID2::	B:MUTA:HOTS:HRAS:pQ61:	B:MUTA:COMP:PCSK5::	B:MUTA:nons:U2AF1::	B:MUTA:LOF:HIST1H3B::	B:MUTA:LOF:PDGFRA::	B:MUTA:COMP:ARHGAP33::	B:MUTA:HOTS:NFE2L2:pL30:	B:MUTA:COMP:AHI1::	B:MUTA:COMP:RIMS1::	B:MUTA:LOF:POLRMT::	B:MUTA:COMP:IDH2::	B:MUTA:nons:ZC3H12A::	B:MUTA:HOTS:MTOR:pS2215:	B:MUTA:COMP:CHD4::	B:MUTA:HOTS:APC:pR876:	B:MUTA:HOTS:TMEM131:pE1319:	B:MUTA:nons:MYH9::	B:MUTA:nons:GNA11::	B:MUTA:COMP:C6::	B:MUTA:nons:PROCR::	B:MUTA:nons:RHEB::	B:MUTA:LOF:KDM5C::	B:MUTA:LOF:LATS2::	B:MUTA:LOF:CIC::	B:MUTA:HOTS:CTNNB1:pN387:	B:MUTA:LOF:PTPRD::	B:MUTA:nons:PARP1::	B:MUTA:COMP:CBFB::	B:MUTA:COMP:TCF12::	B:MUTA:HOTS:MTOR:pI2500:	B:MUTA:LOF:IDH1::	B:MUTA:nons:ATXN3::	B:MUTA:LOF:LCE1A::	B:MUTA:LOF:FRMD6::	B:MUTA:COMP:ROS1::	B:MUTA:LOF:KNSTRN::	B:MUTA:LOF:PIK3R2::	B:MUTA:HOTS:MXRA5:pG792:	B:MUTA:nons:ZNF649::	B:MUTA:COMP:CYP2C8::	B:MUTA:nons:TAOK1::	B:MUTA:LOF:KDM5A::	B:MUTA:HOTS:U2AF1:pI24:	B:MUTA:HOTS:TGFBR2:pR553:	B:MUTA:LOF:THRA::	B:MUTA:COMP:PDGFRA::	B:MUTA:nons:SCAF4::	B:MUTA:nons:TACC3::	B:MUTA:COMP:ABCC10::	B:MUTA:COMP:MET::	B:MUTA:COMP:ZMYM2::	B:MUTA:LOF:HIST1H3C::	B:MUTA:nons:ATP6V1B2::	B:MUTA:COMP:SPTA1::	B:MUTA:LOF:KIF1A::	B:MUTA:COMP:WDR52::	B:MUTA:nons:PLCB4::	B:MUTA:nons:BAP1::	B:MUTA:nons:BTG2::	B:MUTA:HOTS:HOOK2:pS630:	B:MUTA:LOF:TSC2::	B:MUTA:HOTS:INTS12:pM1:	B:MUTA:COMP:ING1::	B:MUTA:HOTS:KIF26B:pR2024:	B:MUTA:LOF:DDX3X::	B:MUTA:HOTS:MYD88:pL273:	B:MUTA:COMP:CYP7B1::	B:MUTA:HOTS:SPOP:pY87:	B:MUTA:LOF:WIF1::	B:MUTA:COMP:ACVR2A::	B:MUTA:nons:SFRP2::	B:MUTA:HOTS:LRP5:pS1609:	B:MUTA:nons:TOP2B::	B:MUTA:LOF:C16orf80::	B:MUTA:nons:TCF20::	B:MUTA:HOTS:SPTA1:pK1732:	B:MUTA:LOF:INMT::	B:MUTA:LOF:CLEC14A::	B:MUTA:LOF:FAM58A::	B:MUTA:HOTS:HOXB2:pP335:	B:MUTA:nons:HIST1H1C::	B:MUTA:COMP:EYA4::	B:MUTA:HOTS:TP53:pP278:	B:MUTA:COMP:POM121::	B:MUTA:HOTS:IDH2:pR140:	B:MUTA:LOF:DNMT3A::	B:MUTA:HOTS:KRAS:pG60:	B:MUTA:LOF:CNBD1::	B:MUTA:HOTS:ARHGAP33:pS964:	B:MUTA:COMP:AKT1::	B:MUTA:LOF:PLXNB1::	B:MUTA:nons:CBWD3::	B:MUTA:HOTS:AHI1:pQ294:	B:MUTA:nons:DNAJB1::	B:MUTA:COMP:FGFR3::	B:MUTA:HOTS:ERBB2:pV777:	B:MUTA:nons:BCL2L11::	B:MUTA:HOTS:TP53:pH179:	B:MUTA:nons:MYT1L::	B:MUTA:HOTS:MED12:pL1224:	B:MUTA:nons:FANK1::	B:MUTA:nons:TCEB1::	B:MUTA:COMP:ERRFI1::	B:MUTA:COMP:TSC2::	B:MUTA:HOTS:BRINP1:pG713:	B:MUTA:nons:HES5::	B:MUTA:HOTS:PTPN11:pE76:	B:MUTA:LOF:CEP89::	B:MUTA:nons:SPEN::	B:MUTA:HOTS:FGFR3:pS249:	B:MUTA:LOF:EIF1AX::	B:MUTA:COMP:CDK2::	B:MUTA:nons:GNAS::	B:MUTA:nons:MSH6::	B:MUTA:COMP:JAK3::	B:MUTA:COMP:EEF2::	B:MUTA:HOTS:PIK3CA:pE81:	B:MUTA:HOTS:CLEC14A:pR193:	B:MUTA:nons:CTNNB1::	B:MUTA:HOTS:TP53:pA187:	B:MUTA:LOF:CDH1::	B:MUTA:LOF:ING1::	B:MUTA:HOTS:PIK3CA:pE545:	B:MUTA:LOF:BRINP1::	B:MUTA:COMP:NCOR2::	B:MUTA:nons:MLH1::	B:MUTA:HOTS:SMAD2:pS464:	B:MUTA:nons:RXRA::	B:MUTA:COMP:CHD3::	B:MUTA:nons:DIAPH2::	B:MUTA:nons:HEY1::	B:MUTA:LOF:MDM2::	B:MUTA:nons:TLE3::	B:MUTA:nons:GTF2I::	B:MUTA:HOTS:CTNNB1:pS33:	B:MUTA:LOF:MED28::	B:MUTA:COMP:CD70::	B:MUTA:HOTS:TP53:pV173:	B:MUTA:LOF:HOOK2::	B:MUTA:nons:TCF12::	B:MUTA:LOF:SIN3A::	B:MUTA:nons:IDH1::	B:MUTA:nons:ESR1::	B:MUTA:COMP:XPO6::	B:MUTA:nons:CTNND1::	B:MUTA:COMP:MAPK7::	B:MUTA:nons:RAC1::	B:MUTA:HOTS:ARID1A:pR1335:	B:MUTA:HOTS:ASF1B:pP21:	B:MUTA:COMP:MED12::	B:MUTA:COMP:COBL::	B:MUTA:LOF:MLH1::	B:MUTA:LOF:TMEM200C::	B:MUTA:COMP:HOXB2::	B:MUTA:COMP:POLE::	B:MUTA:nons:PANK3::	B:MUTA:nons:ARL16::	B:MUTA:nons:ZNF516::	B:MUTA:LOF:KIAA1468::	B:MUTA:COMP:ZNF516::	B:MUTA:COMP:TEAD2::	B:MUTA:nons:POM121::	B:MUTA:nons:ARID1A::	B:MUTA:LOF:PASD1::	B:MUTA:nons:TSC2::	B:MUTA:LOF:RUNX1::	B:MUTA:LOF:THBS2::	B:MUTA:COMP:CREBBP::	B:MUTA:nons:TBX3::	B:MUTA:LOF:KMT2B::	B:MUTA:LOF:SPTAN1::	B:MUTA:nons:NTRK3::	B:MUTA:nons:CRB1::	B:MUTA:LOF:SOS1::	B:MUTA:COMP:FAT3::	B:MUTA:LOF:CBL::	B:MUTA:COMP:SMC1A::	B:MUTA:COMP:HES1::	B:MUTA:nons:MAPK7::	B:MUTA:HOTS:PIK3CA:pN1044:	B:MUTA:LOF:TLE3::	B:MUTA:LOF:MLST8::	B:MUTA:HOTS:NFE2L2:pQ26:	B:MUTA:COMP:TAOK1::	B:MUTA:LOF:WT1::	B:MUTA:COMP:S100A3::	B:MUTA:COMP:GPS2::	B:MUTA:COMP:TRIM65::	B:MUTA:LOF:TBX3::	B:MUTA:HOTS:ARL16:pG6:	B:MUTA:LOF:ZFP36L1::	B:MUTA:LOF:PHF6::	B:MUTA:COMP:KIF26B::	B:MUTA:COMP:EPHA3::	B:MUTA:HOTS:PIK3CA:pQ546:	B:MUTA:COMP:JAK2::	B:MUTA:nons:THRAP3::	B:MUTA:nons:CCND2::	B:MUTA:LOF:SFRP4::	B:MUTA:COMP:EP300::	B:MUTA:nons:LEMD2::	B:MUTA:COMP:SYT13::	B:MUTA:HOTS:CELSR1:pW1958:	B:MUTA:nons:AR::	B:MUTA:HOTS:SPOP:pF133:	B:MUTA:LOF:CEP63::	B:MUTA:LOF:MAP2K1::	B:MUTA:COMP:APOBR::	B:MUTA:LOF:CELSR1::	B:MUTA:nons:ZBTB7B::	B:MUTA:COMP:ESR1::	B:MUTA:COMP:FAM46D::	B:MUTA:HOTS:TP53:pP151:	B:MUTA:COMP:B2M::	B:MUTA:COMP:RFC1::	B:MUTA:nons:DNMT3A::	B:MUTA:nons:NOL4::	B:MUTA:COMP:PMS1::	B:MUTA:HOTS:RIMS2:pS423:	B:MUTA:HOTS:BCL2L12:pF17:	B:MUTA:nons:PAX5::	B:MUTA:LOF:PDS5B::	B:MUTA:LOF:CREB3L3::	B:MUTA:HOTS:HIST1H3C:pK37:	B:MUTA:nons:CHD8::	B:MUTA:LOF:WHSC1::	B:MUTA:nons:SFRP1::	B:MUTA:COMP:ZNF133::	B:MUTA:nons:NCOR2::	B:MUTA:COMP:TXNIP::	B:MUTA:nons:RPL5::	B:MUTA:LOF:RPS6KA3::	B:MUTA:COMP:NOTCH4::	B:MUTA:LOF:PPM1D::	B:MUTA:COMP:CDKN2A::	B:MUTA:COMP:S100A8::	B:MUTA:HOTS:KDM6A:pQ555:	B:MUTA:nons:PIK3CB::	B:MUTA:HOTS:ERBB2:pD769:	B:MUTA:HOTS:SMARCA4:pG1232:	B:MUTA:nons:ARHGAP33::	B:MUTA:nons:IRF2::	B:MUTA:LOF:NPAS1::	B:MUTA:HOTS:TP53:pL111:	B:MUTA:nons:ALB::	B:MUTA:LOF:INPP4B::	B:MUTA:COMP:DCHS1::	B:MUTA:COMP:CDKN1A::	B:MUTA:COMP:FAT2::	B:MUTA:nons:LST3::	B:MUTA:COMP:C3orf70::	B:MUTA:LOF:PANK3::	B:MUTA:COMP:MYO18B::	B:MUTA:COMP:RPS6KB1::	B:MUTA:LOF:NOTCH4::	B:MUTA:COMP:GATA3::	B:MUTA:HOTS:TP53:pR213:	B:MUTA:nons:CNBD1::	B:MUTA:nons:NAP1L3::	B:MUTA:LOF:TBL1XR1::	B:MUTA:LOF:CCT8::	B:MUTA:nons:EHMT1::	B:MUTA:nons:SHB::	B:MUTA:LOF:FOXQ1::	B:MUTA:COMP:HRAS::	B:MUTA:COMP:TEAD3::	B:MUTA:nons:PCSK5::	B:MUTA:COMP:THBS2::	B:MUTA:nons:JAK2::	B:MUTA:LOF:SMC1A::	B:MUTA:LOF:RICTOR::	B:MUTA:nons:IGF1R::	B:MUTA:HOTS:CDKN2A:pL130:	B:MUTA:COMP:SMTNL2::	B:MUTA:HOTS:KCNH5:pT147:	B:MUTA:LOF:MAP2K2::	B:MUTA:nons:MAP3K4::	B:MUTA:COMP:SFRP2::	B:MUTA:COMP:TPSD1::	B:MUTA:COMP:DIAPH2::	B:MUTA:LOF:USP9X::	B:MUTA:COMP:TBX2::	B:MUTA:LOF:SRSF2::	B:MUTA:HOTS:S100A8:pK49:	B:MUTA:LOF:KMT2A::	B:MUTA:HOTS:APOBR:pE361:	B:MUTA:LOF:JAK1::	B:MUTA:LOF:CCND2::	B:MUTA:HOTS:TP53:pR196:	B:MUTA:LOF:SCAF4::	B:MUTA:nons:CHD3::	B:MUTA:COMP:PANK3::	B:MUTA:COMP:FLNA::	B:MUTA:HOTS:PTN:pK44:	B:MUTA:LOF:SPTA1::	B:MUTA:HOTS:TP53:pG266:	B:MUTA:COMP:VHL::	B:MUTA:LOF:ATF7IP::	B:MUTA:HOTS:SF3B1:pR625:	B:MUTA:COMP:HNMT::	B:MUTA:HOTS:TRUB1:pT34:	B:MUTA:HOTS:EGFR:pL858:	B:MUTA:COMP:FLT3::	B:MUTA:COMP:SMAD4::	B:MUTA:LOF:ARID1A::	B:MUTA:COMP:GABRA6::	B:MUTA:COMP:NUP133::	B:MUTA:HOTS:ALK:pF1174:	B:MUTA:LOF:FAM46D::	B:MUTA:HOTS:TP53:pL194:	B:MUTA:COMP:HEY1::	B:MUTA:nons:POLQ::	B:MUTA:LOF:AR::	B:MUTA:nons:CRB2::	B:MUTA:HOTS:FBXW7:pR479:	B:MUTA:HOTS:PPP6C:pR301:	B:MUTA:HOTS:PIK3CA:pE453:	B:MUTA:HOTS:NFE2L2:pR34:	B:MUTA:COMP:RICTOR::	B:MUTA:nons:CDK2::	B:MUTA:HOTS:LST3:pR709:	B:MUTA:COMP:NCOR1::	B:MUTA:COMP:HES5::	B:MUTA:COMP:CDK12::	B:MUTA:COMP:HIST1H3C::	B:MUTA:nons:IL6ST::	B:MUTA:COMP:SFRP1::	B:MUTA:COMP:THRA::	B:MUTA:COMP:ASXL1::	B:MUTA:COMP:STK4::	B:MUTA:HOTS:NCR1:pE42:	B:MUTA:COMP:AJUBA::	B:MUTA:HOTS:MAP2K2:pF57:	B:MUTA:LOF:MLX::	B:MUTA:COMP:CSNK1E::	B:MUTA:LOF:CANT1::	B:MUTA:nons:BCOR::	B:MUTA:COMP:INPP4B::	B:MUTA:nons:HES3::	B:MUTA:COMP:FGFR4::	B:MUTA:COMP:KCNJ8::	B:MUTA:nons:ZFHX3::	B:MUTA:COMP:CRNKL1::	B:MUTA:HOTS:KRAS:pA146:	B:MUTA:HOTS:ERBB2:pL755:	B:MUTA:nons:TNFAIP3::	B:MUTA:COMP:RHOB::	B:MUTA:LOF:CDKN1B::	B:MUTA:nons:IL7R::	B:MUTA:LOF:AMPD1::	B:MUTA:nons:MDM2::	B:MUTA:HOTS:DNMT3A:pR882:	B:MUTA:HOTS:TP53:pR282:	B:MUTA:COMP:MOB1B::	B:MUTA:LOF:GPRIN2::	B:MUTA:COMP:BNC2::	B:MUTA:LOF:TCF7L1::	B:MUTA:COMP:BRD7::	B:MUTA:COMP:SHROOM1::	B:MUTA:HOTS:TP53:pC238:	B:MUTA:LOF:MECOM::	B:MUTA:HOTS:PACS2:pQ87:	B:MUTA:LOF:HEY2::	B:MUTA:LOF:PTPN14::	B:MUTA:LOF:CACNA1A::	B:MUTA:LOF:TSC1::	B:MUTA:HOTS:RHEB:pY35:	B:MUTA:COMP:PCMTD1::	B:MUTA:nons:CCND1::	B:MUTA:HOTS:DNAJB1:pL190:	B:MUTA:HOTS:ACVR1:pR258:	B:MUTA:COMP:MYD88::	B:MUTA:COMP:OXA1L::	B:MUTA:LOF:WWC1::	B:MUTA:nons:FAT4::	B:MUTA:LOF:PTEN::	B:MUTA:LOF:CSNK1D::	B:MUTA:nons:PTN::	B:MUTA:HOTS:RHOA:pE40:	B:MUTA:LOF:ARIH1::	B:MUTA:HOTS:TP53:pV272:	B:MUTA:COMP:JAG2::	B:MUTA:nons:KMT2A::	B:MUTA:nons:TP53::	B:MUTA:nons:CHST12::	B:MUTA:LOF:CBFB::	B:MUTA:COMP:RBM10::	B:MUTA:LOF:LRRC71::	B:MUTA:HOTS:CDKN2A:pR80:	B:MUTA:LOF:RNF43::	B:MUTA:HOTS:APC:pR232:	B:MUTA:LOF:NCOR2::	B:MUTA:COMP:RNF43::	B:MUTA:LOF:ELF3::	B:MUTA:nons:GNAQ::	B:MUTA:COMP:SMAD2::	B:MUTA:nons:NF1::	B:MUTA:nons:MOB1B::	B:MUTA:nons:KRAS::	B:MUTA:LOF:CDK2::	B:MUTA:nons:PASD1::	B:MUTA:LOF:MAPK7::	B:MUTA:HOTS:U2AF1:pQ157:	B:MUTA:HOTS:TBX2:pS192:	B:MUTA:LOF:PAX5::	B:MUTA:LOF:ZFHX3::	B:MUTA:nons:ALK::	B:MUTA:LOF:HEXDC::	B:MUTA:nons:ZHX3::	B:MUTA:LOF:TPSD1::	B:MUTA:HOTS:ATM:pR337:	B:MUTA:COMP:H3F3A::	B:MUTA:nons:SMAD4::	B:MUTA:HOTS:TCEB1:pY79:	B:MUTA:HOTS:CDH1:pQ23:	B:MUTA:HOTS:PPP2R1A:pR183:	B:MUTA:HOTS:SHROOM1:pP300:	B:MUTA:COMP:CSNK1D::	B:MUTA:HOTS:ATM:pN2875:	B:MUTA:COMP:WWC1::	B:MUTA:nons:CR1::	B:MUTA:HOTS:RHOA:pY42:	B:MUTA:HOTS:TOP2B:pR651:	B:MUTA:HOTS:XPO6:pI274:	B:MUTA:LOF:RPTOR::	B:MUTA:HOTS:PIK3CA:pG106:	B:MUTA:nons:DAZAP1::	B:MUTA:nons:ASXL2::	B:MUTA:HOTS:TP53:pC141:	B:MUTA:nons:PSIP1::	B:MUTA:LOF:ZBTB7B::	B:MUTA:nons:WDR52::	B:MUTA:nons:INTS12::	B:MUTA:nons:HLA-B::	B:MUTA:LOF:METTL14::	B:MUTA:HOTS:TMEM147:pA92:	B:MUTA:HOTS:KRAS:pG13:	B:MUTA:HOTS:PIK3CA:pC420:	B:MUTA:COMP:CREB3L3::	B:MUTA:COMP:APC::	B:MUTA:LOF:NOL4::	B:MUTA:COMP:DKK2::	B:MUTA:HOTS:SLCO1B7:pE27:	B:MUTA:LOF:SPEN::	B:MUTA:COMP:NIPBL::	B:MUTA:LOF:STK11::	B:MUTA:HOTS:SLC27A5:pT554:	B:MUTA:HOTS:CDKN2A:pR58:	B:MUTA:LOF:PRSS27::	B:MUTA:COMP:WDR73::	B:MUTA:COMP:ZBTB20::	B:MUTA:HOTS:TP53:pR280:	B:MUTA:HOTS:KLF5:pE419:	B:MUTA:nons:THBS2::	B:MUTA:nons:RPS6KA3::	B:MUTA:COMP:FOXA2::	B:MUTA:nons:USP9X::	B:MUTA:HOTS:SF3B1:pK666:	B:MUTA:LOF:EP300::	B:MUTA:LOF:ESR1::	B:MUTA:LOF:KCNH5::	B:MUTA:HOTS:TP53:pS33:	B:MUTA:COMP:KRT222::	B:MUTA:COMP:MUC6::	B:MUTA:LOF:HRAS::	B:MUTA:COMP:RQCD1::	B:MUTA:nons:ZCCHC12::	B:MUTA:COMP:LSM14A::	B:MUTA:LOF:WWTR1::	B:MUTA:COMP:TNFAIP3::	B:MUTA:HOTS:PIK3R1:pR348:	B:MUTA:LOF:FOXA1::	B:MUTA:nons:S100A3::	B:MUTA:nons:EP300::	B:MUTA:LOF:TRIM65::	B:MUTA:HOTS:DTD2:pR6:	B:MUTA:HOTS:APC:pQ1338:	B:MUTA:LOF:PACS2::	B:MUTA:nons:TAF1::	B:MUTA:LOF:MICA::	B:MUTA:nons:RINT1::	B:MUTA:HOTS:PROCR:pR98:	B:MUTA:COMP:ERBB3::	B:MUTA:nons:DTD2::	B:MUTA:LOF:MSH2::	B:MUTA:LOF:HIST1H1C::	B:MUTA:COMP:CHIT1::	B:MUTA:nons:CDKN1A::	B:MUTA:COMP:OVGP1::	B:MUTA:COMP:MAX::	B:MUTA:LOF:ZMYM3::	B:MUTA:HOTS:TP53:pR249:	B:MUTA:COMP:MSH6::	B:MUTA:nons:RFC1::	B:MUTA:HOTS:STK19:pD89:	B:MUTA:nons:WT1::	B:MUTA:nons:MSH3::	B:MUTA:nons:SFRP5::	B:MUTA:LOF:FBXW7::	B:MUTA:HOTS:EHMT1:pV280:	B:MUTA:COMP:RPL5::	B:MUTA:LOF:NOV::	B:MUTA:HOTS:HRAS:pG13:	B:MUTA:COMP:TBX3::	B:MUTA:LOF:APOB::	B:MUTA:COMP:DUSP16::	B:MUTA:HOTS:APC:pQ1406:	B:MUTA:LOF:MNT::	B:MUTA:HOTS:CTNNB1:pD32:	B:MUTA:HOTS:FGFR1:pN577:	B:MUTA:nons:AKT2::	B:MUTA:COMP:LRP1::	B:MUTA:nons:SSBP3::	B:MUTA:nons:C16orf80::	B:MUTA:LOF:PPP6C::	B:MUTA:LOF:SFRP1::	B:MUTA:nons:ZFP36L2::	B:MUTA:COMP:CCND3::	B:MUTA:nons:TEAD3::	B:MUTA:LOF:KRT222::	B:MUTA:LOF:VPS37B::	B:MUTA:nons:CYP7B1::	B:MUTA:COMP:AXIN2::	B:MUTA:nons:CREBBP::	B:MUTA:HOTS:TP53:pS241:	B:MUTA:HOTS:TARBP2:pE191:	B:MUTA:nons:FOXA1::	B:MUTA:LOF:CYP7B1::	B:MUTA:COMP:PPM1D::	B:MUTA:LOF:DKK4::	B:MUTA:LOF:IL7R::	B:MUTA:COMP:SLC4A11::	B:MUTA:COMP:RXRA::	B:MUTA:nons:DNAH9::	B:MUTA:nons:GABRA6::	B:MUTA:COMP:DTD2::	B:MUTA:HOTS:TP53:pQ331:	B:MUTA:COMP:PLXNB2::	B:MUTA:LOF:APC::	B:MUTA:nons:CASP8::	B:MUTA:HOTS:CR1:pR1842:	B:MUTA:nons:CDK6::	B:MUTA:COMP:HIST1H3B::	B:MUTA:COMP:PCBP1::	B:MUTA:COMP:BRINP1::	B:MUTA:LOF:SHROOM1::	B:MUTA:nons:PMS2::	B:MUTA:COMP:HDAC1::	B:MUTA:nons:SIN3A::	B:MUTA:nons:PSEN2::	B:MUTA:nons:TMEM147::	B:MUTA:COMP:BCL2::	B:MUTA:HOTS:STAT3:pH410:	B:MUTA:HOTS:PNLIPRP3:pK431:	B:MUTA:nons:ARHGAP35::	B:MUTA:HOTS:ARHGAP28:pL277:	B:MUTA:COMP:ZMYM3::	B:MUTA:COMP:SMARCA1::	B:MUTA:COMP:MYH9::	B:MUTA:HOTS:DHRS4:pT102:	B:MUTA:COMP:CBL::	B:MUTA:COMP:KLF5::	B:MUTA:nons:KCNJ8::	B:MUTA:COMP:EZH2::	B:MUTA:COMP:RPL22::	B:MUTA:COMP:KIAA1468::	B:MUTA:nons:CRB3::	B:MUTA:HOTS:BRAF:pN581:	B:MUTA:LOF:BNC2::	B:MUTA:nons:KCNQ5::	B:MUTA:COMP:KCNQ5::	B:MUTA:nons:NFIC::	B:MUTA:LOF:SPRED1::	B:MUTA:COMP:ATXN3::	B:MUTA:LOF:BRCA2::	B:MUTA:COMP:DKK3::	B:MUTA:HOTS:ACVR1:pG328:	B:MUTA:nons:DKK2::	B:MUTA:LOF:PODXL::	B:MUTA:COMP:PCDHA10::	B:MUTA:nons:ERBB3::	B:MUTA:HOTS:PIK3R1:pN564:	B:MUTA:COMP:AXIN1::	B:MUTA:HOTS:RBM39:pT353:	B:MUTA:COMP:CDKN2C::	B:MUTA:nons:TMSB4X::	B:MUTA:COMP:THSD7B::	B:MUTA:HOTS:TP53:pT125:	B:MUTA:HOTS:CTNNB1:pS45:	B:MUTA:COMP:CYSLTR2::	B:MUTA:nons:KEL::	B:MUTA:nons:CEP63::	B:MUTA:COMP:ARRDC1::	B:MUTA:LOF:FAT3::	B:MUTA:COMP:EPHA2::	B:MUTA:HOTS:TP53:pE286:	B:MUTA:COMP:SETD2::	B:MUTA:HOTS:APC:pE1408:	B:MUTA:COMP:TGFBR2::	B:MUTA:nons:CDK4::	B:MUTA:nons:CDK12::	B:MUTA:HOTS:SEMA4B:pS231:	B:MUTA:nons:VPS37B::	B:MUTA:HOTS:MAGOH:pI137:	B:MUTA:HOTS:NUP93:pQ15:	B:MUTA:COMP:NOTCH3::	B:MUTA:nons:ELTD1::	B:MUTA:COMP:PDHA1::	B:MUTA:nons:KLF5::	B:MUTA:LOF:LATS1::	B:MUTA:COMP:CHD8::	B:MUTA:HOTS:CDKN2A:pP114:	B:MUTA:COMP:NTRK1::	B:MUTA:LOF:MEF2A::	B:MUTA:LOF:MARCH10::	B:MUTA:nons:ACADS::	B:MUTA:HOTS:CTNNB1:pT41:	B:MUTA:nons:TLE2::	B:MUTA:LOF:TLE2::	B:MUTA:HOTS:TP53:pY126:	B:MUTA:HOTS:RAC1:pP29:	B:MUTA:LOF:TCF7L2::	B:MUTA:HOTS:CDKN2A:pW110:	B:MUTA:LOF:ERBB2::	B:MUTA:COMP:CYP4A11::	B:MUTA:LOF:ATP6V1B2::	B:MUTA:HOTS:NRAS:pG13:	B:MUTA:COMP:MAGEC1::	B:MUTA:HOTS:BRAF:pG596:	B:MUTA:COMP:PAX5::	B:MUTA:COMP:IRF2::	B:MUTA:COMP:FBXW7::	B:MUTA:nons:DKK4::	B:MUTA:nons:FOXA2::	B:MUTA:nons:EEF1A1::	B:MUTA:HOTS:FGFR2:pN550:	B:MUTA:COMP:CR1::	B:MUTA:nons:TRAF3::	B:MUTA:COMP:HIST1H1E::	B:MUTA:nons:HSD11B1::	B:MUTA:COMP:FRMD4B::	B:MUTA:COMP:MXI1::	B:MUTA:COMP:PARP1::	B:MUTA:nons:TAOK2::	B:MUTA:COMP:FGFR1::	B:MUTA:LOF:PLCB4::	B:MUTA:HOTS:PIK3CA:pK111:	B:MUTA:nons:TLE4::	B:MUTA:LOF:PBRM1::	B:MUTA:HOTS:NHS:pL215:	B:MUTA:LOF:STK4::	B:MUTA:HOTS:CYP4A11:pI491:	B:MUTA:LOF:PCMTD1::	B:MUTA:LOF:NF1::	B:MUTA:LOF:NPRL2::	B:MUTA:COMP:RHOA::	B:MUTA:COMP:TGFBR1::	B:MUTA:HOTS:MEF2A:pY105:	B:MUTA:COMP:POLQ::	B:MUTA:LOF:DCAF13::	B:MUTA:LOF:HES4::	B:MUTA:nons:FGFR1::	B:MUTA:HOTS:NAP1L3:pK502:	B:MUTA:LOF:KCNJ12::	B:MUTA:LOF:IDH2::	B:MUTA:COMP:NTRK3::	B:MUTA:HOTS:TP53:pC176:	B:MUTA:nons:ARIH1::	B:MUTA:LOF:KAT8::	B:MUTA:nons:RSBN1L::	B:MUTA:nons:S100A8::	B:MUTA:LOF:RIT1::	B:MUTA:LOF:KMT2C::	B:MUTA:nons:SMC1A::	B:MUTA:HOTS:CTNNB1:pG34:	B:MUTA:COMP:CASP8::	B:MUTA:LOF:IL6ST::	B:MUTA:COMP:PDGFRB::	B:MUTA:nons:FRMD6::	B:MUTA:LOF:HGF::	B:MUTA:COMP:CSDE1::	B:MUTA:HOTS:APC:pR216:	B:MUTA:HOTS:EZH2:pY646:	B:MUTA:COMP:TUBGCP6::	B:MUTA:HOTS:PDHA1:pG145:	B:MUTA:COMP:SSBP3::	B:MUTA:nons:THRA::	B:MUTA:nons:CEP89::	B:MUTA:LOF:ZNF133::	B:MUTA:nons:FAM46D::	B:MUTA:LOF:CHEK2::	B:MUTA:COMP:RTKN2::	B:MUTA:LOF:SWI5::	B:MUTA:LOF:ZHX3::	B:MUTA:COMP:ZFP36L1::	B:MUTA:COMP:KAT8::	B:MUTA:LOF:TGFBR1::	B:MUTA:COMP:WHSC1::	B:MUTA:LOF:H3F3C::	B:MUTA:LOF:HES1::	B:MUTA:nons:ZNF750::	B:MUTA:COMP:UBXN11::	B:MUTA:HOTS:LENG8:pG377:	B:MUTA:COMP:APOB::	B:MUTA:nons:TAOK3::	B:MUTA:nons:PTPRC::	B:MUTA:LOF:ERRFI1::	B:MUTA:nons:AXIN2::	B:MUTA:COMP:PIK3CA::	B:MUTA:LOF:ATXN3::	B:MUTA:nons:WWC1::	B:MUTA:nons:LTN1::	B:MUTA:COMP:CDH1::	B:MUTA:nons:CYP2C8::	B:MUTA:LOF:RBM39::	B:MUTA:nons:STK19::	B:MUTA:COMP:NAP1L3::	B:MUTA:LOF:CYP4A11::	B:MUTA:HOTS:SYT13:pP228:	B:MUTA:COMP:LEMD2::	B:MUTA:nons:SOX9::	B:MUTA:LOF:TSC22D2::	B:MUTA:nons:KMT2C::	B:MUTA:nons:PCBP1::	B:MUTA:nons:CBL::	B:MUTA:LOF:SMAD2::	B:MUTA:COMP:FOXA1::	B:MUTA:LOF:MAGI2::	B:MUTA:HOTS:PPP2R1A:pP179:	B:MUTA:COMP:THRAP3::	B:MUTA:LOF:ZMYM2::	B:MUTA:LOF:SLC16A13::	B:MUTA:COMP:TMEM147::	B:MUTA:HOTS:EVPL:pC322:	B:MUTA:HOTS:APC:pQ1378:	B:MUTA:COMP:MTOR::	B:MUTA:COMP:PTMA::	B:MUTA:COMP:TMEM131::	B:MUTA:nons:FAM58A::	B:MUTA:HOTS:MYO18B:pP1018:	B:MUTA:COMP:CCND1::	B:MUTA:nons:TGFBR2::	B:MUTA:HOTS:SOS1:pN233:	B:MUTA:nons:RUNX1::	B:MUTA:LOF:TAOK3::	B:MUTA:LOF:CUL1::	B:MUTA:LOF:SLCO1B7::	B:MUTA:LOF:C3orf70::	B:MUTA:HOTS:CRNKL1:pS128:	B:MUTA:nons:SMAD3::	B:MUTA:HOTS:SMAD4:pD351:	B:MUTA:COMP:ARIH1::	B:MUTA:LOF:BCL2::	B:MUTA:COMP:GNAQ::	B:MUTA:LOF:MAP3K4::	B:MUTA:COMP:HLA-A::	B:MUTA:HOTS:PIK3CA:pG118:	B:MUTA:nons:MYO18B::	B:MUTA:COMP:SFRP4::	B:MUTA:COMP:FOXQ1::	B:MUTA:COMP:TSC22D2::	B:MUTA:nons:CHD4::	B:MUTA:nons:ARID3A::	B:MUTA:LOF:LSM14A::	B:MUTA:LOF:ARAF::	B:MUTA:LOF:FAT4::	B:MUTA:nons:MARCH10::	B:MUTA:LOF:RARA::	B:MUTA:HOTS:EP300:pD1399:	B:MUTA:LOF:IRF2::	B:MUTA:HOTS:OVGP1:pS536:	B:MUTA:HOTS:TUBGCP4:pA8:	B:MUTA:HOTS:MAGEC1:pK1046:	B:MUTA:nons:E2F1::	B:MUTA:HOTS:NPAS1:pF159:	B:MUTA:LOF:OVGP1::	B:MUTA:COMP:SIN3A::	B:MUTA:HOTS:MET:pD1010:	B:MUTA:LOF:THSD7B::	B:MUTA:nons:NPM1::	B:MUTA:nons:RNF111::	B:MUTA:nons:TUBGCP4::	B:MUTA:LOF:CRB2::	B:MUTA:LOF:ROS1::	B:MUTA:HOTS:IL7R:pK395:	B:MUTA:COMP:TLE2::	B:MUTA:HOTS:EGFR:pR108:	B:MUTA:LOF:PIK3CG::	B:MUTA:LOF:TCF7::	B:MUTA:HOTS:PSG4:pE263:	B:MUTA:nons:COL5A1::	B:MUTA:COMP:C16orf80::	B:MUTA:LOF:ATR::	B:MUTA:LOF:AKT2::	B:MUTA:nons:MLST8::	B:MUTA:HOTS:KRAS:pG12:	B:MUTA:nons:TLE1::	B:MUTA:nons:PTPRD::	B:MUTA:HOTS:TCF20:pP815:	B:MUTA:nons:PRKAR1A::	B:MUTA:COMP:KAT2B::	B:MUTA:COMP:SETBP1::	B:MUTA:nons:STK3::	B:MUTA:COMP:RPTOR::	B:MUTA:COMP:ATR::	B:MUTA:HOTS:APC:pR1114:	B:MUTA:COMP:PTCH1::	B:MUTA:LOF:SMC3::	B:MUTA:COMP:PPP6C::	B:MUTA:nons:AJUBA::	B:MUTA:LOF:PCBP1::	B:MUTA:COMP:CELSR1::	B:MUTA:LOF:PLXNB2::	B:MUTA:COMP:TACC3::	B:MUTA:COMP:CLEC14A::	B:MUTA:HOTS:DUSP16:pR483:	B:MUTA:nons:FZD10::	B:MUTA:nons:ABL1::	B:MUTA:nons:TMEM200C::	B:MUTA:LOF:NUP93::	B:MUTA:COMP:INMT::	B:MUTA:COMP:CACNA1A::	B:MUTA:LOF:POLQ::	B:MUTA:nons:HIST1H1E::	B:MUTA:nons:HGF::	B:MUTA:nons:ERBB2::	B:MUTA:COMP:SLCO1B7::	B:MUTA:HOTS:C6:pK817:	B:MUTA:nons:ACVR1B::	B:MUTA:LOF:E2F1::	B:MUTA:LOF:SMAD4::	B:MUTA:COMP:UBE2D3::	B:MUTA:LOF:ACP6::	B:MUTA:HOTS:NFE2L2:pE79:	B:MUTA:HOTS:HIST1H3B:pK28:	B:MUTA:HOTS:PASD1:pM338:	B:MUTA:nons:HEYL::	B:MUTA:COMP:RHEB::	B:MUTA:LOF:B2M::	B:MUTA:LOF:ZFP36L2::	B:MUTA:HOTS:MYC:pT73:	B:MUTA:HOTS:TP53:pH214:	B:MUTA:LOF:MAP2K4::	B:MUTA:nons:RBM10::	B:MUTA:HOTS:CYP2C8:pP402:	B:MUTA:HOTS:NFE2L2:pD29:	B:MUTA:nons:TBL1XR1::	B:MUTA:nons:STK4::	B:MUTA:nons:MET::	B:MUTA:LOF:ACVR1B::	B:MUTA:LOF:DCHS1::	B:MUTA:COMP:RIPPLY2::	B:MUTA:LOF:ARL16::	B:MUTA:HOTS:ZBTB7A:pK424:	B:MUTA:HOTS:MYCN:pP44:	B:MUTA:COMP:RAC1::	B:MUTA:HOTS:AKT1:pE17:	B:MUTA:COMP:CTNNB1::	B:MUTA:HOTS:TP53:pV225:	B:MUTA:HOTS:ACP6:pV29:	N:METH:cg17526812:MYO1B:TssU2:Shore	N:METH:cg09740671:ADCY2:TssD593:Shore	N:METH:cg16993794:KB-1125A3.11:TssU101:Island	N:METH:cg00837860:ZFHX2:TssD655:Island	N:METH:cg15631337:CDK5RAP3:TssD169:Island	N:METH:cg06332111:H2AFY2:TssU232:Island	N:METH:cg27553501:ZNF790:TssD476:Shore	N:METH:cg00844297:NA:NA:Island	N:METH:cg25539589:DIP2A:TssU1055:Shore	N:METH:cg10078750:CFAP99:TssD477:Shore	N:METH:cg20803547:IL12RB2:TssD392:NA	N:METH:cg26818159:HAS3:TssU4:Shore	N:METH:cg01078147:SEMA6A:TssU837:Shore	N:METH:cg02836840:MMP11:TssU12:Shore	N:METH:cg07265300:PFN4:TssD190:Island	N:METH:cg23939037:BHLHE22:TssU355:Shore	N:METH:cg10108389:ZNF501:TssU152:Island	N:METH:cg26425933:VWA2:TssD269:Island	N:METH:cg04293725:FAM172A:TssU195:Shore	N:METH:cg10348922:AIFM3:TssU94:Island	N:METH:cg21191737:TTC39B:TssD871:Shore	N:METH:cg19513834:RP11-13J10.1:TssD817:Island	N:METH:cg04177148:NA:NA:Island	N:METH:cg08214689:CENPV:TssD371:Island	N:METH:cg01549292:ZNF490:TssU365:Shore	N:METH:cg21389901:TBR1:TssU1194:Island	N:METH:cg17037963:LINC00941:TssD184:Island	N:METH:cg10250833:ATP2A3:TssU233:Island	N:METH:cg09654997:CTD-2589M5.5:TssU373:Island	N:METH:cg05612977:DUSP1:TssU677:Island	N:METH:cg08950915:PRR35:TssD472:Island	N:METH:cg16472735:DALRD3:TssU263:Island	N:METH:cg25141957:NA:NA:Shore	N:METH:cg04120546:MTSS1:TssU224:Island	N:METH:cg07736658:INHBB:TssD1455:Shore	N:METH:cg17657268:LAMB1:TssU255:Island	N:METH:cg04529066:ACADL:TssD55:Island	N:METH:cg16697493:RAB11FIP3:TssD39:Island	N:METH:cg02445447:FHL2:TssU75:Island	N:METH:cg12860500:MICB:TssD65:Island	N:METH:cg07841877:GLUL:TssU183:Island	N:METH:cg09060275:MIAT:TssD17:Island	N:METH:cg15304699:NKX6-2:TssU1118:Island	N:METH:cg14868703:LHX5:TssU70:Island	N:METH:cg14630985:RP11-217B7.2:TssD13:Island	N:METH:cg23056729:RP5-1031D4.3:TssD32:Island	N:METH:cg14589466:USP43:TssD39:Island	N:METH:cg08267047:SUMO1:TssU373:Shore	N:METH:cg03164761:NA:NA:Shore	N:METH:cg26930448:NA:NA:Shore	N:METH:cg13964068:RP11-87H9.2:TssD115550:Island	N:METH:cg07119616:LMX1B:TssD76130:Shore	N:METH:cg24065770:SLC5A5:TssU83:Shore	N:METH:cg21686188:HAUS1:TssD543:Shore	N:METH:cg03433612:CD59:TssD881:Shore	N:METH:cg23682940:ALDH1A3:TssU99:Island	N:METH:cg26058714:MECOM:TssU17:Island	N:METH:cg13567541:SMO:TssU411:Island	N:METH:cg27537203:RP5-884C9.2:TssD147:Island	N:METH:cg15481636:HIST3H2BB:TssD1161:Shore	N:METH:cg00992398:ADORA1:TssD27309:NA	N:METH:cg16482654:HSD17B8:TssU220:Shore	N:METH:cg27166033:CELSR1:TssU22:Island	N:METH:cg05959392:C10orf32:TssU53:Shore	N:METH:cg00993118:ISL1:TssD1176:Shore	N:METH:cg00861308:UBE2E1:TssD162:Island	N:METH:cg09721739:NMNAT3:TssU64:Shore	N:METH:cg04117435:NALCN:TssU407:Island	N:METH:cg06435046:BAG2:TssU26:Island	N:METH:cg04461705:FAM228B:TssU167:Shore	N:METH:cg23387384:RP11-87G24.3:TssU6:Island	N:METH:cg20272619:DAB1:TssU587:Island	N:METH:cg16851924:CERKL:TssU36:Island	N:METH:cg00656387:ENTPD3:TssU10:Island	N:METH:cg19948914:ARHGAP27:TssD237:Island	N:METH:cg15442811:CDK5R2:TssD23:Island	N:METH:cg13911393:GRB7:TssU81:NA	N:METH:cg03845383:CDC5L:TssU380:Shore	N:METH:cg13574390:NTRK1:TssD8272:Island	N:METH:cg12128270:NA:NA:NA	N:METH:cg05363335:LINC00265:TssU157:Island	N:METH:cg22271305:AGBL2:TssD1:Island	N:METH:cg01439876:RP4-712E4.1:TssD680:Island	N:METH:cg12792011:ZNF329:TssD231:Island	N:METH:cg22396033:PEAR1:TssU1258:Shore	N:METH:cg13822726:TRIM4:TssU154:Shore	N:METH:cg13570982:LGALS3:TssD261:Island	N:METH:cg26549326:ETV3:TssU496:Shore	N:METH:cg11648289:AC008060.8:TssD121:Island	N:METH:cg24030630:TCIRG1:TssD85:Shore	N:METH:cg25884379:SUN2:TssU454:Island	N:METH:cg22905274:TRIM2:TssD44919:Island	N:METH:cg06676233:NPL:TssD114:Island	N:METH:cg06961122:MGST3:TssU496:Shore	N:METH:cg12044060:NA:NA:Shore	N:METH:cg22797164:NODAL:TssD812:Island	N:METH:cg25530601:VWA2:TssD58:Island	N:METH:cg01821967:IHH:TssU749:Island	N:METH:cg25004833:S100A11:TssD519:Island	N:METH:cg15713362:DENND1B:TssU104:Shore	N:METH:cg06751221:ACE:TssD74:Island	N:METH:cg27547873:SULT6B1:TssU618:Shore	N:METH:cg06711831:GREB1L:TssU291:Island	N:METH:cg11248715:FOXD3-AS1:TssD180:Island	N:METH:cg01915019:MCC:TssD1151:Island	N:METH:cg22141237:RNF138:TssU201:Shore	N:METH:cg01035038:GALC:TssU70:Island	N:METH:cg00877964:SLC1A4:TssD13:Island	N:METH:cg16315376:SYT2:TssU216:Island	N:METH:cg21285525:CTC-543D15.8:TssU34:Island	N:METH:cg24727133:RP11-46H11.12:TssD165:Island	N:METH:cg16541852:WNT10A:TssD5115:Island	N:METH:cg01145317:FENDRR:TssU132:Island	N:METH:cg16589214:CALCR:TssU3:Shore	N:METH:cg19367540:KCND3:TssU24:Island	N:METH:cg13416213:LINC01231:TssD69:Island	N:METH:cg25918726:CTD-3162L10.3:TssD446:Shore	N:METH:cg23162001:CACNA2D2:TssD269:Shore	N:METH:cg02105485:CCDC109B:TssU70:Island	N:METH:cg07383950:PSMA4:TssU225:Shore	N:METH:cg07902473:RP11-576D8.4:TssU51:Island	N:METH:cg25156443:SFRP5:TssU219:Island	N:METH:cg16410579:SLC29A4:TssD510:Island	N:METH:cg15658784:PHLDA2:TssU557:Island	N:METH:cg11722531:APC2:TssU292:Shore	N:METH:cg17029690:PHLDB3:TssD15:Shore	N:METH:cg26911986:FCGR2B:TssD30944:Island	N:METH:cg12824246:ITGA9-AS1:TssD471:Island	N:METH:cg00131899:CCDC109B:TssU60:Island	N:METH:cg10901968:SLC6A4:TssU87:Island	N:METH:cg18113780:GTPBP3:TssU19:Shore	N:METH:cg01334632:SPTBN4:TssD133:Shore	N:METH:cg26731327:BAI1:TssD31337:Island	N:METH:cg18315695:HSPA1L:TssU55:Island	N:METH:cg04714638:PDE4C:TssU61:Island	N:METH:cg24598126:CRABP2:TssD6:Island	N:METH:cg10376408:SCUBE2:TssU257:Shore	N:METH:cg18650716:IER3:TssD463:Island	N:METH:cg17419241:LPAR2:TssU131:Island	N:METH:cg09457469:YBX2:TssU252:Island	N:METH:cg05047095:ZNF771:TssD9891:Shore	N:METH:cg05385047:CASC10:TssD2262:Island	N:METH:cg14583869:NA:NA:Island	N:METH:cg11579407:REXO1:TssD871:Shore	N:METH:cg05134500:MFI2:TssD38:Island	N:METH:cg14497673:EMB:TssU147:Shore	N:METH:cg06872519:ZNF215:TssU17:Island	N:METH:cg07707875:CNPY1:TssD432:Island	N:METH:cg19600750:OTX2:TssD2490:Island	N:METH:cg15823698:RNF125:TssD64:Shore	N:METH:cg24365518:NRROS:TssU11:Island	N:METH:cg03621100:HSP90B1:TssU967:Shore	N:METH:cg23044130:PLCD1:TssD532:Shore	N:METH:cg06429617:ZNF625-ZNF20:TssU138:Island	N:METH:cg11081580:NA:NA:Island	N:METH:cg24707023:HIST1H2AM:TssU56:Shore	N:METH:cg16079958:MAP1B:TssD1428:Island	N:METH:cg27390207:ZNF428:TssU271:Shore	N:METH:cg01639562:GAPDHS:TssD518:Shore	N:METH:cg03037740:RING1:TssD393:Shore	N:METH:cg10179911:AC012501.2:TssD116235:Shore	N:METH:cg00080312:LIMD1-AS1:TssD194:Shore	N:METH:cg04206517:ACSL6:TssD12:Island	N:METH:cg12953095:N6AMT2:TssD572:Island	N:METH:cg02545222:HELT:TssU1007:Shore	N:METH:cg21938148:COL4A1:TssD502:Island	N:METH:cg14288330:INSM2:TssU41:Island	N:METH:cg01421867:FAM13B:TssD424:Shore	N:METH:cg15400532:HIST1H2AG:TssD457:Shore	N:METH:cg17791122:TCEANC:TssD323:Shore	N:METH:cg11180624:DYNC1I1:TssD271848:NA	N:METH:cg07944798:BAHCC1:TssD606:Island	N:METH:cg20036915:FIG4:TssD358:Shore	N:METH:cg22631459:OLFM2:TssU497:Shore	N:METH:cg21548414:CLIC5:TssD2:Island	N:METH:cg17169289:ZNF665:TssD364:Island	N:METH:cg26633783:CMB9-22P13.1:TssU121:Island	N:METH:cg07036137:LARGE:TssU29:Island	N:METH:cg05158197:SPOCK3:TssD21:NA	N:METH:cg27304043:SPRY1:TssU1:Shore	N:METH:cg05778481:NXF1:TssU290:Shore	N:METH:cg25084525:NIPAL1:TssD519:Island	N:METH:cg25974277:CTC-347C20.2:TssD49403:NA	N:METH:cg03881544:EVC:TssU344:Shore	N:METH:cg16763654:MYRF:TssD362:Shore	N:METH:cg26714305:NA:NA:NA	N:METH:cg01367393:HAPLN3:TssD14:Island	N:METH:cg05657805:ZFP69:TssU103:Island	N:METH:cg01029627:RP11-66B24.4:TssD632:Island	N:METH:cg00459975:HMBOX1:TssD265:NA	N:METH:cg16914989:VARS2:TssU219:Island	N:METH:cg07270851:CST6:TssD19:Island	N:METH:cg16104283:SDC3:TssU332:Island	N:METH:cg07722368:PYY2:TssD1317:Island	N:METH:cg07224914:MAL:TssD108:Island	N:METH:cg06742978:ASIC1:TssD378:Island	N:METH:cg18622493:FRAS1:TssD424:Shore	N:METH:cg19313043:NGF:TssD651:Island	N:METH:cg13000134:GRIN2D:TssU1211:NA	N:METH:cg15948326:C11orf45:TssU98:NA	N:METH:cg04152629:CACNB3:TssD217:Island	N:METH:cg24692861:C3orf33:TssU203:Shore	N:METH:cg02043373:VEPH1:TssU1068:Shore	N:METH:cg14041778:ZSCAN20:TssU37:Island	N:METH:cg06609310:RP11-373N24.2:TssU1417:Shore	N:METH:cg23753247:STK33:TssU5:Island	N:METH:cg09539438:NTRK2:TssD322:Island	N:METH:cg21377489:NA:NA:Island	N:METH:cg26277730:BCL2:TssU723:Island	N:METH:cg13405293:CYBRD1:TssU19:Island	N:METH:cg26864028:EPOR:TssD9:Shore	N:METH:cg00131958:CAMLG:TssU640:Shore	N:METH:cg00890774:LPAR3:TssD537:Island	N:METH:cg13566610:RELN:TssU119:Island	N:METH:cg08716655:PDE4B:TssU466:Shore	N:METH:cg02440279:ACE:TssU23:Island	N:METH:cg04822808:ADAMTS17:TssD49:Island	N:METH:cg11159091:SDE2:TssU445:Shore	N:METH:cg13042543:HCK:TssD164:Island	N:METH:cg06738356:JPH4:TssD293:Island	N:METH:cg18107409:PPP2R5C:TssU441:Island	N:METH:cg09472802:PKP1:TssD52:Island	N:METH:cg23013546:MPI:TssU4:Island	N:METH:cg01719157:TRIM68:TssU116:Shore	N:METH:cg00898147:SALL2:TssU150:NA	N:METH:cg15158376:ENOSF1:TssU54:Island	N:METH:cg05022341:TSPAN17:TssU374:Shore	N:METH:cg13779677:ULBP1:TssU73:Island	N:METH:cg06893834:ZNF14:TssD347:Island	N:METH:cg05191454:CCND3:TssU6:Island	N:METH:cg07310282:WDR81:TssU134:Shore	N:METH:cg20269976:GAA:TssU436:Island	N:METH:cg12541049:PHOX2A:TssD1115:Island	N:METH:cg13487102:TMEM63C:TssD31754:NA	N:METH:cg23899359:MKNK2:TssU321:Island	N:METH:cg24859623:CD302:TssD382:Island	N:METH:cg23937893:WNT10A:TssU480:Island	N:METH:cg09060093:NA:NA:Island	N:METH:cg05923072:RP11-553A21.3:TssU54:Island	N:METH:cg01070854:DSP:TssD605:Island	N:METH:cg16974909:WDR17:TssU130:Shore	N:METH:cg22476550:DHX35:TssU388:Shore	N:METH:cg25506797:NA:NA:Island	N:METH:cg09220277:ARMC4:TssU137:Shore	N:METH:cg01188068:MLH3:TssD364:Island	N:METH:cg02455397:THY1:TssU112:Island	N:METH:cg20740769:RP4-575N6.4:TssD266:Island	N:METH:cg16268160:ROBO3:TssU65:Island	N:METH:cg21235078:RP11-295G24.5:TssU374:Shore	N:METH:cg22237346:ARL6IP4:TssD10:Island	N:METH:cg03431514:ZNF513:TssU116:Island	N:METH:cg25721039:ARHGAP22:TssU137:Island	N:METH:cg00573298:MED14OS:TssD25:Island	N:METH:cg15700180:NA:NA:Island	I:CNVR::MIR3142:100422938:	N:METH:cg08393070:HBM:TssU187:Island	N:METH:cg25872752:KISS1R:TssD2866:Island	N:METH:cg11292593:TMEM163:TssD872:Island	N:METH:cg14809226:HIC1:TssU476:Island	N:METH:cg07605241:NA:NA:Island	N:METH:cg19307232:CABIN1:TssU78:Shore	N:METH:cg17034030:MYD88:TssU85:Island	N:METH:cg01961069:TRADD:TssU307:Island	N:METH:cg10502884:CHST15:TssU344:Island	N:METH:cg01753815:NA:NA:NA	N:METH:cg14583825:PRKCG:TssD7556:NA	N:METH:cg06849719:LEMD1:TssD19115:Island	N:METH:cg22488970:CAMTA1:TssD918523:Shore	N:METH:cg12981137:MGMT:TssD48:Island	N:METH:cg12610972:CASD1:TssU164:Shore	N:METH:cg11617147:CDHR3:TssD138:Island	N:METH:cg06976202:ADM2:TssD35:Island	N:METH:cg21304062:GAA:TssD312:Shore	N:METH:cg25452974:PTEN:TssU887:Island	N:METH:cg25845374:STEAP3:TssU221:Island	N:METH:cg08099141:C12orf57:TssU17:Island	N:METH:cg19905837:CCDC109B:TssU50:Island	N:METH:cg03345120:RP3-395M20.12:TssU100:Shore	N:METH:cg26717786:AATK:TssD133:Island	N:METH:cg20421279:UBE2J1:TssU317:Island	N:METH:cg13281171:SYCP2L:TssU62:Shore	N:METH:cg10099651:NA:NA:NA	N:METH:cg10218558:NA:NA:Island	N:METH:cg16027376:MROH6:TssD944:Island	N:METH:cg14151426:CUL4A:TssD211:Island	N:METH:cg20077393:CGN:TssD12:Shore	N:METH:cg24712484:HNF1B:TssD2435:Island	N:METH:cg04910677:BARX2:TssU147:Island	N:METH:cg19960548:NA:NA:Shelf	N:METH:cg01332181:SLC1A5:TssU116:Island	N:METH:cg00976658:RP11-462G12.2:TssD7076:Island	N:METH:cg18395558:RTBDN:TssD1718:Island	N:METH:cg16581536:TTC6:TssU204:Island	N:METH:cg11393847:HCK:TssD1:Island	N:METH:cg11968091:TENM4:TssD385:Island	N:METH:cg18304969:AGTR1:TssU9:Island	N:METH:cg17111837:ZNF512B:TssD180:Island	N:METH:cg01758041:COPS6:TssU287:Shore	N:METH:cg26982364:CPLX2:TssD25:Shore	N:METH:cg11075416:RP11-744N12.3:TssU447:Shore	N:METH:cg27658416:NA:NA:Island	N:METH:cg12603576:GAL:TssU115:Island	N:METH:cg09932345:NADK:TssU331:Island	N:METH:cg07379707:ZNF764:TssD225:Island	N:METH:cg09495855:MSRA:TssD8376:Island	N:METH:cg20516074:RASSF6:TssD39:Island	N:METH:cg03521468:SAMD10:TssD741:Island	N:METH:cg14375912:COL12A1:TssD289:Island	N:METH:cg25038060:RHBDF2:TssD148:Island	N:METH:cg24368902:NA:NA:Island	N:METH:cg06198335:WDR5:TssD758:Island	N:METH:cg07494356:NA:NA:Shore	N:METH:cg22909769:NA:NA:Shore	N:METH:cg05563388:ARHGEF16:TssD116:Island	N:METH:cg21548071:ALCAM:TssD2358:Shore	N:METH:cg01466198:ASAP1:TssD27982:Island	N:METH:cg05285902:DNAH11:Tss0:Island	N:METH:cg10681125:AC068499.10:TssD550:Shore	N:METH:cg06085011:GSX2:TssU200:Shore	N:METH:cg26539818:PLD6:TssU61:Island	N:METH:cg11882252:CMBL:TssD27:Island	N:METH:cg22366350:PTGES3:TssU411:Shore	N:METH:cg01905809:RP11-532F12.5:TssU30:Island	N:METH:cg25868769:CYS1:TssD881:Island	N:METH:cg08839858:ARMC3:TssU111:NA	N:METH:cg08424063:ZFPM1:TssD1822:Island	N:METH:cg19958057:MET:TssD137:Shore	N:METH:cg03214526:PWP1:TssD130:Shore	N:METH:cg10063637:NMRAL1:TssD30:Island	N:METH:cg16344238:ARHGAP27:TssD6:Island	N:METH:cg18881684:LRRC7:TssU490:Island	N:METH:cg08495115:GREM1:TssD193:Island	N:METH:cg14316898:NCAN:TssU143:Shore	N:METH:cg07385501:CTF1:TssD5975:Shore	N:METH:cg19930721:ELP6:TssD411:Shore	N:METH:cg15148757:C4orf36:TssD26:Shore	N:METH:cg24151926:CHD5:TssU271:Island	N:METH:cg18064852:CTD-2353F22.1:TssD34819:Island	N:METH:cg00635780:NA:NA:NA	N:METH:cg02620694:GABRA2:TssU36:Shore	N:METH:cg00117651:SMC1B:TssU22:Island	N:METH:cg09622203:PKIG:TssU128:Shore	N:METH:cg21812332:PEX19:TssU262:NA	N:METH:cg26368942:ENAH:TssU805:Island	N:METH:cg23337289:ZNF513:TssD73:Shore	N:METH:cg17243193:NA:NA:Island	N:METH:cg15389490:HSD17B8:TssU87:Island	N:METH:cg15485323:NA:NA:NA	N:METH:cg17059853:NRXN2:TssD167:Shore	N:METH:cg26187005:WSCD1:TssD10:Shore	N:METH:cg08939008:ZDHHC18:TssU427:Shore	N:METH:cg02316216:CNN1:TssD89:Shelf	N:METH:cg27590049:LMX1A:TssD119785:Island	N:METH:cg07692853:KRAS:TssU697:Shore	N:METH:cg15057434:FBXO27:TssD112:Shore	N:METH:cg23418097:POLE2:TssD52:Island	N:METH:cg10912796:FAM3D:TssD16853:NA	N:METH:cg09831026:CHFR:TssD8:Shore	N:METH:cg21912093:PAPLN:TssD553:Island	N:METH:cg24508611:GUCY1A3:TssD22:Shore	N:METH:cg02259743:ACTR10:TssU611:Shore	N:METH:cg17430167:HRC:TssD1347:Island	N:METH:cg06528063:MYH10:TssD1277:Shore	N:METH:cg22710661:KCNJ11:TssU192:Island	N:METH:cg01959562:IGFBP7:TssU9:Island	N:METH:cg14594876:SNTA1:TssU252:Island	N:METH:cg06527865:IRF2BP2:TssU1225:Island	N:METH:cg05797463:NA:NA:Island	N:METH:cg06889755:RAET1K:TssD260:Island	N:METH:cg09111223:RP11-9B6.1:TssD244:Shore	N:METH:cg25130993:USH1C:TssU53:Island	N:METH:cg00914033:MBL1P:TssD43:Island	N:METH:cg07312854:RP11-686O6.2:TssD154:Island	N:METH:cg07197522:RP11-412D9.4:TssD123:Island	N:METH:cg16533138:GALR2:TssD355:Island	N:METH:cg20465143:MROH6:TssD957:Island	N:METH:cg19011063:NA:NA:Shore	N:METH:cg04914357:RP11-867G2.8:TssU1233:Shore	N:METH:cg26718640:BTBD11:TssD384:Shore	N:METH:cg10970856:NA:NA:Island	N:METH:cg05776603:CFL2:TssU236:Shore	N:METH:cg05034464:GNL1:TssD426:Island	N:METH:cg11537367:NA:NA:Island	N:METH:cg12489526:NA:NA:Shore	N:METH:cg17940251:AVPR1B:TssD31:Island	N:METH:cg04749104:STEAP3:TssU239:Island	N:METH:cg27466237:NA:NA:Island	N:METH:cg20078466:IKZF1:TssD6:Island	N:METH:cg18685408:HMX3:TssU31:Island	N:METH:cg07546255:RIMBP2:TssD693:Island	N:METH:cg20295949:SPAG1:TssU106:Shore	N:METH:cg06458469:AUTS2:TssD996744:Island	N:METH:cg25615529:ABCG1:TssD14931:Island	N:METH:cg23524436:CACNA1C:TssU1028:Shore	N:METH:cg23481986:DAG1:TssU300:Shore	N:METH:cg07015725:RFESD:TssU1:Island	N:METH:cg05048168:RP13-977J11.2:TssD229:Island	N:METH:cg26242024:NA:NA:Shore	N:METH:cg22724500:RFX4:TssU1015:Island	N:METH:cg07148818:HES7:TssU1424:Island	N:METH:cg21019253:OVOL2:TssD32:Island	N:METH:cg03943127:RP11-345J4.3:TssD32:Island	N:METH:cg06740710:PIAS1:TssU182:Island	N:METH:cg19382027:AAAS:TssU727:Island	N:METH:cg17965926:NA:NA:Island	N:METH:cg19174706:NA:NA:Shore	N:METH:cg06146897:NA:NA:Island	N:METH:cg02365862:RP3-512B11.3:TssD16:Island	N:METH:cg15767406:ZNF197:TssU352:Shore	N:METH:cg02851105:JMJD8:TssD25:Island	N:METH:cg11383347:RP11-461F16.3:TssU46:Shore	N:METH:cg11737710:ZNF570:TssU97:Island	N:METH:cg15232798:WWC1:TssD296:Island	N:METH:cg13683218:COL24A1:TssD75:Island	N:METH:cg02822257:HPGD:TssD78:Island	N:METH:cg01017463:ZFP36L1:TssD2153:Shore	N:METH:cg07257042:STAT5B:TssU156:Island	N:METH:cg08224646:CENPT:TssD438:Island	N:METH:cg13904842:NA:NA:NA	N:METH:cg03202884:TMEM161A:TssD366:Shore	N:METH:cg18274325:PLA2G12A:TssU541:Shore	N:METH:cg08623548:SLC39A1:TssU611:Shore	N:METH:cg20608119:ACTN3:TssU28:Shore	N:METH:cg13285637:TGFB2:TssD54:Island	N:METH:cg26865127:GALNT6:TssU2:Island	N:METH:cg18334881:NA:NA:Island	N:METH:cg26408235:GPRIN3:TssD195:Island	N:METH:cg07436158:TPPP:TssU671:Island	N:METH:cg23263923:CD70:TssU40:Shore	N:METH:cg18960642:KCNK17:TssD508:Island	N:METH:cg01779747:FOXN4:TssU1017:Island	N:METH:cg00396163:DNAH6:TssD4:Island	N:METH:cg10849092:ANKRD63:TssD91:Island	N:METH:cg03336678:ZNF620:TssU49:Island	N:METH:cg08708599:NA:NA:Island	N:METH:cg11567854:NR4A1:TssD10526:Island	N:METH:cg03024517:EHBP1L1:TssD35:Island	N:METH:cg18208707:B4GALNT2:TssU12:Island	N:METH:cg14347989:ZC3HAV1L:TssU122:Island	N:METH:cg13912673:C9orf64:TssU2:Island	N:METH:cg23045935:DNAH11:TssD239:Island	N:METH:cg04743961:NA:NA:Island	N:METH:cg23282585:HIST1H3G:TssU289:Shore	N:METH:cg14449803:OCLN:TssU76:Shore	N:METH:cg16984553:SLC22A23:TssD216:Island	N:METH:cg18515624:GAREM:TssD1080:Shore	N:METH:cg07265700:ST8SIA4:TssD2553:Shore	N:METH:cg13583934:KCNK5:TssU29:Island	N:METH:cg07050032:TBC1D16:TssD475:Island	N:METH:cg00414166:ALDH3B1:TssU130:NA	N:METH:cg26100059:ZMYND11:TssD1023:Shore	N:METH:cg27138584:KCNK12:TssD674:Shore	N:METH:cg01075805:FOXB1:TssD2085:Island	N:METH:cg15461105:RP11-539I5.1:TssD46:Island	N:METH:cg25483839:RAD23B:TssU532:Shore	N:METH:cg01653445:BAI2:TssD260:Island	N:METH:cg01631162:RNF39:TssD209:Island	N:METH:cg01218494:RP11-143K11.5:TssU253:Shore	N:METH:cg00466364:ELAVL3:TssU902:Island	N:METH:cg03001832:HTATIP2:TssU60:Island	N:METH:cg10517014:AC010980.2:TssU345:Shore	N:METH:cg21116783:TMEM216:TssD385:Shore	N:METH:cg08114257:ETNK2:TssU368:Island	N:METH:cg08635685:NA:NA:NA	N:METH:cg11718677:AC124861.1:TssD23001:NA	N:METH:cg26365299:HOXA9:TssU231:Island	N:METH:cg12118832:GNAI2:TssD316:Island	N:METH:cg24040346:PRDM1:TssU271:Shore	N:METH:cg24772828:NA:NA:Island	N:METH:cg23761820:HS3ST5:TssU544:Island	N:METH:cg25046074:EFEMP1:TssD363:Island	N:METH:cg23962560:CITED4:TssU121:Island	N:METH:cg22058250:PAX1:TssU456:Shore	N:METH:cg02081976:SOAT1:TssU286:Shore	N:METH:cg13157596:NEURL1:TssD18:Island	N:METH:cg18187726:NUP107:TssU101:Shore	N:METH:cg02788401:MYCBPAP:TssD6:Island	N:METH:cg19306047:LPAR2:TssU47:Island	N:METH:cg25643819:HLA-L:TssD539:Island	N:METH:cg06296613:CEP120:TssU446:Shore	N:METH:cg27482031:HOXC8:TssU194:Island	N:METH:cg03694261:C11orf63:TssD585:Shore	N:METH:cg18144815:RAB3C:TssD139:Shore	N:METH:cg20981893:RP11-297D21.2:TssU93:Island	N:METH:cg07152591:CCNI2:TssU33:Island	N:METH:cg20294486:NA:NA:Shore	N:METH:cg16715692:GPX4:TssD157:Island	N:METH:cg04738279:HOXB7:TssD14503:Shore	N:METH:cg09527109:NLGN1:TssD672:Shore	N:METH:cg25089142:BTBD11:TssD307:Shore	N:METH:cg05725531:RP1-8B1.4:TssD3:Shore	N:METH:cg27554565:NPHS1:TssU13:Island	N:METH:cg07824914:GNAS:TssD116:Island	N:METH:cg01307915:ZNF736:TssD73:Island	N:METH:cg14321601:NIPSNAP3A:TssU215:Shore	N:METH:cg17442482:PPP1R35:TssU42:Island	N:METH:cg10364513:RXRG:TssD31:NA	N:METH:cg16073846:SLC25A29:TssD225:Island	N:METH:cg13899314:DUOXA2:TssU40:Island	N:METH:cg01962509:NA:NA:Island	N:METH:cg17210604:HIC1:TssU277:Island	N:METH:cg02547269:FOXF2:TssD291:Island	N:METH:cg12714757:TRIM47:TssD20:Island	N:METH:cg09693432:C5orf49:TssU15:Island	N:METH:cg21959874:POGK:TssD57:Shore	N:METH:cg05945661:TBCA:TssD16954:Shore	N:METH:cg17918239:ZNF281:TssU533:Shore	N:METH:cg24810439:HRK:TssU92:Island	N:METH:cg05843340:CCDC125:TssD3:Island	N:METH:cg09894698:ASCL2:TssD836:Island	N:METH:cg22790934:GCH1:TssD723:Shore	N:METH:cg19986202:MECOM:TssD1625:Island	N:METH:cg01508428:NA:NA:Island	N:METH:cg27210464:NA:NA:Shore	N:METH:cg17298489:PFKP:TssU158:Island	N:METH:cg07147599:NA:NA:Island	N:METH:cg02476028:PLEKHA7:TssD181:Island	N:METH:cg06837311:NA:NA:Island	N:METH:cg20650802:IER3:TssD19:Island	N:METH:cg06335814:GAREM:TssU803:Island	N:METH:cg05165378:ZNF655:TssU291:Shore	N:METH:cg23585979:EREG:TssD286:NA	N:METH:cg02694863:ZBTB39:TssU286:Shore	N:METH:cg14190761:NPDC1:TssD583:Island	N:METH:cg06019170:AKAP12:TssD133:Island	N:METH:cg18189607:RP11-23P13.4:TssD190:Island	N:METH:cg14213992:ZNF546:TssD214:Shore	N:METH:cg12546562:CTDSP1:TssU44:Shore	N:METH:cg13391810:NPTX1:TssD71:Island	N:METH:cg06371306:CTB-161C1.1:TssU1107:Shore	N:METH:cg13522244:CAV1:TssU78:Shore	N:METH:cg21660960:SLC40A1:TssU296:Island	N:METH:cg07698901:PDGFRA:TssU685:Island	N:METH:cg05705583:CAMLG:TssU760:Shore	N:METH:cg23271556:FAT1:TssU1045:Island	N:METH:cg20353465:ABHD1:TssU130:Island	N:METH:cg08902025:GSE1:TssU47:Island	N:METH:cg07661848:LINC01182:TssU787:NA	N:METH:cg13358349:TSPAN15:TssU20:Island	N:METH:cg14731413:PRKG1:TssU491:Shore	N:METH:cg08832069:PCDH15:TssD192:Shore	N:METH:cg08474651:CLK1:TssU215:Shore	N:MIR::hsa-miR-744-5p:Corrected:	N:METH:cg05853159:NA:NA:Island	N:METH:cg00078194:MDK:TssD191:Island	N:METH:cg15720669:FOXL2NB:TssU37:Island	N:METH:cg25153601:FAM43A:TssU800:Island	N:METH:cg17967970:TPM1:TssD58:Island	N:METH:cg01678878:BCO1:TssD132:NA	N:METH:cg14183313:GARNL3:TssD60:Island	N:METH:cg14108534:HIST1H2BD:TssD21:Shore	N:METH:cg02757194:TSPAN18:TssD65:Shore	N:METH:cg01646109:AC108142.1:TssD297:Island	N:METH:cg26013434:P2RY2:TssD49:Island	N:METH:cg05468171:USP10:TssU413:Island	N:METH:cg10717148:RP11-21L23.3:Tss0:Shore	N:METH:cg19935481:TLE3:TssU108:Island	N:METH:cg11013298:AC010168.1:TssU133:Island	N:METH:cg13975523:TNFSF11:TssD243:NA	N:METH:cg21174533:DIO3OS:TssD89:Island	N:METH:cg10522447:CLIC4:TssU589:Shore	N:METH:cg18800085:RP3-455J7.4:TssD193:Island	N:METH:cg17025730:JADE2:TssU206:Shore	N:METH:cg22103637:HS6ST3:TssU1038:Shore	N:METH:cg25924096:PRDM13:TssU22:Shore	N:METH:cg17182507:HIC1:TssU218:Island	N:METH:cg10031614:FGF5:TssU153:Island	N:METH:cg17042926:NFASC:TssU214:NA	N:METH:cg05681826:FBXL18:TssD14185:Island	N:METH:cg07039180:VWC2:TssD1177:Island	N:METH:cg01522826:LRRIQ1:TssD4:NA	N:METH:cg06221680:CELF3:TssU105:NA	N:METH:cg27346528:WNT3:TssU85:Island	N:METH:cg18883836:EPB41:TssU387:Shore	N:METH:cg18800827:FZD2:TssU1045:Shore	N:METH:cg02492791:SLC6A15:TssD25:Shore	N:METH:cg06722589:CASKIN1:TssU459:Island	N:METH:cg08134053:MFSD2B:TssU96:Island	N:METH:cg07473471:ESRP1:TssU481:Island	N:METH:cg10239410:TOMM20:TssU197:Shore	N:METH:cg00155593:ANXA2:TssU36:Island	N:METH:cg23974944:NOVA2:TssU483:NA	N:METH:cg02774015:RP3-467K16.4:TssD50:Shore	N:METH:cg01966612:TNFRSF8:TssU96:Shore	N:METH:cg05958510:DUSP6:TssU76:Island	N:METH:cg20980055:EYA4:TssU232:Island	N:METH:cg00361695:MAPK12:TssD219:Shore	N:METH:cg16754678:NA:NA:Island	N:METH:cg17658733:PRSS16:TssU15:Island	N:METH:cg10350352:RP11-816J6.3:TssU203:Island	N:METH:cg10169177:FLJ44511:TssD1715:Island	N:METH:cg14852134:NA:NA:Island	N:METH:cg00339556:MARCH11:TssU163:Island	N:METH:cg24140030:JAM3:TssU64:Shore	N:METH:cg22702331:LMO3:TssD4:NA	N:METH:cg26781886:EMB:TssU134:Shore	N:METH:cg04423342:SEMA4G:TssU164:Shore	N:METH:cg25193742:C10orf32:TssD53:Island	N:METH:cg15249446:ARHGEF1:TssD19898:Shore	N:METH:cg20797766:PRSS27:TssU313:Island	N:METH:cg25329589:SLC4A3:TssD69:Island	N:METH:cg11412935:GFI1:TssD154:Island	N:METH:cg02414175:LIN9:TssU65:Island	N:METH:cg03869874:CARKD:TssD41:Island	N:METH:cg23716101:POLE2:TssD23:Island	N:METH:cg13996209:AQP3:TssD1:Island	N:METH:cg20488280:GPR126:TssU89:Island	N:METH:cg09066338:MFSD2B:TssU61:Island	N:METH:cg00697129:KIAA1217:TssD1:NA	N:METH:cg10425949:MED24:TssU1:Shore	N:METH:cg05578989:CA8:TssD2:Island	N:METH:cg18503387:MRPS23:TssD353:Shore	N:METH:cg23053573:AIM1L:TssD308:Island	N:METH:cg25506127:CLK3:TssU169:Island	N:METH:cg14420982:GNAQ:TssU1234:Shore	N:METH:cg00185839:PIDD1:TssD150:Island	N:METH:cg16800851:L3MBTL3:TssU164:Shore	N:METH:cg13867865:RPS11P6:TssU25:Island	N:METH:cg00308133:GAMT:TssD425:Island	N:METH:cg08014994:ABCC3:TssD18:Island	N:METH:cg01879488:CD44:TssD68:Island	N:METH:cg00124160:TRBV28:TssD62473:NA	N:METH:cg02642021:SCN9A:TssU551:Shore	N:METH:cg21201500:DNTTIP2:TssU246:Shore	N:METH:cg21142738:NLGN4X:TssD159:Island	N:METH:cg07072722:NTM:TssU90:Island	N:METH:cg18081171:ALCAM:TssD385:Shore	N:METH:cg23616100:CLSTN1:TssU39:Island	N:METH:cg05336094:POU3F1:TssD229:Island	N:METH:cg22856434:SPTB:TssU26:Island	N:METH:cg02738256:SKIDA1:TssD1491:Island	N:METH:cg12859211:ROBO3:TssU178:Island	N:METH:cg12740512:SLX4IP:Tss0:Shore	N:METH:cg12315302:HIST1H4D:TssU35:Shore	N:METH:cg00688539:HMOX2:TssD70:Shore	N:METH:cg21056542:CTD-2562G15.3:TssD697:Island	N:METH:cg04619603:HOXA11-AS:TssU46:Shore	N:METH:cg18396157:PET117:TssU278:Island	N:METH:cg00796793:NA:NA:Island	N:METH:cg07127225:FCGRT:TssD25:Island	N:METH:cg20375220:SYT1:TssU107:NA	N:METH:cg10291555:RP11-624M8.1:TssD688:Island	N:METH:cg19697475:HCN1:TssU211:Island	N:METH:cg06518831:GPANK1:TssD422:Shore	N:METH:cg05228276:WDR54:TssU16:Island	N:METH:cg22659770:AKT1S1:TssD5123:Shore	N:METH:cg01473942:APBB2:TssD49:Island	N:METH:cg08363605:SLC27A2:TssU6:Island	N:METH:cg21656801:DLX6-AS1:TssD7656:NA	N:METH:cg11033271:CDCA7L:TssD153:Shore	N:METH:cg22910382:SYT13:TssU34:Island	N:METH:cg21184111:RCL1:TssU585:Shore	N:METH:cg02867818:ZMYND11:TssU77:Shore	N:METH:cg05403071:SNAI1:TssD145:Shore	N:METH:cg24918060:GPR98:TssD14:Island	N:METH:cg26555463:HIST1H2AB:TssU225:Shore	N:METH:cg01597066:SPHK2:TssU95:Island	N:METH:cg12749636:SEPN1:TssU226:Shore	N:METH:cg08749108:RP11-175E9.1:TssD7720:Shore	N:METH:cg24160036:RBM38:TssU13:Island	N:METH:cg27192597:ICAM5:TssU194:Island	N:METH:cg16481281:IL11:TssU233:Island	N:METH:cg16883282:CD8A:TssD242:Shore	N:METH:cg00692677:NA:NA:NA	N:METH:cg25653917:RASSF4:TssD3250:Shore	N:METH:cg08047426:ZNF440:TssU360:Shore	N:METH:cg16821694:NA:NA:Island	N:METH:cg07085962:POM121L2:TssU60:Island	N:METH:cg19981263:H2AFJ:TssU3:Island	N:METH:cg14589563:ATL3:TssD369:Island	N:METH:cg02400449:NA:NA:Island	N:METH:cg23672346:CCND3:TssD29:Island	N:METH:cg20885578:ANKRD44:TssD583:Island	N:METH:cg00669856:SPRY1:TssU172:Shore	N:METH:cg15651394:CRIM1:TssD1366:Island	N:METH:cg00730653:WNT7A:TssU1335:Island	N:METH:cg08333579:SPRED3:TssD482:Shore	N:METH:cg01161914:MGAT4A:TssD77:Shore	N:METH:cg09577841:KLHL31:TssD3364:Island	N:METH:cg06921464:LINC00608:TssD2618:Shore	N:METH:cg17258551:KCNN1:TssU144:Island	N:METH:cg00305188:SLC45A3:TssU206:Island	N:METH:cg25714069:SCARF2:TssD899:Island	N:METH:cg00664405:NA:NA:Island	N:METH:cg10805956:ISG20L2:TssU445:Shore	N:METH:cg02637978:RP11-706O15.1:TssD541:Island	N:METH:cg17250701:PTPN5:TssD290:Island	N:METH:cg26612362:PHGDH:TssD89:Shore	N:METH:cg00030291:ICA1:TssD64:Island	N:METH:cg15311711:SCNN1G:TssD637:Island	N:METH:cg12214090:NA:NA:NA	N:METH:cg04790936:SH3BP1:TssD52:Island	N:METH:cg14929757:ERCC1:TssD1341:Shore	N:METH:cg22153695:ZNF396:TssU103:Island	N:METH:cg06936564:NA:NA:Island	N:METH:cg16113298:PAX6:TssU43:Island	N:METH:cg00449798:NA:NA:Island	N:METH:cg02105691:TCEA2:TssU267:Island	N:METH:cg24859800:TCF19:TssD406:Shore	N:METH:cg10541517:TMEM132C:TssD1154:Island	N:METH:cg10954363:BOC:TssD25:Island	N:METH:cg18310412:TRIM71:TssU1231:Island	N:METH:cg19630440:MAP1LC3A:TssU152:Island	N:METH:cg15918284:GABRA2:TssU235:Shore	N:METH:cg26519745:ABCG1:TssU53:Island	N:METH:cg27565365:HIST1H4H:TssU524:Shore	N:METH:cg12565681:RHBDF2:TssD36:Island	N:METH:cg23711062:PPP2R1B:TssD491:Shore	N:METH:cg22112476:RP11-572O17.1:TssD223:Island	N:METH:cg01463153:ZNF629:TssU192:Shore	N:METH:cg04556542:SLC24A4:TssD630:Island	N:METH:cg22621731:E2F3:TssD970:Shore	N:METH:cg10133578:NA:NA:NA	N:METH:cg03588357:GPR68:TssD52:Island	N:METH:cg22580625:POPDC3:TssU55:Island	N:METH:cg01697986:NA:NA:Island	N:METH:cg25026703:CTD-2526A2.2:TssU608:Island	N:METH:cg08056146:SOX7:TssD10:Island	N:METH:cg10177207:SPEG:TssD301:Island	N:METH:cg25503881:FAM43A:TssU798:Island	N:METH:cg24401912:STYK1:TssU174:Shore	N:METH:cg18866529:C2CD4A:TssU74:Shore	N:METH:cg00641873:PTER:TssU89:Island	N:METH:cg13683280:OLFM1:TssD883:Island	N:METH:cg03511749:DCHS2:TssU49:Shore	N:METH:cg05323467:PPT2:TssU19:Shore	N:METH:cg08466351:ZNF490:TssU129:Island	N:METH:cg23690904:D4S234E:TssU287:Island	N:METH:cg11930820:LTB:TssD908:Island	N:METH:cg23359276:PCDHGC3:TssU11:Island	N:METH:cg05636499:SH2B2:TssU554:Island	N:METH:cg00096440:FBXL16:TssU756:Shore	N:METH:cg12688248:CACNG4:TssD1191:Island	N:METH:cg14609721:DEPDC1-AS1:TssU236:Shore	N:METH:cg24211292:FAM117B:TssU648:Shore	N:METH:cg01335781:TTC14:TssU79:Island	N:METH:cg18438551:LINC01588:TssD3135:Island	N:METH:cg10737195:PCDH9:TssU109:Shore	N:METH:cg04314218:HYI:TssU42:Shore	N:METH:cg02041435:RP11-90L1.8:TssD28:Island	N:METH:cg22169020:GRPR:TssD23:NA	N:METH:cg15587508:KDF1:TssD277:Island	N:METH:cg17818308:ST6GAL2:TssD324:Shore	N:METH:cg18550820:NA:NA:Island	N:METH:cg11442050:EIF4ENIF1:TssU530:Shore	N:METH:cg13569651:IRF5:TssU66:Island	N:METH:cg04828746:PSMC3IP:TssD177:Island	N:METH:cg23848131:TGFBR3L:TssD199:Island	N:METH:cg26831566:LINC01141:TssD62262:Island	N:METH:cg18170080:ESAM:TssD196:Shore	N:METH:cg08542090:CHRM3:TssU36:Shore	N:METH:cg01589760:LRRC56:TssU41:Island	N:METH:cg11804775:PBX4:TssD239:Island	N:METH:cg02560808:VAC14:TssU224:Island	N:METH:cg18638496:FGF5:TssU556:Shore	N:METH:cg19167907:SCO2:TssU124:Island	N:METH:cg09451960:NA:NA:Island	N:METH:cg13437337:SPEG:TssD540:Island	N:METH:cg00875013:SERTAD3:TssU447:Shore	N:METH:cg16964569:LMLN:TssD700:Shore	N:METH:cg27493864:HCRTR1:TssU652:Shore	N:METH:cg24161615:NA:NA:Island	N:METH:cg22623223:PTPRN2:TssD896327:Island	N:METH:cg21834497:NES:TssU1160:Shore	N:METH:cg15987088:GHSR:TssD12:Island	N:METH:cg26491213:SIX3-AS1:TssU185:Shore	N:METH:cg02498927:NA:NA:Island	N:METH:cg24663663:LINC00461:TssD145:Shore	N:METH:cg03332970:RP11-677M14.3:TssD224:Island	N:METH:cg27527593:ID2-AS1:TssD139:Island	N:METH:cg12907138:ATAT1:TssD232:NA	N:METH:cg18342253:RP11-134G8.7:TssD1:Island	N:METH:cg06684259:HAS3:TssD13:Shore	N:METH:cg05362405:PSMB9:TssD413:Island	N:METH:cg23347429:TMEM132C:TssD98608:Island	N:METH:cg21095553:C11orf63:TssD41:Island	N:METH:cg17359092:LHX4:TssD1568:Island	N:METH:cg05065686:RASL10B:TssD9755:Island	N:METH:cg21940042:ZNF69:TssU92:Shore	N:METH:cg15212349:SLC6A3:TssD694:Island	N:METH:cg12620443:ZNF853:TssD585:Island	N:METH:cg11817999:RAI1:TssD69721:Island	N:METH:cg06185738:CTD-2140G10.2:TssU76:Shelf	N:METH:cg04965820:RP11-123K19.1:TssD564:Island	N:METH:cg25662963:RP5-942I16.1:TssU452:Island	N:METH:cg01398050:KCNH8:TssU491:Shore	N:METH:cg17150246:KLHDC9:TssU82:Island	N:METH:cg01032359:CUX2:TssD1379:Island	N:METH:cg08999915:RP11-944L7.4:TssD40:Island	N:METH:cg02220053:NA:NA:NA	N:METH:cg05876591:RGL2:TssU60:Shore	N:METH:cg05057057:DDX56:TssU375:Shore	N:METH:cg22737282:DBX1:TssU848:Shore	N:METH:cg06386028:NA:NA:Shore	N:METH:cg27606567:RP4-555D20.4:TssU169:Island	N:METH:cg11930908:NA:NA:Island	N:METH:cg26070319:NA:NA:Island	N:METH:cg24637319:CTSC:TssU239:Shore	N:METH:cg00523012:CTC-250I14.6:TssD203:Island	N:METH:cg04364517:RP3-395M20.12:TssD457:Island	N:METH:cg17322553:SUPT20H:TssD446:Shore	N:METH:cg13674271:TMEM200C:TssU35:Island	N:METH:cg10486505:C21orf58:TssD655:Island	N:METH:cg13719843:RPS5:TssD30:Island	N:METH:cg01883578:TOX3:TssD1509:Shore	N:METH:cg14919250:XKR6:TssD141584:Island	N:METH:cg05494014:MEOX2:TssD786:NA	N:METH:cg21929943:NA:NA:Island	N:METH:cg01849198:SERINC2:TssU169:Island	N:METH:cg12275348:SOCS2:TssD133:Island	N:METH:cg08145625:TRAM1L1:TssD328:Shore	N:METH:cg03293697:CTD-2006C1.2:Tss0:Island	N:METH:cg16215968:LINC01058:TssD689:Island	N:METH:cg19863319:DUSP26:TssU49:Shore	N:METH:cg11990058:PSMB8:TssD296:Island	N:METH:cg01959541:C6orf99:TssD26:Shore	N:METH:cg17467550:RAD51:TssU271:Shore	N:METH:cg13010502:AMER3:TssU19:Shore	N:METH:cg11192808:SPAG1:TssD50:Island	N:METH:cg16647868:SLC22A5:TssD97:Shore	N:METH:cg13084429:VWA2:TssU69:Island	N:METH:cg23216292:ZNF85:TssU7:NA	N:METH:cg06634056:TAP1:TssD1148:Shore	N:METH:cg10197432:ADGB:TssD12:Island	N:METH:cg12662193:PLSCR1:TssD318:Shore	N:METH:cg18084798:RHPN2:TssD540:Island	N:METH:cg22956410:ZNF586:TssD52:Island	N:METH:cg24596729:NA:NA:NA	N:METH:cg06947852:PLXDC1:TssU68:Island	N:METH:cg21248164:PTPN9:TssU364:Shore	N:METH:cg26847753:WDR76:TssD54:Island	N:METH:cg06408864:IGFBP6:TssD398:Island	N:METH:cg05820312:TRAPPC9:TssD7:Shore	N:METH:cg09584801:SSTR2:TssD1241:Shore	N:METH:cg18672939:GFRA1:TssU82:Island	N:METH:cg12722569:RNASET2:TssU18:Shore	N:METH:cg21380294:ZSCAN2:TssD525:Shore	N:METH:cg03315058:BSCL2:TssU5:Shore	N:METH:cg23097155:FBRSL1:TssU69:Island	N:METH:cg03270929:ALS2CL:TssU120:Island	N:METH:cg00404838:NA:NA:Island	N:METH:cg21121336:GPR19:TssD50:Island	N:METH:cg23419328:NA:NA:Island	N:METH:cg22782191:RP11-867G2.8:TssU149:Island	N:METH:cg24197091:VSX2:TssD2784:Shore	N:METH:cg00132108:CTD-2353F22.1:TssD34619:Island	N:METH:cg07973655:NA:NA:Island	N:METH:cg21816292:CTD-2168K21.1:TssD7914:Shore	N:METH:cg21959223:WNT11:TssU27:Island	N:METH:cg11897145:ETV1:TssU150:Shore	N:METH:cg16853953:CIC:TssD1426:Shore	N:METH:cg07641160:FAM162B:TssD37:Island	N:METH:cg01114217:RP11-136K14.1:TssD174:Island	N:METH:cg11081186:HEIH:TssU156:Island	N:METH:cg10498429:GPR137:TssU50:Shore	N:METH:cg19487894:FAM149A:TssD323:Island	N:METH:cg15804767:LTB:TssD1588:Island	N:METH:cg13326048:NA:NA:NA	N:METH:cg24926370:LTB:TssD1151:Island	N:METH:cg00467326:TIMM13:TssU229:Shore	N:METH:cg24590655:AHSG:TssD4327:NA	N:METH:cg20391764:MYO1B:TssD310:Island	N:METH:cg21567066:KIAA0922:TssD955:Island	N:METH:cg22293500:RP11-573D15.1:TssD532:Shore	N:METH:cg06049972:UQCRC1:TssD685:Shore	N:METH:cg00341742:RPRM:TssU375:Shore	N:METH:cg18560776:NA:NA:NA	N:METH:cg08072251:SLC6A1:TssU434:Shore	N:METH:cg03143742:SCARF2:TssD4:Island	N:METH:cg18481230:KCNJ3:TssD253:Island	N:METH:cg02138264:STC2:TssD592:Island	N:METH:cg23456144:C10orf25:TssD107:Shore	N:METH:cg17573625:C12orf57:TssU2:Shore	N:METH:cg01597604:NA:NA:Shelf	N:METH:cg00612138:SCN9A:TssD529:Shore	N:METH:cg16424143:SLCO5A1:TssD25:Island	N:METH:cg06289589:ANKEF1:TssU271:Shore	N:METH:cg09482421:NA:NA:NA	N:METH:cg26929337:ZNF615:TssU242:Shore	N:METH:cg20054703:LINC01220:TssD738:Shore	N:METH:cg08593949:BASP1:TssD638:Island	N:METH:cg08263099:PRKCG:TssD24692:Island	N:METH:cg00485849:RASSF6:TssU35:Island	N:METH:cg23523648:AK4:TssD211:Island	N:METH:cg00975979:SHISA8:TssU174:Island	N:METH:cg05667158:CCND2:TssU1049:Island	N:METH:cg21890726:NA:NA:NA	N:METH:cg18279337:MYO5C:TssU170:Island	N:METH:cg06537625:PUM1:TssU92:Island	N:METH:cg26226202:WNT9B:TssU401:Island	N:METH:cg18169869:LRRC8B:TssU730:Shore	N:METH:cg20481171:SPTSSB:TssD21:Island	N:METH:cg06609427:C1orf61:TssD372:Island	N:METH:cg12106634:ATM:TssU812:Shore	N:METH:cg01283201:LHFPL2:TssD38806:Island	N:METH:cg13706066:HDAC11:TssU2:Island	N:METH:cg06383979:NA:NA:Island	N:METH:cg24014020:PIGQ:TssD733:Shore	N:METH:cg03294719:BIVM:TssU533:Island	N:METH:cg13947666:CH17-270A2.1:TssD403:Island	N:METH:cg23989053:KISS1R:TssU29:Island	N:METH:cg13578229:ZNF510:TssD3:Island	N:METH:cg16497018:OLMALINC:TssU338:Island	N:METH:cg14145355:ROR2:TssU335:Island	N:METH:cg09592603:CDC25B:TssU82:Island	N:METH:cg11971027:NPR1:TssD33:Island	N:METH:cg13510050:NRL:TssD743:Island	N:METH:cg18044963:SRRM3:TssU103:Island	N:METH:cg24003225:C3orf70:TssU88:Island	N:METH:cg03735492:ANO7P1:TssD65:Island	N:METH:cg07291005:GALE:TssU133:Shore	N:METH:cg20857228:SPAG1:TssD57:Island	N:METH:cg14215586:HOXC9:TssD641:Island	N:METH:cg06893389:RP11-964E11.2:TssD10989:Island	N:METH:cg11648062:BCAM:TssU257:Island	N:METH:cg13149127:C1orf61:TssU706:Island	N:METH:cg07451080:RP4-555D20.4:TssU383:Island	N:METH:cg24211742:DDX51:TssD289:Island	N:METH:cg17521338:LHX9:TssU118:Island	N:METH:cg22862746:FAM150A:TssD424:Island	N:METH:cg00264208:NAGA:TssD251:Island	N:METH:cg24374159:C10orf25:TssU139:Island	N:METH:cg14595275:PRR29:TssD39:Island	N:METH:cg18108008:BMP8B:TssD5:Island	N:METH:cg14039773:ZNF620:TssU116:Shore	N:METH:cg02887499:HIST1H2BD:TssU36:Shore	N:METH:cg17034036:CAT:TssD555:Shore	N:METH:cg06963844:FBXO6:TssD56:Island	N:METH:cg06194119:TMEM185B:TssU378:Island	N:METH:cg17584804:D4S234E:TssU191:Island	N:METH:cg19766441:SLC34A2:TssU80:Island	N:METH:cg15453345:TADA1:TssD623:Shore	N:METH:cg18500192:KCNH8:TssU17:Island	N:METH:cg07721203:ALDH1A2:TssU12:Island	N:METH:cg23040064:RP11-482M8.3:TssD13:Island	N:METH:cg12227762:GNPNAT1:TssD282:Island	N:METH:cg01667837:GPR37:TssD77:Island	N:METH:cg07025949:ADARB2:TssD827:Island	N:METH:cg10841775:SYT1:TssU137:NA	N:METH:cg12267021:LRTOMT:TssU446:Shore	N:METH:cg15601228:RAP1GAP:TssU519:Island	N:METH:cg03284870:RAMP3:TssU45:Island	N:METH:cg27408540:GPR158-AS1:TssD35:Island	N:METH:cg08173692:PRR18:TssD717:Island	N:METH:cg04896381:TBKBP1:TssU164:Island	N:METH:cg02253567:EXOC7:TssD85:Island	N:METH:cg09705243:RP11-2C24.3:TssD683:Island	N:METH:cg02038168:NA:NA:Island	N:METH:cg06152533:SUMF1:TssU434:Shore	N:METH:cg04684012:MRPL36:TssD481:Island	N:METH:cg09084370:CLUHP3:TssU60:Island	N:METH:cg12819417:CCDC62:TssU82:Island	N:METH:cg16353957:LHX9:TssU370:Island	N:METH:cg25320115:KLHDC9:TssD2:Island	N:METH:cg01835308:SHISA9:TssD423:Island	N:METH:cg01762738:COQ5:TssU251:Shore	N:METH:cg06172475:FLI1:TssU81:Island	N:METH:cg02977643:NA:NA:Island	N:METH:cg11600807:NCR3LG1:TssU94:Island	N:METH:cg07532993:PEX11G:TssU80:Island	N:METH:cg20540942:IRF5:TssU71:Island	N:METH:cg03347559:NA:NA:Island	N:METH:cg06992027:TAGLN2:TssU20:Island	N:METH:cg20275777:IL17D:TssU90:Island	N:METH:cg14251596:ZC3H7B:TssU343:Shore	N:METH:cg00833352:NEBL:TssU597:Shore	N:METH:cg01313904:FOXL1:TssU12:Island	N:METH:cg21718857:DLL3:TssU16:Island	N:METH:cg23831328:NA:NA:Island	N:METH:cg14353079:SMC5-AS1:TssD410:Shore	N:METH:cg24750614:AC140481.8:TssU155:Island	N:METH:cg07700369:CREB3L1:TssD55:Shore	N:METH:cg06685319:RP11-102N12.3:TssD442:Island	N:METH:cg26896912:PRLR:TssD687:NA	N:METH:cg27613455:IKZF3:TssU202:Island	N:METH:cg21265783:CLIP2:TssD518:Shore	N:METH:cg00662647:SLC35F3:TssD33:Island	N:METH:cg24144070:CCDC57:TssU588:Island	N:METH:cg04216289:HES7:TssU486:Shore	N:METH:cg14282137:LIMS2:TssU197:Island	N:METH:cg27525037:GLUL:TssU158:Island	N:METH:cg00660608:CHST15:TssU95:Island	N:METH:cg09006749:LACC1:TssU213:Island	N:METH:cg15314170:SIRPA:TssD188:Island	N:METH:cg27056599:KCNJ12:TssD186:Island	N:METH:cg19814134:VCAN:TssD543:Shore	N:METH:cg24326232:SYNPO2:TssU22:NA	N:METH:cg18451274:NA:NA:NA	N:METH:cg06716959:AC007743.1:TssU128:Shore	N:METH:cg19177600:RASGRP1:TssU173:Island	N:METH:cg06765552:NA:NA:Island	N:METH:cg06952671:ITGA4:TssD112:Island	N:METH:cg25118877:TSPAN17:TssU392:Shore	N:METH:cg22007163:NA:NA:Island	N:METH:cg25242004:PPP1R42:TssU280:Shore	N:METH:cg00099768:KIAA0040:Tss0:Island	N:METH:cg07170231:GPCPD1:TssD821:Shore	N:METH:cg19180546:CCDC122:TssU3:Island	N:METH:cg25485192:SGCE:TssD972:Shore	N:METH:cg02631450:CTA-342B11.2:TssD130:Island	N:METH:cg20752795:GDF7:TssU18:Island	N:METH:cg10484659:NA:NA:NA	N:METH:cg12300292:FZD9:TssU252:Shore	N:METH:cg23795623:CARKD:TssD22:Island	N:METH:cg17003395:RP4-777L9.2:TssU1195:Island	N:METH:cg13957721:C10orf54:TssU48:Island	N:METH:cg24714011:SIGIRR:TssU84:Island	N:METH:cg16860694:FXYD5:TssU2:Island	N:METH:cg26887266:NA:NA:Island	N:METH:cg24799909:CTC-359M8.1:TssD32045:Island	N:METH:cg06344807:RP11-452I5.2:TssU524:Island	N:METH:cg24768974:NA:NA:Island	N:METH:cg24244752:GABRA2:TssD78:Shore	N:METH:cg06127862:FGF12-AS2:TssD315:Island	N:METH:cg15067340:ELMO1:TssU117:Island	N:METH:cg01806295:ARHGEF28:TssU390:Island	N:METH:cg05935052:NA:NA:NA	N:METH:cg05862431:AP006216.10:TssD92:Shore	N:METH:cg06960693:OTOP2:TssU184:Island	N:METH:cg19518132:CTD-3138B18.5:TssD15:Island	N:METH:cg03503802:CELSR1:TssU169:Island	N:METH:cg12785643:GNL1:TssD553:Island	N:METH:cg17053085:NA:NA:Island	N:METH:cg16520800:CYB5R1:TssD13:Island	N:METH:cg24364143:ZBTB8A:TssD671:Island	N:METH:cg06203207:NA:NA:Island	N:METH:cg13969239:NA:NA:Shelf	N:METH:cg06537829:UBB:TssU137:Island	N:METH:cg26269703:RP11-143I21.1:TssU86:Island	N:METH:cg12805420:CLDN7:TssU42:Island	N:METH:cg03963327:RP11-467K18.2:TssD20:Island	N:METH:cg22830112:MAK:TssD1082:Shore	N:METH:cg20288129:SEMA5B:TssD794:Island	N:METH:cg08928693:NA:NA:Island	N:METH:cg02922601:UPK3A:TssU188:Island	N:METH:cg12318400:AMPD3:TssU70:Island	N:METH:cg06060853:MRGBP:TssU926:Island	N:METH:cg13867237:NA:NA:Island	N:METH:cg22388982:COL4A3:TssD235:Shore	N:METH:cg22820935:BCAT2:TssU174:Shore	N:METH:cg09313801:PADI2:TssU96:Island	N:METH:cg15879316:CELSR1:TssU1021:Island	N:METH:cg16379337:TES:TssU98:Island	N:METH:cg04395369:LPAR2:TssD130:Island	N:METH:cg25566568:NA:NA:Shore	N:METH:cg26582829:RBAK:TssD696:Island	N:METH:cg09516362:NQO1:TssD5:Island	N:METH:cg13197406:SPINK2:TssD22:Island	N:METH:cg11697226:TNFRSF11A:TssU136:Island	N:METH:cg08015704:BEST2:TssD5357:Island	N:METH:cg19801556:RAB37:TssD39:Island	N:METH:cg11279933:TSPAN15:TssD67:Island	N:METH:cg05449474:COL11A2:TssU934:Island	N:METH:cg26980033:WWC1:TssU133:Island	N:METH:cg01122187:DNAH11:TssU76:Island	N:METH:cg06912172:MAST4:TssD1053:Island	N:METH:cg00503804:NKD1:TssU535:Island	N:METH:cg04663870:CSMD1:TssD1216:Island	N:METH:cg25875213:ZNF781:TssD80:Island	N:METH:cg17070338:RP11-90L1.8:TssD260:Island	N:METH:cg08745498:LHX5:TssD74:Island	N:METH:cg16290515:SH3D19:TssD551:Island	N:METH:cg08907891:TNFRSF10B:TssU205:Island	N:METH:cg03536654:PIK3IP1:TssU124:Shore	N:METH:cg17200161:KCNK5:TssU6:Island	N:METH:cg12662091:SLC12A8:TssD75:Island	N:METH:cg09926212:ORAI2:TssD117:Island	N:METH:cg08070028:USP2:TssU38:Island	N:METH:cg25213107:B3GAT1:TssU1051:Island	N:METH:cg01662117:FOXA1:TssU170:Island	N:METH:cg14183184:NA:NA:Island	N:METH:cg21798667:BLOC1S4:TssD822:Shore	N:METH:cg23186643:NPB:TssD374:Island	N:METH:cg24183958:GRB10:TssD494:Shore	N:METH:cg11577799:FAM117A:TssD841:Shore	N:METH:cg14364356:NA:NA:NA	N:METH:cg04180428:CATIP-AS1:TssU273:Island	N:METH:cg13952745:RP11-9B6.1:TssU136:Shore	N:METH:cg21088686:RSPO2:TssU43:Shore	N:METH:cg23122409:TMEM132E:TssD57618:Island	N:METH:cg24461412:DHRS7:TssU250:Shore	N:METH:cg06139836:EBF3:TssU855:Island	N:METH:cg25887236:MBP:TssU6:Island	N:METH:cg08065252:APLP1:TssD113:Island	N:METH:cg07222604:NA:NA:Island	N:METH:cg20227763:TDRKH:TssU38:Island	N:METH:cg10247383:ARHGEF26-AS1:TssD25:Island	N:METH:cg10642240:CTB-35F21.2:TssU703:Island	N:METH:cg10083593:CNIH2:TssU211:Island	N:METH:cg08137080:EPHA2:TssD118:Island	N:METH:cg26099876:AGO2:TssD1037:Shore	N:METH:cg22939802:SCN4B:TssU530:Island	N:METH:cg13982823:HMGB1:TssU471:Shore	N:METH:cg00935307:RP11-1398P2.1:TssD60:Island	N:METH:cg23817170:UTS2B:TssD105:Island	N:METH:cg06948825:PM20D2:TssU323:Shore	N:METH:cg11804724:DNAH14:TssD399:Shore	N:METH:cg25326896:FADS1:TssU21:Island	N:METH:cg19771465:ASB18:TssD27402:Shore	N:METH:cg04468551:SLC16A7:TssD53:Shore	N:METH:cg11699925:KLF5:TssU493:Island	N:METH:cg07045816:IHH:TssU70:Island	N:METH:cg05583632:ARL5AP4:TssU268:Island	N:METH:cg06916463:CTD-2184C24.2:TssD118:Island	N:METH:cg03691812:CORO1A:TssD107:Shore	N:METH:cg12631737:FUT4:TssD183:Island	N:METH:cg21305452:RP11-276H7.2:TssD230:Island	N:METH:cg14577472:MYBL2:TssU122:Island	N:METH:cg14329685:RP11-109D9.4:TssD513:Shore	N:METH:cg16717099:XXbac-BPG252P9.10:TssD194:Island	N:METH:cg07711954:MAST3:TssD343:Island	N:METH:cg25366390:NA:NA:Shore	N:METH:cg21348210:NA:NA:Island	N:METH:cg16318768:RP11-175K6.2:TssD385:Island	N:METH:cg05642308:FAM46B:TssU194:Shore	N:METH:cg13042252:SBSPON:TssU248:Island	N:METH:cg04618002:FSCN1:TssU2:Island	N:METH:cg09811123:SLC35F3:TssD384:Island	N:METH:cg21241317:PPT2:TssU60:Shore	N:METH:cg12566138:DDIT4L:TssU16:Shore	N:METH:cg25014180:RP1-199J3.6:TssD1183:Island	N:METH:cg19376806:NA:NA:Island	N:METH:cg01708552:NAT16:TssD8012:Island	N:METH:cg23685759:SLIT1:TssD250:Island	N:METH:cg26896499:SUSD4:TssD384:Shore	N:METH:cg10053540:IFT43:TssU189:Shore	N:METH:cg11015188:SETD8:TssU134:Island	N:METH:cg15332750:PPP1R18:TssD5582:NA	N:METH:cg15246719:HNF1B:TssD2756:Island	N:METH:cg06882199:SOX13:TssD967:Island	N:METH:cg21496913:AKT1:TssU317:Island	N:METH:cg03027037:NAPB:TssU247:Shore	N:METH:cg01251714:RP5-1059L7.1:TssD154:Island	N:METH:cg11576123:NA:NA:Island	N:METH:cg26215967:SH3GL3:TssU84:Island	N:METH:cg01953591:F5:TssD22:NA	N:METH:cg19754861:SULF2:TssU200:Island	N:METH:cg15190742:BEND4:TssD61:Island	N:METH:cg27565555:BMP7:TssD1172:Island	N:METH:cg17569492:MAPT:TssD54618:Island	N:METH:cg18847823:RP11-222K16.2:TssD273:Island	N:METH:cg22234897:KCNAB3:TssD870:Island	N:METH:cg15457745:RGS6:TssD218:Island	N:METH:cg21073859:LINC01237:TssD43:Island	N:METH:cg23524294:HIST1H2BD:TssU33:Shore	N:METH:cg05059304:SYCP2L:TssU18:Shore	N:METH:cg06573644:PPARG:TssD213:Island	N:METH:cg05373286:VDAC2:TssU235:Shore	N:METH:cg26399778:SH3RF2:TssU57:Island	N:METH:cg01593751:TOM1L1:TssD29:Island	N:METH:cg20621715:LLfos-48D6.2:TssD38796:Island	N:METH:cg16275739:CLDN10:TssU120:Island	N:METH:cg00731917:NA:NA:Island	N:METH:cg16342149:IDNK:TssD451:Island	N:METH:cg26256401:RP4-555D20.3:TssU846:Island	N:METH:cg02278335:LINC00925:TssU411:Island	N:METH:cg21035222:RP11-973N13.4:TssD806:Shore	N:METH:cg02252672:NRARP:TssD1202:Island	N:METH:cg14399078:ADPRH:TssD278:Island	N:METH:cg10561835:NKX2-8:TssU136:Shore	N:METH:cg03545133:ST3GAL2:TssU306:Island	N:METH:cg05214690:ADAMTS2:TssD229:Island	N:METH:cg02022425:NA:NA:Island	N:METH:cg26459700:CAMK1D:TssU575:Island	N:METH:cg00594866:ACKR3:TssD292:Shore	N:METH:cg23418645:GPHN:TssU94:Shore	N:METH:cg03031902:CTD-2369P2.8:TssU68:Shore	N:METH:cg19059423:NA:NA:Shore	N:METH:cg17284809:RHBDL3:TssU723:Shore	N:METH:cg05391318:NR5A2:TssU270:Island	N:METH:cg18228326:PADI2:TssU137:Island	N:METH:cg04550285:ERCC6:TssU208:Shore	N:METH:cg10228307:NEGR1:TssD616:Shore	N:METH:cg14198172:LAMTOR5:TssU53:Shore	N:METH:cg04542489:BCL2L2:TssU226:Shelf	N:METH:cg11801107:EPHA8:TssU337:Island	N:METH:cg03760809:RP11-470C13.4:TssD9:Shore	N:METH:cg05421564:FAM150A:TssD751:Shore	N:METH:cg19594156:PLXDC1:TssD249:Shore	N:METH:cg12739034:PTGER3:TssU134:Island	N:METH:cg25835669:TUBA8:TssU13:Island	N:METH:cg05909475:ETV3:TssU536:Shore	N:METH:cg05697231:STOML1:TssD336:Shore	N:METH:cg00254802:CPPED1:TssD224:Island	N:METH:cg03119639:GPR85:TssU110:NA	N:METH:cg25613910:RP11-356J5.12:TssU378:NA	N:METH:cg26741595:HIST1H2BD:TssD16:Shore	N:METH:cg11117364:AMOTL1:TssD180:Island	N:METH:cg17259656:ABLIM3:TssD45:Island	N:METH:cg17669542:DNAH6:TssU25:Island	N:METH:cg19481816:TBC1D19:TssU188:Shore	N:METH:cg15681628:COX6B2:TssU122:Island	N:METH:cg22225105:FBXO27:TssU43:Island	N:METH:cg21305471:ZNF671:TssU229:Shore	N:METH:cg09822051:VPS45:TssU267:Shore	N:METH:cg02454982:SMIM1:TssU152:Island	N:METH:cg15131647:NPR1:TssU230:Island	N:METH:cg26720389:ARL10:TssD38:Island	N:METH:cg14480134:SLC12A5:TssD2665:Shore	N:METH:cg19022827:ZNF878:TssD222:Island	N:METH:cg02700714:GOLGA8B:TssU494:Island	N:METH:cg18777231:ZNF512B:TssD130:Island	N:METH:cg22058855:NA:NA:Island	N:METH:cg10019132:RP11-373N24.2:TssU1254:Shore	N:METH:cg22368664:P2RX2:TssU171:Island	N:METH:cg03443162:HID1:TssD89:Island	N:METH:cg07532515:CDH22:TssU79:Island	N:METH:cg13094036:CRHR2:TssU44:Island	N:METH:cg09264330:YJEFN3:TssD3467:Island	N:METH:cg17146570:EDN3:TssU121:Island	N:METH:cg24561572:FMNL1:TssD1:Island	N:METH:cg07725355:SSPN:TssD43:Island	N:METH:cg24407243:ZNF738:TssD23:NA	N:METH:cg24163616:LOXL4:TssD50:Island	N:METH:cg02399571:DLG4:TssU1198:Shore	N:METH:cg26399201:SOWAHA:TssD124:Island	N:METH:cg13652513:RP11-486O13.2:TssD756:Island	N:METH:cg21506059:HELZ:TssU203:Island	N:METH:cg09273054:MAL2:TssU58:Shore	N:METH:cg16464045:AC010226.4:TssU220:Shore	N:METH:cg00799826:TRIM31:TssD2235:Shore	N:METH:cg06372929:COQ10A:TssU200:Island	N:METH:cg17892556:ZNF625:TssD66:Island	N:METH:cg13514050:GGT7:TssD41:Island	N:METH:cg11360768:WHSC1L1:TssU13:Island	N:METH:cg26343512:NA:NA:NA	N:METH:cg04115659:PIK3AP1:TssD148:Island	N:METH:cg19464016:PRDM1:TssU238:Shore	N:METH:cg17512860:OFD1:TssU52:Island	N:METH:cg19254479:KCNQ4:TssU494:Island	N:METH:cg25689079:NA:NA:NA	N:METH:cg23609811:HIST1H2AG:TssU105:Island	N:METH:cg04411123:KLHL32:TssU263:Island	N:METH:cg03862225:CTBP2:TssU714:Island	N:METH:cg20813081:GFI1:TssU458:Island	N:METH:cg27414655:PRDM5:TssD839:Shore	N:METH:cg24343755:PDSS1:TssD498:Island	N:METH:cg09818171:FERMT1:TssD49:Island	N:METH:cg09018444:PTCHD2:TssD303:Island	N:METH:cg02582925:ARSB:TssU72:Shore	N:METH:cg11015038:INSM1:TssD802:Island	N:METH:cg01751470:ATOH8:TssU230:Island	N:METH:cg20981182:CREB3L1:TssU45:Shore	N:METH:cg01591431:C11orf63:TssD51:Island	N:METH:cg07798380:FEZF1-AS1:TssD734:Island	N:METH:cg10363975:GPR126:TssU95:Island	N:METH:cg04112169:NA:NA:NA	N:METH:cg21446930:TANC1:TssU292:Island	N:METH:cg03454876:LINC00636:TssD44945:Shore	N:METH:cg25062137:NA:NA:Island	N:METH:cg25202131:NA:NA:Island	N:METH:cg26583041:HEIH:TssD49:Island	N:METH:cg24517325:NA:NA:NA	N:METH:cg01678172:GPR135:TssU85:Island	N:METH:cg01972875:FAM65A:TssD138:Island	N:METH:cg17378691:TAP1:TssD814:Island	N:METH:cg03671191:SPACA6P:TssD100:Island	N:METH:cg09008896:YPEL2:TssD1089:Shore	N:METH:cg03859495:ITGAX:TssD22837:NA	N:METH:cg11102611:B3GNT5:TssD79:Island	N:METH:cg04914105:PTPN9:TssU412:Shore	N:METH:cg22211233:MCCC1:TssU208:Shore	N:METH:cg02950886:SIGIRR:TssD137:Island	N:METH:cg02262662:NEUROG3:TssU221:Island	N:METH:cg21852439:GRID2:TssD816:Island	N:METH:cg02221347:DARS:TssD33:Island	N:METH:cg13577744:STEAP2-AS1:TssD136:Island	N:METH:cg11333230:CDK16:TssD90:Island	N:METH:cg11491749:AC007246.3:TssD613:Shore	N:METH:cg23709674:KCTD20:TssU30:Island	N:METH:cg09431913:EGR3:TssU1422:Island	N:METH:cg02980693:GATA2:TssD522:Island	N:METH:cg27464311:HOXB8:TssU45:Shore	N:METH:cg01935747:TARID:TssD592:Shore	N:METH:cg00767642:NMNAT2:TssD316:Island	N:METH:cg18617393:TNFRSF13C:TssD321:Island	N:METH:cg18335243:PTGS2:TssD37:Shore	N:METH:cg13964378:KDELC1:TssD302:Island	N:METH:cg12113561:CTB-58E17.1:TssD1510:Island	N:METH:cg00355802:DUSP4:TssU797:Island	N:METH:cg07386190:GLUL:TssU111:Island	N:METH:cg16473125:NA:NA:Island	N:METH:cg06861880:CYP1B1-AS1:TssD371:Island	N:METH:cg12720839:ACOT11:TssD219:Island	N:METH:cg15572012:PPP1R35:TssU7:Island	N:METH:cg17918682:DBR1:TssU9:Island	N:METH:cg01962510:DGCR5:TssU191:Shore	N:METH:cg19915064:MAP6:TssD48:Island	N:METH:cg22783180:NA:NA:Island	N:METH:cg03717555:CYP26B1:TssU622:Island	N:METH:cg20006924:RORA:TssU457:Shore	N:METH:cg04135106:NA:NA:NA	N:METH:cg17764989:FENDRR:TssD3346:Island	N:METH:cg18786479:CD247:TssD62633:Island	N:METH:cg08539179:SNAP47:TssU293:NA	N:METH:cg22021322:HPCA:TssD450:Shore	N:METH:cg22008625:SOX7:TssU363:Island	N:METH:cg25095587:MICB:TssU179:Island	N:METH:cg08496276:COL23A1:TssU112:Island	N:METH:cg14344315:NA:NA:Island	N:METH:cg01419757:C11orf70:TssU4:Island	N:METH:cg07561507:S1PR5:TssD73:Shore	N:METH:cg05210668:RASD2:TssD400:Island	N:METH:cg12905608:ACBD7:TssD94:Island	N:METH:cg15123881:CITED4:TssU94:Island	N:METH:cg11053304:NA:NA:Island	N:METH:cg25807071:PPP1R18:TssD273:Island	N:METH:cg13909879:NKX6-1:TssU1395:Shore	N:METH:cg02886549:GPR124:TssD248:Island	N:METH:cg13486170:NA:NA:Shore	N:METH:cg00601350:ZNF879:TssD4:Island	N:METH:cg07672449:RNASEK-C17orf49:TssU28:Shore	N:METH:cg09441963:NA:NA:Island	N:METH:cg22580391:RP11-373N24.2:TssU1212:Shore	N:METH:cg24187051:ZNRD1-AS1:TssU155:Shore	N:METH:cg09013981:NA:NA:NA	N:METH:cg19720914:IRF2BP2:TssU1222:Island	N:METH:cg20000047:ABHD4:TssU325:Shore	N:METH:cg15925383:FOXG1-AS1:TssD6067:NA	N:METH:cg25430696:TSR1:TssU62:Island	N:METH:cg23161794:NA:NA:Shore	N:METH:cg18734304:FOXL2:TssD167:Island	N:METH:cg08523505:ATXN1:TssU1261:Island	N:METH:cg23967540:DMTN:TssD85:Island	N:METH:cg07721458:SYT5:TssD643:Island	N:METH:cg15119375:CLUHP3:TssD82:Island	N:METH:cg21653184:ZSCAN18:TssD210:Island	N:METH:cg14204281:RXRA:TssU954:Island	N:METH:cg05245861:CCDC178:TssU3:Island	N:METH:cg10426502:NA:NA:Shelf	N:METH:cg08905496:RXRG:TssD78:NA	N:METH:cg00257704:NA:NA:Island	N:METH:cg12351126:GLIPR1L2:TssD13:Island	N:METH:cg17482197:PMEPA1:TssU37:Shore	N:METH:cg00665492:SLITRK3:TssD66:NA	N:METH:cg24720571:NRN1:TssU50:Island	N:METH:cg24802771:ZNF141:Tss0:Island	N:METH:cg22370005:DPY19L2P4:TssD244:Shore	N:METH:cg07079445:CTPS2:TssD96:Island	N:METH:cg04272632:CSMD2:TssD1476:Island	N:METH:cg12508331:RP11-473M20.16:TssU718:Island	N:METH:cg05801648:SYK:TssD211:Island	N:METH:cg17216759:CD47:TssU488:Island	N:METH:cg25458630:GSX2:TssU12:Island	N:METH:cg15336269:NA:NA:Shore	N:METH:cg05565239:RTN1:TssD119:Island	N:METH:cg10523966:BMP8A:TssD216:Island	N:METH:cg21784541:PEX11G:TssD159:Island	N:METH:cg11341711:SLC1A5:TssD68:Shore	N:METH:cg06526189:MAD2L1BP:TssD390:Shore	N:METH:cg06963053:NEUROD1:TssD71:Island	N:METH:cg09822538:NTNG1:TssD168:Shore	N:METH:cg08017858:P4HA3:TssD28:Island	N:METH:cg10545927:RBBP4:TssD273:Island	N:METH:cg03706954:TNFSF11:TssD328:NA	N:METH:cg10663055:NT5E:TssU52:Shore	N:METH:cg06824297:RWDD2B:TssU95:Shore	N:METH:cg08391356:MICB:TssU610:Island	N:METH:cg14661159:NA:NA:Island	N:METH:cg18523979:IQSEC1:TssD45:Island	N:METH:cg26488527:PPL:TssD413:Island	N:METH:cg18354742:SPINT2:TssD40:Island	N:METH:cg04084295:SOGA3:TssD9:Shelf	N:METH:cg23530245:TMEM123:TssU334:Shore	N:METH:cg23019717:MAD2L1BP:TssU134:Shore	N:METH:cg16797020:DNAH12:TssU46:NA	N:METH:cg20824549:LHX4-AS1:TssU264:Shore	N:METH:cg00415978:SYNPO2:TssU72:NA	N:METH:cg18786125:MEGF6:TssU407:Shore	N:METH:cg26790372:EPB41L3:TssD541:Island	N:METH:cg21251000:BIVM:TssD28:Island	N:METH:cg00395262:CCDC39-AS1:TssU123:Island	N:METH:cg00622837:NA:NA:Island	N:METH:cg18475039:CD70:TssD1045:Shore	N:METH:cg09002836:PGBD1:TssU145:Island	N:METH:cg02475377:TRIB3:TssD769:Island	N:METH:cg09981996:KCNN1:TssU723:Island	N:METH:cg18209835:GRID2IP:TssD27704:Island	N:METH:cg04199943:HLA-L:TssD329:Island	N:METH:cg04524120:ZNF570:TssU12:Island	N:METH:cg23704936:NA:NA:Island	N:METH:cg01626227:TRIM4:TssU65:Island	N:METH:cg16691224:P3H4:TssU53:Island	N:METH:cg07208333:PIK3R1:TssU144:Island	N:METH:cg09563244:SSTR2:TssD774:Island	N:METH:cg05094808:RP11-373N24.2:TssU1247:Shore	N:METH:cg04614760:CTB-60E11.9:TssU225:Shore	N:METH:cg18618355:ZNF599:TssU207:Shore	N:METH:cg04124126:MAP7:TssD58:Island	N:METH:cg04532952:CA4:TssD441:Shore	N:METH:cg17705658:MTMR9LP:TssD54:Island	N:METH:cg22874858:PDE11A:TssU399:Island	N:METH:cg21029447:LTB:TssD1612:Island	N:METH:cg23524341:ACE:TssU191:Island	N:METH:cg24208172:CDS1:TssD456:Island	N:METH:cg13494334:RP11-950C14.7:TssD31:Island	N:METH:cg17800473:TMEM98:TssD293:Island	N:METH:cg16640096:COL4A3:TssD508:Shore	N:METH:cg13325154:PITX3:TssU8:Island	N:METH:cg10696724:NA:NA:Island	N:METH:cg03479657:TRABD2A:TssU59:Island	N:METH:cg15442988:NA:NA:Island	N:METH:cg16682385:ARG2:TssU174:Island	N:METH:cg01194901:FCRLB:TssD1391:Island	N:METH:cg22994808:MAP1LC3A:TssU2:Island	N:METH:cg21487923:LINC00941:TssD751:Island	N:METH:cg26816707:NA:NA:Shore	N:METH:cg27246729:ACADS:TssU121:Shore	N:METH:cg15286044:CRTAC1:TssD615:Island	N:METH:cg06974483:SPRY1:TssU120:Shore	N:METH:cg14983698:ESYT3:TssU159:Island	N:METH:cg13683125:RP1-170O19.14:TssD433:Island	N:METH:cg22890950:PPAPDC1A:TssU332:Shore	N:METH:cg24528523:SLC22A18:TssD157:Island	N:METH:cg09809276:COL19A1:TssD59:Shore	N:METH:cg19628758:NA:NA:Island	N:METH:cg13309421:NA:NA:Shore	N:METH:cg17700633:CTC-250I14.6:TssD530:Island	N:METH:cg20110591:LHB:TssU761:Island	N:METH:cg13326172:MMP28:TssU33:Island	N:METH:cg14250130:PFKP:TssU352:Island	N:METH:cg03851490:CXorf22:TssU58:NA	N:METH:cg01892980:MARC1:TssD409:Island	N:METH:cg19601674:SHC2:TssU835:Island	N:METH:cg08129374:BIK:TssU250:Island	N:METH:cg18368297:SOX21-AS1:TssU43:Island	N:METH:cg08748100:NA:NA:Shore	N:METH:cg01788448:MICB:TssU445:Shore	N:METH:cg08701952:RP11-795J1.1:TssU32:Shore	N:METH:cg16842423:GALNT18:TssU425:Shore	N:METH:cg16070123:NA:NA:Island	N:METH:cg06847146:CDCA7L:TssD90:Island	N:METH:cg18811597:AC004987.9:TssU170:Island	N:METH:cg13225413:ZNF232:TssU293:Shore	N:METH:cg11919558:AC007365.3:TssD604:NA	N:METH:cg24940248:BCL9L:TssU554:Shore	N:METH:cg14724283:PTPRU:TssD1350:Island	N:METH:cg15597424:NA:NA:Island	N:METH:cg21495139:TMEM179:TssD330:Island	N:METH:cg26094185:RGCC:TssU112:Island	N:METH:cg11948456:AC009948.5:TssU335:Island	N:METH:cg13222081:SLC7A7:TssD104:Shore	N:METH:cg05831308:HSPB8:TssD36:NA	N:METH:cg06824727:DHRS1:TssD46:Island	N:METH:cg06108395:NR2F6:TssU565:Island	N:METH:cg14037036:PIGV:TssU391:Shore	N:METH:cg25712735:ARHGEF25:TssD124:Island	N:METH:cg23639917:NA:NA:Shore	N:METH:cg13457172:VAX1:TssU34:Island	N:METH:cg16984335:CYP27B1:TssD418:Island	N:METH:cg00225144:TEX10:TssD522:Shore	N:METH:cg08980578:KCNK6:TssD152:Shore	N:METH:cg05233674:PACSIN1:TssU66:Island	N:METH:cg00573880:SH3D21:TssD19:Island	N:METH:cg27493928:AEBP1:TssU115:Island	N:METH:cg22949149:AK5:TssD192:Shore	N:METH:cg07035503:NEUROG1:TssU326:Island	N:METH:cg24860475:PHLDA2:TssU595:Island	N:METH:cg27098807:DBN1:TssD17096:Shore	N:METH:cg17366378:CTD-2651B20.1:TssD819:Island	N:METH:cg03024619:GPR27:TssD106:Island	N:METH:cg01069791:CTA-221G9.12:TssD1265:NA	N:METH:cg27391396:NANOS3:TssD508:Island	N:METH:cg07550334:MLH3:TssU35:Shore	N:METH:cg01560739:ZNF860:TssU66:Island	N:METH:cg15862406:SLC16A3:TssU1293:Island	N:METH:cg02724271:TTC9B:TssU54:Island	N:METH:cg11826685:SLC39A6:TssD635:Shore	N:METH:cg20636249:SHISA2:TssD1131:Shore	N:METH:cg23694616:NDST3:TssU85:Shore	N:METH:cg05438508:ABHD6:TssU478:Shore	N:METH:cg21477508:FGF5:TssU853:Shore	N:METH:cg01165575:ALDOA:TssD85:Shore	N:METH:cg12412075:LIN7B:TssU59:Island	N:METH:cg03470396:COL9A2:TssU83:Island	N:METH:cg24154054:ZKSCAN4:TssU250:Shore	N:METH:cg10227705:FXYD5:TssD21:Island	N:METH:cg24037629:PPP1R9B:TssD1452:Island	N:METH:cg18095725:HIST1H2BD:TssD761:Shore	N:METH:cg23062112:ANO3:TssU39:Island	N:METH:cg10333802:RP1-292L20.3:TssU59:Shore	N:METH:cg15100945:LRRC8D:TssD26:Shore	N:METH:cg15925940:CEP170B:TssU988:Island	N:METH:cg15217978:EHBP1L1:TssU180:Shore	N:METH:cg09837361:GMEB1:TssD838:Shore	N:METH:cg16747567:RP1-292L20.3:TssU29:Shore	N:METH:cg23730260:LMO1:TssU145:Shore	N:METH:cg02557189:GNB2:TssD33:Island	N:METH:cg08274234:SEMA3E:TssD156:NA	N:METH:cg22475246:SCCPDH:TssD677:Island	N:METH:cg10042319:NMUR1:TssD236:Island	N:METH:cg16492377:DSC3:TssU29:Island	N:METH:cg00262776:PLBD1-AS1:TssD41:Island	N:METH:cg09706850:RBM11:TssD71:Island	N:METH:cg26490054:SLC5A8:TssD130:Shore	N:METH:cg19515239:SEMA3F:TssD204:Island	N:METH:cg00128353:NEURL1:TssD236:Island	N:METH:cg00074244:RP3-414A15.10:TssD1:Island	N:METH:cg03078339:BDKRB2:TssU29:NA	N:METH:cg00354179:KIAA1614:TssU811:Island	N:METH:cg09279615:RP11-9L18.3:TssU77:Island	N:METH:cg11075754:AC104066.1:TssU68:Island	N:METH:cg03383158:LINC01460:TssD308:Shore	N:METH:cg08924374:PRDM12:TssD17418:Island	N:METH:cg00170536:C1orf101:TssU116:Island	N:METH:cg02669349:DDIT4:TssU772:Shore	N:METH:cg01016521:FAM63A:TssU112:Shore	N:METH:cg05417803:LRP4:TssD1479:Shore	N:METH:cg01100912:EFNA5:TssD939:Island	N:METH:cg19487718:ACSL1:TssD265:Island	N:METH:cg14419581:PTRF:TssD17291:Island	N:METH:cg04850366:RP11-379F12.4:TssU730:Island	N:METH:cg16005540:NANOS3:TssD7581:Island	N:METH:cg00550725:RMDN1:TssU170:Shore	N:METH:cg13951527:HIC1:TssU233:Island	N:METH:cg03749507:TAF6L:TssU215:Shore	N:METH:cg02660823:PRKCG:TssD24837:Shore	N:METH:cg17199247:SUMF1:TssU157:Island	N:METH:cg26163699:SUMF1:TssU143:Island	N:METH:cg01939117:CENPT:TssD39:Island	N:METH:cg01814098:ALDH7A1:TssD97:Island	N:METH:cg24044288:TRIM7:TssU27:Island	N:METH:cg01492470:NA:NA:NA	N:METH:cg00475085:RP11-881M11.2:TssD211:Shore	N:METH:cg22498251:TWIST1:TssU414:Island	N:METH:cg11379392:SLC1A5:TssD45:Island	N:METH:cg22560190:CNTN1:TssU47:Shore	N:METH:cg23931558:SEPN1:TssU208:Shore	N:METH:cg01535698:FMN2:TssU45:Island	N:METH:cg10658542:SYT10:TssU60:Island	N:METH:cg04727332:IGFBP3:TssD224:Island	N:METH:cg02229775:CACNG4:TssD415:Island	N:METH:cg16732469:ZFP3:TssD66:Island	N:METH:cg00979195:NA:NA:Shore	N:METH:cg08929188:CALCA:TssU1421:Island	N:METH:cg21609826:EFNA1:TssU673:Island	N:METH:cg14475758:HLA-DMA:TssD6:NA	N:METH:cg22832061:EGLN3:TssU125:Island	N:METH:cg25036095:RASGEF1B:TssU19:Shore	N:METH:cg03061352:SLC12A4:TssD187:Shore	N:METH:cg02220985:FAM86GP:TssD375:Island	N:METH:cg02604675:HELT:TssU1194:Shore	N:METH:cg04838747:GFI1:TssU210:Island	N:METH:cg26077100:SOX7:TssD254:Island	N:METH:cg16016270:KLHL14:TssD917:Island	N:METH:cg24761507:RP11-445F12.1:TssU8:Island	N:METH:cg11964938:POLD1:TssU218:Island	N:METH:cg15630907:LINC00900:TssU2:Island	N:METH:cg16343533:SULF2:TssU130:Island	N:METH:cg24984301:RP11-768F21.1:TssU483:Island	N:METH:cg01291029:CCDC13:TssU110:Island	N:METH:cg08073166:PPP1R9A:TssD590:Shore	N:METH:cg26205131:SLC6A3:TssD668:Island	N:METH:cg19982658:AP1G2:TssD9:Island	N:METH:cg08595804:NA:NA:Island	N:METH:cg03648780:OSBP2:TssD158:Island	N:METH:cg19825639:NAP1L4:TssU605:Shore	N:METH:cg03434847:KCNN3:TssU293:NA	N:METH:cg13736263:PDZD7:TssU282:Island	N:METH:cg14981137:CTD-2314G24.2:TssD470:Island	N:METH:cg16155655:ACVR1C:TssU176:Island	N:METH:cg13604887:ZNF43:TssD37:Shore	N:METH:cg11682124:KCNK6:TssU48:Island	N:METH:cg21437521:SLC1A4:TssU160:Shore	N:METH:cg09866757:BARHL2:TssD2461:Shore	N:METH:cg01076997:ELFN2:TssD615:Island	N:METH:cg23270359:MRI1:TssU15:Island	N:METH:cg17106175:BSCL2:TssD22:Island	N:METH:cg13436055:F2R:TssU441:Island	N:METH:cg04274800:LINC00909:TssU349:Shore	N:METH:cg21700532:SDR16C5:TssD134:Island	N:METH:cg08682341:INPP5A:TssD121:Shore	N:METH:cg01652914:IGDCC4:TssD6:NA	N:METH:cg17271180:ISL2:TssU40:Island	N:METH:cg23501240:NDUFA4L2:TssD7:Island	N:METH:cg27399414:CLSTN1:TssU8:Island	N:METH:cg05829479:C6orf141:TssU281:Shore	N:METH:cg23080559:KCNK10:TssU422:Island	N:METH:cg09180262:SAMD11:TssD413:Island	N:METH:cg02121330:PRKCH:TssU329:Island	N:METH:cg23914146:GAREM:TssU820:Island	N:METH:cg24774306:CXCL6:TssU192:Shore	N:METH:cg11989011:SLC37A2:TssD316:Island	N:METH:cg16026114:NA:NA:Island	N:METH:cg03210589:DOK4:TssD421:NA	N:METH:cg26182254:ZNF280D:TssD286:Island	N:METH:cg13147717:NLGN1:TssU165:Shore	N:METH:cg23661344:PLD6:TssU48:Island	N:METH:cg27650778:RTBDN:TssD65:Island	N:METH:cg15543616:KCNA1:TssU48:Island	N:METH:cg04617251:CNTN5:TssD49:Island	N:METH:cg24740218:NA:NA:NA	N:METH:cg25377802:LINC00693:TssD564:Island	N:METH:cg00245538:PCDH20:TssU114:NA	N:METH:cg00849368:TTC37:TssD238:Island	N:METH:cg23563443:SORBS3:TssU220:Island	N:METH:cg06836338:ATPAF2:TssD383:Shore	N:METH:cg09158990:WNT1:TssU125:Island	N:METH:cg15991072:IL12RB2:TssD356:NA	N:METH:cg10576280:PLEKHA1:TssU391:Shore	N:METH:cg08882060:EMB:TssD521:Island	N:METH:cg18804985:CXCL2:TssU215:Island	N:METH:cg22702618:CRLF1:TssD134:Island	N:METH:cg03506609:SH3D21:TssD69:Island	N:METH:cg02613435:LZTS2:TssD105:Island	N:METH:cg23205874:OPRL1:TssU4:Island	N:METH:cg23418339:LINC00605:TssU58:Island	N:METH:cg21293611:PRR5:TssU217:Island	N:METH:cg16080450:PPP1R35:TssU2:Island	N:METH:cg04570149:NA:NA:Shore	N:METH:cg01163298:DDN:TssU315:Shore	N:METH:cg15318396:AP001432.14:TssU437:Island	N:METH:cg10131657:PKHD1L1:TssU122:Island	N:METH:cg03711698:NA:NA:NA	N:METH:cg11961618:PHLDA2:TssU1158:Shore	N:METH:cg01978105:RLTPR:TssU67:Island	N:METH:cg25446309:NA:NA:Island	N:METH:cg26079699:CCL2:TssD27:NA	N:METH:cg02468121:NA:NA:Island	N:METH:cg26672794:RUNX3:TssU762:Island	N:METH:cg22614075:ZSCAN16:TssU220:NA	N:METH:cg09624261:RP11-414H17.5:TssD866:Island	N:METH:cg07413941:LYPD6B:TssU13:Shore	N:METH:cg22669058:KCNK13:TssD261:Island	N:METH:cg09720758:MFHAS1:TssU342:Shore	N:METH:cg23468897:PDE11A:TssU115:Island	N:METH:cg14776962:HIST1H2BH:TssD19:Island	N:METH:cg14745925:FTSJ1:TssU170:Island	N:METH:cg13491644:NEURL1:TssU152:Shore	N:METH:cg14430111:TM7SF2:TssU1:Island	N:METH:cg02090656:ARHGEF26:TssD612:Island	N:METH:cg08121175:NA:NA:Shore	N:METH:cg03681341:RP1-199J3.6:TssD1960:Island	N:METH:cg05989775:CDKN1C:TssD46:Island	N:METH:cg01154241:HGSNAT:TssD986:Shore	N:METH:cg06460511:MROH6:TssD975:Island	N:METH:cg12377578:GRIN2C:TssU182:Island	N:METH:cg17342064:ALOXE3:TssD8351:Island	N:METH:cg19615174:SEMA6B:TssU75:Island	N:METH:cg02192472:PDF:TssU446:Shore	N:METH:cg05982485:GABRA1:TssU2:NA	N:METH:cg21198010:TMEM91:TssD639:Island	N:METH:cg15195321:HAND2-AS1:TssU301:Island	N:METH:cg05176349:VCAN:TssD6:Shore	N:METH:cg07747181:RP4-550H1.7:TssU484:Island	N:METH:cg04659729:VARS:TssD589:Shore	N:METH:cg00576331:EFEMP2:TssU102:Island	N:METH:cg17853587:NDST3:TssU388:Shore	N:METH:cg27513573:NA:NA:Island	N:METH:cg24668089:KCNH8:TssU196:Island	N:METH:cg14947263:CYP26B1:TssU1406:Island	N:METH:cg11348338:RP11-131L23.1:TssD30707:NA	N:METH:cg24843646:CD109:TssD141:Island	N:METH:cg10349758:RCOR2:TssD153:Island	N:METH:cg21803245:CEP170B:TssU494:Island	N:METH:cg08311250:C14orf169:TssU211:Shore	N:METH:cg25998402:MSX2:TssU39:Island	N:METH:cg18123026:EGR3:TssU131:Island	N:METH:cg02458039:PYCR2:TssD220:Shore	N:METH:cg26548288:RPP25:TssU10:Island	N:METH:cg14826226:CRABP1:TssD273:Island	N:METH:cg00410872:EEF1A2:TssD1671:Island	N:METH:cg06513194:NA:NA:Shore	N:METH:cg07157571:NA:NA:Island	N:METH:cg16591816:LINC00574:TssD496:Shore	N:METH:cg17536086:DGKA:TssU83:Shore	N:METH:cg23463742:KDF1:TssU184:Island	N:METH:cg04843946:LYRM2:TssD112:Shore	N:METH:cg04476062:ZNF844:TssD396:Island	N:METH:cg10310081:RP11-367J11.3:TssU159:NA	N:METH:cg21656748:FAM47E:TssD89:Island	N:METH:cg24997298:PMP22:TssU155:Island	N:METH:cg27029380:TRIM16:TssD434:NA	N:METH:cg05826626:TAP1:TssD894:Island	N:METH:cg24361896:PYCR2:TssU322:Island	N:METH:cg04044445:EXT2:TssD37:Island	N:METH:cg13509322:NA:NA:Island	N:METH:cg03431544:C1QTNF1:TssD523:Island	N:METH:cg05863587:CALY:TssU77:Island	N:METH:cg03369344:DLEU1:TssD48716:Island	N:METH:cg02071292:GLIPR1L2:TssD199:Island	N:METH:cg09581551:SOBP:TssU1001:Island	N:METH:cg17460200:INAFM1:TssU582:Island	N:METH:cg27572826:GBAP1:TssD41:Island	N:METH:cg18517961:SPNS2:TssU223:Shore	N:METH:cg04267436:ZDHHC22:TssU168:Island	N:METH:cg24028094:ARSG:TssD1135:Shore	N:METH:cg15454895:MIAT:TssU10:Island	N:METH:cg10461004:LINC01096:TssU70:Island	N:METH:cg00894435:SV2B:TssU214:Island	N:METH:cg25481538:HSPB8:TssD234:NA	N:METH:cg23542308:CRIP2:TssD274:Island	N:METH:cg23616309:TFEB:TssD51:Shore	N:METH:cg12473009:AC129492.6:TssD271:Island	N:METH:cg25106461:PACS2:TssU413:Island	N:METH:cg23039471:AKAP5:TssD564:Shore	N:METH:cg06477715:PAN3-AS1:TssD409:Shore	N:METH:cg23479586:ARPP19:TssD738:Shore	N:METH:cg17091361:TEKT3:TssU117:Island	N:METH:cg22819616:EPPK1:TssD11:Shore	N:METH:cg27264249:CNTN4:TssD1075:Island	N:METH:cg23868141:CELF5:TssD1742:Island	N:METH:cg23318713:PLAU:TssU166:Island	N:METH:cg10880755:NIM1K:TssD66:Island	N:METH:cg08405219:PM20D2:TssU6:Island	N:METH:cg10125626:FOXQ1:TssU192:Island	N:METH:cg13501181:EGFEM1P:TssU4:Island	N:METH:cg00032756:NELL2:TssD253:Shore	N:METH:cg21718229:TMEM25:TssU91:Island	N:METH:cg04992837:PEX11G:TssD36:Island	N:METH:cg26843848:NA:NA:Island	N:METH:cg14814333:VGF:TssD986:Island	N:METH:cg06514344:B3GNT3:TssU85:Shore	N:METH:cg11027354:DAP:TssU292:Island	N:METH:cg27522270:MED14:TssU6:Island	N:METH:cg07229938:HMX2:TssU39:Island	N:METH:cg10932068:TBX1:TssU323:Island	N:METH:cg10598353:HSPA1A:TssD145:Island	N:METH:cg06676847:LGALS8:TssD182:Island	N:METH:cg09590094:MICAL3:TssD743:Island	N:METH:cg20620147:KCNK15-AS1:TssU216:Island	N:METH:cg06870995:AP3B2:TssU11:Island	N:METH:cg14095983:TJP2:TssD979:Island	N:METH:cg21810188:VCAN:TssD12:Shore	N:METH:cg17327184:PLEKHO1:TssU358:Island	N:METH:cg14023023:RP11-268J15.5:TssD65:Island	N:METH:cg06119051:CA2:TssD62:Island	N:METH:cg06002370:COL4A3:TssD170:Shore	N:METH:cg08865350:C2CD4C:TssD501:Island	N:METH:cg19556438:CEBPA:TssD325:Island	N:METH:cg27047243:NA:NA:Island	N:METH:cg03247926:RP11-95G6.1:TssU148:Island	N:METH:cg00243313:IRX4:TssU532:Island	N:METH:cg00940786:SLC16A6:TssD265:Island	N:METH:cg10847948:DHCR7:TssD172:Shore	N:METH:cg22205015:GSAP:TssU56:Island	N:METH:cg10694030:HOXC-AS1:TssU55:Island	N:METH:cg19675664:ESR2:TssD248:Island	N:METH:cg21153962:SSRP1:TssD190:Shore	N:METH:cg17207170:HIST1H3J:TssD158:Island	N:METH:cg15664899:TCF7:TssU184:Island	N:METH:cg08540307:HIST1H2AL:TssD136:Island	N:METH:cg21135533:PRDM14:TssD628:Island	N:METH:cg01016553:TTC39A:TssD162:Island	N:METH:cg09062595:RND3:TssU203:Shore	N:METH:cg12728578:ZNF391:TssD237:Island	N:METH:cg00650006:SMCR8:TssD349:Island	N:METH:cg03314195:RLTPR:TssD3:Island	N:METH:cg00695712:CXCL12:TssU193:Island	N:METH:cg06943667:DKK3:TssU100:Island	N:METH:cg18389752:AMOT:TssU404:Island	N:METH:cg18245660:RGS20:TssD79:Island	N:METH:cg02117197:NUTF2:TssU281:Shore	N:METH:cg03439815:GFI1:TssU154:Island	N:METH:cg26902216:MAL2:TssU201:Island	N:METH:cg08102256:GRASP:TssU195:Island	N:METH:cg08175957:SIM2:TssU611:Island	N:METH:cg25246543:RPS27A:TssU26:NA	N:METH:cg13933930:SP8:TssD1041:Shore	N:METH:cg20647888:CCDC3:TssU256:Shore	N:METH:cg07264124:ZNF69:TssD15:Shore	N:METH:cg05868023:EREG:TssU58:NA	N:METH:cg05482973:SOX30:TssD66:Island	N:METH:cg02824451:SLC7A10:TssU918:Island	N:METH:cg01409659:CTB-147N14.6:TssD10:Island	N:METH:cg26162700:TMEM132C:TssD1846:Shore	N:METH:cg02320454:GPR150:TssD234:Island	N:METH:cg23894291:ZNF280D:TssD459:Shore	N:METH:cg24581572:TMCC2:TssU184:Island	N:METH:cg17001399:SIX4:TssD59:Shore	N:METH:cg06780363:ESRP1:TssD10:Shore	N:METH:cg18333921:NA:NA:Island	N:METH:cg23956966:HEY1:TssD1367:Shore	N:METH:cg15676084:ENAH:TssU760:Island	N:METH:cg21523251:GPR78:TssD145:Shore	N:METH:cg10524983:GYG1:TssU200:Shore	N:METH:cg04077695:DISC1:TssD521:Island	N:METH:cg13368085:C19orf25:TssD8391:Island	N:METH:cg17589124:PLEKHG5:TssU717:Shore	N:METH:cg14868994:RP11-89K21.2:TssU136:Shore	N:METH:cg01287514:NA:NA:Shore	N:METH:cg03854262:NINJ1:TssU301:Island	N:METH:cg22552168:BMP1:TssD477:Shore	N:METH:cg08725962:ARL10:TssD21:Island	N:METH:cg09513672:SNHG12:TssU385:Island	N:METH:cg01391662:SVIL:TssU304:Island	N:METH:cg17861295:ZNF879:TssD9:Island	N:METH:cg14485809:LBX1-AS1:TssU93:Island	N:METH:cg15864491:RP11-299H21.1:TssD281:Shore	N:METH:cg19753526:FHL2:TssU27:Island	N:METH:cg23105568:NA:NA:Shore	N:METH:cg23867718:SASH1:TssU147:Island	N:METH:cg01947224:ZIK1:TssD60:Island	N:METH:cg10207052:SLC10A7:TssU1087:Shore	N:METH:cg22381808:GLCE:TssU387:Island	N:METH:cg07848310:NNT-AS1:TssU453:Shore	N:METH:cg07959576:MACF1:TssD323:Island	N:METH:cg15131977:ZNF501:TssU172:Shore	N:METH:cg20808893:NA:NA:Island	N:METH:cg26887632:KLF7:TssD197:Shore	N:METH:cg23675084:SYDE1:TssD112:Island	N:METH:cg27530539:ARHGAP22:TssU157:Island	N:METH:cg22541911:GALNT6:TssU5:Island	N:METH:cg26571942:LBH:TssD52:Island	N:METH:cg20341985:NA:NA:Island	N:METH:cg23928824:GALNT16:TssD37:Island	N:METH:cg24044762:CLSTN1:TssU13:Island	N:METH:cg10429922:GREM1:TssU33:Island	N:METH:cg11915641:SLC9A2:TssD386:Island	N:METH:cg00558174:CTB-40H15.4:TssD109:Shore	N:METH:cg04632671:PPARG:TssD425:Island	N:METH:cg12970724:CRLF1:TssU123:Island	N:METH:cg06097216:CNBP:TssD1307:Shore	N:METH:cg25700848:TXNDC5:TssU369:Island	N:METH:cg09930615:ETV7:TssD356:Shore	N:METH:cg14014796:NA:NA:Island	N:METH:cg06217862:LTBP2:TssD10:Island	N:METH:cg14937343:NA:NA:Island	N:METH:cg19029378:HNRNPF:TssU151:Shore	N:METH:cg16490692:GGT7:TssD152:Island	N:METH:cg04219613:COBL:TssD508:Island	N:METH:cg20309565:RP11-386G11.8:TssU16:Island	N:METH:cg06842537:C14orf169:TssU219:Shore	N:METH:cg08401606:DLX4:TssD103:Island	N:METH:cg20137045:CXorf38:TssU22:Island	N:METH:cg00866572:FZD9:TssU228:Shore	N:METH:cg07583420:IGF2:TssU19:Shore	N:METH:cg18532089:NA:NA:Island	N:METH:cg08141342:PTCH2:TssU240:Island	N:METH:cg06217494:GUCY1B3:TssD157:Island	N:METH:cg14042504:FOXA2:TssD777:Island	N:METH:cg21742923:KIF5C:TssD1549:Shore	N:METH:cg04321608:HDAC10:TssU127:Island	N:METH:cg12618988:SSBP3:TssD41:Island	N:METH:cg22834653:FGF12-AS2:TssU735:Island	N:METH:cg18165196:MCAM:TssD17:Shore	N:METH:cg26255052:EPHB2:TssD857:Island	N:METH:cg08535260:NA:NA:Island	N:METH:cg17296729:ATP8B1:TssD819:Island	N:METH:cg22000050:NA:NA:Island	N:METH:cg15353061:TRIM9:TssD294:Island	N:METH:cg14639225:ITPR3:TssD159:Shore	N:METH:cg08903089:BMI1:TssU311:Island	N:METH:cg01511647:STON2:TssD645:Shore	N:METH:cg25330361:CYP2E1:TssD829:Island	N:METH:cg16199277:RP11-649A16.1:TssU846:NA	N:METH:cg24641522:AC010226.4:TssU141:Island	N:METH:cg25437385:SLC35F3:TssD153:Island	N:METH:cg18807485:LHX5:TssD6993:Island	N:METH:cg04660686:NA:NA:Island	N:METH:cg00809614:WNT11:TssD1913:Island	N:METH:cg24983523:PDX1-AS1:TssU96:Island	N:METH:cg12036292:NA:NA:Island	N:METH:cg16559708:CAMTA1:TssD285110:NA	N:METH:cg22096450:ZNF215:TssD19:Island	N:METH:cg20164253:GFI1:TssD142:Island	N:MIR::hsa-miR-1911-5p:Corrected:	N:METH:cg08038776:NA:NA:Shore	N:METH:cg24453819:IGF2BP1:TssU926:Island	N:METH:cg20315951:OVOL1:TssU96:Island	N:METH:cg07922802:C12orf29:TssD408:Shore	N:METH:cg01246835:AC073343.13:TssD102:Island	N:METH:cg03004999:HECW1:TssU74:Island	N:METH:cg23609821:PNP:TssU45:NA	N:METH:cg05523056:ADAMTS18:TssU39:Island	N:METH:cg17580178:PPP1R9B:TssU1273:Shore	N:METH:cg27525185:ZFP14:TssD576:Shore	N:METH:cg12307716:CD109:TssU17:Island	N:METH:cg26647736:RP11-175P13.3:TssD86:Island	N:METH:cg10959786:KLF12:TssU81:Island	N:METH:cg20706071:A4GALT:TssD265:Island	N:METH:cg13575339:VSX2:TssD2137:Shore	N:METH:cg14340070:GPATCH1:TssU80:Shore	N:METH:cg13565301:SARM1:TssD46:Island	N:METH:cg05924445:CCDC63:TssD3:Island	N:METH:cg09221314:CTD-2013N24.2:TssD81:Shore	N:METH:cg21234195:NA:NA:Island	N:METH:cg13875536:BARHL1:TssD6767:Island	N:METH:cg04190618:LRP4:TssD1682:Shore	N:METH:cg18892537:S100A10:TssD197:Island	N:METH:cg24322052:POU2F3:TssU119:Island	N:METH:cg09463882:TRIM36:TssD103:Island	N:METH:cg13071672:DYRK3:TssU1003:Shore	N:METH:cg11675178:GJB6:TssD165:Island	N:METH:cg01350440:ATL3:TssD64:Island	N:METH:cg27022535:HRH3:TssD724:Island	N:METH:cg09196386:CARHSP1:TssU127:Shore	N:METH:cg14038484:ZNF586:TssD385:Island	N:METH:cg16336127:NA:NA:Island	N:METH:cg24746100:FOXI3:TssD390:Island	N:METH:cg18556179:SLC46A3:TssU346:Shore	N:METH:cg08193910:PRKCG:TssD24635:Island	N:METH:cg10090279:CNPPD1:TssU169:Island	N:METH:cg19230459:MACROD1:TssU417:Island	N:METH:cg21667817:RP5-1050D4.3:TssD413:Island	N:METH:cg15777964:NA:NA:NA	N:METH:cg02085077:APRT:TssD522:Island	N:METH:cg02664812:NA:NA:Island	N:METH:cg20452212:LIN28A:TssD488:Island	N:METH:cg15890274:SNX32:TssU41:Island	N:METH:cg21620778:WIPF1:TssU375:Shore	N:METH:cg14965220:MKX-AS1:TssD375:Island	N:METH:cg12398397:BPTF:TssU672:Shore	N:METH:cg10627206:EPOR:TssD73:Island	N:METH:cg06488775:ELAVL1:TssD394566:Island	N:METH:cg08355316:SELV:TssU87:Island	N:METH:cg08448665:B3GALT5-AS1:TssU31:Island	N:METH:cg13104128:CPZ:TssD214:Island	N:METH:cg23384185:RP11-806L2.5:TssD33:Shore	N:METH:cg27416749:NA:NA:Island	N:METH:cg21088896:SGCE:TssD494:Island	N:METH:cg07475468:NA:NA:Island	N:METH:cg08281515:TIMM8B:TssD562:Shore	N:METH:cg13710703:TMEM62:TssU146:NA	N:METH:cg20995450:NA:NA:Shore	N:METH:cg03735013:FADS1:TssU5:Island	N:METH:cg07816366:ATAT1:TssD51:NA	N:METH:cg13396289:CTB-40H15.4:TssD170:Shore	N:METH:cg14217558:PRDM16:TssD101958:NA	N:METH:cg00651829:GNAZ:TssD305:Island	N:METH:cg04872113:PLXDC1:TssU86:Island	N:METH:cg24785532:RP11-27N21.3:TssD835:Shore	N:METH:cg21927975:GPR153:TssD279:Island	N:METH:cg13945578:NPY1R:TssD163:Shore	N:METH:cg10832730:EFTUD1P1:TssD113:Island	N:METH:cg13676787:TOR3A:TssU74:Island	N:METH:cg08869571:ZNF763:TssD450:Island	N:METH:cg19472216:SASH1:TssU50:Island	N:METH:cg21963643:CACNA1E:TssU537:Island	N:METH:cg24896860:HOXC4:TssU223:Shore	N:METH:cg20895785:STEAP2-AS1:TssD100:Island	N:METH:cg10140906:CPEB1:TssU4:NA	N:METH:cg09508119:TPGS1:TssU712:Island	N:METH:cg03875632:WBP1:TssU891:Island	N:METH:cg18382422:TSPAN15:TssD317:Island	N:METH:cg00795277:FGF11:TssU95:Island	N:METH:cg06997305:C11orf96:TssD38:Island	N:METH:cg11377484:IRF5:TssU96:Island	N:METH:cg14453949:SEPT8:TssD464:Island	N:METH:cg09158745:NA:NA:NA	N:METH:cg24229086:MKLN1:TssU152:Shore	N:METH:cg14584031:RASGEF1B:TssD310:Shore	N:METH:cg15531486:C5orf51:TssU352:Shore	N:METH:cg06911020:MYRIP:TssD26:Island	N:METH:cg19259723:TMEM9:TssD102:Shore	N:METH:cg12487147:HSD17B8:TssD22:Island	N:METH:cg02985724:IGSF9:TssU34:Island	N:METH:cg25087487:DEGS2:TssU272:Island	N:METH:cg20986280:CLSTN3:TssD21:NA	N:METH:cg00311654:HMHA1:TssU19:Island	N:METH:cg26995992:MAP1LC3B:TssD129:Island	N:METH:cg22886512:KANK3:TssD64:Island	N:METH:cg25361023:NA:NA:Shore	N:METH:cg12837084:CEP41:TssU4:Island	N:METH:cg05916744:THY1:TssD536:Island	N:METH:cg20880234:ZMYM2:TssU1192:Island	N:METH:cg21803680:TMEM169:TssD202:Shore	N:METH:cg09690326:AC006026.13:TssU143:Island	N:METH:cg24201805:TCF3:TssU173:Shore	N:METH:cg03930899:TMPOP2:TssD82:Shore	N:METH:cg15077637:CCDC103:TssD258:Shore	N:METH:cg10084513:SEMA5B:TssD741:Island	N:METH:cg05087983:NRG3:TssD1029:Shore	N:METH:cg01161216:TCF25:TssU547:Island	N:METH:cg01280128:RAB1B:TssU1042:Island	N:METH:cg24777065:FBLN5:TssD12:Island	N:METH:cg08184586:CSNK1G2:TssU732:Island	N:METH:cg09063944:SMIM1:TssU432:Island	N:METH:cg20218275:ANKRD13D:TssU73:Island	N:METH:cg05374412:CDH13:TssD82:Island	N:METH:cg21237313:NEUROD2:TssU96:Island	N:METH:cg24133569:BPGM:TssU736:NA	N:METH:cg15713630:LMX1A:TssD119981:Island	N:METH:cg05592996:SMARCC1:TssU398:Shore	N:METH:cg12367520:REEP1:TssD62:Island	N:METH:cg20909354:DUSP26:TssU2:Island	N:METH:cg17350720:RASGRP1:TssD119:Island	N:METH:cg21859623:DYNLRB1:TssU969:Shore	N:METH:cg08405844:ZNF629:TssU185:Shore	N:METH:cg01434197:S100A6:TssU85:Island	N:METH:cg02701278:NA:NA:Island	N:METH:cg16654152:RARG:TssU31:Island	N:METH:cg04863452:CRHR2:TssU21:Island	N:METH:cg06353425:ROBO2:TssU1044:Shore	N:METH:cg17040113:PPARA:TssU557:Island	N:METH:cg16248604:PHACTR2:TssD833:Shore	N:METH:cg08920610:PCSK9:TssD121:Island	N:METH:cg21448788:STYK1:TssU53:Shore	N:METH:cg04083234:RP5-933K21.3:TssD351:Shore	N:METH:cg15112369:ABTB2:TssD68179:Shore	N:METH:cg01953087:NA:NA:Island	N:METH:cg11301069:HES7:TssU91:Shore	N:METH:cg06525293:RHBDL1:TssU135:Shelf	N:METH:cg15170715:KHK:TssU739:Island	N:METH:cg03279535:GALNT14:TssD71:Island	N:METH:cg17289202:ZNF532:TssU6:Island	N:METH:cg26721700:FXYD5:TssU36:Island	N:METH:cg16796590:MFSD2A:TssU117:Island	N:METH:cg20347916:DNAH2:TssD38:Island	N:METH:cg10895922:NKX2-5:Tss0:Shore	N:METH:cg19636656:TRIM36:TssU44:Island	N:METH:cg26600608:BTNL9:TssD113:Island	N:METH:cg16704739:ZNF148:TssD58:Shore	N:METH:cg17718302:HIST1H3J:TssU66:Shore	N:METH:cg27513979:HS6ST3:TssD801:Island	N:METH:cg12054428:HAS2-AS1:TssD19:Island	N:METH:cg09007163:FAM46B:TssU293:Shore	N:METH:cg22397562:RP11-352D13.6:TssU45:Island	N:METH:cg03544918:CYP2R1:TssU145:Shore	N:METH:cg14027907:CTC-512J12.6:TssU55:NA	N:METH:cg02444961:SGCE:TssD872:Shore	N:METH:cg26237168:XKR6:TssD186229:Shore	N:METH:cg16529307:LRRC8B:TssU309:Island	N:METH:cg17944189:FAM131C:TssU287:Shore	N:METH:cg08679808:MAFG-AS1:TssU162:Island	N:METH:cg09823395:LGALS8:TssD7:Island	N:METH:cg25211525:PXDC1:TssD25:Island	N:METH:cg23204407:C6orf120:TssD602:Island	N:METH:cg19734015:SGCE:TssD979:Shore	N:METH:cg27319151:TRIM31:TssD2203:Island	N:METH:cg13768269:LINC01388:TssU385:Island	N:METH:cg21263122:SSTR1:TssU110:Shore	N:METH:cg05642044:PRKCI:TssD615:Island	N:METH:cg18349835:VIPR2:TssD438:Island	N:METH:cg15412778:TECPR1:TssD73:Island	N:METH:cg10108250:ATXN7L2:TssD36:Shore	N:METH:cg24539779:HES3:TssU1357:Shore	N:METH:cg24239014:RP5-882C2.2:TssD414:Island	N:METH:cg03192775:GPR12:TssU228:Shore	N:METH:cg14425863:USH1C:TssU70:Island	N:METH:cg04975376:RP1-151F17.1:TssD434:Island	N:METH:cg03210277:STMN1:TssD151:Island	N:METH:cg21844316:RP5-1119A7.14:TssU15:Island	N:METH:cg24799047:TRIM7:TssD43:Island	N:METH:cg08957652:IHH:TssU61:Island	N:METH:cg08903381:TBX6:TssU319:Island	N:METH:cg13052102:SLC7A8:TssU32:NA	N:METH:cg00310968:SPAG17:TssU57:Island	N:METH:cg14372333:USP43:TssD47:Island	N:METH:cg27090201:CXCL14:TssD38:Island	N:METH:cg19853927:ARHGEF26:TssD513:Island	N:METH:cg25077778:TRIM9:TssD189:Shore	N:METH:cg24680924:EPHB6:TssD34:Island	N:METH:cg09749751:GABBR1:TssD38:Island	N:METH:cg17508850:LINC01534:TssD447:Shore	N:METH:cg08255782:PITX1:TssU62:Shore	N:METH:cg06647562:GFI1:TssU129:Island	N:METH:cg27591375:CHAT:TssU102:Shore	N:METH:cg13896157:KDF1:TssD45:Island	N:METH:cg23057706:RASGRP2:TssU41:Island	N:METH:cg04760021:WNT16:TssD1548:Island	N:METH:cg16659043:SAMD12:TssU377:Shore	N:METH:cg11819305:MAN1A2:TssD232:Shore	N:METH:cg19070088:RP11-706F1.1:TssD9351:NA	N:METH:cg06944257:ZFP3:TssD54:Island	N:METH:cg22826874:PCOLCE2:TssU172:Island	N:METH:cg21182700:RP11-123K19.1:TssD658:Island	N:METH:cg02273970:SCIN:TssU297:Shore	N:METH:cg05404309:GRID1:TssD859:Island	N:METH:cg17868340:CHST15:TssU552:Shore	N:METH:cg15850520:FAM110C:TssU365:Shore	N:METH:cg03985136:ULBP2:TssU403:Island	N:METH:cg06811166:NR4A1:TssU633:Island	N:METH:cg05671732:DDX21:TssD669:Shore	N:METH:cg10731192:RPL10A:TssU163:Island	N:METH:cg05264148:MGC16275:TssD673:Island	N:METH:cg16487280:MYBL2:TssU157:Island	N:METH:cg18519837:NA:NA:Shore	N:METH:cg09633973:HIC1:TssU84:Island	N:METH:cg13643814:CHRNA7:TssU748:Shore	N:METH:cg24213508:C19orf52:TssU145:Island	N:METH:cg15156836:SEPN1:TssU253:Shore	N:METH:cg01301637:WNT7A:TssU1093:Island	N:METH:cg07279281:ALS2CL:TssU124:Island	N:MIR::hsa-miR-335-5p:Corrected:	N:METH:cg02384122:PGPEP1:TssU206:Shore	N:METH:cg18521047:HDAC11:TssD28:Island	N:METH:cg12195695:ARMC7:TssD240:Island	N:METH:cg17838626:ACER3:TssU302:Shore	N:METH:cg07273803:CAMKK2:TssD230:Shore	N:METH:cg23959009:ENOPH1:TssD642:Island	N:METH:cg26331625:HIVEP3:TssD38575:Island	N:METH:cg20824457:RPL23A:TssU44:Shore	N:METH:cg00554702:CHEK1:Tss0:Shore	N:METH:cg04217927:AGBL2:TssU163:Island	N:METH:cg26720338:JPH3:TssD133:Shore	I:CNVR::MIR4661:100616245:	N:METH:cg21122656:HSPA1A:TssD30:Island	N:METH:cg26827058:FSTL4:TssD1252:Island	N:METH:cg22174088:DLL3:TssU23:Island	N:METH:cg17272795:ZNF37A:TssU416:Shore	N:METH:cg11851772:CNTNAP1:TssU173:Shore	N:METH:cg04019983:MICB:TssD1:Island	N:METH:cg00686598:PSMC6:TssU214:Shore	N:METH:cg07303912:LRRN4:TssD1914:Island	N:METH:cg02241363:NPTX1:TssD48:Island	N:METH:cg19967492:DSC3:TssD508:Island	N:METH:cg18686498:NALCN:TssU413:Island	N:METH:cg08871052:PKDCC:TssU542:Island	N:METH:cg02877791:HOXD3:TssD3717:Island	N:METH:cg07621104:DSCAML1:TssU63:Island	N:METH:cg02921003:RP11-585P4.6:TssU14:NA	N:METH:cg02078370:ZNF800:TssD25500:Island	N:METH:cg03521736:PPAP2C:TssD164:Island	N:METH:cg05624244:NDRG2:TssD139:Island	N:METH:cg15739309:CTD-2336O2.1:TssD229:Island	N:METH:cg14371524:LPIN1:TssD11036:NA	N:METH:cg18863156:LHX4:TssD4983:Island	N:METH:cg05377161:CTD-2530H12.4:TssD104:Island	N:METH:cg09615224:LRRN1:TssU354:Island	N:METH:cg18175880:PHLDA2:TssU360:Island	N:METH:cg07140751:P2RX5:TssD98:Island	N:METH:cg18721673:NA:NA:NA	N:METH:cg01756730:NAB2:TssD582:Shore	N:METH:cg17717549:C1RL:TssD34:NA	N:METH:cg00006948:NA:NA:Island	N:METH:cg07915528:CYB5R1:TssU577:Shore	N:METH:cg05820448:SHH:TssU126:Island	N:METH:cg17398252:BVES-AS1:TssD12:Island	N:METH:cg09949949:RELN:TssU1165:Shore	N:METH:cg15280188:ASPSCR1:TssD170:Shore	N:METH:cg03411288:PROSER2:TssD407:Island	N:METH:cg27338377:NA:NA:Island	N:METH:cg16007279:MAFF:TssU80:Island	N:METH:cg22944461:CCDC136:TssD197:Island	N:METH:cg12120126:MICB:TssD90:Island	N:METH:cg00987461:GLT8D2:TssU90:NA	N:METH:cg19303763:ETV3:TssU439:Shore	N:METH:cg13460467:NA:NA:Island	N:METH:cg04399418:CCND2-AS2:TssD3961:Island	N:METH:cg25772827:C1orf94:TssD88:Shore	N:METH:cg16962045:GPR162:TssD23:Shelf	N:METH:cg17146950:EFR3A:TssU267:Shore	N:METH:cg14082398:SLC2A6:TssD186:Island	N:METH:cg18374299:CALCB:TssD70367:Shore	N:METH:cg12298321:CTD-2231H16.1:TssU279:Shore	N:METH:cg01867419:NA:NA:Shore	N:METH:cg23047500:KIAA1598:TssU166:Shore	N:METH:cg21024826:MNX1:TssD69:Island	N:METH:cg08174373:LBX1-AS1:TssU98:Island	N:METH:cg09216375:SLC45A1:TssD491:Shore	N:METH:cg08975323:HVCN1:TssD119:Island	N:METH:cg03071143:ZNF491:TssU113:Shore	N:METH:cg15717066:KCNK6:TssD53:Island	N:METH:cg11907262:NA:NA:Island	N:METH:cg24874478:CTD-2231H16.1:TssU259:Island	N:METH:cg27428578:RP11-578F21.6:TssU153:Shore	N:METH:cg17640322:CD44:TssD32:Island	N:METH:cg04504441:FSTL4:TssD39:Island	N:METH:cg26176726:NA:NA:Island	N:METH:cg12691631:PPARGC1A:TssU134:NA	N:METH:cg16322302:USP19:TssD333:Island	N:METH:cg01741932:RP11-415J8.5:TssD120:Shore	N:METH:cg23890800:FBRSL1:TssU77:Island	N:METH:cg16590005:AIFM3:TssU152:Island	N:METH:cg21302724:NR2F6:TssU472:Island	N:METH:cg02692441:FOXP1:TssD42:NA	N:METH:cg21998473:WNT2B:TssU262:Island	N:METH:cg07372795:HPGD:TssD15:Island	N:METH:cg09927508:RAB37:TssU67:Island	N:METH:cg18289893:PIGV:TssD144:Shore	N:METH:cg15072319:NA:NA:Island	N:METH:cg08905325:HIST1H2AB:TssU259:Shore	N:METH:cg04013595:XXbac-BPG249D20.9:TssD385:NA	N:METH:cg03066577:PQLC2L:TssD15:Island	N:METH:cg01939274:FBN2:TssU561:Island	N:METH:cg20163463:NA:NA:Island	N:METH:cg17269277:FGFR3:TssD518:Island	N:METH:cg13515894:SLC1A5:TssU59:Island	N:METH:cg13179469:EFNB2:TssD1788:Island	N:METH:cg04543012:TFCP2:TssD8:Shore	N:METH:cg00745606:SLC22A31:TssU774:Island	N:METH:cg24311251:LACC1:TssU34:Island	N:METH:cg22413938:NA:NA:Island	N:METH:cg22385719:ZNF695:TssU94:Shore	N:METH:cg23337361:PHACTR1:TssD56076:Shore	N:METH:cg02488288:AC005592.2:TssD487:Shore	N:METH:cg03125329:PRX:TssD9798:Shore	N:METH:cg08946426:RNF39:TssD1239:Shore	N:METH:cg04527868:ARFGAP3:TssU146:Island	N:METH:cg03886242:NFE2L3:TssD171:Island	N:METH:cg26180126:TGFA:TssD859:Shore	N:METH:cg17246382:DNAJA4:TssU12:Island	N:METH:cg08288986:SULF2:TssD1:Island	N:METH:cg12144689:ADORA2A:TssU277:Island	N:METH:cg18326657:HLA-L:TssD326:Island	N:METH:cg16160182:TTC34:TssD147124:Island	N:METH:cg22439359:SLCO4C1:TssD204:Shore	N:METH:cg09151829:HDAC10:TssU96:Island	N:METH:cg01505987:NA:NA:Shore	N:METH:cg10366407:ZNF763:TssU49:Shore	N:METH:cg23687603:NA:NA:NA	N:METH:cg05332306:USP43:TssD262:Shore	N:METH:cg25525087:NA:NA:Island	N:METH:cg16199881:FAM149A:TssD423:Shore	N:METH:cg14644761:NA:NA:Island	N:METH:cg22689690:RP11-579D7.4:TssD108:Shore	N:METH:cg20623371:RARG:TssU5:Island	N:METH:cg24701966:YTHDC1:TssU210:Shore	N:METH:cg12734954:TIAM1:TssD111:Island	N:METH:cg00958884:CYGB:TssD12:Island	N:METH:cg11270393:ITPRIPL1:TssU53:Island	N:METH:cg11213248:NA:NA:Island	N:METH:cg16127719:CD247:TssD62581:Island	N:METH:cg17146291:RP11-44N21.1:TssD163:Island	N:METH:cg20147819:CTD-3194G12.2:TssU52:NA	N:METH:cg13045310:BAI3:TssD743:Shore	N:METH:cg27146808:SAMD1:TssD993:Island	N:METH:cg25468632:COX7C:TssU134:NA	N:METH:cg03192536:POM121L2:TssU772:Shore	N:METH:cg15547276:RP11-242D8.1:TssD703:Shore	N:METH:cg02011054:PHLDA2:TssU68:Island	N:METH:cg26124115:PSEN1:TssU228:Island	N:METH:cg03087610:AIFM2:TssD329:Island	N:METH:cg04621578:IGSF9B:TssD947:Island	N:METH:cg13238350:PPM1M:TssD122:Island	N:METH:cg08681519:NA:NA:Island	N:METH:cg23699916:FKBP11:TssD6:Island	N:METH:cg04077210:TMEM192:TssD97:Shore	N:METH:cg03180780:SAMD11:TssU154:Island	N:METH:cg14326885:EPB41L4A-AS2:TssU123:Island	N:METH:cg14216029:LIPE-AS1:TssU14:Island	N:METH:cg19443257:SPSB4:TssD304:Island	N:METH:cg10520594:NT5C:TssU53:Island	N:METH:cg24083817:MAMSTR:TssD2960:Island	N:METH:cg13880779:NKX2-4:TssD2330:Shore	N:METH:cg11985220:NA:NA:Island	N:METH:cg14154973:WDR93:TssD156:Shore	N:METH:cg06719628:NLRX1:TssD227:Shore	N:METH:cg18751588:TFCP2:TssD59:Island	N:METH:cg18242131:SOX6:TssD1430:Island	N:METH:cg27464104:PSKH1:TssU371:Shore	N:METH:cg16775224:RP3-414A15.10:TssD128:Island	N:METH:cg14405753:CSRP2:TssU357:Island	N:METH:cg23511613:FOXI3:TssU147:Island	N:METH:cg09321082:ST6GALNAC2:TssU27:Island	N:METH:cg12525584:PCDH20:TssD181:NA	N:METH:cg09569097:NA:NA:Island	N:METH:cg19863210:DENND3:TssD123:Island	N:METH:cg14324693:NA:NA:Island	N:METH:cg17908846:ZNF341:TssD736:Island	N:METH:cg24960158:MINA:TssU64:Island	N:METH:cg01804570:GPR98:TssD212:Island	N:METH:cg09033131:MPZL2:TssD8:NA	N:METH:cg02692964:PTRF:TssD42:Island	N:METH:cg19075614:NA:NA:Island	N:METH:cg11597332:GPX1:TssD111:Island	N:METH:cg04591534:VWA7:TssU65:NA	N:METH:cg09826306:TUBB3:TssD525:Island	N:METH:cg16439948:NREP:TssU29:Shore	N:METH:cg03814390:CBX8:TssU1233:Island	N:METH:cg26700949:TAP1:TssD1203:Shore	N:METH:cg04547205:PLIN5:TssU120:Shore	N:METH:cg03790207:PEX6:TssU150:Island	N:METH:cg04486568:ETS2:TssD555:Island	N:METH:cg07237906:FA2H:TssD617:Shore	N:METH:cg09649245:ALX4:TssU478:Shore	N:METH:cg04197823:EML6:TssD535:Island	N:METH:cg02522523:RASAL1:TssU111:Island	N:METH:cg07030339:ALDH1A3:TssU64:Island	N:METH:cg10178263:CH17-270A2.1:TssD67:Island	N:METH:cg06329345:PRDM5:TssU233:Shore	N:METH:cg24848594:LINC00466:TssU77:Island	N:METH:cg03178748:OSBPL1A:TssU376:Shore	N:METH:cg11980004:MAFK:TssD754:Island	N:METH:cg15088000:TTC9B:TssU1:Island	N:METH:cg09826188:TBC1D23:TssU424:Shore	N:METH:cg03167951:RP11-573G6.4:TssD364:Shore	N:METH:cg13469590:DENND4C:TssU667:Shore	N:METH:cg19917656:GSTO2:TssU2:Island	N:METH:cg02527199:HRH2:TssD211:Island	N:METH:cg04307977:ADAM23:TssU720:Shore	N:METH:cg15977719:OSBPL3:TssU249:Island	N:METH:cg17217189:IGF2BP1:TssU120:Island	N:METH:cg24987170:ADCK1:TssU198:Shore	N:METH:cg08658621:RP11-140A10.3:TssD180:Island	N:METH:cg22675486:RXRG:TssD49:NA	N:METH:cg04905210:POLR3D:TssU535:Shore	N:METH:cg20771178:STK33:TssD28:Island	N:METH:cg09984469:CYP26B1:TssU617:Island	N:METH:cg16788391:DLGAP4-AS1:TssU14:Island	N:METH:cg12758400:RPL10A:TssU325:Island	N:METH:cg14391469:GPR137:TssU87:Shore	N:METH:cg06697267:FOXA2:TssU138:Island	N:METH:cg21504961:ATP2B2:TssU195:Shore	N:METH:cg10152810:SNAPC2:TssU183:Shore	N:METH:cg04840739:ZXDC:TssD147:Island	N:METH:cg26076750:RGMB:TssD9:Island	N:METH:cg14080001:IMP3:TssD38:Island	N:METH:cg25741953:ZNF442:TssD343:Island	N:METH:cg01593190:ADAMTS2:TssU361:Island	N:METH:cg14950855:DNAJC22:TssU41:Island	N:METH:cg08129048:EIF3I:TssD43:Island	N:METH:cg13464990:C9orf171:TssD136103:NA	N:METH:cg12087304:TRPC3:TssU108:Island	N:METH:cg26100711:MIXL1:TssU73:Island	N:METH:cg12026956:TNPO1:TssU132:Shore	N:METH:cg15766075:ANKMY1:TssD3:Island	N:METH:cg08933227:ELOVL4:TssU257:Island	N:METH:cg26564040:PACERR:TssD57:Island	N:METH:cg07230107:CNIH3:TssD400:Island	N:METH:cg02610787:ADI1:TssU98:Island	N:METH:cg01381171:FRMD4B:TssU144:Shore	N:METH:cg23221113:ODF3B:TssD66:Shore	N:METH:cg20927575:MICE:TssD407:Shore	N:METH:cg00886554:NMU:TssU132:Island	N:METH:cg18088494:NA:NA:Island	N:METH:cg18838346:C6orf136:TssD614:Shore	N:METH:cg11498740:MOAP1:TssD605:Shore	N:METH:cg05062896:PPOX:TssU590:Shore	N:METH:cg12180123:PAPOLG:TssU172:Island	N:METH:cg12073353:MRPS23:TssU501:Island	N:METH:cg04354805:ZDHHC18:TssU410:Shore	N:METH:cg20028058:NA:NA:Shore	N:METH:cg18424968:CRNDE:TssU138:Island	N:METH:cg14587446:KCNH2:TssD2825:Island	N:METH:cg15505287:PAX7:TssD2653:Shore	N:METH:cg13247671:MKLN1:TssU78:Shelf	N:METH:cg23485537:GKAP1:TssU44:Island	N:METH:cg06345952:FAM57B:TssD40:NA	N:METH:cg26877648:MED24:TssD37:Island	N:METH:cg02284587:CACHD1:TssU381:Shore	N:METH:cg20289609:MEX3A:TssU2:Shore	N:METH:cg18482326:MRPL23:TssU199:Island	N:METH:cg02248325:MBTPS1:TssD573:Shore	N:METH:cg13441730:PTPRD-AS2:TssD125:Island	N:METH:cg01154046:VIM:TssD86:Island	N:METH:cg24638668:H2AFJ:TssU24:Island	N:METH:cg14582226:CAV1:TssU97:Shore	N:METH:cg04547220:DNAH6:TssU22:Island	N:METH:cg12118281:CLMP:TssU193:Island	N:METH:cg07013787:SP5:TssU54:Island	N:METH:cg05724965:C11orf63:TssD323:Island	N:METH:cg15569340:CLSTN3:TssD195:NA	N:METH:cg14363841:CLDN3:TssU435:Island	N:METH:cg07649562:OPCML:TssD63:Shore	N:METH:cg04078601:NA:NA:Island	N:METH:cg07287030:NA:NA:Island	N:METH:cg18879160:ZNF844:TssU7:Island	N:METH:cg17253810:HCG9:TssU146:Island	N:METH:cg11373604:ASCL2:TssD923:Island	N:METH:cg22226765:GGA3:TssD384:Island	N:METH:cg16403250:TRIM13:TssD37:Island	N:METH:cg00976157:ZNF423:TssU665:Island	N:METH:cg08761102:CYP1B1-AS1:TssD421:Island	N:METH:cg14971325:LINC01586:TssD49:Island	N:METH:cg25744700:CTSH:TssD107:Island	N:METH:cg17774347:L3MBTL1:TssD79:Island	N:METH:cg03190379:PRPH:TssU150:Island	N:METH:cg01761662:POU2F3:TssU92:Island	N:METH:cg16662989:CTC-308K20.1:TssU28:Island	N:METH:cg07972488:BIK:TssU408:Shore	N:METH:cg24698622:PPP2CB:TssU202:Shore	N:METH:cg03586803:NA:NA:Island	N:METH:cg13411656:ZBTB38:TssU176:Island	N:METH:cg14145593:NA:NA:Island	N:METH:cg04353095:SPSB4:TssD343:Island	N:METH:cg14630839:ADM2:TssU163:Island	N:METH:cg20899053:MNX1:TssD149:Island	N:METH:cg20129313:LRRC37A17P:TssU12:Island	N:METH:cg03358769:PQLC2L:TssU15:Island	N:METH:cg19752627:TMEM130:TssD110:Island	N:METH:cg03072378:DLX4:TssD43:Island	N:METH:cg24248713:NOL4:TssU99:Island	N:METH:cg02701019:STX11:TssD691:Shore	N:METH:cg17216026:CACNB3:TssU106:Shore	N:METH:cg26740644:URGCP:TssD214:Island	N:METH:cg27630257:MLXIPL:TssD1164:Island	N:METH:cg15105703:DUOXA1:TssD198:Island	N:METH:cg14497202:LRPAP1:TssU137:Island	N:METH:cg07013326:BAG2:TssU35:Island	N:METH:cg12325285:IER3:TssU167:Shore	N:METH:cg11734710:NA:NA:Shore	N:METH:cg20400771:NA:NA:Island	N:METH:cg20159885:NA:NA:Island	N:METH:cg27621528:GPC1:TssD388:Island	N:METH:cg18135893:GANC:TssU238:Island	N:MIR::hsa-miR-5698:Corrected:	N:METH:cg18304501:PRR15:TssU631:Island	N:METH:cg05144432:GABRA1:TssD55:NA	N:METH:cg25376238:FXYD5:TssU24:Island	N:METH:cg20296461:NA:NA:Island	N:METH:cg20912066:ALKBH8:TssU256:NA	N:METH:cg03397716:ESPN:TssD131:Island	N:METH:cg05660436:HPCA:TssU169:Island	N:METH:cg20397543:ELOVL5:TssU233:Shore	N:METH:cg01708812:AC007040.11:TssU188:Shore	N:METH:cg09847789:KDF1:TssD496:Island	N:METH:cg09092052:CTD-2651B20.3:TssU146:NA	N:METH:cg10712551:KCNK17:TssD661:Island	N:METH:cg01280609:BID:TssD18:Shore	N:METH:cg12491094:METTL12:TssD315:Island	N:METH:cg10523903:DLGAP1:TssU310:Island	N:METH:cg18836493:KIT:TssD226:Island	N:METH:cg04837922:CTB-35F21.2:TssU1098:Island	N:METH:cg06274917:ZNF785:TssU19:Shore	N:METH:cg05013422:WDR81:TssU89:Island	N:METH:cg11081034:CDK4:TssD104:Island	N:METH:cg24139009:FAM188B:TssU164:Island	N:METH:cg08785534:GAL:TssU117:Island	N:METH:cg20980783:TCF24:TssD648:Island	N:METH:cg17462165:HOXB13:TssD756:Island	N:METH:cg05472854:ASAH2B:TssU138:Island	N:METH:cg24456130:NA:NA:Island	N:METH:cg25662535:ART5:TssU254:Island	N:METH:cg00528640:SEMA4C:TssD208:Shore	N:METH:cg06460883:LARP1:TssD897:Shore	N:METH:cg11431981:IFI30:TssD61:Shore	N:METH:cg21064182:NA:NA:Island	N:METH:cg01128566:SVIL:TssU317:Island	N:METH:cg01638188:NA:NA:Shore	N:METH:cg09539256:CFL1:TssD232:Island	N:METH:cg17039391:DKK3:TssU94:Island	N:METH:cg25518386:AC068499.10:TssD186:Shore	N:METH:cg22599563:SH2D5:TssD84:Island	N:METH:cg13449295:HIST3H2BB:TssD583:Island	N:METH:cg11274962:TRAPPC5:TssU334:Island	N:METH:cg10511249:NA:NA:Island	N:METH:cg12049688:RNF220:TssD5833:Shore	N:METH:cg17385674:ARID1A:TssU821:Shore	N:METH:cg15598662:FADS1:TssU126:Island	N:METH:cg08102141:NA:NA:Island	N:METH:cg19724344:SAMD11:TssD100:Island	N:METH:cg16544956:SP8:TssD872:Shore	N:METH:cg13758712:ADAMTS1:TssU1230:Shore	N:METH:cg07459525:SORBS3:TssU78:Island	N:METH:cg23964057:FGF4:TssD59:Island	N:METH:cg26316082:SLC45A1:TssD326:Island	N:METH:cg18992706:LACC1:TssU69:Island	N:METH:cg01139508:ZNF660:TssD81:Island	N:METH:cg00099835:CNNM4:TssD393:Island	N:METH:cg13192788:TEX22:TssD16429:Island	N:METH:cg11410813:FBXO4:TssU237:Shore	N:METH:cg13971502:COL6A1:TssD260:Island	N:METH:cg20386875:RNF187:TssU23:Shore	N:METH:cg10051935:ZNF544:TssD207:Island	N:METH:cg15494405:PALD1:TssU194:Island	N:METH:cg04839422:PNPLA5:Tss0:Island	N:METH:cg23899654:NA:NA:Island	N:METH:cg13814950:DAPK1:TssU82:Island	N:METH:cg07686479:LMX1A:TssU46:Island	N:METH:cg13886725:PSIP1:TssU485:Shore	N:METH:cg10172415:EIF4E3:TssU23:Island	N:METH:cg10122474:GALC:TssU4:Island	N:METH:cg00445566:HEIH:TssU162:Island	N:METH:cg16800708:DLK1:TssU192:Island	N:METH:cg20012915:CYB5R2:TssU180:Island	N:METH:cg24193855:B4GALNT1:TssD282:Island	N:METH:cg11753867:IGFBP3:TssU578:Shore	N:METH:cg10727654:AC006486.9:TssD10049:Island	N:METH:cg00854242:GALR1:TssU782:Island	N:METH:cg11604379:HCG9:TssU206:Island	N:METH:cg00843352:RP11-373N24.2:TssU1419:Shore	N:METH:cg09347923:AGBL2:TssD15:Shore	N:METH:cg14582356:FFAR4:TssU193:Island	N:METH:cg00932251:KCNK10:TssD78:Shore	I:CNVR::MIR3668:100500879:	N:METH:cg07557424:RPP25L:TssU941:Shore	N:METH:cg07129852:MSRA:TssD8088:Island	N:METH:cg02422847:SNHG15:TssU22:Island	N:METH:cg04077199:LRRC75B:TssD1:Island	N:METH:cg14851963:HMGA1:TssU758:Island	N:METH:cg03032247:NA:NA:Island	N:METH:cg26732691:RFX4:TssD357:Shore	N:METH:cg04547554:TMEM91:TssU62:Island	N:METH:cg13057857:LRRC7:TssU693:Island	N:METH:cg26499055:SIM1:TssD2316:Island	N:METH:cg10955973:NA:NA:Island	N:METH:cg01105385:PIK3R1:TssD25:Island	N:METH:cg23455602:UGT8:TssU34:Island	N:METH:cg09440289:PTPRO:TssD278:Shore	N:METH:cg26374206:CTD-3105H18.18:TssD386:Shore	N:METH:cg12903911:NA:NA:Island	N:METH:cg17554553:ZNF438:TssU135:Island	N:METH:cg13786801:TACSTD2:TssD701:Island	N:METH:cg16004055:SCARA5:TssU74:NA	N:METH:cg13586420:COL11A2:TssD15:Island	N:METH:cg23204345:FOXO3:TssD114:Island	N:METH:cg26393255:CD81-AS1:TssU372:Island	N:METH:cg07235638:ANK1:TssD29724:Shore	N:METH:cg02983203:PLAUR:TssU764:Island	N:METH:cg11721249:RP11-845M18.6:TssU75:Island	N:METH:cg02632852:ZNF594:TssD277:Island	N:METH:cg14183693:CEND1:TssU53:Island	N:METH:cg22936457:CCDC63:TssU47:Island	N:METH:cg05729984:ACOX3:TssU226:Island	N:METH:cg19963025:ZNRF3-AS1:TssD816:Island	N:METH:cg27031117:SPIRE2:TssD201:Island	N:METH:cg02642223:NA:NA:Island	N:METH:cg11775837:STXBP6:TssU107:Island	N:METH:cg14937784:MAP4:TssD1004:Shore	N:METH:cg07466983:HCG9:TssU263:Island	N:METH:cg10239460:C3orf52:TssD28:Island	N:METH:cg22545112:EIF4EBP1:TssU225:Shore	N:METH:cg10316490:BRINP3:TssU1265:NA	N:METH:cg03301376:EGR3:TssD170:Island	N:METH:cg19067897:BIK:TssU224:Island	N:METH:cg07277041:LIPG:TssD145:Island	N:METH:cg19857633:CTC-250I14.6:TssD463:Island	N:METH:cg17299935:PRCD:TssU70:Island	N:METH:cg15420395:CTD-2319I12.4:TssU61:Shore	N:METH:cg00439392:NA:NA:Shore	N:METH:cg02744536:HELT:TssU657:Island	N:METH:cg12810233:GFI1:TssU314:Island	N:METH:cg24825262:SOX30:TssD68:Island	N:METH:cg14236735:NA:NA:Island	N:METH:cg03138668:SLC17A7:TssD321:Island	N:METH:cg26585868:ZNF767P:TssU879:Shore	N:METH:cg21076935:ATP6V1C2:TssU174:Island	N:METH:cg24837796:SRP72:TssD792:Shore	N:METH:cg24846594:LGALS8:TssD1:Island	N:METH:cg04678565:GGNBP1:TssD31261:Island	N:METH:cg07537876:TMEM216:TssU56:Island	N:METH:cg10420942:ESRRB:TssD480:Island	N:METH:cg14513281:CCND1:TssU399:Island	N:METH:cg22599769:PON2:TssU227:Shore	N:METH:cg05013036:NA:NA:Island	N:METH:cg24337338:SYDE1:TssD397:Island	N:METH:cg23506204:NA:NA:Island	N:METH:cg09360501:ZNF43:TssD32:Shore	N:METH:cg01434783:SPRY1:TssD341:Island	N:METH:cg10068917:GGH:TssU329:Island	N:METH:cg00606902:NA:NA:Island	N:METH:cg24111955:NA:NA:Shore	N:METH:cg03793804:STX1B:TssD45:Island	N:METH:cg02990361:PRMT6:TssD227:Island	N:METH:cg13158344:ULBP1:TssD24:Island	N:METH:cg14471615:RP11-21L23.3:TssD2:Shore	N:METH:cg17839259:LKAAEAR1:TssD52:Island	N:METH:cg07871500:LRRC63:TssD91:NA	N:METH:cg14812492:DGKH:TssU876:Island	N:METH:cg02811074:STK33:TssU34:Island	N:METH:cg25331703:LRRK1:TssU138:Island	N:METH:cg08113913:CCDC74B:TssD144:Shore	N:METH:cg23508607:SLC12A5:TssD19:Island	N:METH:cg04684864:RP11-318A15.2:TssU192:Island	N:METH:cg19982129:NA:NA:Island	N:METH:cg25570629:NA:NA:Island	N:METH:cg27293306:LIMD1-AS1:TssD371:Island	N:METH:cg18867004:SEMA6D:TssU77:Shore	N:METH:cg00127047:ARHGAP26:TssD946:Shore	N:METH:cg16564802:NA:NA:Island	N:METH:cg13788258:LRRC38:TssD163:Island	N:METH:cg01187533:NA:NA:Island	N:METH:cg08755040:QSOX1:TssD506:Island	N:METH:cg08448455:NA:NA:Island	N:METH:cg22863209:PTP4A3:TssD23459:Shore	N:METH:cg26010562:NA:NA:Island	N:METH:cg01297191:RAPGEF5:TssU110:Island	N:METH:cg17072465:NTN1:TssU551:Island	N:METH:cg00151919:SLC25A15:TssU304:Shore	N:METH:cg12514620:SSBP3:TssD39:Island	N:METH:cg05676541:EPHA3:TssD1:NA	N:METH:cg26417779:TBC1D16:TssD358:Island	N:METH:cg16509658:GABRB2:TssU113:Island	N:METH:cg26044825:NFIC:TssU570:Island	N:METH:cg00924796:SV2C:TssD275:Island	N:METH:cg02413594:NA:NA:Shore	N:METH:cg01045354:NA:NA:NA	N:METH:cg19257356:RP1-159A19.4:TssD2325:Island	N:METH:cg02227605:ROPN1L:TssU147:Shore	N:METH:cg15642534:CAMTA1:TssD895680:Island	N:METH:cg11531579:CHFR:TssD991:Island	N:METH:cg03041841:TPRN:TssD277:Island	N:METH:cg02553305:ZSCAN16-AS1:TssU161:Island	N:METH:cg26135012:ARHGAP20:TssU147:Island	N:METH:cg23264525:STPG1:TssD329:Island	N:METH:cg23900774:KCNK13:TssU132:Island	N:METH:cg04886448:FLOT2:TssD572:Island	N:METH:cg07320646:DFNA5:TssD114:Island	N:METH:cg26709950:RRAD:TssD205:Island	N:METH:cg16765006:LOC440461:TssU805:Island	N:METH:cg08441546:METTL9:TssU428:Shore	N:METH:cg20954960:RP11-373N24.2:TssU1482:Island	N:METH:cg00964103:ESRRG:TssU446:NA	N:METH:cg14663510:HMX3:TssU18:Island	N:METH:cg10769146:PROX1:TssD119:Island	N:METH:cg25066490:NEURL1:TssD213:Island	N:METH:cg10111314:NA:NA:Island	N:METH:cg17094296:RP11-483A20.3:TssD217:Shore	N:METH:cg04778194:CACNA1G-AS1:TssU596:Island	N:METH:cg10513709:BIK:TssU428:Shore	N:METH:cg25141064:TSPAN15:TssU167:Shore	N:METH:cg04918504:SYNPO2:TssU152:NA	N:METH:cg11071960:TACC1:TssD14:Island	N:METH:cg04194651:SVIL:TssU365:Island	N:METH:cg10667167:CTD-2192J16.11:TssU502:Shore	N:METH:cg18071006:ULBP3:TssU21:Island	N:METH:cg00688264:AIF1L:TssD81:Island	N:METH:cg13925623:KCNV1:TssD547:Shore	N:METH:cg05230647:TMEM25:TssU3:Island	N:METH:cg03004714:RNF152:TssD603:Shore	N:METH:cg05941624:SYNJ2:TssU396:Island	N:METH:cg02633148:GABRA2:TssU76:Shore	N:METH:cg25098077:PDLIM1:TssU181:Island	N:METH:cg00708844:RP11-16B13.1:TssD463:Shore	N:METH:cg12835256:PLA2G12A:TssU437:Shore	N:MIR::hsa-miR-299-5p:Corrected:	N:METH:cg15700165:PRDM12:TssD1196:Island	N:METH:cg03441409:STEAP2-AS1:TssD126:Island	N:METH:cg18805028:IRGQ:TssD264:Island	N:METH:cg20666271:FAM47E:TssD93:Island	N:METH:cg13210260:DMRTA2:TssU121:Island	N:METH:cg18502917:TRIM31:TssD2443:Shore	N:METH:cg03986989:ABR:TssU438:Island	N:METH:cg21883683:CHRNA7:TssU167:Island	N:METH:cg11376305:SPHK2:TssU91:Island	N:METH:cg01870456:CARKD:TssU18:Island	N:METH:cg08210629:NA:NA:Island	N:METH:cg07114353:NA:NA:Shore	N:METH:cg20010012:OXCT1-AS1:TssD93:Island	N:METH:cg07391088:FUT10:TssD29:Shore	N:METH:cg14784847:GATA2:TssD240:Island	N:METH:cg02855983:PKP1:TssU257:Shore	N:METH:cg08917795:MT1X:TssD203:Shore	N:METH:cg12387700:MCOLN3:TssU4:Island	N:METH:cg24008234:PAK6:TssD150:Island	N:METH:cg25531497:GPR158-AS1:TssU13:Island	N:METH:cg26932552:CDKN1C:TssU4:Island	N:METH:cg02873427:BOP1:TssD330:Island	N:METH:cg26307820:CTC-338M12.5:TssU1292:Island	N:METH:cg22632069:ZNF880:TssD277:Shore	N:METH:cg27081103:AJ003147.9:TssD2946:Shore	N:METH:cg01772385:SPTB:TssU916:Shore	N:METH:cg24065044:BDNF:TssU228:Shore	N:METH:cg07907534:CTD-2562G15.3:TssD586:Island	N:METH:cg26164155:PNP:TssU164:NA	N:METH:cg26199493:LIN9:TssU18:Shore	N:METH:cg10733249:ACOT4:TssD243:Island	N:METH:cg00793795:FBXO43:TssU159:Island	N:METH:cg24368167:MYD88:TssU34:Island	N:METH:cg09667303:AC016910.1:TssD616:Shore	N:METH:cg15717853:RGS16:TssU52:Island	N:METH:cg02871614:EMP3:TssD3:Shelf	N:METH:cg10677697:IGFBP3:TssU252:Island	N:METH:cg17832674:AC011551.3:TssD401:Shore	N:METH:cg25720022:AC009403.2:TssD618:Shore	N:METH:cg18683604:TRIM9:TssD502:Island	N:METH:cg11339341:LINC00461:TssU172:Shore	N:METH:cg02216295:SPG7:TssD367:Shore	N:METH:cg16835618:NDUFA4L2:TssD1770:Island	N:METH:cg14222879:NCOA2:TssU655:Island	N:METH:cg06849795:BCL9:TssU1047:Shore	N:METH:cg14155849:HDGF:TssU80:Shore	N:METH:cg17990532:ISL1:TssD310:Shore	N:METH:cg04019016:NA:NA:Island	N:METH:cg15193782:ARMC3:TssD1:NA	N:METH:cg13645078:PHLDA3:TssU281:Island	N:METH:cg12104945:ARHGEF17:TssD223:Island	N:METH:cg20122476:PITPNA:TssD763:Island	N:METH:cg01267315:RNF220:TssD15:Shore	N:METH:cg02031397:HIVEP3:TssD572:Shore	N:METH:cg00146695:CCDC122:TssD6:Island	N:METH:cg18484034:NA:NA:Shore	N:METH:cg19546943:ZNF440:TssU240:Shore	N:METH:cg07847424:RHBDL1:TssU124:Shelf	N:METH:cg01012089:RP11-1042B17.3:TssU282:Island	N:METH:cg17885806:RXRG:TssU57:NA	N:METH:cg03063710:DYNC1I1:TssD271457:NA	N:METH:cg17483297:HRH2:TssU291:Shore	N:METH:cg02821501:SLC16A14:TssD1213:Shore	N:METH:cg25776856:SLC26A4-AS1:TssD95:Island	N:METH:cg27338287:GMNC:TssU178:Island	N:METH:cg05603546:NA:NA:Island	N:METH:cg26796283:MSX2:TssU203:Shore	N:METH:cg20918128:ART5:TssU230:Island	N:METH:cg07768169:MYO1C:TssU1260:Island	N:METH:cg19165854:KIAA1024:TssD267:Island	I:CNVR::MIR8072:102466877:	N:METH:cg07071609:PLIN5:TssU78:Island	N:METH:cg02152120:SPAG17:TssD7:Island	N:METH:cg18005693:GADL1:TssD84:Island	N:METH:cg16358430:GFI1:TssD242:Island	N:METH:cg21699035:TRAF3IP2:TssD163:NA	N:METH:cg15442444:C14orf178:TssU466:Shore	N:METH:cg04164190:HS3ST3B1:TssD1055:Island	N:METH:cg19776201:ZNF132:TssD156:Island	N:METH:cg14945578:CDC25B:TssU63:Island	N:METH:cg04004437:ANKRD29:TssD258:Island	N:METH:cg12334424:PPP1R35:TssD23:Island	N:METH:cg17567560:INA:TssU58:Island	N:METH:cg04857420:TNFRSF11B:TssU190:Island	N:METH:cg12189851:SDHAF1:TssD501:Island	N:METH:cg23001415:XXbac-B135H6.15:TssD20:Island	N:METH:cg10706454:KDF1:TssU46:Island	N:METH:cg23847700:RP11-783K16.10:TssU1098:Island	N:METH:cg03838635:RP11-74E22.8:TssU1080:Shore	N:METH:cg09211938:ZFP14:TssU163:Island	N:METH:cg17978562:EDIL3:TssD1725:Shore	N:METH:cg02075296:RGMB:TssU252:Island	N:METH:cg01847271:BSPRY:TssU146:Island	N:METH:cg21560413:ABHD1:TssD41:Island	N:METH:cg07139330:BAI1:TssD31114:Island	N:METH:cg14083800:HNRNPF:TssU2:Island	N:METH:cg22105332:RNF39:TssD334:Island	N:METH:cg09992805:NA:NA:Island	N:METH:cg22130808:HRK:TssU756:Island	N:METH:cg21709909:C11orf63:TssD37:Island	N:METH:cg22945872:SLC16A14:TssD209:Island	N:METH:cg20055841:PTGER2:TssU105:Island	N:METH:cg07876289:ZNF37BP:TssU425:Shore	N:METH:cg06439005:STC2:TssD209:Island	N:METH:cg16145137:LRP8:TssD831:Island	N:METH:cg14212266:PIAS1:TssU177:Island	N:METH:cg23259711:ASAH2B:TssD314:Island	N:METH:cg02328010:RYR2:TssD976:Island	N:METH:cg16896326:AHRR:TssD259:Island	N:METH:cg03552359:FBXO16:TssD78570:Island	N:METH:cg24720583:BCL6B:TssU146:Island	N:METH:cg16400825:ITPR3:TssD261:Island	N:METH:cg10063961:EGR3:TssU345:Island	N:METH:cg20969896:DLGAP4-AS1:TssD44:Island	N:METH:cg04874239:KRT73-AS1:TssD690:NA	N:METH:cg05403387:TNPO2:TssU100:Shore	N:METH:cg08019195:SCN4B:TssU392:Island	N:METH:cg17222941:MAGI2:TssD607994:Island	N:METH:cg16998537:EYA2:TssU77:Shore	N:METH:cg00627241:RASL10A:TssU176:Island	N:METH:cg17182302:ATP1A1-AS1:TssU280:Island	N:METH:cg23326728:HOXB7:TssD808:Island	N:METH:cg09163958:VASH2:TssD23:Island	N:METH:cg15417498:NFIL3:TssU1036:Island	N:METH:cg01547609:HAUS4:TssU11:Island	N:METH:cg02344820:NA:NA:Island	N:METH:cg11564981:NRN1:TssD169:Island	N:METH:cg18845832:FAM129A:TssD110:Island	N:METH:cg02967152:RP11-783K16.5:TssD62:Island	N:METH:cg14464464:PLEKHA7:TssU346:Island	N:METH:cg26963795:SRR:TssU463:Shore	N:METH:cg00844376:MARVELD1:TssD75:Island	N:METH:cg00811020:NAA30:TssD315:Island	N:METH:cg04873963:RP11-715J22.2:TssU107:Island	N:METH:cg22466550:FLJ44511:TssD2144:Island	N:METH:cg06767701:S100A11:TssD634:Island	N:METH:cg23738770:NFKB2:TssD250:Island	N:METH:cg24919790:CH25H:TssU846:Shore	N:METH:cg17276329:RP11-25K21.6:TssD17474:Island	N:METH:cg15202123:EDARADD:TssD721:Shore	N:METH:cg02763611:NA:NA:Island	N:METH:cg22263793:ATP1A3:TssD252:Island	N:METH:cg10392768:ALOXE3:TssD4:Shore	N:METH:cg18413587:NLGN1:TssD393:Shore	N:METH:cg02571907:ADPRH:TssU13:Island	N:METH:cg26118408:ZNF800:TssD25780:Island	N:METH:cg05258214:STK19:TssU25:Shore	N:METH:cg13922124:EFCAB10:TssU43:Shore	N:METH:cg10536067:FADS6:TssU121:Island	N:METH:cg09219451:HOXA11-AS:TssU15:Shore	N:METH:cg12166599:APEX2:TssU431:Island	N:METH:cg15160198:CYP7B1:TssU50:Island	N:METH:cg07462670:RPL30:TssD26:Island	N:METH:cg14163802:NRP2:TssD96:Island	N:METH:cg20415170:ELL2:TssU290:Shore	N:METH:cg17019630:NA:NA:Shore	N:METH:cg09045647:RP11-844P9.2:TssU406:Island	N:METH:cg18571419:FAM149A:TssD46:Island	N:METH:cg24703175:NOTCH3:TssD126:Island	N:METH:cg02891574:CTD-2619J13.23:TssD132:Island	N:METH:cg07629088:NA:NA:NA	N:METH:cg14027857:NA:NA:Island	N:METH:cg23129613:REPIN1:TssU24:Island	N:METH:cg20018912:INSM2:TssU38:Island	N:METH:cg20680592:KCNJ2:TssD99:Island	N:METH:cg26099766:PRIMA1:TssD21:Island	N:METH:cg18507129:CHST2:TssD1729:Island	N:METH:cg11955541:NA:NA:NA	N:METH:cg08315187:PERP:TssD518:Shore	N:METH:cg06742440:KCNN3:TssD38:NA	N:METH:cg11203377:MDK:TssU256:Island	N:METH:cg05071577:HIST1H3I:TssU53:Shore	N:METH:cg03515980:LINC01159:TssD64:Island	N:METH:cg17935677:WDR76:TssU100:Shore	N:METH:cg19675223:IGFBP5:TssU23:Shore	N:METH:cg11912330:PCP4L1:TssD156:Island	N:METH:cg21646598:ADAMTS5:TssU1074:Island	N:METH:cg08060454:NA:NA:Island	N:METH:cg03415858:ABCG2:TssD52:Island	N:METH:cg10583736:SASH1:TssD234:Island	N:METH:cg03674157:SPTSSB:TssD591:Island	N:METH:cg03595755:NA:NA:Island	N:METH:cg11170810:IGF2R:TssU641:Shore	N:METH:cg21180286:NA:NA:Island	N:METH:cg15724773:ELOVL3:TssD38:Island	N:METH:cg16354201:ZSCAN20:TssD45:Island	N:METH:cg07491495:RGMA:TssD175:Island	N:METH:cg08131881:LINC01588:TssD3130:Island	N:METH:cg23513567:NXN:TssD641:Island	N:METH:cg01265597:CAV1:TssU207:Shore	N:METH:cg09507635:LA16c-380A1.2:TssU839:Shore	N:METH:cg06780358:PTPRJ:TssD785:Island	N:METH:cg19818722:LTB:TssD922:Island	N:METH:cg10453230:NA:NA:Island	N:METH:cg17411913:C10orf54:TssU227:Island	N:METH:cg16087101:NA:NA:Shelf	N:METH:cg22984616:RP11-203B9.4:TssU314:Island	N:METH:cg00685836:PPFIA2:TssD77:Shore	N:METH:cg15462457:PPDPF:TssU947:Island	N:METH:cg03304078:EDC4:TssU19:Island	N:METH:cg18834712:NA:NA:Shore	N:METH:cg00308439:CAV1:TssU232:Island	N:METH:cg08037817:TALDO1:TssU374:Island	N:METH:cg16845486:NELL2:TssU14:Shore	N:METH:cg00034433:RP11-100E13.1:TssD86:Island	N:METH:cg17473923:DUSP6:TssU118:Island	N:METH:cg27628784:NA:NA:Island	N:METH:cg20419623:SNAI1:TssU11:Island	N:METH:cg25104030:RASGEF1A:TssD527:Shore	N:METH:cg09343544:DGCR14:TssD574:Shore	N:METH:cg04554033:C1QTNF1:TssU112:Island	N:METH:cg25841943:CFAP58:TssD88:NA	N:METH:cg09903262:UXS1:TssD1021:Shore	N:METH:cg15344914:SMUG1:TssD10242:NA	N:METH:cg09468912:NCOA2:TssU537:Island	N:METH:cg06862167:LRRC56:TssU76:Island	N:METH:cg17303299:ENO2:TssD35:Island	N:METH:cg03861404:NA:NA:Island	N:METH:cg02565715:RP11-13K12.2:TssD65:Island	N:METH:cg23173495:SGTB:TssD225:Shore	N:METH:cg25966893:NA:NA:Shore	N:METH:cg07449038:KLHL21:TssD176:Island	N:METH:cg24208206:FYCO1:TssD737:Shore	N:METH:cg09474081:AMOTL1:TssU122:Island	N:METH:cg20122925:NA:NA:Island	N:METH:cg13674885:CILP2:TssU17:Island	N:METH:cg05081223:AC010168.1:TssU9:Island	N:METH:cg02910208:VSTM2A:TssD2:Island	N:METH:cg18261413:PRKD3:TssD490:Shore	N:METH:cg20243351:NA:NA:Shore	N:METH:cg12545993:TNFRSF11B:TssU196:Island	N:METH:cg26952205:NA:NA:Shore	N:METH:cg02897359:HSPA1L:TssU75:Island	N:METH:cg24910410:LINC00847:TssU101:Island	N:METH:cg05131533:PSD:TssU161:Shore	N:METH:cg23851476:EMX1:TssD287:Island	N:METH:cg01307502:NA:NA:Shore	N:METH:cg04231340:NA:NA:Island	N:METH:cg01907584:TRIM17:TssD46:Island	N:METH:cg22812733:FAM107A:TssD1452:Shore	N:METH:cg03383061:NA:NA:Island	N:METH:cg26207201:AS3MT:TssU95:Island	N:METH:cg06641299:WNT9A:TssU527:Island	N:METH:cg13302559:AC009303.2:TssD463:Shore	N:METH:cg24529288:MICA:TssU432:Island	N:METH:cg17273983:CLIC1:TssD293:Shore	N:METH:cg15949277:LINC01137:TssD289:Island	N:METH:cg14853922:TOR3A:TssD31:Island	N:METH:cg05474055:CDC42BPG:TssD70:Island	N:METH:cg07341932:HCG9:TssU328:Island	N:METH:cg26428455:NEUROG3:TssD1337:Island	N:METH:cg09276158:TTC6:TssD99:Island	N:METH:cg18457249:TOMM20L:TssD330:Island	N:METH:cg12520963:NA:NA:Island	N:METH:cg26549525:NA:NA:Island	N:METH:cg12573516:CACNA1G:TssU781:Island	N:METH:cg10195203:ZNF280D:TssU30:Island	N:METH:cg14008119:IFT43:TssU167:Shore	N:METH:cg10196309:HTR7P1:TssU5:Island	N:METH:cg19247841:SLC10A4:TssU60:Shore	N:METH:cg06392442:NA:NA:Island	N:METH:cg27306913:ARV1:TssD344:Shore	N:METH:cg12873305:CFL1:TssU97:Island	N:METH:cg27339437:PTER:TssU80:Island	N:METH:cg26988215:GALNT14:TssU164:Island	N:METH:cg11841450:NA:NA:Island	N:METH:cg18901116:CDH23:TssD138:Island	N:METH:cg02462519:DUSP6:TssU195:Island	N:METH:cg22154616:ALPL:TssU163:Island	N:METH:cg20835807:DLG1:TssD159:Island	N:METH:cg06393290:FGFRL1:TssU833:Island	N:METH:cg24274117:C20orf195:TssU96:Island	N:METH:cg24298255:ZNF586:TssU30:Island	N:METH:cg20097268:LAMTOR5:TssU47:Shore	N:METH:cg12391174:SLC48A1:TssD506:Island	N:METH:cg26353469:HCG4P7:TssD76:Island	N:METH:cg03732293:AXDND1:TssU21:Island	N:METH:cg06932780:FBXL18:TssD14295:Shore	N:METH:cg16828648:PGAP2:TssU34:NA	N:METH:cg19287220:ZNF69:TssD200:Island	N:METH:cg04350922:ARHGEF16:TssU54:Island	N:METH:cg22704068:SMIM1:TssU175:Island	N:METH:cg13997864:ITPRIPL1:TssU88:Island	N:METH:cg20995061:ARNTL:TssD44:Shore	N:METH:cg03821987:RHPN1-AS1:TssD110:Island	N:METH:cg09852920:COL1A1:TssD337:Island	N:METH:cg26815404:ESPN:TssD261:Island	N:METH:cg02891664:FGFRL1:TssD910:Island	N:METH:cg21401647:HIST3H2A:TssU113:Island	N:METH:cg15554007:MAPK11:TssU113:Island	N:METH:cg04886407:CH17-270A2.1:TssU633:Island	N:METH:cg20670085:ZNF491:TssU163:Shore	N:METH:cg18011401:CACNA1A:TssU48:Shore	N:METH:cg21692936:SLC3A2:TssD353:Shore	N:METH:cg23334365:TCIRG1:TssU147:Island	N:METH:cg01722423:KCNA2:TssU81:Island	N:METH:cg10530164:CRYBA2:TssU767:Island	N:METH:cg21368354:CARKD:TssD48:Island	N:METH:cg04351903:LGR6:TssU821:Shore	N:METH:cg14743462:HIST3H2BB:TssD1137:Shore	N:METH:cg12646385:LINC01411:TssD82681:NA	N:METH:cg10583931:CTC-235G5.3:TssD212:Island	N:METH:cg00393585:FAM218A:TssU10:Island	N:METH:cg15622544:GIPR:TssD4:Shelf	N:METH:cg02919572:MN1:TssD1066:Island	N:METH:cg00076497:GRM8:TssU347:Island	N:METH:cg14971286:PVRL1:TssD1007:Shore	N:METH:cg27078812:AC009948.5:TssU319:Island	N:METH:cg01043524:ZNF3:TssD659:Shore	N:METH:cg12367389:HTR2A:TssD2020:NA	N:METH:cg01692572:PUF60:TssD410:Shore	N:METH:cg17001101:TRABD2B:TssD262:Island	N:METH:cg06842989:RP11-382A20.4:TssD180858:NA	N:METH:cg11331678:PLTP:TssD1:Island	N:METH:cg19799744:ENPP5:TssU254:NA	N:METH:cg18081750:DUSP6:TssU143:Island	N:METH:cg16953473:RP11-15K2.2:TssD1159:Island	N:METH:cg25769417:PAX7:TssD9551:Island	N:METH:cg02062731:HAS3:TssU24:Shore	N:METH:cg15602053:NA:NA:Shore	N:METH:cg07475692:ROCK2:TssU672:Island	N:METH:cg05885012:CUEDC1:TssD78:NA	N:METH:cg07591622:AP1G2:TssD43:Island	N:METH:cg01995821:SELM:TssD16:Island	N:METH:cg26219182:EIF3I:TssD60:Island	N:METH:cg13769223:JAM2:TssD368:Island	N:METH:cg14528374:GS1-259H13.10:TssD21728:Island	N:METH:cg07162257:ALPL:TssU174:Island	N:METH:cg12931682:LYPD6B:TssD320:Island	N:METH:cg03088791:PLCE1:TssD509:Shore	N:METH:cg03153658:AC007228.11:TssD339:Island	N:METH:cg12500976:EFHD1:TssD139:Island	N:METH:cg19378602:BRI3BP:TssU651:Shore	N:METH:cg25622896:WNT11:TssD1542:Island	N:METH:cg16532755:JAM2:TssU103:Shore	N:METH:cg06185817:SPHK1:TssD440:Island	N:METH:cg08244522:THBD:TssU154:Island	N:METH:cg08099293:HCP5:TssU100:NA	N:METH:cg17679608:PRSS35:TssU518:NA	N:METH:cg01620849:CACNA1G-AS1:TssU536:Island	N:METH:cg15118872:TRI-TAT2-3:TssU456:Island	N:METH:cg27403822:TOR3A:TssU223:Shore	N:METH:cg27363741:NRN1:TssU1071:Shore	N:METH:cg08896945:CALCB:TssU41:Island	N:METH:cg03367560:TRMT11:TssU176:Shore	N:METH:cg02234820:LPAR3:TssD570:Shore	N:METH:cg23067281:RIN3:TssU16:Island	N:METH:cg10872445:PHOX2A:TssD958:Island	N:METH:cg12790592:FOXN3-AS1:TssD574:Island	N:METH:cg25363861:NA:NA:NA	N:METH:cg06761719:POM121L2:TssU240:Island	N:METH:cg03886449:CHODL:TssU130:Shore	N:METH:cg14876685:GS1-259H13.10:TssD21618:Island	N:METH:cg07371290:HDAC5:TssD122:Island	N:METH:cg11416076:ZNF85:TssD162:NA	N:METH:cg23493585:RP11-85O21.2:TssD1012:Island	N:METH:cg21672843:RP1-269M15.3:TssD42:Island	N:METH:cg07152460:FADS1:TssD21:Island	N:METH:cg11944428:EFEMP2:TssD45:Island	N:METH:cg10211861:FGGY:TssU135:Island	N:METH:cg19583388:UXT-AS1:TssU31:Island	N:METH:cg14529474:LPHN2:TssD3443:Shore	N:METH:cg17011745:KISS1R:TssU17:Island	N:METH:cg15382095:NEUROD2:TssD1830:Island	N:METH:cg20701486:NPHS2:TssU46:Island	N:METH:cg01676105:NA:NA:Island	N:METH:cg21369988:CAPRIN2:TssD55:Shore	N:METH:cg17399352:SPHK1:TssU222:Island	N:METH:cg22001782:BCL9:TssD53:NA	N:METH:cg12602426:AP000432.1:TssD202:Island	N:METH:cg00846114:RLTPR:TssD23:Island	N:METH:cg03730958:FOXQ1:TssU190:Island	N:METH:cg22225298:AXDND1:TssD1118:Shelf	N:METH:cg23616223:TMPOP1:TssU342:Shore	N:METH:cg00597713:PEX6:TssU144:Island	N:METH:cg16605942:SEZ6L:TssU304:Shore	N:METH:cg20101352:CHN2:TssU15:NA	N:METH:cg15844611:SKOR1:TssD1537:Island	N:METH:cg24701809:HIST1H2AG:TssD298:Island	N:METH:cg13900023:LPAR1:TssD445:Shore	N:METH:cg24942226:POU3F2:TssU969:Island	N:METH:cg03842258:NA:NA:Island	N:METH:cg22569523:QTRT1:TssD669:Shore	N:METH:cg08124027:KHSRP:TssU770:Island	N:METH:cg18362509:NA:NA:Island	N:METH:cg20298895:SETBP1:TssU9:Island	N:METH:cg24327109:C1orf56:TssU133:Shore	N:METH:cg02626657:TUB:TssU36:Island	N:METH:cg14098532:TAGLN3:TssD155:NA	N:METH:cg18280463:CH17-270A2.1:Tss0:Island	N:METH:cg02836919:PTF1A:TssU1067:Shore	N:METH:cg18083863:PPP1R3E:TssU53:Shore	N:METH:cg08115510:AMOTL2:TssU75:Island	N:METH:cg15456925:PLAG1:TssD688:Shore	N:METH:cg08465862:PFKP:TssU254:Island	N:METH:cg20725157:ZNF28:TssD608:NA	N:METH:cg00500522:STAT6:TssU60:NA	N:METH:cg04739401:MUS81:TssU85:Island	N:METH:cg24691069:RNF8:TssD905:Shore	N:METH:cg13685314:BRINP1:TssU432:Island	N:METH:cg26487082:NA:NA:Island	N:METH:cg12975779:DPY19L2P1:TssU956:Shore	N:METH:cg12396969:TRNP1:TssU667:Shore	N:METH:cg27006129:ZNF114:TssD78:Shore	N:METH:cg10349065:WNT2:TssU668:Island	N:METH:cg03795903:LCLAT1:TssU153:Shore	N:METH:cg07170170:TMEM132B:TssD758:Shore	N:METH:cg02932026:FOXJ3:TssD94:Shore	N:METH:cg16364709:ERN2:TssD47:Island	N:METH:cg12405754:EFNA5:TssD842:Island	N:METH:cg24137770:PRKAG2-AS1:TssD397:Island	N:METH:cg14231987:CEBPA-AS1:TssD427:Island	N:METH:cg03962173:SH2B2:TssD676:Island	N:METH:cg24642320:NA:NA:Island	N:METH:cg02397176:DRAXIN:TssD375:Island	N:METH:cg20792735:LRRTM1:TssU36:Island	N:METH:cg25591573:ZNF442:TssD202:Island	N:METH:cg23025942:NA:NA:NA	N:METH:cg02697115:EBF3:TssD446:Island	N:METH:cg00567696:RP1-8B1.4:TssU77:Shore	N:METH:cg12352038:NA:NA:Shelf	N:METH:cg03203239:PCGF1:TssD393:Shore	N:METH:cg25947544:CADPS:TssU80:Island	N:METH:cg08436313:CH25H:TssU628:Island	N:METH:cg21731345:PEX11G:TssU295:Shore	N:METH:cg12964144:WSCD1:TssD19:Island	N:METH:cg02132163:FABP5:TssD64:Island	N:METH:cg23642766:LY6G5C:TssD301:Shore	N:METH:cg11750133:NA:NA:Island	N:METH:cg23154002:PATZ1:TssD22:Island	N:METH:cg14850412:C1orf106:TssD212:Shore	N:METH:cg09448654:ANO7:TssD189:NA	N:METH:cg21463740:ERBB4:TssD1258:Shore	N:METH:cg27555944:DALRD3:TssU198:Island	N:METH:cg07710481:SLITRK5:TssD513:Shore	N:METH:cg20646950:PALM:TssU385:Island	N:METH:cg11504515:ZBTB8OS:TssD38350:NA	N:METH:cg27060391:ARHGEF1:TssD17176:Shore	N:METH:cg21348771:GFOD1:TssD1:Island	N:METH:cg19814946:HS3ST3B1:TssD847:Island	N:METH:cg23466054:ZNF43:TssD98:Shore	N:METH:cg00366837:JUNB:TssU1451:Island	N:METH:cg05771701:CCDC62:TssD250:Shore	N:METH:cg08058672:MANF:TssD371:Shore	N:METH:cg22854679:ZNF43:TssU96:Shore	N:METH:cg04012592:LINC01122:TssD543:Island	N:METH:cg08129449:CLGN:TssD91:Shore	N:METH:cg16573136:DNAJC22:TssU62:Island	N:METH:cg18878134:LTBP4:TssD404:Island	N:METH:cg19711724:NA:NA:Shore	N:METH:cg27647589:YWHAZ:TssD41:Shore	N:METH:cg21903660:CCDC61:TssU671:NA	N:METH:cg23138728:HYOU1:TssU578:Shore	N:METH:cg20767111:AC008060.8:TssD147:Island	N:METH:cg09239756:CKAP4:TssU593:Island	N:METH:cg00940020:NA:NA:Island	N:METH:cg07652272:ARSD:TssU117:Island	N:METH:cg12181634:GNG4:TssD1014:Island	N:METH:cg12612104:KIRREL:TssD410:Island	N:METH:cg15112775:KCNIP2:TssU663:Shore	N:METH:cg19302722:NA:NA:NA	N:METH:cg04058937:NA:NA:Island	N:METH:cg24033330:MAFB:TssD847:Island	N:METH:cg15071611:C11orf70:TssU23:Island	N:METH:cg03390211:RGS11:TssD86:Island	N:METH:cg16170319:FAM129A:TssD615:Island	N:METH:cg06829893:ABHD1:TssU65:Island	N:METH:cg10089527:NA:NA:Island	N:METH:cg20984053:MNX1-AS1:TssD78:Island	N:METH:cg17793527:HES7:TssD152:Shore	N:METH:cg23565749:BIRC3:TssU157:Shore	N:METH:cg10235961:PLXNB1:TssD243:Island	N:METH:cg03980824:TTLL7:TssU570:Shore	N:METH:cg00738869:PIK3CB:TssD947:Shore	N:METH:cg19407252:PLEC:TssU53:Island	N:METH:cg10469717:EDN3:TssD45:Island	N:METH:cg03222971:AC007563.5:TssU168:Shore	N:METH:cg26468478:CELSR3:TssD6752:Island	N:METH:cg05965417:KLRG1:TssD272:Shore	N:METH:cg14987048:EPOR:TssD367:Island	N:METH:cg25151353:DGKZ:TssD109:Island	N:METH:cg14856893:NA:NA:Shore	N:METH:cg17014086:ANKRD16:TssD920:Island	N:METH:cg01327552:RPS6KA2:TssD191:Island	N:METH:cg26973854:DLX4:TssU278:Island	N:METH:cg12909536:ATAD3B:TssD954:Shore	N:METH:cg09167553:LRRC7:TssD341:Island	N:METH:cg06517360:RBBP8NL:TssD17272:Shelf	N:METH:cg19840484:NA:NA:Island	N:METH:cg04282206:PLEKHM1P:TssU513:Shore	N:METH:cg18724061:HIST1H2BO:TssD52:Shore	N:METH:cg02327103:RP3-462D8.2:TssU681:Shore	N:METH:cg03559831:TMEM194A:TssD238:Island	N:METH:cg12354566:NA:NA:NA	N:METH:cg16455791:NA:NA:Shore	N:METH:cg15240082:UPK3A:TssU177:Island	N:METH:cg02356600:NEO1:TssD793:Shore	N:METH:cg24719487:GIPC2:TssD542:Island	N:METH:cg22069098:FGF12:TssU193:NA	N:METH:cg06231372:PXMP4:TssU75:Shore	N:METH:cg15128200:NTNG1:TssD44:Shore	N:METH:cg21011229:NA:NA:Island	N:METH:cg07113600:KLF12:TssU151:Island	N:METH:cg24068708:GDPD5:TssD11:Island	N:METH:cg17942925:NA:NA:Shore	N:METH:cg03474731:CHEK1:TssD202:Island	N:METH:cg05460980:ATP8A2:TssD447:Island	N:METH:cg14311608:CCDC13:TssU146:Island	N:METH:cg24117376:MAD2L2:TssD27:Island	N:METH:cg12804441:EFHD1:TssD225:Island	N:METH:cg14772118:GLP1R:TssU96:Island	N:METH:cg04633513:AVPR1B:TssD53:Island	N:METH:cg17766062:HK2:TssD365:Island	N:METH:cg07073120:DCXR:TssU12:Island	N:METH:cg17444781:MAFG-AS1:TssU176:Island	N:METH:cg27317439:NA:NA:Island	N:METH:cg20568227:SORBS3:TssD45:Island	N:METH:cg21527132:C3orf80:TssD355:Island	N:METH:cg26375263:ESRRB:TssD501:Island	N:METH:cg25917621:HLA-DPB2:TssD4737:Shore	N:METH:cg21700332:STEAP2-AS1:TssD69:Island	N:METH:cg13501793:NA:NA:Shore	N:METH:cg08935223:RP11-699L21.1:TssD552:Shore	N:METH:cg18303049:KSR2:TssU540:Island	N:METH:cg00138474:XXbac-BPG249D20.9:TssD290:NA	N:METH:cg24427504:CHFR:TssU39:Shelf	N:METH:cg02425263:NA:NA:Island	N:METH:cg12624667:TRANK1:TssU6:Island	N:METH:cg23378144:FADS3:TssD6:Island	N:METH:cg06564523:SNORA27:TssU882:Island	N:METH:cg06530012:PSTPIP2:TssD470:Shore	N:METH:cg13284374:MICAL1:TssU104:Island	N:METH:cg08967106:NA:NA:Island	N:METH:cg23604012:SGPP2:TssU64:Island	N:METH:cg14161579:RAB31:TssD569:Island	N:METH:cg09121623:MICB:TssU520:Shore	N:METH:cg00121634:LRRC34:TssD276:Island	N:METH:cg04588774:RP11-473M20.16:TssU482:Island	N:METH:cg12228659:ATP12A:TssD151:Island	N:METH:cg19070873:C14orf132:TssU214:Island	N:METH:cg05843339:RP11-439L18.2:TssD9020:Shore	N:METH:cg23829447:CABP1:TssU142:Island	N:METH:cg13636373:BAG2:TssU33:Island	N:METH:cg02655739:LINC00461:TssU863:Island	N:METH:cg09174233:SH3GL2:TssU302:Island	N:METH:cg06474453:FNDC3A:TssU560:Shore	N:METH:cg03954173:CD97:TssU2:NA	N:METH:cg10971507:RP11-438J1.1:TssU168:Island	N:METH:cg00586365:FSTL4:TssD5:Island	N:METH:cg21537383:ZNF43:TssD21:Island	N:METH:cg20528183:SGCE:TssD733:Shore	N:METH:cg07976644:TTC22:TssD9:Island	N:METH:cg13885965:IER3:TssU77:Island	N:METH:cg24100705:SLC1A5:TssU74:Island	N:METH:cg12593303:SPTBN1:TssU126:Island	N:METH:cg05094548:TEKT1:TssD13:NA	N:METH:cg07838681:HLA-L:TssU38:Island	N:METH:cg22531889:PHTF1:TssU490:Shore	N:METH:cg18527133:LGR5:TssD891:Shore	N:METH:cg18169128:DDHD1:TssU203:Island	N:METH:cg20789933:DST:TssU349:Shore	N:METH:cg27326642:HIST1H4D:TssD304:Island	N:METH:cg24480361:NA:NA:Shelf	N:METH:cg25906332:SLC25A29:TssU148:Island	N:METH:cg02732804:GSG1L:TssU438:Island	N:METH:cg08647910:SGK1:TssD46:Shore	N:METH:cg01333350:EVC:TssU41:Island	N:METH:cg13775005:INSM2:TssU808:Shore	N:METH:cg07809452:FGFRL1:TssD873:Island	N:METH:cg11341438:SERHL2:TssU98:Shore	N:METH:cg19720265:MARK1:TssU643:Shore	N:METH:cg18742893:BOC:TssD159:Island	N:METH:cg21868774:RP11-9L18.3:TssD51:Island	N:METH:cg02895995:PEX11G:TssU163:Shore	N:METH:cg16452086:NFATC1:TssU245:Island	N:METH:cg12234855:CLDN3:TssU70:Island	N:METH:cg12334247:CERS6:TssD45:Island	N:METH:cg14498492:COMTD1:TssU18:Island	N:METH:cg17526301:MYT1:TssD10307:NA	N:METH:cg01725199:GALNT12:TssD8:Island	N:METH:cg17523027:KCTD17:TssU155:Shore	N:METH:cg11058942:NA:NA:Island	N:METH:cg19245371:NLGN1:TssU570:Shore	N:METH:cg14912350:NA:NA:Shore	N:METH:cg17990197:KIAA1755:TssU46:Island	N:METH:cg20672465:S100A6:TssD96:Island	N:METH:cg17676607:LRGUK:TssU216:Shore	N:METH:cg06383048:TMEM25:TssU13:Island	N:METH:cg08708935:HDGF:TssU3:Shore	N:METH:cg10026966:NA:NA:Island	N:METH:cg22481535:FAM105A:TssU356:Island	N:METH:cg16733855:TMEM155:TssU19:Shore	N:METH:cg01761409:RAB38:TssD410:Shore	N:METH:cg05952120:ACE:TssU7:Island	N:METH:cg11550126:ZNF296:TssU29:Island	N:METH:cg06620911:ANGPTL4:TssU2:Island	N:METH:cg15384599:SETMAR:TssU102:Shore	N:METH:cg00389976:KLHL14:TssD1154:Island	N:METH:cg03551161:OSBP2:TssD29:Island	N:METH:cg19100357:SRP14:TssD430:Shore	N:METH:cg26548653:MEGF8:TssU720:Island	N:METH:cg08078213:ACTG1:TssD12:Island	N:METH:cg01247522:NA:NA:Island	N:METH:cg06222114:FGFRL1:TssU828:Island	N:METH:cg05399360:MICB:TssD110:Island	N:METH:cg19554555:NA:NA:Island	N:METH:cg07682578:ANKRD33B:TssD5:Island	N:METH:cg15245095:SYT1:TssU12:NA	N:METH:cg08934846:TNFRSF12A:TssU102:Island	N:METH:cg20641798:RTN4RL1:TssD443:Island	N:METH:cg13203223:FKBP11:TssU94:Shore	N:METH:cg14208573:LTB:TssD943:Island	N:METH:cg01603374:PADI2:TssD122:Island	N:METH:cg08579721:COX6C:TssU17:Shore	N:METH:cg06567227:SIM1:TssD2433:Shore	N:METH:cg09192572:PLXDC1:TssU110:Island	N:METH:cg08169659:TMEM52:TssU219:Island	N:METH:cg21068269:SLC6A15:TssD585:Island	N:METH:cg10937131:MSRA:TssD8220:Island	N:METH:cg06806044:NA:NA:Island	N:METH:cg14842024:PRRX2:TssD32095:NA	N:METH:cg26713507:PLAU:TssU132:Island	N:METH:cg02687067:GALNT10:TssD1514:Island	N:METH:cg14718326:ST6GAL1:TssD143:Shore	N:METH:cg05168842:FADS1:TssU68:Island	N:METH:cg14287512:NA:NA:Shore	N:METH:cg13492070:MARCH4:TssU34:Island	N:METH:cg04475708:DYNLL1:TssD204:Island	N:METH:cg20947476:PYY2:TssD277:Island	N:METH:cg07648933:PPP1R35:TssD122:Island	N:METH:cg27264484:ZDHHC1:TssD8:Island	N:METH:cg24884207:KCNQ4:TssU479:Island	N:METH:cg12983442:ZNF552:TssD56:Island	N:METH:cg20984663:PKN1:TssD17:Island	N:METH:cg06650115:NDRG4:TssU94:Island	N:METH:cg13252583:ZFP82:TssU272:Island	N:METH:cg02658437:NTSR1:TssU386:Shore	N:METH:cg16654143:ZNF296:TssD4:Island	N:METH:cg23241335:AK5:TssU355:Island	N:METH:cg04281219:ENPP5:TssU138:NA	N:METH:cg17398233:CXCR4:TssU1151:Island	N:METH:cg03818920:RIPPLY2:TssU208:Shore	N:METH:cg05137146:TBX6:TssU302:Island	N:METH:cg05133370:RNU6-7:TssU641:Island	N:METH:cg11718135:AC092614.2:TssD69:Island	N:METH:cg18868357:SDC1:TssU200:Island	N:METH:cg20985635:FSTL4:TssD978:Island	N:METH:cg24678319:PRR5:TssU133:Island	N:METH:cg27176536:RAB26:TssD120:Shore	N:METH:cg01134061:NA:NA:Shore	N:METH:cg07017994:EPHB6:TssD8:Island	N:METH:cg06380157:MACF1:TssD303:Island	N:METH:cg21278806:N4BP2L1:TssD393:Island	N:METH:cg11565355:MCC:TssD233:Island	N:METH:cg03607728:RWDD2B:TssU2:Island	N:METH:cg01631764:SHC2:TssD437:Island	N:METH:cg03385582:GATSL3:TssU3:Shore	N:METH:cg16620382:TTBK1:TssU206:Island	N:METH:cg26610812:CABLES1:TssU7:Island	N:METH:cg20071051:RP11-950C14.7:TssD86:Island	N:METH:cg27360003:NEURL1:TssD382:Island	N:METH:cg06370133:PSD4:TssU59:Island	N:METH:cg01616178:ANK1:TssU859:Island	N:METH:cg18846140:HSPA1L:TssU157:Island	N:METH:cg17787159:PNMAL1:TssU87:Island	N:METH:cg04149955:ELAVL1:TssD394446:Island	N:METH:cg24908499:DLK2:TssU211:Island	N:METH:cg01182309:CYP27B1:TssU223:Shore	N:METH:cg06907870:LINC01182:TssU872:NA	N:METH:cg25435686:NA:NA:NA	N:METH:cg24490542:CSMD2:TssD2092:Island	N:METH:cg17049889:GJA3:TssU181:Island	N:METH:cg16921083:SOX14:TssU64:Island	N:METH:cg00225576:PAQR5:TssD63:Island	N:METH:cg14039939:LRRC27:TssD240:Island	N:METH:cg06716684:JAM2:TssU105:Shore	N:METH:cg01723291:HCG4P7:TssD156:Island	N:METH:cg23680448:HOXB13:TssU18:Shore	N:METH:cg22455795:LTBP4:TssD2373:Island	N:METH:cg23093462:PARD3-AS1:TssD162:Island	N:METH:cg19238520:NA:NA:NA	N:METH:cg09858237:CFAP52:TssU16:Shore	N:METH:cg09670701:GOLGA8B:TssU543:Island	N:METH:cg24880025:ERVK3-1:TssU336:Shore	N:METH:cg27348223:SLC6A3:TssD192:Island	N:METH:cg01765249:TBX2-AS1:TssD398:Island	N:METH:cg18949300:RPS6KA2:TssD222:Island	N:METH:cg27390245:CCDC13:TssU202:Shore	N:METH:cg24205332:ADAMTS8:TssD189:Shore	N:METH:cg10974632:TRIM9:TssU333:Island	N:METH:cg25449542:HIC1:TssD95:Island	N:METH:cg25806307:FBXO17:TssD161:Island	N:METH:cg24761195:RAET1E-AS1:TssU286:Island	N:METH:cg19930288:WWC2:TssD656:Island	N:METH:cg25924217:NPTX1:TssD81:Island	N:METH:cg22404450:LY6G5C:TssU37:Island	N:METH:cg18875716:ZNF43:TssU83:Shore	N:METH:cg11047973:SERGEF:TssD91:Island	N:METH:cg23305046:CDKN1A:TssU191:Island	N:METH:cg26556895:CRABP1:TssU88:Island	N:METH:cg23576358:RP11-539L10.3:TssD38:Shore	N:METH:cg26566415:NA:NA:Shore	N:METH:cg26806071:TRIM2:TssU12:Shore	N:METH:cg02248037:MICB:TssD12:Island	N:METH:cg13951042:COL4A3:TssD151:Shore	N:METH:cg15240455:SLC4A10:TssU25:NA	N:METH:cg20481909:IRF5:TssU78:Island	N:METH:cg19806106:ZNF239:TssD58:Island	N:METH:cg02835036:PXK:TssU209:Shore	N:METH:cg13904493:MLK4:TssD679:Island	N:METH:cg01436771:SRM:TssD224:Island	N:METH:cg21854725:SAMD10:TssD154:Island	N:METH:cg14321542:NA:NA:Shore	N:METH:cg21546671:HOXB3:TssD1333:Shore	N:METH:cg02484047:MAN2B1:TssD157:Island	N:METH:cg19099843:VWDE:TssD160:Island	N:METH:cg05013695:FRAT1:TssU701:Island	N:METH:cg13945301:NR4A2:TssU949:Island	N:METH:cg26899113:NA:NA:Shore	N:METH:cg01399264:C11orf58:TssU165:Shore	N:METH:cg23789846:NA:NA:Island	N:METH:cg14860219:CDC42SE1:TssD59:Shore	N:METH:cg12237272:AKT1S1:TssD5164:Island	N:METH:cg14360731:AC006994.2:TssD579:Shore	N:METH:cg05643303:HOXC8:TssU177:Island	N:METH:cg01413097:DNAH6:TssU68:Island	N:METH:cg15012766:FOXO6:TssD4765:Island	N:METH:cg12291509:ELMOD2:TssU403:Shore	N:METH:cg11247289:HTR6:TssU74:Island	N:METH:cg08784091:ABHD16A:TssD757:Shore	N:METH:cg21960859:TLL1:TssU462:Shore	N:METH:cg10267925:COLCA1:TssU55:Shore	N:METH:cg21947094:FAM189A1:TssU642:Island	N:METH:cg04855447:ZFAND4:TssU148:Island	N:METH:cg26341102:RNF220:TssD1696:Island	N:METH:cg05214390:DGKZ:TssD118:Island	N:METH:cg15397076:ANO5:TssD365:Island	N:METH:cg17405234:CCSER1:TssU268:Island	N:METH:cg13117031:PTPRB:TssU339:Island	N:METH:cg05060662:HIST4H4:TssU154:Island	N:METH:cg02282237:PRKCH:TssD426:Island	N:METH:cg18787012:INSC:TssD20579:NA	N:METH:cg11538128:ZNF354C:TssD64:Island	N:METH:cg19890277:ALDH1A2:TssD233:Island	N:METH:cg16628484:AC025171.1:TssU19:Island	N:METH:cg06956613:SMARCD3:TssD123:Island	N:METH:cg23658834:NA:NA:Island	N:METH:cg24873562:NA:NA:Island	N:METH:cg14036923:COL9A2:TssU18:Island	N:METH:cg20212336:RP11-90L1.8:TssU13:Island	N:METH:cg11053574:KLHL10:TssD211:Island	N:METH:cg03714163:C1orf109:TssD521:Island	N:METH:cg19410738:CAPN12:TssU550:Island	N:METH:cg03322548:ZNF141:TssU485:Island	N:METH:cg25015504:THEMIS2:TssU159:Shore	N:METH:cg19510127:STPG1:TssD206:Island	N:METH:cg14514600:SPATA6L:TssU12:Shelf	N:METH:cg01175682:RNF220:TssU15:Shore	N:METH:cg17442752:LRRC75B:TssD244:Island	N:METH:cg19358590:TULP4:TssD897:Shore	N:METH:cg07316170:PIK3AP1:TssU202:Island	N:METH:cg21851151:PLEKHD1:TssD12:Island	N:METH:cg23038014:NRP2:TssU411:Island	N:METH:cg19803651:PHACTR3:TssU178:Shore	N:METH:cg11052780:TRPA1:TssD354:Island	N:METH:cg01677561:PDLIM2:TssD149:Island	N:METH:cg00966398:PRMT8:TssD2507:Island	N:METH:cg04775315:TACR2:TssD302:Island	N:METH:cg25560333:CELF2:TssD210:Island	N:METH:cg15256164:AC092573.2:TssD312:Shore	N:METH:cg23024228:LGALS8:TssU18:Island	N:METH:cg07203452:PLAU:TssD279:Island	N:METH:cg13590336:ZNF280D:TssD297:Island	N:METH:cg21655280:HDAC11:TssU61:Island	N:METH:cg13969265:KCNK9:TssU1373:Island	N:METH:cg07400063:TCF19:TssD656:Shore	N:METH:cg06897921:RP11-403I13.8:TssU88:Island	N:METH:cg05235392:HCN4:TssU129:Island	N:METH:cg21228517:HAS2-AS1:TssD253:Island	N:METH:cg26131754:SATB1:TssU749:Island	N:METH:cg16306190:LRRC34:TssD35:Island	N:METH:cg04823311:AC005013.5:TssD201:Island	N:METH:cg05914242:PRSS35:TssU175:NA	N:METH:cg02734472:AL022341.3:TssU17:Island	N:METH:cg21239691:GEMIN8:TssU178:Island	N:METH:cg18785873:LGALS8-AS1:TssU10:Shore	N:METH:cg21628200:RP11-855O10.2:TssU767:Island	N:METH:cg07805238:ZNF491:TssD19:Shore	N:METH:cg22733648:NA:NA:Island	N:METH:cg24775454:ABCB6:TssD17:Island	N:METH:cg10051814:ERRFI1:TssD740:Island	N:METH:cg01291715:CCDC125:TssU1:Island	N:METH:cg03496709:SVIL-AS1:TssU9:Island	N:METH:cg24980174:BDKRB2:TssU8:NA	N:METH:cg14778137:CTSF:TssU64:Island	N:METH:cg18307767:ATP5A1:TssD13:Island	N:METH:cg00450824:STK33:TssD18:Island	N:METH:cg24722346:GPR155:TssD694:Shore	N:METH:cg13635455:NA:NA:Island	N:METH:cg07981588:YWHAZ:TssU42:Shore	N:METH:cg08063864:PFN4:TssD186:Island	N:METH:cg18787914:ANXA3:TssD14:Island	N:METH:cg14388858:SGCE:TssD2:Island	N:METH:cg12276123:KCNJ3:TssD63:Island	N:METH:cg15249639:CCND2:TssU765:Island	N:METH:cg20264068:CR1L:TssD142:Island	N:METH:cg26786924:PNKD:TssU243:Island	N:METH:cg21475256:ABHD5:TssD280:Shore	N:METH:cg24965937:KCNH3:TssU952:Island	N:METH:cg19831313:EFTUD1P1:TssD463:Shore	N:METH:cg03625676:NIPAL4:TssD55:Island	N:METH:cg05462328:NA:NA:Island	N:METH:cg19634213:PTEN:TssU1079:Island	N:METH:cg13951572:SORBS3:TssU209:Island	N:METH:cg26222738:DGCR5:TssU206:Shore	N:METH:cg11613229:PRR16:TssU585:Shore	N:METH:cg26097011:FGF14-AS2:TssU38:Island	N:METH:cg22397446:RP11-415J8.5:TssD148:Shore	N:METH:cg14309384:MAPRE2:TssD246:Island	N:METH:cg01505767:RP4-738P15.1:TssD243:Island	N:METH:cg21614408:PAQR8:TssD778:Shore	N:METH:cg01560642:TTC34:TssD147087:Island	N:METH:cg20443314:VPS25:TssU210:NA	N:METH:cg17015803:ALPL:TssU246:Island	N:METH:cg05004321:AF038458.5:TssU1294:Island	N:METH:cg05385248:CCDC6:TssU1346:Shore	N:METH:cg22779991:NA:NA:Island	N:METH:cg00991495:NA:NA:Shelf	N:METH:cg19001021:SKIDA1:TssD1447:Island	N:METH:cg05545672:NA:NA:Island	N:METH:cg05356738:GATA3:TssU338:Island	N:METH:cg03757145:CDKL2:TssD69:Island	N:METH:cg15731056:C12orf56:TssU11:Island	N:METH:cg03573861:BAHCC1:TssU607:Island	N:METH:cg09941381:RTKN2:TssD543:Shore	N:METH:cg00873473:JMJD8:TssU3:Island	N:METH:cg00441898:RP11-462G12.2:TssD7231:Island	N:METH:cg13983686:TENM2:TssD64:NA	N:METH:cg13251269:GPR85:TssD5:NA	N:METH:cg22111705:ACOX3:TssU282:Shore	N:METH:cg02861781:GJB2:TssU460:Island	N:METH:cg21272913:KIAA1217:TssD58:NA	N:METH:cg14304761:SYK:TssU61:Island	N:METH:cg26012941:WDR63:TssU221:NA	N:METH:cg06538183:RP11-503N18.4:TssU683:Shore	N:METH:cg07983955:FAM219B:TssU11:Island	N:METH:cg26686439:GPD2:TssD15:Island	N:METH:cg24691657:RP11-462G2.2:TssU381:Shore	N:METH:cg26929894:ERBB3:TssU768:Island	N:METH:cg01837969:RP11-1008C21.2:TssU111:Island	N:METH:cg14708076:NA:NA:Shore	N:METH:cg09607396:PARN:TssD592:Shore	N:METH:cg23704023:BCL7A:TssD1473:Island	N:METH:cg15783064:METTL20:TssU235:Shore	N:METH:cg25437410:COL23A1:TssU21:Island	N:METH:cg00809888:NAAA:TssU220:Island	N:METH:cg19311889:NAB2:TssD862:Shore	N:METH:cg21091629:PGAP2:TssD13:NA	N:METH:cg05055326:HCG9:TssU165:Island	N:METH:cg01960926:NEBL-AS1:TssD128:Island	N:METH:cg01097696:NA:NA:Shore	N:METH:cg08988282:NA:NA:Shore	N:METH:cg23426054:DEGS2:TssU170:Island	N:METH:cg19744587:CHDH:TssD42:Island	N:METH:cg05124235:NA:NA:Island	N:METH:cg13107428:DENND1B:TssD16:Island	N:METH:cg13151057:DUOX2:TssD486:Island	N:METH:cg21047583:NA:NA:Shore	N:METH:cg21978521:CLMP:TssU189:Island	N:METH:cg24638203:ARAP3:TssU86:Shore	N:METH:cg23422916:NA:NA:Island	N:METH:cg16115841:ST6GAL2:TssD447:Shore	N:METH:cg18643445:GABRA6:TssD16:Shore	N:METH:cg03349819:NRG1:TssU1038:Shore	N:METH:cg00683654:PLEKHF1:TssD106:Island	N:METH:cg16764494:DSCAML1:TssU55:Island	N:METH:cg08398290:JMJD8:TssD15:Island	N:METH:cg20896439:GALNT16:TssD83:Island	N:METH:cg27311227:NA:NA:Island	N:METH:cg12588082:CSNK1G2:TssU737:Island	N:METH:cg16511994:NA:NA:Island	N:METH:cg03631755:FGF4:TssU137:Island	N:METH:cg09345512:CHST15:TssD406:Island	N:METH:cg00728602:VWA7:TssD123:NA	N:METH:cg24876960:IRX4:TssU333:Island	N:METH:cg03324821:SYT3:TssD143:Island	N:METH:cg00097228:LINC00466:TssU264:Island	N:METH:cg01530988:MRI1:TssU58:Island	N:METH:cg15874872:SERPINE1:TssD63:NA	N:METH:cg18297538:TRIM31:TssD2062:Island	N:METH:cg08215191:FAM124A:TssU545:Shore	N:METH:cg07824564:TOR3A:TssU295:Shore	N:METH:cg01120165:HDAC10:TssU317:Island	N:METH:cg22913933:HOXB8:TssU101:Shore	N:METH:cg08124910:SPATA32:TssU35:Island	N:METH:cg00492711:ZNF491:TssU96:Shore	N:METH:cg21173721:FAM102A:TssU905:Shore	N:METH:cg23201032:KY:TssD33:Island	N:METH:cg07443954:CA11:TssU3:NA	N:METH:cg05989669:ZNF26:TssU280:Shore	N:METH:cg21537230:CLIC6:TssD1559:Shore	N:METH:cg23204518:PCK2:TssU73:Shore	N:METH:cg14219599:GNL1:TssD477:Island	N:METH:cg08748671:HSPB8:TssD168:NA	N:METH:cg09580882:ITPKB:TssD34218:Shore	N:METH:cg17797875:BAG6:TssU658:Island	N:METH:cg22436229:PDIK1L:TssU416:Shore	N:METH:cg24470119:ANGPTL4:TssD3133:Shelf	N:METH:cg08074971:GNG13:TssD172:Island	N:METH:cg03418830:U73166.2:TssU44:Island	N:METH:cg09549827:HES2:TssD115:Island	N:METH:cg11527326:LHX5:TssD6646:Island	N:METH:cg06724266:TMEM205:TssD33:Island	N:METH:cg25845747:RP11-203B9.4:TssU22:Island	N:METH:cg15550433:RP11-589C21.6:TssU786:Island	N:METH:cg05682561:SFRP4:TssU503:Shore	N:METH:cg22783308:RP11-293M10.6:TssD79:Island	N:METH:cg02954735:RP11-576D8.4:TssU86:Island	N:METH:cg03931678:NUP210:TssU335:Island	N:METH:cg03987227:PURA:TssD831:Island	N:METH:cg25172604:NA:NA:NA	N:METH:cg15937081:MIS18BP1:TssD338:Shore	N:METH:cg24740026:NA:NA:Island	N:METH:cg06855567:SPATA4:TssU186:Shore	N:METH:cg07243784:WWC1:TssU121:Island	N:METH:cg26537076:HECW2:TssU131:Shore	N:METH:cg16196939:GALNT9:TssU60:Shore	N:METH:cg13869401:NA:NA:Island	N:METH:cg06549924:BNIP3L:TssD65617:Island	N:METH:cg06479426:RP11-93B14.6:TssD371:Island	N:METH:cg25750389:PITX2:TssD192:Island	N:METH:cg21158476:AC009014.3:TssD960:Island	N:METH:cg14343062:ERCC6:TssD505:Shore	N:METH:cg23854667:CHRNA7:TssU859:Shore	N:METH:cg05586304:NA:NA:NA	N:METH:cg12063359:KCNK15-AS1:TssD5:Island	N:METH:cg14380609:HSPG2:TssU375:Island	N:METH:cg17078980:NRROS:TssU137:Island	N:METH:cg12921961:LTBP2:TssD38:Island	N:METH:cg11617975:NA:NA:Shore	N:METH:cg10544031:PAX3:TssU919:Shore	N:METH:cg12627454:ITGA11:TssD132:Island	N:METH:cg03146154:IPP:TssU414:Shore	N:METH:cg20452714:ARTN:TssD76:Island	N:METH:cg22557029:SNHG15:TssD23:Island	N:METH:cg22578843:PDX1-AS1:TssU56:Island	N:METH:cg27384352:CDK5:TssU363:Shore	N:METH:cg14536784:PDE4A:TssU489:Shore	N:METH:cg16914151:RPP25:TssD19:Island	N:METH:cg14200465:TRPM5:TssD3198:Shore	N:METH:cg05209770:SRSF12:TssD51:Island	N:METH:cg22063966:CCDC106:TssU207:Shore	N:METH:cg19292008:FOXE1:TssD259:Island	N:METH:cg17147211:RP4-712E4.2:TssU41:Island	N:METH:cg20901246:CRTC3-AS1:TssD51752:Island	N:METH:cg20042248:PGAP2:TssU12:NA	N:METH:cg21439231:EPHA10:TssU736:Shore	N:METH:cg01656394:RP11-278H7.1:TssD76:Island	N:METH:cg12644264:COL24A1:TssD334:Shore	N:METH:cg26847756:ZNF552:TssU135:Shore	N:METH:cg15299832:OLIG2:TssU23:Island	N:MIR::hsa-miR-125b-2-3p:Corrected:	N:METH:cg26886972:MIXL1:TssU50:Island	N:METH:cg11817309:ZNF692:TssD81:Island	N:METH:cg20647418:PYY:TssD20746:Island	N:METH:cg07007530:MKL1:TssU680:Shore	N:METH:cg16438397:AP3B1:TssU1055:Shore	N:METH:cg18394281:KLHL32:TssD364:Shore	N:MIR::hsa-miR-4746-5p:Corrected:	N:METH:cg25616979:MAGEF1:TssU225:Shore	N:METH:cg03076319:MLPH:TssU48:Island	N:METH:cg01906600:PPP1R16A:TssU304:Island	N:METH:cg19646327:RIMKLA:TssD422:Island	N:METH:cg09331704:RDX:TssU137:Island	N:METH:cg23643980:NA:NA:NA	N:METH:cg01307939:TMEM130:TssD10:Island	N:METH:cg06993703:RNF217:TssU37:Island	N:METH:cg26823630:SEC24B-AS1:TssD478:Shore	N:METH:cg00971894:CTTNBP2:TssD238:Shore	N:METH:cg13445358:ESPL1:TssU335:Shore	N:METH:cg03079712:ZC3HAV1L:TssU114:Island	N:METH:cg05844583:SLC19A3:TssU60:Island	N:METH:cg14847688:GPR135:TssU52:Island	N:METH:cg13872688:ROR1:TssD51:Shore	N:METH:cg14293362:AP003068.9:TssU28:Island	N:METH:cg15942481:GLIPR1L2:TssD332:Island	N:METH:cg04844977:ROPN1B:TssD2971:Shelf	N:METH:cg13247581:ENTPD2:TssU86:Island	N:METH:cg22396792:FCGR2B:TssD31188:Island	N:METH:cg10500512:FOXA2:TssD1061:Island	N:METH:cg03639783:TBX21:TssD447:Island	N:METH:cg19112957:AGBL2:TssU23:Shore	N:METH:cg20944305:P2RY1:TssD1190:Island	N:METH:cg11431720:LBR:TssD709:Island	N:METH:cg19822127:IGDCC4:TssD82:NA	N:METH:cg14150468:SGK3:TssD451:Shore	N:METH:cg23599104:KIAA1324:TssD18:Island	N:METH:cg25431026:CTD-3214H19.6:TssD36:Island	N:METH:cg22201516:NA:NA:Shore	N:METH:cg08834593:CTB-60B18.10:TssU75:Island	N:METH:cg20187670:C19orf26:TssD578:Island	N:METH:cg26535435:SLC1A5:TssD14:Island	N:METH:cg00576121:GAREM:TssU860:Island	N:METH:cg16884042:SGPP2:TssD446:Island	N:METH:cg16011583:C17orf82:TssD69:Island	N:METH:cg01756288:TRANK1:TssD17:Island	N:METH:cg13852879:NA:NA:Island	N:METH:cg05382798:LRRC23:TssD95:NA	N:METH:cg14443077:CPT1A:TssD452:Shore	N:METH:cg26470794:NA:NA:Island	N:METH:cg13883984:HOMER2:TssU298:Shore	N:METH:cg24683070:EIF2B5:TssD390022:Island	N:METH:cg09984047:NA:NA:NA	N:METH:cg09248345:LMX1A:TssU74:Island	N:METH:cg14460343:HSD17B8:TssD108:Island	N:METH:cg08183114:PBX2:TssU320:NA	N:METH:cg00920990:RP1-90J20.8:TssD178:Shore	N:METH:cg09361488:DHRS3:TssD72:Island	N:METH:cg07202281:DNAJC7:TssU323:Shore	N:METH:cg04131018:NA:NA:Island	N:METH:cg19717572:CTD-2319I12.4:TssD78:Island	N:METH:cg01441114:JUNB:TssU1438:Island	N:METH:cg01289965:ABCG1:TssU4:Island	N:METH:cg25183613:TAGLN3:TssU30:NA	N:METH:cg24838654:ZNF572:TssU73:NA	N:METH:cg07673866:NA:NA:Island	N:METH:cg00870095:RSPO1:TssD743:Shore	N:METH:cg15901259:PROKR1:TssD332:Island	N:METH:cg20781438:MACF1:TssD321:Island	N:METH:cg19826439:NA:NA:Island	N:METH:cg06793600:HIVEP3:TssD39426:Shore	N:METH:cg16051651:NA:NA:NA	N:METH:cg07139087:BCL6B:TssU724:Island	N:METH:cg24495982:PHLDA2:TssU53:Island	N:METH:cg21758133:FOXP1:TssU51:NA	N:METH:cg13150632:LTB:TssD962:Island	N:METH:cg26304593:PEX6:TssU97:Island	N:METH:cg01000831:CDH23:TssU232:Island	N:METH:cg21915666:MICA:TssU441:Island	N:METH:cg05471523:NA:NA:NA	N:METH:cg07780818:SLCO2A1:TssU363:Shore	N:METH:cg14320087:SBSPON:TssU29:Island	N:METH:cg09705748:CCDC74B:TssD136:Shore	N:METH:cg02362385:LPAR2:TssU143:Island	N:METH:cg13775856:SDHAF1:TssD772:Shore	N:METH:cg01986883:NAF1:TssD896:Shore	N:METH:cg16152813:FAM57B:TssD174:NA	N:METH:cg27559595:CTSH:TssD4:Island	N:METH:cg11031064:MROH6:TssD154:Island	N:METH:cg08026502:NRROS:TssU121:Island	N:METH:cg06695833:MAST3:TssU299:Shore	N:METH:cg04293259:TMPOP1:TssU22:Island	N:METH:cg07484808:NA:NA:NA	N:METH:cg19637177:CEP57L1:TssD321:Shore	N:METH:cg15978014:MFSD2A:TssU150:Island	N:METH:cg05081546:ATN1:TssD53:Island	N:METH:cg08129914:PAX7:TssD4455:Shore	N:METH:cg18859763:RP5-892F13.2:TssD95:Island	N:METH:cg16803791:ARHGAP22:TssD6:Island	N:METH:cg10010480:COL11A2:TssU692:Island	N:METH:cg10775273:CRYBA2:TssU26:Island	N:METH:cg13236881:PON2:TssU180:Shore	N:METH:cg14040796:NUCB1:TssU87:Shore	N:METH:cg22669136:RP11-541G9.1:TssD193:NA	N:METH:cg24966735:KLF12:TssU100:Island	N:METH:cg05074892:BRD2:TssD561:Island	N:METH:cg11486350:ISL1:TssD3262:Shore	N:METH:cg15747156:ZNF513:TssU175:Island	N:METH:cg19524624:SESTD1:TssD441:Shore	N:METH:cg22170177:NA:NA:Island	N:METH:cg08502533:CHRM3:TssU289:Shore	N:METH:cg27611781:Z83844.1:TssD202:Shore	N:METH:cg00348858:SH2B1:TssD431:Shore	N:METH:cg11206032:NA:NA:Island	N:METH:cg12880602:NA:NA:Island	N:METH:cg06689205:PCDH9:TssD40:Shore	N:METH:cg26742989:CTB-55O6.8:TssU285:Island	N:METH:cg16816226:AC026202.3:TssD167:Shore	N:METH:cg27118230:MAP4K5:TssD228:Island	N:METH:cg25834869:ALG13:Tss0:Island	N:METH:cg06785746:WNT3:TssU39:Island	N:METH:cg23687000:SIM2:TssD238:Island	N:METH:cg05201477:RP11-210M15.2:TssU365:Island	N:METH:cg16447652:NA:NA:Island	N:METH:cg07939285:ZSWIM6:TssD1694:Island	N:METH:cg08004976:VANGL2:TssD50:Island	N:METH:cg07982935:CHST6:TssU63:Island	N:METH:cg20583316:SERPINE1:TssD105:NA	N:METH:cg12616277:ESYT3:TssD295:Island	N:METH:cg04003228:ANKAR:TssD76:Island	N:METH:cg00652264:DDHD1:TssU192:Island	N:METH:cg09104156:ANK3:TssD404:Shore	N:METH:cg20845544:AUNIP:TssD431:Island	N:METH:cg01276891:KCTD16:TssD132:Shore	N:METH:cg13021384:ATP8B4:TssD261:Island	N:METH:cg17003301:ZNF37BP:TssU375:Shore	N:METH:cg27148952:C6orf141:TssU13:Island	N:METH:cg25829945:IL12A:TssU155:Shore	N:METH:cg18935660:MAP6:TssU214:Island	N:MIR::hsa-miR-744-3p:Corrected:	N:METH:cg26701943:KDELC2:TssU71:Island	N:METH:cg01710897:RCCD1:TssU199:Shore	N:METH:cg14097171:RPGRIP1:TssU204:Shore	N:METH:cg19910201:NA:NA:Island	N:METH:cg18684207:TRIM31:TssD2368:Shore	N:METH:cg09425708:TEAD4:TssD30:Island	N:METH:cg05993488:ZNF785:TssD33:Shore	N:METH:cg26840598:SH2D5:TssD20:Island	N:METH:cg12545252:ANKRD18B:TssD122:Island	N:METH:cg13990486:LINC-PINT:TssU92:Shelf	N:METH:cg18356159:PLIN3:TssU187:NA	N:METH:cg13919148:INADL:TssD21:Island	N:METH:cg00711351:HDAC10:TssU106:Island	N:METH:cg15891268:GSC:TssU44:Shore	N:METH:cg11777390:UBE2Q2P1:TssD155:Island	N:METH:cg22128849:AFAP1L2:TssU82:Island	N:METH:cg02347773:HOXD8:TssU281:Island	N:METH:cg20017415:MFSD2A:TssD699:Shore	N:METH:cg06514371:RAP2B:TssD922:Island	N:METH:cg27583690:NKX6-2:TssU266:Island	N:METH:cg00366818:ARMC4:TssD99:Island	N:METH:cg06624337:SEMA6D:TssU450:Island	N:METH:cg09601704:HES7:TssU16:Shore	N:METH:cg01184522:ZNF496:TssU669:Island	N:METH:cg02618553:TRNP1:TssD334:Island	N:METH:cg12205244:HES7:TssU82:Shore	N:METH:cg03068866:PUS7L:TssD445:Shore	N:METH:cg10259735:C3orf62:TssD20:Island	N:METH:cg01428678:GPHN:TssU75:Shore	N:METH:cg27536453:LRRC34:TssD36:Island	N:METH:cg09437360:CACNB1:TssU127:Shore	N:METH:cg17157872:TSLP:TssU225:Island	N:METH:cg19899505:LGALS3:TssD883:Shore	N:METH:cg03966449:RP4-536B24.4:TssU93:Island	N:METH:cg15832405:APBB2:TssU233:Shore	N:METH:cg09430391:GABRA2:TssU550:Shore	N:METH:cg22842510:TMEM205:TssU3:Island	N:METH:cg17964422:HCG27:TssD61:Island	N:METH:cg10503202:DGKZ:TssD179:Island	N:METH:cg04701420:RP4-575N6.4:TssD558:Shore	N:METH:cg01825831:CCDC13:TssU134:Island	N:METH:cg27317004:LRRC71:TssD640:Island	N:METH:cg03854198:NTF3:TssD31:Island	N:METH:cg02478789:ZNF426:TssU6:Island	N:METH:cg19808825:TTC22:TssU65:Island	N:METH:cg24322333:AKAP12:TssU240:Shore	N:METH:cg00216523:MFHAS1:TssU321:Island	N:METH:cg26605467:AC093388.3:TssD298:Shore	N:METH:cg07416107:NA:NA:Shore	N:METH:cg18253802:MYB:TssU674:Shore	N:METH:cg24158594:RP11-25K19.1:TssU837:Island	N:METH:cg10852609:KCNK10:TssU22:Island	N:METH:cg18719723:COL2A1:TssD2615:Island	N:METH:cg02606327:TSPAN11:TssD43:Island	N:METH:cg26648592:RP11-377D9.3:TssD521:Island	N:METH:cg13973472:NA:NA:Island	N:METH:cg16473308:LRRC23:TssD17954:Shore	N:METH:cg03113285:ENPP4:TssD391:Shore	N:METH:cg07169834:RDM1:TssU158:Shore	N:METH:cg26857910:KCNJ12:TssD109:Island	N:METH:cg15878317:NMNAT3:TssD7:Island	N:METH:cg19259802:TBL1X:TssD1184:Island	N:METH:cg08607907:SGCE:TssD983:Shore	N:METH:cg04153116:NA:NA:Shore	N:METH:cg21246624:MMP11:TssU99:Shore	N:METH:cg21581038:IWS1:TssU174:Shore	N:METH:cg16192717:SPAG1:TssU37:Island	N:METH:cg21748223:NPY5R:TssU239:Island	N:METH:cg02674719:MT1F:TssD116:Island	N:METH:cg22932336:PLIN5:TssD128:Island	N:METH:cg08698718:OBSL1:TssU134:Shore	N:METH:cg07407787:SLC16A6:TssD467:Island	N:METH:cg03626734:PRSS16:TssU58:Island	N:METH:cg18153213:TOR3A:TssU194:Shore	N:METH:cg02578560:TTBK1:TssD31826:Island	N:METH:cg09009259:MUM1:TssU189:Island	N:METH:cg16696856:CTB-55O6.8:TssU263:Island	N:METH:cg10768690:KIAA0319:TssD366:Shore	N:METH:cg06108181:ZNF860:TssU208:Island	N:METH:cg21749312:JUN:TssD1588:Island	N:METH:cg22815953:SNAI1:TssU13:Island	N:METH:cg07545317:SNORA27:TssU912:Island	N:METH:cg05080811:NA:NA:Shore	N:METH:cg10536962:CHIT1:TssD5101:NA	N:METH:cg01343344:NA:NA:Island	N:METH:cg11784071:AS3MT:TssU108:Island	N:METH:cg22845037:TMPOP1:TssD176:Island	N:METH:cg25866059:LINC01424:TssU105:Island	N:METH:cg22367989:NRP2:TssU55:Island	N:METH:cg21210985:GNE:TssU103:Island	N:METH:cg26811352:ARHGAP19-SLIT1:TssD96217:Island	N:METH:cg25309017:ADAMTS19-AS1:TssD117:Island	N:METH:cg27092035:ARL10:TssD408:Island	N:METH:cg17656165:FAM13A:TssD581:Island	N:METH:cg24341498:RXRA:TssU1037:Island	N:METH:cg20133730:PDK2:TssD54:Shore	N:METH:cg07293947:SFXN1:TssU155:Shore	N:METH:cg04195127:WFDC1:TssD168:Island	N:MIR::hsa-miR-1291:Corrected:	N:METH:cg12192408:MUM1:TssD39455:Island	N:METH:cg00681363:TAF2:TssD415:Shore	N:METH:cg26338195:SLC16A14:TssU61:Island	N:METH:cg25403152:RP11-25K19.1:TssD51:Island	N:METH:cg21075278:GAL:TssD143:Island	N:METH:cg18238858:RP11-268J15.5:TssD54:Island	N:METH:cg14695840:TJP2:TssD1033:Island	N:METH:cg20041567:HIST1H4L:TssD222:Island	N:METH:cg14528318:RASGRP2:TssU139:Island	N:METH:cg02602699:RPH3AL:TssD790:Island	N:METH:cg04378440:UBTF:TssU144:Island	N:METH:cg01970784:MSRA:TssD8004:Island	N:METH:cg23709117:FOXO3:TssD49:Island	N:METH:cg05691629:NA:NA:Shelf	N:METH:cg06554200:NA:NA:Island	N:METH:cg00660105:PRKG2:TssD405:Shore	N:METH:cg24718971:RASGRF2:TssU326:Island	N:METH:cg16202615:LINC01126:TssD413:Island	N:METH:cg08748615:BMP8A:TssU21:Island	N:METH:cg24607181:NA:NA:NA	N:METH:cg05533953:ZNF141:TssD60:Island	N:METH:cg08196359:RP11-384L8.1:TssD349:Island	N:METH:cg25822552:RNU1-2:TssU71:Island	N:METH:cg25796631:AC079305.11:TssD15666:NA	N:METH:cg20866788:ARL1:TssU417:Island	N:MIR::hsa-miR-26a-5p:Corrected:	N:METH:cg18137427:CLIC5:TssU87:Island	N:METH:cg00966077:TSR3:TssD140:Island	N:METH:cg22998610:TAF6L:TssU365:Shore	N:METH:cg07493516:FIP1L1:TssD713547:Shore	N:METH:cg20014596:DIP2B:TssU286:Shore	N:METH:cg07190698:ZNF141:TssU146:Island	N:METH:cg18547659:SRRM3:TssU356:Shore	N:METH:cg02192967:SNCA:TssU26:Island	N:METH:cg21218854:SVEP1:TssU235:Shore	N:METH:cg05736393:DOK1:TssU197:Island	N:METH:cg05045343:CATIP-AS1:TssU188:Island	N:METH:cg13693941:CWH43:TssU175:Island	N:METH:cg03903991:DKK2:TssD1429:Shore	N:METH:cg20709868:DNASE2:TssU22:Island	N:METH:cg11631644:TSPEAR:TssU427:Shelf	N:METH:cg15392269:SETBP1:TssU29:Island	N:METH:cg20523092:NFATC1:TssU63:Island	N:METH:cg18819978:POLR2M:TssU117:Island	N:METH:cg00839507:NA:NA:Shore	N:METH:cg12181217:GPI:TssD72:Island	N:METH:cg01108392:PPDPF:TssU1016:Island	N:METH:cg19435835:NA:NA:NA	N:METH:cg04693873:PM20D2:TssD117:Island	N:METH:cg04071516:KLF16:TssU1370:Island	N:METH:cg09162949:ALDH1A2:TssU52:Island	N:METH:cg15038123:RP11-177B4.1:TssU1398:Island	N:METH:cg11510839:OCA2:TssD17:Island	N:METH:cg22479842:IGFBP2:TssU170:Island	N:METH:cg10316593:SC5D:TssU269:Shore	N:METH:cg08374890:BCKDK:TssU362:Shore	N:METH:cg09865760:DNAJC22:TssU808:Island	N:METH:cg10037521:FGR:TssD1060:Island	N:METH:cg20772332:RP11-373N24.2:TssU1267:Shore	N:METH:cg24294989:CAMTA1:TssD895330:Island	N:METH:cg05392737:FAM163A:TssD72421:NA	N:METH:cg08256088:NKX1-2:TssD830:Island	N:METH:cg05765240:NA:NA:Island	N:METH:cg10232654:HOXB7:TssU1170:Shore	N:METH:cg17200447:NA:NA:Shore	N:MIR::hsa-miR-135b-5p:Corrected:	N:METH:cg16315058:TBX5:TssD83:Shore	N:METH:cg13191808:PCSK9:TssD105:Island	N:METH:cg21908706:ZNF846:TssU24:Island	N:METH:cg23017840:FBXO10:TssU95:Island	N:METH:cg01168201:HIC1:TssD18:Island	N:METH:cg14509271:LMO4:TssD397:Island	N:METH:cg04059461:ULBP1:TssU56:Island	N:METH:cg03232051:LHX1:TssU75:Island	N:METH:cg27096779:MEOX2:TssU28:NA	N:METH:cg17420078:NA:NA:Island	N:METH:cg21169203:DIXDC1:TssU66:Island	N:METH:cg07964539:BYSL:TssD791:Shore	N:METH:cg26988146:SETD1B:TssD7224:Island	N:METH:cg07070934:GJA4:TssU165:Shore	N:METH:cg06305488:NA:NA:NA	N:METH:cg02069738:NBAS:TssU547:Shore	N:METH:cg10423113:DDIT4:TssU828:Shore	N:METH:cg02443072:LRRC37A11P:TssD152:NA	N:METH:cg05569086:LYNX1:TssU172:Island	N:METH:cg04919784:NA:NA:Island	N:METH:cg27118968:SPTSSB:TssD138:Island	N:METH:cg26723132:NTAN1:TssD555:Shore	N:METH:cg09127400:IER3:TssD1:Island	N:METH:cg19644018:TEKT2:TssD42:Island	N:METH:cg24236085:CSMD2:TssU6:Shore	N:METH:cg00372486:GGNBP1:TssD31377:Island	N:METH:cg05518939:EAF2:TssD334:Shore	N:METH:cg25601319:ARID1A:TssU686:Island	N:METH:cg14574369:NAB2:TssD700:Shore	N:METH:cg05239956:AP1G2:TssD25:Island	N:METH:cg16989476:FHOD3:TssU1075:Shore	N:METH:cg22836153:LOX:TssD168:Island	N:METH:cg09611472:GNG13:TssD363:Island	N:METH:cg25735887:NA:NA:Island	N:METH:cg26529911:TLL1:TssU338:Shore	N:METH:cg07418452:NA:NA:NA	N:METH:cg03044069:CREB3L1:TssD337:Island	N:METH:cg25945321:BLOC1S5-TXNDC5:TssD682:Shore	N:METH:cg08473199:WNT10A:TssU70:Island	N:METH:cg05799013:ZNF174:TssD245:Island	N:METH:cg26095546:PROSER1:TssD845:Shore	N:METH:cg14549057:ZNF782:TssU276:Island	N:METH:cg24047259:SPTB:TssU673:Island	N:METH:cg13665593:ZSCAN16:TssD81:NA	N:METH:cg17880199:MYH11:TssD29:Island	N:METH:cg14430582:MYBL2:TssU117:Island	N:METH:cg13002939:PDGFRA:TssU766:Island	N:METH:cg00081251:CCDC163P:TssU32:Island	N:METH:cg01631596:MTUS2:TssD268:Island	N:METH:cg08160643:RRP15:TssU608:Island	N:METH:cg25912580:NA:NA:NA	N:METH:cg02593205:SSPN:TssD53:Island	N:METH:cg19836345:NICN1:TssD124:Island	N:MIR::hsa-miR-377-5p:Corrected:	N:METH:cg00871979:IMPA2:TssD393:Island	N:METH:cg04358741:DNAJC22:TssU1164:Island	N:METH:cg06206471:GLIS2:TssU711:Island	N:METH:cg13342441:TMEM91:TssD433:Island	N:METH:cg03535461:ID3:TssU1:Shore	N:METH:cg26809643:ZNF680:TssU339:NA	N:METH:cg17446654:DIXDC1:TssD130:Island	N:METH:cg20704772:ERVMER34-1:TssU74:Shore	N:METH:cg00846021:SFTA3:TssD4475:Island	N:METH:cg13828499:ZNF516:TssU57:Island	N:METH:cg26798879:NA:NA:NA	N:METH:cg14940405:SLC45A4:TssU478:Island	N:METH:cg26530201:ARSI:TssU121:Shore	N:METH:cg03894174:NA:NA:Shore	N:METH:cg17304496:QPCT:TssD417:Island	N:METH:cg16419345:ACOX1:TssU644:Shore	N:METH:cg11186405:NA:NA:Island	N:METH:cg22224625:RP11-414H17.5:TssD143:Island	N:METH:cg11863417:GCDH:TssD451:Island	N:METH:cg24514412:HMCN1:TssU332:NA	N:METH:cg24774891:ATP2A3:TssU88:Island	N:METH:cg06384463:BARHL2:TssD87:Island	N:METH:cg18132090:CELF3:TssU90:NA	N:METH:cg19878516:PANX2:TssU796:Island	N:METH:cg15300730:LINC01126:TssD641:Shore	N:METH:cg02252918:RP11-214K3.25:TssU50:Island	N:METH:cg01816031:RPP40:TssU301:Shore	N:METH:cg20884984:THY1:TssD503:Island	N:METH:cg20172885:TMEM243:TssU515:Shore	N:METH:cg00909646:TCF24:TssD576:Island	N:METH:cg17534009:NA:NA:Island	N:METH:cg13364903:SCUBE3:TssU649:Island	N:METH:cg00196372:NA:NA:Island	N:METH:cg01408571:NA:NA:Island	N:METH:cg25438415:ZNF426:TssD189:Shore	N:METH:cg04402744:SLC29A3:TssU200:NA	N:METH:cg14206979:FHDC1:TssD1601:Island	N:METH:cg19968403:COL8A1:TssU4:NA	N:METH:cg24390938:ALDH3B1:TssU57:NA	N:METH:cg05026102:ALOX5:TssU14:Island	N:METH:cg09742442:HK2:TssD506:Shore	N:METH:cg10092652:CH25H:TssU117:Shore	N:METH:cg04206329:RP11-146F11.5:TssD24:Shore	N:METH:cg03225817:GRIA4:TssU83:Island	N:METH:cg16968865:NA:NA:Island	N:METH:cg01168851:AP000432.1:TssD40:Island	N:METH:cg23601783:STYK1:TssU44:Island	N:METH:cg05304785:NA:NA:NA	N:METH:cg12738197:ZNF572:TssD342:NA	N:METH:cg00315391:SCNN1G:TssU364:Shore	N:METH:cg06699484:SHROOM1:TssD24:Island	N:METH:cg18796531:PPP1R3G:TssD1170:Island	N:METH:cg01236148:BSCL2:TssU51:Island	N:METH:cg01452444:SASH1:TssU104:Island	N:METH:cg25023043:DNAH6:TssD22:Island	N:METH:cg06798491:TAF6L:TssU390:Shore	N:METH:cg06521025:RASAL1:TssD167:Island	N:METH:cg20206437:RPS6KA2:TssU200:Island	N:METH:cg02583309:AC022154.7:TssD63:Shore	N:METH:cg03537779:AC010504.2:TssD246:Island	N:METH:cg18135855:VEPH1:TssD13:NA	N:METH:cg24348705:B3GAT2:TssU67:Island	N:METH:cg20352798:ZP3:TssD230:Island	N:METH:cg01211349:HCN4:TssU163:Island	N:METH:cg17814109:RP11-325I22.3:TssD162:Island	N:METH:cg07291958:C2orf70:TssD77:Island	N:METH:cg21696208:MTFR1:TssU895:Shore	N:METH:cg06768188:PLTP:TssD10:Island	N:METH:cg06531007:CR2:TssD113:Island	N:METH:cg24440206:NA:NA:Island	N:METH:cg13264741:GRIN2B:TssU128:Shore	N:METH:cg25450450:SEMA6A:TssU1316:Shore	N:METH:cg09842479:MICB:TssD226:Island	N:METH:cg17481046:ZNF620:TssU22:Island	N:METH:cg06444984:NPR1:TssD183:Island	N:METH:cg17146640:CELSR1:TssU582:Island	N:METH:cg15483964:EPHA2:TssD109:Island	N:METH:cg04975330:NKX2-3:TssD2267:Island	N:METH:cg03290040:MMP11:TssU59:Island	N:METH:cg27662877:CYB5A:TssU343:Island	N:METH:cg27218437:CCDC12:TssD247:Shore	N:METH:cg13837913:HIST1H4D:TssU105:Shore	N:METH:cg24482234:CERS1:TssD467:Island	N:METH:cg02267795:LRRC75B:TssU18:Island	N:METH:cg05850280:GRIN1:TssU670:Island	N:METH:cg09956859:NKX2-3:TssD378:Island	N:METH:cg26825934:CELF5:TssD2009:Island	N:METH:cg21379004:ALS2CL:TssU143:Island	N:METH:cg25468723:SEZ6L:TssD433:Shore	N:METH:cg18033436:NA:NA:Island	N:METH:cg15057150:RASSF5:TssU246:Island	N:METH:cg17114847:AGBL2:TssD110:Island	N:METH:cg10864955:KCNK15:TssU32:Island	N:METH:cg06726602:APLP1:TssD20:Island	N:METH:cg27161852:NA:NA:Island	N:METH:cg05505248:MYADM:TssU139:Shore	N:METH:cg17347389:TRIM9:TssD134:Shore	N:METH:cg26361329:SCCPDH:TssD951:Shore	N:METH:cg21259253:PHLDA2:TssD594:Island	N:METH:cg22841635:PLEKHD1:TssU105:Island	N:METH:cg16960675:FAM3D:TssD16990:NA	N:METH:cg08808571:QDPR:TssD267:Island	N:METH:cg16799273:PDE10A:TssU1030:Island	N:METH:cg04751133:FGF18:TssU388:Island	N:METH:cg21491176:MAST1:TssU235:Island	N:METH:cg12479139:HTR7P1:TssU340:Island	N:METH:cg11399097:ULBP3:TssD13:Island	N:METH:cg06196147:KIAA1257:TssU98:Island	N:METH:cg22281380:GRB10:TssU307:Island	I:CNVR::MIR122:406906:	N:METH:cg08049640:SLC13A5:TssD88:Island	N:METH:cg05471297:RYR1:TssD9:NA	N:METH:cg27590105:RAET1L:TssU147:NA	N:METH:cg01292475:NTRK2:TssU56:Island	N:METH:cg16704678:BAI2:TssU235:Island	N:METH:cg26005761:COL25A1:TssD272:Island	N:METH:cg24276681:EMILIN2:TssD69:Island	N:METH:cg16627829:AD000864.6:TssD276:Shelf	N:METH:cg07007550:PLEKHM2:TssD673:Shore	N:METH:cg05752819:ARHGAP22:TssU126:Island	N:METH:cg04262938:NA:NA:Shore	N:METH:cg08049061:LY6G5C:TssU110:Island	N:METH:cg13115661:ASTN1:TssU344:Shore	N:METH:cg15568167:SAMD10:TssD466:Island	N:METH:cg01557989:SLC24A3:TssU616:Island	N:METH:cg17519206:NA:NA:Shore	N:METH:cg18419164:LINC00636:TssD44375:Island	N:METH:cg22087450:ADORA2B:TssU165:Island	N:METH:cg02673256:ART5:TssU295:Shore	N:METH:cg21357621:EIF2B5:TssD389921:Island	N:METH:cg14432716:HCG9:TssU814:Island	N:METH:cg18100007:RAB11FIP4:TssD450:Island	N:METH:cg03373419:ADM2:TssU43:Island	N:METH:cg03188118:RGS6:TssU25:Shore	N:METH:cg10859966:KHNYN:TssU150:Island	N:METH:cg13640100:PHC2:TssU274:Island	N:METH:cg08769966:ST8SIA2:TssD439:Island	N:METH:cg07564088:AC008592.3:TssD67:Island	N:METH:cg15473751:CKB:TssU29:Island	N:METH:cg18892461:ZNF529-AS1:TssD308:Island	N:METH:cg11657970:ABLIM3:TssD8:Island	N:METH:cg18499667:KCNK13:TssU1471:Shore	N:METH:cg13204512:RNF135:TssD24:Island	N:METH:cg26467774:KIF9:TssD111:Shore	N:METH:cg20600874:NA:NA:Island	N:METH:cg07448606:PCDHGC3:TssD285:Island	N:METH:cg00495503:NA:NA:Shore	N:METH:cg03121168:DIDO1:TssU267:Island	N:METH:cg17958423:ZNF215:TssU53:Island	N:METH:cg00940280:ASAP1:TssU377:Island	N:METH:cg25793571:ACAD9:TssU588:Shore	N:METH:cg27584828:DISC1:TssD378:Island	N:METH:cg10205753:RGS20:TssD66:Island	N:METH:cg06110221:NA:NA:NA	N:METH:cg06931615:ZNF737:TssD366:NA	N:METH:cg00914626:NA:NA:Island	N:METH:cg19623237:NA:NA:Island	N:METH:cg00072711:C9orf24:TssD380:Island	N:METH:cg26682174:VGLL4:TssU87:Shore	N:METH:cg04657461:CENPT:TssU14:Island	N:METH:cg00664634:CTD-2368P22.1:TssD218:Island	N:METH:cg09530368:CNTD2:TssD452:Island	N:METH:cg18793799:ID2-AS1:TssD208:Shore	N:METH:cg25054154:CYP2U1:TssU382:Shore	N:METH:cg27637930:RP11-142I2.1:TssD183:Island	N:METH:cg10133125:RP11-247L20.3:TssD51:Island	N:METH:cg08717980:RP11-325I22.3:TssD520:Island	N:METH:cg03096830:HSPA1L:TssD165:Shore	N:METH:cg20226154:RAET1L:TssU118:NA	N:METH:cg02230383:NA:NA:NA	N:METH:cg12801329:GAD1:TssD1071:Shore	N:METH:cg13731052:NA:NA:Shore	N:METH:cg07862608:NA:NA:Island	N:METH:cg09510263:EIF4EBP1:TssU145:Island	N:METH:cg05464302:TCHH:TssD3528:Island	N:METH:cg12619880:KDM4A-AS1:TssD204:Island	N:METH:cg07022880:MICB:TssU403:Island	N:METH:cg01429662:B4GALNT2:TssD30:Island	N:METH:cg27201297:ITGA9-AS1:TssU451:Island	N:METH:cg08028435:PALLD:TssD104803:NA	N:METH:cg10151473:ITIH5:TssD1:Island	N:METH:cg20041105:LYNX1:TssU55:Island	N:METH:cg00221969:NME4:TssD225:Island	N:METH:cg23491599:KCNJ3:TssU124:Island	N:METH:cg09677638:FADS1:TssU46:Island	N:METH:cg16339096:PTH1R:TssU8:Island	N:METH:cg05126147:IPO5:TssD174:Island	N:METH:cg22044901:RP11-34F13.3:TssD871:Island	N:METH:cg24440088:AF038458.5:TssU1200:Island	N:METH:cg27019245:MICB:TssU148:Island	N:METH:cg10243301:NA:NA:Shore	N:METH:cg20344434:HTATIP2:TssU62:Island	N:METH:cg23581656:SLC1A4:TssU151:Shore	N:METH:cg17139210:DENND2C:TssU199:Shore	N:METH:cg15600398:LIMD1-AS1:TssD481:Island	N:METH:cg07782451:TDRP:TssD690:Island	N:METH:cg07706463:GPR88:TssD1757:Island	N:METH:cg18264548:BMF:TssU457:Shore	N:METH:cg12361223:RP11-649A16.1:TssU918:NA	N:METH:cg12351660:PLAU:TssU70:Island	N:METH:cg01773854:IGFBP6:TssU2:Shore	N:METH:cg24084504:SHISA3:TssU158:Island	N:METH:cg22066230:RAB1B:TssU1045:Island	N:METH:cg13564889:CPLX2:TssD189:Island	N:METH:cg18781099:NA:NA:Island	N:METH:cg16589463:NA:NA:Island	N:METH:cg11780934:ANKRD13B:TssU406:Island	N:METH:cg11314292:RNF125:TssD97:Shore	N:METH:cg16558462:RP11-147L13.15:TssU438:Island	N:METH:cg18892128:LINC01149:TssD130:NA	N:METH:cg16617910:CALCR:TssU916:Shore	N:METH:cg13424209:N4BP2L1:TssU148:Shore	N:METH:cg13670601:SLC6A15:TssD396:Island	N:METH:cg26795730:AVPR1B:TssD89:Island	N:METH:cg20752903:MARCH10:TssD16:Island	N:METH:cg27515800:RNF122:TssD968:Shore	N:METH:cg04293888:FGF11:TssU272:Island	N:METH:cg12581244:SLFN11:TssD332:Shore	N:METH:cg19226872:OSR1:TssU127:Shore	N:METH:cg25208479:NA:NA:Island	N:METH:cg03869498:FOXC1:TssU381:Island	N:METH:cg03828603:DCAKD:TssD578:Shore	N:METH:cg25770340:ADGB:TssU8:Island	N:METH:cg01807820:SCNN1A:TssU215:Island	N:METH:cg26575690:GOLGA8A:TssD358:Island	N:METH:cg16532600:HAND1:TssD1:Island	N:METH:cg07173547:RP11-1081L13.4:TssU136:Shore	N:METH:cg09454560:LRFN2:TssD340:Island	N:METH:cg21084516:HSD17B12:TssD94:Shore	N:METH:cg00358880:LHX9:TssD137:Island	N:METH:cg25599242:RARRES3:TssD19:NA	N:METH:cg02602480:B3GNT2:TssU560:Island	N:METH:cg07572341:FOXA2:TssD213:Island	N:METH:cg03134157:AF186192.5:TssD44:Island	N:METH:cg09461395:OTOP2:TssU101:Island	N:METH:cg24092470:RTEL1:TssU88:Island	N:METH:cg12414653:NA:NA:Island	N:METH:cg24975222:CDCP1:TssD198:Island	N:METH:cg03772253:NA:NA:NA	N:METH:cg19830950:SEMA4G:TssD87:Island	N:METH:cg06503907:SYCP2L:TssU66:Shore	N:METH:cg21475544:GPR19:TssU446:Shore	N:METH:cg13050981:CFAP52:TssD3:Shore	N:METH:cg18760835:NA:NA:Island	N:METH:cg26343298:TP53INP1:TssD843:Island	N:METH:cg22765853:NA:NA:Island	N:METH:cg09381701:SASH1:TssD99:Island	N:METH:cg16403669:FAM78B:TssD196:Island	N:METH:cg14635187:NNT:TssU200:Shore	N:METH:cg13807363:PLEKHA7:TssD84:Island	N:METH:cg14598198:CDKN1C:TssU6:Island	N:METH:cg26620450:P2RX2:TssU306:Island	N:METH:cg18133934:BCR:TssD161:Island	N:METH:cg27297088:FAM163A:TssU141:Island	N:METH:cg02148034:NA:NA:Island	N:METH:cg16546016:NDNF:TssD85:Island	N:METH:cg08650580:VEPH1:TssU262:NA	N:METH:cg22509189:NA:NA:Island	N:METH:cg15879755:CDK5:TssU216:Shore	N:METH:cg13636880:ZNF586:TssU97:Island	N:METH:cg04635138:ZNHIT3:TssU524:Shore	N:METH:cg05578358:LINC00900:TssU181:Island	N:METH:cg03668475:SP6:TssU224:Shore	N:METH:cg27403778:SAMD4A:TssD678:Shore	N:METH:cg08028651:CAV1:TssU4:Shore	N:METH:cg12107626:NT5C3B:TssU110:Island	N:METH:cg01414830:IRAK1BP1:TssU183:Shore	N:METH:cg25039393:FERMT2:TssD144:Shore	N:METH:cg26349976:CABYR:TssU16:Island	N:METH:cg13432744:RPL39L:TssU225:Island	N:METH:cg04998420:S100A6:TssU43:Island	N:METH:cg21592827:NA:NA:NA	N:METH:cg08548429:HRK:TssU609:Island	N:METH:cg13903378:TLL2:TssD1165:Island	N:METH:cg00376625:NA:NA:Shore	N:METH:cg17114257:FCHSD2:TssU849:Island	N:METH:cg03316176:RFX2:TssD154:Island	N:METH:cg07595663:SEMA3F:TssU427:Island	N:METH:cg12835924:ZNF239:TssD3:Island	N:METH:cg16196984:NA:NA:Island	N:METH:cg16655084:COLGALT2:TssD968:Island	N:METH:cg16418684:VWCE:TssD294:Island	N:METH:cg15145148:NA:NA:NA	N:METH:cg13376290:ARRB2:TssD400:Island	N:METH:cg04677227:LOXL4:TssU312:Island	N:METH:cg18341059:AHNAK:TssU199:Shore	N:METH:cg26576155:NMB:TssU34:Shore	N:METH:cg00310855:AP003068.9:TssD15:Island	N:METH:cg15051960:WNT5A:TssD295:Island	N:METH:cg01143804:NSUN7:TssU70:Island	N:METH:cg05989628:SLC22A23:TssU796:Shore	N:METH:cg09537107:GRIN2D:TssU1125:NA	N:METH:cg06035247:FRMD4A:TssD157176:NA	N:METH:cg17304222:FLT4:TssU280:Island	N:METH:cg16976370:GABRB1:TssD80:Island	N:METH:cg11504897:NRN1:TssU211:Island	N:METH:cg04440125:ARHGAP22:TssU295:Shore	N:METH:cg03994053:RBP7:TssU97:Shore	N:METH:cg10493166:PTGS1:TssU164:NA	N:METH:cg25358770:BNIP3L:TssD65303:Island	N:METH:cg10625931:NDUFA4L2:TssU1295:Island	N:METH:cg06707343:FEZF2:TssU240:Shore	N:METH:cg11911648:NA:NA:Island	N:METH:cg11853817:NA:NA:Shore	N:METH:cg03701745:CDC25B:TssU30:Island	N:METH:cg25934863:ALDH1A3:TssU76:Island	N:METH:cg00089464:HLA-F-AS1:TssU396:Shore	N:METH:cg06505028:NA:NA:NA	N:METH:cg24244270:BCR:TssU42:Shore	N:METH:cg05412058:LHX5-AS1:TssD4702:Island	N:METH:cg13371788:VGLL2:TssD79:Island	N:METH:cg24415799:NA:NA:NA	N:METH:cg09641689:IRX5:TssD30:Island	N:METH:cg21606780:LHX9:TssD66:Island	N:METH:cg19046253:CACNB4:TssU541:Shore	N:METH:cg26988692:RAB11FIP1:TssD500:Island	N:METH:cg01645295:RP4-563E14.1:TssD20:Island	N:METH:cg21644830:NA:NA:Shore	N:METH:cg22685245:DTX1:TssU459:Island	N:METH:cg25638186:XXbac-BPG170G13.32:TssU458:Island	N:METH:cg13578353:NA:NA:Island	N:METH:cg15927878:RNASE4:TssU356:Shore	N:METH:cg20744437:ATP8B2:TssD837:Shore	N:METH:cg06994747:ADAMTS10:TssU18:Island	N:METH:cg03737999:MFNG:TssU131:NA	N:METH:cg05384102:SNAP91:TssD82:Island	N:METH:cg25851005:ZNF710:TssD186:Island	N:METH:cg25729826:CASR:TssU87:Island	N:METH:cg02524954:WT1:TssD1928:Island	N:METH:cg17022437:NA:NA:Island	N:METH:cg09801082:TNFSF12:TssD80:Island	N:METH:cg14330641:SFRP2:TssU126:Island	N:METH:cg26954625:LPAR2:TssD182:Island	N:METH:cg24994173:TSLP:TssU16:Island	N:METH:cg08631151:RPRML:TssU361:Shore	N:METH:cg05608159:PIK3R1:TssU93:Shore	N:METH:cg03076246:EDC4:TssU143:Shore	N:METH:cg01801182:NA:NA:Island	N:METH:cg15572086:ATP1A1-AS1:TssU214:Island	N:METH:cg05638929:PAX2:TssD25:Island	N:METH:cg14522731:RFXAP:TssD628:Island	N:METH:cg12630336:ZNF512B:TssU393:Island	N:METH:cg27457941:RP11-319G6.1:TssU5:Shore	N:METH:cg15454599:MMP17:TssD819:Island	N:METH:cg13140106:ASPHD2:TssD313:Island	N:METH:cg15598442:NA:NA:Island	N:METH:cg09405169:PPARG:TssD344:Island	N:METH:cg11396791:SELV:TssD58:Island	N:METH:cg22320235:NA:NA:Shore	N:METH:cg18890561:NA:NA:Island	N:METH:cg23129170:CCDC108:TssU9:Island	N:METH:cg10588377:HTRA1:TssD757:Island	N:METH:cg09150239:RP11-739N20.2:TssD450:Island	N:METH:cg04189705:TRPM6:TssD120:Island	N:METH:cg17463149:PKP1:TssU128:Island	N:METH:cg08680384:FAM102B:TssD383:Island	N:METH:cg00502963:FALEC:TssD210:Shore	N:METH:cg06205432:COL11A2:TssU592:Shore	N:METH:cg08073312:SOX14:TssD428:Island	N:METH:cg23197992:FGFR4:TssD149:Island	N:METH:cg01428687:BRK1:TssU252:Shore	N:METH:cg04396685:ITPRIPL2:TssU49:Island	N:METH:cg00745399:ZNF610:TssD308:Island	N:METH:cg17645528:NA:NA:Shelf	N:METH:cg08182160:PDE2A:TssD146:NA	N:METH:cg03370188:ZNF513:TssU130:Island	N:METH:cg10012394:RNF180:TssU301:Shore	N:METH:cg17093212:MEOX2:TssU35:NA	N:METH:cg21962423:LHX5-AS1:TssD4078:Island	N:METH:cg15924577:AP000679.2:TssD231:Island	I:CNVR::MIR650:723778:	N:METH:cg22618240:FXYD5:TssU78:Shore	N:METH:cg13513288:GLIS3:TssD7:Island	N:METH:cg13363525:RARG:TssU289:Island	N:METH:cg16653495:WNT10A:TssD3683:Shore	N:METH:cg08235057:TMEM191A:TssU20:Island	N:METH:cg02429459:ZNF844:TssD13:Island	N:METH:cg16811695:VWA2:TssU81:Island	N:METH:cg01078408:PSMG4:TssD65:Island	N:METH:cg25205758:PLAGL1:TssD6:Island	N:METH:cg09913109:TEX22:TssD12970:Island	N:METH:cg01655355:SLC5A5:TssU35:Shore	N:METH:cg25531478:GTF3C6:TssU271:Shore	N:METH:cg11000292:ABCG2:TssD71:Island	N:METH:cg04085822:NTN3:TssD339:Island	N:METH:cg02731774:TBX21:TssD4:Island	N:METH:cg15769920:MYL6B:TssU392:NA	N:METH:cg07150166:LCLAT1:TssU141:Shore	N:METH:cg02910913:HID1:TssD535:Island	N:METH:cg07276415:DGKZ:TssD111:Island	N:METH:cg25416372:S1PR5:TssD90:Island	N:METH:cg06525892:ARL10:TssU18:Island	N:METH:cg09916853:TSPAN33:TssD198:Island	N:METH:cg26370608:CTD-3193K9.4:TssU617:Shore	N:METH:cg07015629:ERBB4:TssD42:Island	N:METH:cg04201563:NA:NA:Island	N:METH:cg07745434:CHST13:TssD224:Shore	N:METH:cg24016627:RNF39:TssD532:Island	N:METH:cg05596265:CNTN4:TssD769:Island	N:METH:cg16321474:RP11-89H19.2:TssD480:Island	N:METH:cg21146268:HIST1H2BE:TssU516:Shore	N:METH:cg16494477:FGF18:TssD590:Island	N:METH:cg11854154:AMPD3:TssU96:Island	N:METH:cg01311971:RP11-278H7.1:TssD347:Island	N:METH:cg05403555:TACR1:TssU261:Island	N:METH:cg24531977:SETD9:TssU197:Shore	N:METH:cg02689293:CDK6:TssU359:Island	N:METH:cg01802117:SCP2:TssD507:Island	N:METH:cg21676273:LIMD1:TssD114:Island	N:METH:cg09601518:FSD1:TssD235:Island	N:METH:cg04628434:GPR126:TssU72:Island	N:METH:cg27330824:NA:NA:Shore	N:METH:cg15722404:PPARG:TssU118:Island	N:METH:cg18493981:RAB37:TssD126:Island	N:METH:cg07212894:SLC38A3:TssD301:Island	N:METH:cg02265056:CTC-273B12.10:TssU10:Island	N:METH:cg06247015:SERHL2:TssD103:Island	N:METH:cg20402552:NA:NA:NA	N:METH:cg26826223:ZSWIM3:TssD167:NA	N:METH:cg01553209:NA:NA:Shore	N:METH:cg25495685:SMARCD3:TssU139:Island	N:METH:cg18264638:NA:NA:Island	N:METH:cg24662107:NA:NA:Island	N:METH:cg05165025:ELMSAN1:TssD650:Shore	N:METH:cg04487506:NA:NA:Island	N:METH:cg10695234:RAD54B:TssU275:Shore	N:METH:cg01632300:SYNE1:TssD596:Shore	N:METH:cg07121547:RP11-92A5.2:TssD415:Island	N:METH:cg22180201:B3GAT2:TssU116:Island	N:METH:cg20777508:BPIFB1:TssD554:NA	N:METH:cg26878995:GPR161:TssD81:Shore	N:METH:cg22861279:CRIP1:TssU11:Island	N:METH:cg01444578:ADAMTS1:TssU462:Shore	N:METH:cg21973449:NA:NA:Island	N:METH:cg01276381:LATS1:TssU374:Shore	N:METH:cg23647191:PTGER3:TssU2:Island	N:METH:cg17377625:RFTN1:TssU133:Island	N:METH:cg03637781:ITGA9-AS1:TssU602:Island	N:METH:cg00023233:NA:NA:Island	N:METH:cg23912823:TMEM194A:TssU56:Island	N:METH:cg20650138:MRC2:TssU216:Island	N:METH:cg24503881:FECH:TssD565:Shore	N:METH:cg19143629:SMARCD2:TssU306:Shore	N:METH:cg19675668:PRLHR:TssU860:Shore	N:METH:cg09594873:HEATR4:TssU214:Island	N:METH:cg00079891:RHBDF1:TssU86:Island	N:MIR::hsa-miR-6892-5p:Corrected:	N:METH:cg24131891:SYNPO:TssD16178:Island	N:METH:cg04608330:NELL2:TssU66:Shore	N:METH:cg24741299:EDC3:TssD87:Shore	N:METH:cg12060306:RP11-845M18.6:TssD92:Island	N:METH:cg12712771:TSPAN15:TssU18:Island	N:METH:cg01833689:RP11-133F8.2:TssD19627:NA	N:METH:cg06444178:ANKH:TssD113:Island	N:METH:cg25831204:EGFEM1P:TssU806:Shore	N:METH:cg08626625:NA:NA:Shore	N:METH:cg15617019:MYO1B:TssU53:Shore	N:METH:cg21022732:EFCAB10:TssU76:Shore	N:METH:cg11424198:LINC01305:TssD1000:Island	N:METH:cg03149699:PRICKLE1:TssD65:Island	N:METH:cg01608788:PRR5:TssD506:Shore	N:METH:cg10107958:RNA5S17:TssU1477:Island	N:METH:cg23779331:ARRB2:TssD292:Island	N:METH:cg19817399:CYP1A1:TssU722:Island	N:METH:cg01817204:MYLK:TssD199:Shore	N:METH:cg12409361:IGDCC4:TssD1552:Shore	N:METH:cg15896098:MMACHC:TssD101:Shore	N:METH:cg07322750:HELT:TssU538:Island	N:METH:cg22865050:TMEM205:TssU16:Island	N:METH:cg23042034:NKAIN3:TssU604:Shore	N:METH:cg27405644:CNTNAP1:TssU153:Shore	N:METH:cg09638344:WFS1:TssU577:Shore	N:METH:cg22093095:SEMA3B:TssD10:Island	N:METH:cg24809270:RP11-977G19.5:TssU6:Shore	N:METH:cg16406225:LRRC9:TssU382:Shore	N:METH:cg00367327:PARVB:TssU273:Island	N:METH:cg18173454:NMT2:TssD853:Shore	N:METH:cg14459710:PRR29:TssU303:Shore	N:METH:cg14612785:EIF4E3:TssU315:Island	N:METH:cg18619267:AC097381.1:TssU354:Shore	N:METH:cg19703969:INTS12:TssU744:Shore	N:METH:cg26384034:MRAP2:TssD579:Shore	N:METH:cg17296166:PNMAL1:TssD98:Island	N:METH:cg16161657:ERCC6:TssD344:Island	N:METH:cg05630556:MCTP1:TssD286:Shore	N:METH:cg09626363:HMOX2:TssD6:Island	N:METH:cg24643417:KANK1:TssU759:Island	N:METH:cg26538682:DYNC1LI1:TssU469:Shore	N:METH:cg16585911:SYT11:TssD963:Island	N:METH:cg07373003:BMI1:TssU143:Island	N:METH:cg13798970:ANXA2:TssU3:Island	N:METH:cg01869229:TOP1MT:TssU169:Island	N:METH:cg04707822:MYT1L:TssD23055:NA	N:METH:cg19870628:FGFR3:TssD1244:Island	N:METH:cg12175106:CLYBL:TssU335:NA	N:METH:cg13992856:FLOT2:TssD582:Island	N:METH:cg08393086:NYAP1:TssU16:Shore	N:METH:cg25143235:CHD5:TssD717:Island	N:METH:cg27523882:NDUFA4L2:TssU166:Shore	N:METH:cg24423099:NAGA:TssU4:Island	N:METH:cg07337234:RP5-1119A7.14:TssU115:Island	N:METH:cg19446838:SMTN:TssD64:Island	N:METH:cg13409888:KCTD20:TssU11:Island	N:METH:cg08085954:MME:TssU38:Island	N:METH:cg09114528:ZFYVE28:TssD886:Island	N:METH:cg04850961:NHSL1:TssU9:NA	N:METH:cg13525088:NA:NA:Shore	N:METH:cg12670477:IGSF22:TssU97:Shore	N:METH:cg03478533:LRRC75B:TssU12:Island	N:METH:cg17841992:AGAP3:TssD177:Island	N:METH:cg09464487:RP11-175P13.3:TssD118:Island	N:METH:cg04703174:KHDRBS2:TssD610:Shore	N:METH:cg06003296:PTPRB:TssU56:Island	N:METH:cg02367736:MARC2:TssU7:Island	N:METH:cg05336698:PAX2:TssD1937:Island	N:METH:cg16965393:SYT7:TssU473:Shore	N:METH:cg17809471:MFNG:TssU165:NA	N:METH:cg01506130:C2CD4C:TssU217:Island	N:METH:cg22787977:EZR:TssU121:Island	N:METH:cg17110006:RP4-798P15.3:TssU221:Shore	N:METH:cg13131185:LHX5-AS1:TssD4802:Island	N:METH:cg27108362:DHH:TssD49:Shore	N:METH:cg22318010:HS6ST3:TssD558:Island	N:METH:cg01486752:PDE10A:TssD101445:NA	N:METH:cg11303127:DNAJC22:TssU15:Island	N:METH:cg11086738:SUN2:TssU310:Island	N:METH:cg14214745:CRELD1:TssD3:Island	N:METH:cg24769403:NA:NA:Island	N:METH:cg00956091:LRP8:TssD512:Island	N:METH:cg04281216:RP11-452I5.2:TssU5:Island	N:METH:cg10586510:SMO:TssD651:Island	N:METH:cg13159566:METTL25:TssD213:Shore	N:METH:cg01668452:ATF3:TssU980:Island	N:METH:cg18714469:MTHFS:TssD39190:NA	N:METH:cg02177982:CDKL4:TssD1309:NA	N:METH:cg11751927:IL10RA:TssU20:Island	N:METH:cg01250407:WNT2:TssU1458:Shore	N:METH:cg21921384:IGFBP7:TssU4:Island	N:METH:cg22563691:PNPLA3:TssU261:Shore	N:METH:cg16584595:WNT11:TssD342:Island	N:METH:cg20587127:HPSE:TssD11:Shore	N:METH:cg10548807:NA:NA:NA	N:METH:cg05775742:NA:NA:Island	N:METH:cg21130588:RPRM:TssD1409:Shore	N:METH:cg26141626:GPR37:TssU506:Island	N:METH:cg18946117:LYPD6B:TssD129:Island	N:METH:cg25766425:ICA1:TssD567:Island	N:METH:cg16302275:RNU7-1:TssU105:Shore	N:METH:cg16615451:ZNF552:TssU6:Island	N:METH:cg27173322:FADS1:TssU37:Island	N:METH:cg09339476:ACCS:TssU80:Shore	N:METH:cg12027420:TTLL6:TssU107:Island	N:METH:cg01999158:ARHGAP44:TssU165:Shore	N:METH:cg00489861:DOCK8:TssD196:Island	N:METH:cg22968936:PAX9:TssU225:Shore	N:METH:cg01157126:FEV:TssD9:Island	N:METH:cg00948275:HIST3H2A:TssD63:Island	N:METH:cg16657448:FOXD2:TssD681:Shore	N:METH:cg19113326:POU6F2:TssD7939:Island	N:METH:cg06045408:HTATIP2:TssU12:Island	N:METH:cg20004406:ZNF542P:TssU21:Island	N:METH:cg21294424:ZNF329:TssU129:Island	N:METH:cg04421973:ADAMTS9-AS2:TssD102:Shore	N:METH:cg04619185:FAM118A:TssD457:Island	N:METH:cg23500931:CYSTM1:TssU227:Island	N:METH:cg04182321:RAB39A:TssD749:Island	N:METH:cg09820792:C1orf194:TssD18:Shore	N:METH:cg00381697:NA:NA:Island	N:METH:cg21573047:FOXO1:TssD2234:Island	N:METH:cg09154978:MFSD2B:TssD6:Island	N:METH:cg26881527:RP11-15K2.2:TssD1312:Island	N:METH:cg09662694:ATOH8:TssU215:Island	N:METH:cg08137236:NA:NA:Island	N:METH:cg26101410:HAND2-AS1:TssU29:Shore	N:METH:cg22930650:CWH43:TssU12:Island	N:METH:cg09393675:NEUROD2:TssU53:Island	N:METH:cg06638827:LRIG3:TssU160:Shore	N:METH:cg07370141:FSTL4:TssU182:Island	N:METH:cg01046434:PNP:TssD107:NA	N:METH:cg02639294:SEPT1:TssU93:Shore	N:METH:cg06147758:UFSP1:TssD160:Island	N:METH:cg24698727:CD1D:TssD843:Shore	N:METH:cg01730534:CACYBP:TssD75:Shore	N:METH:cg07239293:SPAG1:TssD14:Island	N:METH:cg08095637:LRRC34:TssU48:Shore	N:METH:cg23109129:HHIP:TssU70:Shore	N:METH:cg10605511:SLC38A10:TssD101:Island	N:METH:cg07568344:PRLR:TssD309:NA	N:METH:cg14180718:TMEM52:TssU212:Island	N:METH:cg02280281:RP11-19E11.1:TssU1262:Shore	N:METH:cg03247049:AXL:TssU211:NA	N:METH:cg07551545:FBXO17:TssD30:Island	N:METH:cg10892127:ZNF445:TssD1041:Shore	N:METH:cg15717071:NEFL:TssU569:Shore	N:METH:cg05278650:IQSEC1:TssD37:Island	N:METH:cg23807354:GFI1:TssU9:Island	N:METH:cg23151862:OPCML:TssD205:Shore	N:METH:cg08480398:GIPC3:TssD748:Shore	N:METH:cg05414338:NA:NA:Shore	N:METH:cg19595107:PCDHGA4:TssU50:Shore	N:METH:cg12185399:NA:NA:NA	N:METH:cg08180257:KIAA1244:TssD441:Island	N:METH:cg01112082:NA:NA:Shore	N:METH:cg08837858:DEDD2:TssD828:Island	N:METH:cg03694580:MAD1L1:TssD859:Shore	N:METH:cg26465120:TSPAN15:TssD34:Island	N:METH:cg13050058:NA:NA:Shore	N:METH:cg05330297:KCNK13:TssU504:Island	N:METH:cg22151941:HIC1:TssU383:Island	N:METH:cg16585380:CLUHP3:TssU40:Island	N:METH:cg05554966:LY6G5C:TssU359:Shore	N:METH:cg26626185:FA2H:TssD354:Island	N:METH:cg22637759:SPRY1:TssU56:Shore	N:METH:cg03359516:RP11-85O21.2:TssD492:Island	N:METH:cg24583855:EIF4EBP2P2:TssU40:Island	N:METH:cg11342277:ATP1A1:TssU285:Island	N:METH:cg11746287:PTGIS:TssD1:Island	N:METH:cg24294159:CERS2:TssU85:Island	N:METH:cg19761115:ZNF354C:TssU107:Island	N:METH:cg05217962:GPR135:TssU67:Island	N:METH:cg15847400:AK9:TssD111:Island	N:METH:cg12217987:UGT8:TssU176:Island	N:METH:cg03506033:MAP6:TssU211:Island	N:METH:cg24191049:HIST1H2AM:TssU699:Shore	N:METH:cg06499892:NA:NA:Island	N:METH:cg08145231:DLL3:TssD6:Island	N:METH:cg12532343:AMOTL1:TssU140:Island	N:METH:cg14289246:SFRP2:TssU202:Island	N:METH:cg02893231:BRINP3:TssU829:NA	N:METH:cg22370235:GAL:TssU92:Island	N:METH:cg11112419:CDCA7L:TssD75:Island	N:METH:cg07544653:CYB5A:TssU155:Island	N:METH:cg08794939:ZFPM1:TssD1194:Island	N:METH:cg07723459:RP11-429J17.7:TssD655:Island	N:METH:cg03641858:WDR83:TssD129:Shore	N:METH:cg12218368:USP39:TssU173:Shore	N:METH:cg04082353:SNAP47:TssD310:NA	N:METH:cg19802165:PITX1:TssU44:Shore	N:METH:cg03869703:NAGA:TssU20:Island	N:METH:cg06575288:NA:NA:NA	N:METH:cg11701759:RP11-532F12.5:TssD21:Island	N:METH:cg14666655:WDR41:TssU124:Shore	N:METH:cg02447122:ADCY3:TssU141:Island	N:METH:cg22437074:SIX3-AS1:TssD89:Shore	N:METH:cg18301348:HES1:TssD1949:Island	N:METH:cg20914464:NOL4:TssU158:Island	N:METH:cg21336049:C3orf52:TssD85:Island	N:METH:cg18745176:AC007880.1:TssU1460:Island	N:METH:cg09068528:ACADL:TssD1:Island	N:METH:cg16741308:PARVB:TssU247:Island	N:METH:cg08178441:HELT:TssU1276:Shore	N:METH:cg12849291:SEMA4C:TssU256:Island	N:METH:cg06088324:GPRC5B:TssD866:Island	N:METH:cg05063806:SH3D21:TssU295:Island	N:METH:cg13151140:RP11-438J1.1:TssU160:Island	N:METH:cg07070341:PRDM5:TssU148:Island	N:METH:cg27424244:NA:NA:Island	N:METH:cg23705973:HIST1H1D:TssD101:NA	N:METH:cg11218625:PAX7:TssD9981:Island	N:METH:cg03967192:ATP6V1C2:TssU172:Island	N:METH:cg09761352:CRB3:TssU16:Island	N:METH:cg07392101:UHRF1:TssU180:Island	N:METH:cg07408114:RP5-858L17.1:TssD10:Island	N:METH:cg02172579:RP11-930P14.2:TssD1461:Island	N:METH:cg01787884:RP11-73K9.2:TssD605:Shore	N:METH:cg04748988:PPARG:TssU137:Island	N:METH:cg26765815:NPTX1:TssU838:Island	N:METH:cg11195082:CR1:TssD378:Shore	N:METH:cg11190155:CRELD1:TssU60:Island	N:METH:cg13484295:CDCA7:TssD464:Island	N:METH:cg19029325:NA:NA:Island	N:METH:cg24440468:CLDN3:TssU41:Island	N:METH:cg26785154:ZNF513:TssU148:Island	N:METH:cg26269613:IL15:TssD350:Shore	N:METH:cg16253168:RP1-223E5.4:TssD486:Island	N:METH:cg13808714:FSTL5:TssU509:NA	N:METH:cg08478074:ALX3:TssU74:Shore	N:METH:cg12451869:FAM183DP:TssU969:Island	N:METH:cg23834228:PLEKHB1:TssD2:NA	N:METH:cg25251738:LINC01058:TssD712:Shore	N:METH:cg26337985:MARC1:TssD97:Island	N:METH:cg25262656:NA:NA:NA	N:METH:cg13470341:DMRT3:TssD525:Island	N:METH:cg09191750:HTRA1:TssD1289:Shore	N:METH:cg17807824:PIK3C2B:TssU422:Shore	N:METH:cg10530104:HIC1:TssU372:Island	N:METH:cg10942903:PTH1R:TssU240:Island	N:METH:cg05745142:RELL1:TssD752:Shore	N:METH:cg13242658:YTHDF2:TssU185:Shore	N:METH:cg17511151:NA:NA:NA	N:METH:cg20589815:ANTXRL:TssU1377:Island	N:METH:cg11080192:NA:NA:Island	N:METH:cg12444684:JAK1:TssD848:Shore	N:METH:cg14948279:DCLK2:TssD54:Island	N:METH:cg03477792:SOWAHB:TssU273:Island	N:METH:cg03307911:CYP24A1:TssU88:Island	N:METH:cg19428336:FAT1:TssU438:Island	N:METH:cg05868445:AC012354.6:TssD613:Island	N:METH:cg23005057:DPYSL5:TssD8980:NA	N:METH:cg15490781:CRYBA2:TssU127:Island	N:METH:cg03383295:NA:NA:Island	N:METH:cg04945652:MNX1-AS1:TssD533:Island	N:METH:cg06361161:TCTE3:TssD367:Shore	N:METH:cg00400614:AC005027.3:TssU420:Island	N:METH:cg00512374:IGFBP4:TssU32:Shore	N:METH:cg06195987:NA:NA:Island	N:METH:cg05365954:AC053503.11:TssD7386:Shelf	N:METH:cg02515309:PTMA:TssD69:Shore	N:METH:cg20469733:GAL3ST4:TssD34:Shelf	N:METH:cg07821960:DUOX2:TssD283:Island	N:METH:cg09697880:NA:NA:Island	N:METH:cg14903685:TLE3:TssU800:Island	N:METH:cg04852989:ARVCF:TssU6:Island	N:METH:cg19851384:PTPRJ:TssU276:Island	N:METH:cg20492807:DNAH14:TssD332:Island	N:METH:cg25739316:ZFP36:TssU179:Island	N:METH:cg07829071:ISYNA1:TssU62:Island	N:METH:cg04413301:RP11-293M10.2:TssD46:Shore	N:METH:cg26482665:MZF1:TssD2079:Island	N:METH:cg25416014:MCF2L2:TssU242:Shore	N:METH:cg12647643:MAPK10:TssD80:Island	N:METH:cg06948294:STXBP6:TssU417:Island	N:METH:cg17971531:NCMAP:TssD77:Island	N:METH:cg05687543:CTB-147N14.6:TssD222:Island	N:METH:cg15939899:KIF7:TssD180:Island	N:METH:cg23045719:NT5C1A:TssD75:Island	N:METH:cg26615160:MSX2:TssU494:Shore	N:METH:cg14315190:GPR158-AS1:TssU36:Island	N:METH:cg23790345:FAR1:TssU729:Shore	N:METH:cg02027541:NAMPT:TssU67:Shore	N:METH:cg11561737:NA:NA:Island	N:METH:cg27540823:ERCC6:TssD484:Shore	N:METH:cg16058607:FOXB1:TssD2296:Shore	N:METH:cg11078683:RP11-445F12.1:TssD755:Island	N:METH:cg23699700:SMAD7:TssU404:Shore	N:METH:cg19918758:VAV3:TssU346:Shore	N:METH:cg09528825:GSG1L:TssD122:Island	N:METH:cg22847691:HSPA1A:TssD23:Island	N:METH:cg04721144:TMEM41B:TssD571:Shore	N:METH:cg10657367:ATP1A3:TssU91:Shore	N:METH:cg06907744:LINC01126:TssD411:Island	N:METH:cg14438019:HOXB9:TssD1161:Island	N:METH:cg24980893:CAV1:TssU131:Shore	N:METH:cg27052428:ZBTB45:TssU222:Island	N:METH:cg07142668:BAI2:TssD244:Island	N:METH:cg23991039:PM20D2:TssU315:Shore	N:METH:cg13918235:NA:NA:Island	N:METH:cg03833566:FAM212A:TssD399:Island	N:METH:cg08738430:ZFP36L2:TssD958:Island	N:METH:cg01866038:RP11-355I22.2:TssU74:Island	N:METH:cg13648318:LHX6:TssU187:Shore	N:METH:cg04258272:CDC42BPG:TssD238:Island	N:METH:cg19741456:FBXO6:TssU42:Island	N:METH:cg06945936:KIRREL2:TssD25:Island	N:METH:cg19048426:KRTAP5-AS1:TssU176:Island	N:METH:cg14490552:YWHAZ:TssD15:Shore	N:METH:cg00608169:NA:NA:Shore	N:METH:cg23199063:ENO2:TssU10:Island	N:METH:cg03019842:RAB9A:TssU279:Shore	N:METH:cg03342530:NA:NA:Island	N:METH:cg05586209:ZYX:TssU37:Island	N:METH:cg16668150:OSGIN2:TssD349:Island	N:METH:cg04873147:KLF5:TssU349:Island	N:METH:cg14316440:NEK6:TssD199:Island	N:METH:cg02085160:FADS1:TssD19:Island	N:METH:cg09049566:SHROOM1:TssD747:Island	N:METH:cg21730448:RNF182:TssU49:Island	N:METH:cg02519806:SYNPO2:TssD25:NA	N:METH:cg12243078:NA:NA:NA	N:METH:cg10185775:RP11-361L15.4:TssD5077:Shore	N:METH:cg22800581:IGFBP3:TssU486:Shore	N:METH:cg06898887:PSPH:TssD206:NA	N:METH:cg09936037:CTD-2270P14.5:TssD783:Shore	N:METH:cg18525611:FSTL4:TssD71:Island	N:METH:cg12447069:S100A11:TssU66:Shore	N:METH:cg09411252:KBTBD8:TssU440:Shore	N:METH:cg16400802:CTD-2319I12.4:TssU159:Island	N:METH:cg01044883:BEGAIN:TssD162:Island	N:METH:cg06590268:RP11-325I22.3:TssD375:Island	N:METH:cg18812909:CITED4:TssU239:Island	N:METH:cg11843640:NNT:TssU47:Shore	N:METH:cg14235416:CLGN:TssD458:Island	N:METH:cg05064352:PHF21B:TssU664:Shore	N:METH:cg06043114:TSPAN2:TssU333:Island	N:METH:cg25519804:NA:NA:NA	N:METH:cg00904786:FBXL16:TssD564:Island	N:METH:cg19905445:IRF2BP2:TssD153:Shore	N:METH:cg13391849:PIGV:TssU456:Shore	N:METH:cg07383250:HYI:TssU152:Island	N:METH:cg09259037:TBX18:TssU186:Shore	N:METH:cg01745420:TMEM123:TssU336:Shore	N:METH:cg03556653:NA:NA:NA	N:METH:cg01868222:CAMSAP3:TssU289:Shore	N:METH:cg13014531:GABARAPL1:TssD271:Shore	N:METH:cg07374247:HIST1H2AM:TssU7:Shore	N:METH:cg18149653:NA:NA:Island	N:METH:cg09487931:DHRS13:TssU207:Shore	N:METH:cg18823784:ADAMTS7:TssD354:Island	N:METH:cg21793948:BCL2:TssU734:Island	N:METH:cg26174674:MAGEF1:TssD157:Island	N:METH:cg24134219:SV2C:TssU822:Island	N:METH:cg00315056:DUSP4:TssU844:Island	N:METH:cg13246583:SALL4:TssD154:Island	N:METH:cg26174533:NELFA:TssD114:Shore	N:METH:cg22730305:PPP1R14A:TssU60:Island	N:METH:cg26433141:MAP3K8:TssD9:Island	N:METH:cg18319799:SORCS2:TssD940:Island	N:METH:cg02049499:RP11-161M6.2:TssD133:Island	N:METH:cg08737836:DPYSL3:TssD972:Shore	N:METH:cg09916572:ZP3:TssD17:Island	N:METH:cg04507775:NID1:TssD216:Island	N:METH:cg19657814:GNG8:TssD499:Shore	N:METH:cg19118212:FOXD1:TssD220:Island	N:METH:cg02555074:TRNP1:TssU315:Shore	N:METH:cg17188901:KCNH2:TssD3014:Island	N:METH:cg17070611:N4BP2L1:TssD646:Island	N:METH:cg04837461:TMEM206:TssD562:Island	N:METH:cg15019790:SIX2:TssD303:Island	N:METH:cg15588266:PABPC1L:TssU165:Shore	N:METH:cg22377998:TANGO2:TssD326:Shore	N:METH:cg22074950:FAM47E:TssD224:Shore	N:METH:cg06986543:LAMA5:TssU297:Island	N:METH:cg26326615:TBC1D5:TssD545:Island	N:METH:cg07332178:BLVRA:TssU261:Island	N:METH:cg13362574:RNU5B-1:TssU687:Shore	N:METH:cg12975295:C9orf64:TssU166:Island	N:METH:cg14550338:ITPRIP:TssD652:Shore	N:METH:cg03180980:CPEB1:TssU59:NA	N:METH:cg16526137:ZFP90:TssU55:Island	N:METH:cg07079421:CELSR1:TssU193:Island	N:METH:cg06208339:RBP1:TssD14:Island	N:METH:cg23704733:PLAC8:TssU145:Island	N:METH:cg14177328:ERVMER34-1:TssD28904:Shore	N:METH:cg04865466:PAX2:TssD2117:Island	N:METH:cg01448258:HMX3:TssU434:Island	N:METH:cg05281221:HSD17B12:TssU137:Shore	N:METH:cg01476003:RP11-510M2.1:TssU118:Shore	N:METH:cg23905308:PER2:TssD304:Island	N:METH:cg06749592:EFHD1:TssU204:Island	N:METH:cg16821068:BARX2:TssU145:Island	N:METH:cg26810816:NA:NA:Island	N:METH:cg20594401:SDC2:TssD1429:Shore	N:METH:cg22466425:HSPA1L:TssD132:Shore	N:METH:cg05166408:SAMD4A:TssU1072:Island	N:METH:cg10756099:AC004051.2:TssU156:Island	N:METH:cg11505240:COPS7A:TssU52:Shore	N:METH:cg01096398:FOXQ1:TssU234:Island	N:METH:cg07124686:RGS20:TssU26:Island	N:METH:cg04346666:NA:NA:Shore	N:METH:cg24448259:CPVL:TssD4:NA	N:METH:cg18678763:RRM1:TssU431:Shore	N:METH:cg00560482:HMX3:TssU5:Island	N:METH:cg17444595:CYB5RL:TssD222:Shore	N:METH:cg11042361:TMEM121:TssU346:Island	N:METH:cg00211661:ARAP1:TssU215:NA	N:METH:cg13919438:EMILIN3:TssU78:Shore	N:METH:cg04410777:SEMA6B:TssU71:Island	I:CNVR::MIR3650:100500824:	N:METH:cg02604290:CYP24A1:TssU76:Island	N:METH:cg01216745:SKIDA1:TssU175:Island	N:METH:cg04590313:CERKL:TssD356:Island	N:METH:cg20420826:ATP1A1:TssD1:Island	N:METH:cg22089878:AGPAT9:TssU394:Shore	N:METH:cg16383592:NA:NA:Island	N:METH:cg17314000:ADAMTS2:TssD177985:Island	N:METH:cg07058528:C17orf49:TssD338:Shore	N:METH:cg04240200:ATRN:TssU396:Island	N:METH:cg11413142:RP13-516M14.4:TssD352:Island	N:METH:cg04923576:BMP8A:TssU512:Island	N:METH:cg08678930:UBXN7:TssU308:Shore	N:METH:cg23341163:PITX1:TssD60:Island	N:METH:cg17052266:CHN2:TssU3:NA	N:METH:cg08559989:NA:NA:Island	N:METH:cg04122744:ING5:TssD891:Island	N:METH:cg19529577:TBC1D30:TssU582:Island	N:METH:cg25836094:SLC35G2:TssU76:Island	N:METH:cg10095226:LAD1:TssU1:Island	N:METH:cg15897970:RP11-355I22.2:TssU68:Island	N:METH:cg18184107:ELMSAN1:TssD1217:Shore	N:METH:cg18867902:NA:NA:Shelf	N:METH:cg14848259:SYNGAP1:TssD5819:Shelf	N:METH:cg11704396:NCKIPSD:TssD94:Island	N:METH:cg03794218:TUBGCP4:TssD481:Shore	N:METH:cg04747510:MICA:TssU434:Island	N:METH:cg26725153:TRIM4:TssU19:Island	N:METH:cg17450930:REPIN1:TssU109:Island	N:METH:cg21086464:PAK1:TssU144:Island	N:METH:cg27004414:KANSL3:TssU209:Shore	N:METH:cg09803407:KIRREL3:TssD184:Island	N:METH:cg18575209:ZNF586:TssU8:Island	N:METH:cg07007621:SPATA33:TssD404:Shore	N:METH:cg23214267:EYA2:TssU127:Shore	N:METH:cg21198935:ERCC1:TssD290:Shore	N:METH:cg24182831:TSNARE1:TssD218:Island	N:METH:cg02741216:SLIT1:TssD51:Island	N:METH:cg23318986:LYPD6B:TssU94:Island	N:METH:cg05655116:CDC42EP3:TssU92:Island	N:METH:cg07620039:ZNF43:TssD24:Island	N:METH:cg06928346:GPR19:TssD22:Island	N:METH:cg09438955:KLF12:TssU67:Island	N:METH:cg07686635:ZNF665:TssU2:Island	N:METH:cg07758528:PARP8:TssD438:Shore	N:METH:cg26770917:OLIG1:TssD364:Island	N:METH:cg20128444:E2F7:TssU557:Island	N:METH:cg05796992:LRRK1:TssD82530:Shore	N:METH:cg00963654:NA:NA:Shore	N:METH:cg24330818:N4BP2L1:TssU72:Shore	N:METH:cg04393132:DUSP6:TssD82:Island	N:METH:cg11402700:CARKD:TssU15:Island	N:METH:cg02995055:VWA8-AS1:TssD142:Island	N:METH:cg22142122:NA:NA:Island	N:METH:cg26007664:LINC01137:TssD196:Island	N:METH:cg26627511:EPAS1:TssD745:Island	N:METH:cg20440901:SLC19A3:TssU29:Island	N:METH:cg21437481:KLHDC9:TssU167:Shore	N:METH:cg05503968:GAREM:TssU888:Island	N:METH:cg10025396:SMG1P3:TssD219:Island	N:METH:cg03472655:SH2D5:TssD64:Island	N:METH:cg06635392:TBX18:TssU66:Island	N:METH:cg25247969:NR4A2:TssU267:Shore	N:METH:cg13952031:RP11-92C4.6:TssD17:Island	N:METH:cg11444198:QPCT:TssD230:Island	N:METH:cg24365042:ATF3:TssU1454:Island	N:METH:cg21881273:SLC43A2:TssU935:Island	N:METH:cg16921702:CTD-2651B20.3:TssU186:NA	N:METH:cg16195569:NA:NA:Island	N:METH:cg07934026:ABCA11P:TssD47:Island	N:METH:cg19354750:ACE:TssU10:Island	N:METH:cg08640609:CAMTA1:TssD919257:Island	N:METH:cg13419713:NA:NA:Island	N:METH:cg01368872:RCCD1:TssD19:Island	N:METH:cg20163324:IFI35:TssD4:NA	N:METH:cg09551472:POM121L2:TssU245:Island	N:METH:cg07140482:FLAD1:TssD314:NA	N:METH:cg18304195:KBTBD8:TssD236:Shore	N:METH:cg22162870:BATF3:TssU328:Shore	N:METH:cg19705764:TTLL9:TssD63:Island	N:METH:cg18470594:ARHGAP31:TssU472:Shore	N:METH:cg09752264:CH17-270A2.1:TssD556:Island	N:METH:cg14344102:PRDM13:TssD166:Island	N:METH:cg16648355:ESRP1:TssD338:Island	N:METH:cg26067203:CFAP74:TssU12:NA	N:METH:cg01665212:IER3:TssU41:Island	N:METH:cg21092867:XKR5:TssU133:Shore	N:METH:cg04740941:KLHL42:TssU135:Island	N:METH:cg00334798:P2RY2:TssD50:Island	N:METH:cg16899920:SHE:TssD72:Island	N:METH:cg15933823:ATP6V0E2:TssD240:Island	N:METH:cg17550582:SLC2A10:TssD313:Island	N:METH:cg16488974:BCL11B:TssD1104:Island	N:METH:cg12388583:PTPRB:TssU307:Island	N:METH:cg23801012:TUBB2B:TssU11:Island	N:METH:cg02165713:KCTD17:TssU147:Shore	N:METH:cg22510442:TMEM167B:TssU315:Shore	N:METH:cg04215703:KAZALD1:TssD472:Island	N:METH:cg17026162:NA:NA:NA	N:METH:cg04965141:SFRP2:TssU477:Island	N:METH:cg25141417:MDS2:TssD38388:NA	N:METH:cg23326785:RP11-770J1.3:TssD214:Shore	N:METH:cg06326428:NOL4L:TssU372:Island	N:METH:cg04112845:CYBRD1:TssD29:Island	N:METH:cg24006361:EPN3:TssD129:Shelf	N:METH:cg10780164:CALY:TssD1368:Island	N:METH:cg16899351:SYT2:TssD457:Island	N:METH:cg22243662:ATP6V1C2:TssD529:Island	N:METH:cg22722802:MPV17L:TssU70:Island	N:METH:cg12688265:GBAP1:TssU629:Shore	N:METH:cg03550205:MYOCD:TssU94:Island	N:METH:cg00719400:SNAP47:TssU279:NA	N:METH:cg13299025:HCG9:TssU474:Island	N:METH:cg25987923:EMX2OS:TssU43:Island	N:METH:cg18713528:SRRM3:TssD138:Island	N:METH:cg11805450:GRAMD1B:TssD16855:Shore	N:METH:cg01019876:ANG:TssD161:Island	N:METH:cg12315175:NA:NA:Shore	N:METH:cg20268628:RP11-239H6.2:TssU50:Island	N:METH:cg03109047:GRIN1:TssU157:Shore	N:METH:cg15122171:PRLR:TssD624:NA	N:METH:cg13300911:RP11-23P13.4:TssD103:Island	N:METH:cg00483526:CLIP1:TssU467:Shore	N:METH:cg04159901:NA:NA:Island	N:METH:cg00009167:C1orf194:TssD25:Shore	N:METH:cg25471787:GAA:TssU446:Island	N:METH:cg10152585:U73166.2:TssU56:Island	N:METH:cg04862799:MMP2:TssD133:Shore	N:METH:cg24386296:TACC3:TssD336:Island	N:METH:cg09275655:CELF3:TssU296:NA	N:METH:cg00201175:NA:NA:NA	N:METH:cg00962304:RPL28:TssU265:Island	N:METH:cg22559669:RP11-1299A16.3:TssD65:Island	N:METH:cg03167429:KIRREL3:TssU12:Island	N:METH:cg09564101:NRN1:TssU1459:Island	N:METH:cg14086160:TAGLN2:TssU107:Island	N:METH:cg09575280:RAET1L:TssU343:NA	N:METH:cg05361542:MLH3:TssD160:Island	N:METH:cg20014049:PTF1A:TssD128:Island	N:METH:cg06526320:KCNK6:TssU85:Island	N:METH:cg02478247:ZNF681:TssD433:Shore	N:METH:cg13251891:DSP:TssD1240:Island	N:METH:cg24091241:SMC1A:TssU54:Island	N:METH:cg17950435:CRACR2B:TssU115:Island	N:METH:cg05639258:TM7SF2:TssD3:Island	N:METH:cg22297710:IL7:TssU102:Shore	N:METH:cg08871855:FOXI3:TssU110:Island	N:METH:cg13244592:FBXO43:TssU235:Shore	N:METH:cg07813608:ZNF320:TssD5:Island	N:METH:cg10687604:XXbac-BPG170G13.32:TssU702:Island	N:METH:cg06991829:MESP1:TssD486:Island	N:METH:cg02560717:LRRD1:TssD219:Shore	N:METH:cg08286012:C4orf22:TssD105:Island	N:METH:cg24599249:FZD1:TssD1347:Island	N:METH:cg07980242:BLOC1S4:TssD765:Island	N:METH:cg14785681:HOXA11-AS:TssU446:Shore	N:METH:cg00143998:HIST3H2BB:TssD50:Island	N:METH:cg19537317:NPHS1:TssU692:Island	N:METH:cg07005173:ALOX12B:TssD5675:NA	N:METH:cg08056903:GPHN:TssD37:Shore	N:METH:cg13031623:NA:NA:Shore	N:METH:cg13560871:C1orf115:TssD578:Island	N:METH:cg01420426:FOXO6:TssD4428:Island	N:METH:cg10365447:FOXC1:TssD1642:Island	N:METH:cg04951947:SSPN:TssD522:Island	N:METH:cg11239506:RNU1-120P:TssU54:Island	N:METH:cg27447296:MRPL33:TssU320:Shore	N:METH:cg10700964:TNFRSF10B:TssU167:Island	N:METH:cg09750385:GUCY1A3:TssD11:Shore	N:METH:cg10900932:PRR15:TssU566:Island	N:METH:cg08367083:SVIL-AS1:TssU20:Island	N:METH:cg16570019:COL9A3:TssU227:Island	N:METH:cg25938977:GAS2:TssD203:Island	N:METH:cg12611723:NPDC1:TssU211:Island	N:METH:cg16652651:AMPD3:TssU68:Island	N:METH:cg06192866:DUSP6:TssU1251:Shore	N:METH:cg23508667:NA:NA:Shore	N:METH:cg02175741:WNT6:TssD202:Island	N:METH:cg18061259:RFX4:TssD217:Island	N:METH:cg20439288:PIK3R1:TssD21:Island	N:METH:cg26297688:RP11-412D9.4:TssD183:Shore	N:METH:cg05332077:HSBP1L1:TssU109:Island	N:METH:cg04413069:RP11-705C15.4:TssD160:Shore	N:METH:cg07513622:HDAC9:TssU503:Island	N:METH:cg03053575:ZNF69:TssD64:Shore	N:METH:cg09072162:PCSK9:TssU42:Island	N:METH:cg00091964:LRRTM1:TssD509:Shore	N:METH:cg16692998:LPAR2:TssU124:Island	N:METH:cg10259748:METTL24:TssD74:Island	N:METH:cg20303232:RBM7:TssU190:Shore	N:METH:cg23340875:ABCC3:TssU149:Shore	N:METH:cg27165954:NA:NA:Shore	N:METH:cg24468682:TPM2:TssD90:Shore	N:METH:cg10293093:NA:NA:Shore	N:METH:cg26778754:RP11-366L5.1:TssD214:Shore	N:METH:cg26861946:CDH6:TssD108:Island	N:METH:cg20203352:AC007392.3:TssD2674:Island	N:METH:cg20987029:PPIL2:TssD5122:Island	N:METH:cg04603834:TRIM13:TssD191:Island	N:METH:cg26654994:POM121L2:TssU556:Island	N:METH:cg17339543:PDZD7:TssD5699:NA	N:METH:cg04847920:TMEM98:TssU70:Shore	N:METH:cg23679018:GPRC5C:TssD25:Island	N:METH:cg25076767:NFATC4:TssD2:Island	N:METH:cg10819446:ACD:TssD234:Island	N:METH:cg19950090:NA:NA:Shore	N:METH:cg27096981:SPRY1:TssU132:Shore	N:METH:cg13726332:NFIC:TssU525:Island	N:METH:cg08148209:PKNOX2-AS1:TssD190:Shore	N:METH:cg01153660:HOXC4:TssU229:Shore	N:METH:cg06091566:SAMD11:TssD90:Island	N:METH:cg14791547:HTRA1:TssD1221:Shore	N:METH:cg07397372:YTHDF2:TssU210:Shore	N:METH:cg05164916:AP1G2:TssU4:Island	N:METH:cg25294502:ZDHHC8:TssU746:Island	N:METH:cg21785847:PECR:TssD190:Shore	N:METH:cg04427852:NMU:TssU198:Island	N:METH:cg23131007:ZNF280D:TssU397:Island	N:METH:cg18834338:NEUROG3:TssU166:Island	N:METH:cg25598672:LY6G5C:TssU53:Island	N:METH:cg26966630:CBLN2:TssU141:Shore	N:METH:cg25395413:NELL2:TssD207:Shore	N:METH:cg03303162:RTBDN:TssU57:Shore	N:METH:cg23039333:RP11-451B8.1:TssD534:Island	N:METH:cg08889044:SERHL2:TssD4:Island	N:METH:cg13796804:EPHA5:TssD18:Island	N:METH:cg17780098:CSRP1:TssU59:Island	N:METH:cg27629771:SLC25A48:TssD39:Island	N:METH:cg08161922:CACNA1C:TssD878:Shore	N:METH:cg14159522:HHAT:TssU315:Shore	N:METH:cg27288047:NTF4:TssU7:Shore	N:METH:cg21330970:HIST1H2AG:TssU120:Island	N:METH:cg24460563:EPAS1:TssD774:Island	N:METH:cg04989913:SIX1:TssD1049:Island	N:METH:cg15442702:FGFR4:TssU168:Island	N:METH:cg02075570:SLC45A3:TssU261:Island	N:METH:cg12623782:RNH1:TssD158:Shore	N:METH:cg16064478:RPP25:TssU1:Island	N:METH:cg08532325:NA:NA:Island	N:METH:cg03108229:GLB1L3:TssU370:Island	N:METH:cg03683171:RP11-414H17.5:TssD1910:Shore	N:METH:cg26606256:MAPT-IT1:TssD1654:Island	N:METH:cg24638326:LRRC71:TssD3087:Island	N:METH:cg27537048:EEF2KMT:TssD579:Shore	N:METH:cg14567287:DNAJB6:TssU505:Island	N:METH:cg01060059:OXCT1-AS1:TssU52:Island	N:METH:cg21487261:BAHCC1:TssU295:Island	N:METH:cg18554485:GNPNAT1:TssD461:Island	N:METH:cg16696021:DPF3:TssD448:Island	N:METH:cg08438033:SLC4A4:TssD352:Island	N:METH:cg27031632:LRP1:TssD35:Shore	N:METH:cg03411979:INTS6-AS1:Tss0:Shore	N:METH:cg04616691:PTEN:TssU1082:Island	N:METH:cg22709082:TRIM2:TssD63:Shore	N:METH:cg13484581:FIBCD1:TssU11:Island	N:METH:cg12586496:DNASE2:TssD211:Island	N:METH:cg18849737:RP11-215A19.2:TssD699:Shore	N:METH:cg08230332:BSN:TssD553:Island	N:METH:cg13643339:TGFB3:TssU414:Shore	N:METH:cg22376940:MPZL3:TssD24:NA	N:METH:cg11828108:PITX3:TssU148:Island	N:METH:cg17179875:ATP1A1-AS1:TssU159:Island	N:METH:cg19336959:TMEM176A:TssD71:Island	N:METH:cg00838874:KCNA1:TssU734:Shore	N:METH:cg18300848:GNAS:TssU4:Island	N:METH:cg02722532:NA:NA:Island	N:METH:cg21421098:CH17-270A2.1:TssD520:Island	N:METH:cg04035386:ZFP90:TssD344:Shore	N:METH:cg19910780:PRKCQ-AS1:TssU19:Island	N:METH:cg10367097:TSPAN11:TssU100:Island	N:METH:cg13952656:B3GNT7:TssD507:Island	N:METH:cg11843799:U73166.2:TssU348:Shore	N:METH:cg26000554:MARC2:TssD2:Island	N:METH:cg27553708:PRKRIP1:TssU485:Shore	N:METH:cg08852245:RP11-148L24.1:TssD2765:Shelf	N:METH:cg18390181:NA:NA:Island	N:METH:cg14329441:ITGA2B:TssD59:Shore	N:METH:cg24690946:LRRC2:TssD50:Shore	N:METH:cg21883115:RP3-522D1.1:TssU34:Island	N:METH:cg21239378:ZNF107:TssD20:Shore	N:METH:cg02704535:HSPA1A:TssU6:Island	N:METH:cg08696866:NA:NA:Shore	N:METH:cg00134843:PGS1:TssU227:Island	N:METH:cg15702701:METTL7B:TssD36:NA	N:METH:cg18329036:CRLS1:TssU410:Shore	N:METH:cg13561476:NA:NA:NA	N:METH:cg03352438:POLR3H:TssU244:Shore	N:METH:cg22728323:EIF4EBP1:TssU147:Island	N:METH:cg25229114:RDX:TssU253:Island	N:METH:cg12150022:LINC01336:TssU1324:Island	N:METH:cg02585598:NA:NA:NA	N:METH:cg06504512:MYO5B:TssD1265:Island	N:METH:cg08500346:CTSH:TssU217:Shore	N:METH:cg17582250:EDC4:TssU111:Island	N:METH:cg20970875:KANK3:TssU190:Island	N:METH:cg25475289:TGFA:TssD239:Island	N:METH:cg04787432:HEY2:TssD567:Island	N:METH:cg07274307:NA:NA:NA	N:METH:cg02833532:MICB:TssU282:Island	N:METH:cg04691173:NKX2-3:TssD2215:Island	N:METH:cg00022858:PDGFRA:TssD126:Island	N:METH:cg24720441:PLIN5:TssU168:Shore	N:METH:cg24525509:WNT2B:TssU358:Island	N:METH:cg16532497:KCTD8:TssD700:Shore	N:METH:cg09935767:AMPD3:TssU496:Island	N:METH:cg01970496:HOXD3:TssD3712:Island	N:METH:cg16295401:MARK3:TssU532:Shore	N:METH:cg03148427:POU2F3:TssU117:Island	N:METH:cg19596204:ISYNA1:TssD339:Island	N:METH:cg07754999:PITX3:TssD784:Island	N:METH:cg07595291:PPP1R14A:TssU66:Island	N:METH:cg10908625:RAP2B:TssD1121:Shore	N:METH:cg25730356:CHRNB2:TssU99:Shore	N:METH:cg02425644:LINC00998:TssU234:NA	N:METH:cg20417195:NBPF3:TssD320:Island	N:METH:cg08089702:TMEM191C:TssD83:Island	N:METH:cg02976568:NOS2:TssD5080:Island	N:METH:cg09683824:FAM163A:TssU108:Island	N:METH:cg05109981:STAT5A:TssU41:Island	N:METH:cg11491074:ABHD14A:TssU99:Island	N:METH:cg07625156:TMEM62:TssD137:Island	N:METH:cg16349656:KCNH2:TssU960:Island	N:METH:cg03629447:FFAR4:TssU14:Island	N:METH:cg14472025:GBGT1:TssD158:Island	N:METH:cg20360212:LIF:TssD21:Shore	N:METH:cg06729284:PRR29:TssU318:Shore	N:METH:cg02416716:ZNF215:TssD270:Island	N:METH:cg08375754:TTC9B:TssU68:Island	N:METH:cg09454509:DNAL4:TssU245:Shore	N:METH:cg06706076:SH2B2:TssD909:Island	N:METH:cg00113951:RP11-728G15.1:TssU133:Shore	N:METH:cg19293748:ZNF611:TssD624:Island	N:METH:cg07479491:BMP6:TssU923:Island	N:METH:cg06269115:GAL:TssU95:Island	N:METH:cg21218082:NA:NA:Island	N:METH:cg05367443:RP11-218M22.1:TssD142:Island	N:METH:cg05937969:CASR:TssU166:Island	N:METH:cg05853632:RNF39:TssD354:Island	N:METH:cg19861138:RPRM:TssU61:Island	N:METH:cg09428893:CDH15:TssU127:Island	N:METH:cg25943372:CELF4:TssD91240:Island	N:METH:cg24878755:ABRACL:TssU230:Shore	N:METH:cg25655069:SPR:TssD407:Island	N:METH:cg00832308:LDLRAD4:TssD97:Island	N:METH:cg10879116:LPAR3:TssD420:Island	N:METH:cg07225362:CRELD1:TssU140:Island	N:METH:cg12568633:C10orf54:TssU151:Island	N:METH:cg20135247:RP11-382A20.4:TssD180911:NA	N:METH:cg13447927:ELOVL3:TssD42:Island	N:METH:cg03383789:RP11-10K17.6:TssD40:Shore	N:METH:cg12863169:NA:NA:Island	N:METH:cg17097950:ATCAY:TssD457:Island	N:METH:cg19275050:HAS2:TssD12:Shore	N:METH:cg01512026:GPR3:TssU872:Shore	N:METH:cg16268778:PNMT:TssD117:Island	N:METH:cg07422195:NA:NA:Island	N:METH:cg08969094:PPP1R3E:TssU168:Shore	N:METH:cg13660803:ROPN1L-AS1:TssD60:Island	N:METH:cg04124987:IKBKB:TssU249:Shore	N:METH:cg09041207:MAP1LC3B:TssD155:Island	N:METH:cg09945151:NEK9:TssD43:Island	N:METH:cg11299333:RIPPLY3:TssD172:Island	N:METH:cg01516930:P3H3:TssU78:Island	N:METH:cg23737229:ADAMTS1:TssU917:Island	N:METH:cg00178429:KLF10:TssU729:Island	N:METH:cg01451328:SIX1:TssD1128:Island	N:METH:cg03533702:NA:NA:Island	N:METH:cg24563197:NA:NA:Shore	N:METH:cg22152050:BCL2:TssU542:Island	N:METH:cg04401038:ADARB2:TssD316766:NA	N:METH:cg23166970:MCCC1:TssU202:Shore	N:METH:cg23593145:KCNC4:TssD38:Island	N:METH:cg06162264:TUBA1C:TssD6529:NA	N:METH:cg19209225:LZTS2:TssD40:Island	N:METH:cg02671646:PEAR1:TssU1192:Shore	N:METH:cg26544870:SMAD6:TssU275:Island	N:METH:cg07230905:NA:NA:NA	N:METH:cg27442412:TSPAN2:TssU448:Island	N:METH:cg01762070:NA:NA:Island	N:METH:cg04740599:KIAA1257:TssD38:Island	N:METH:cg15433901:NMT2:TssD803:Island	N:METH:cg18275819:NA:NA:NA	N:METH:cg12110216:NA:NA:Shore	N:METH:cg17097992:HPCAL1:TssU9:Island	N:METH:cg14401631:CMB9-22P13.1:TssD15:Island	N:METH:cg07362341:EPHA7:TssD1262:Shore	N:METH:cg17177017:RP11-318A15.2:TssD227:Shore	N:METH:cg24110768:CYP27B1:TssU9:Shore	N:METH:cg24855943:HIST1H1D:TssU62:NA	N:METH:cg25809301:FOXP1:TssU66:NA	N:METH:cg02077793:CARM1:TssD511:Island	N:METH:cg26913977:RGS2:TssU535:Island	N:METH:cg15575982:LMO4:TssU1003:Shore	N:METH:cg13111733:HIST3H2BB:TssD415:Island	N:METH:cg15344419:NA:NA:Island	N:METH:cg27155954:NA:NA:Island	N:METH:cg27380429:PAX2:TssD3462:Island	N:METH:cg18112117:YWHAZ:TssU286:Shore	N:METH:cg15755548:ARHGDIG:TssU33:Shore	N:METH:cg07145398:CYB561:TssD172:Island	N:METH:cg09657262:PPFIA1:TssU762:Shore	N:METH:cg02285812:RND3:TssU194:Island	N:METH:cg12866292:TMEM107:TssD323:Shore	N:METH:cg23662501:NA:NA:Island	N:METH:cg19540689:VCAN:TssD12:Shore	N:METH:cg07280482:STAC2:TssU47:Island	N:METH:cg12858014:PDCD7:TssD1044:Shore	N:METH:cg15624634:EYA2:TssD659:Shore	N:METH:cg01199721:GCN1L1:TssU250:Island	N:METH:cg03908015:HMX3:TssU38:Island	N:METH:cg09038885:ADRA1B:TssU643:Shore	N:METH:cg20415365:PCAT6:TssD337:Island	N:METH:cg09234567:GRAMD2:TssD299:Island	N:METH:cg26650731:DGKZ:TssU160:Island	N:METH:cg17649243:RP11-439L18.2:TssD9065:Island	N:METH:cg13334135:LBX1:TssD2916:Island	N:METH:cg00205263:ZNRF2P3:TssU42:Island	N:METH:cg22326903:FOXN4:TssD26:Island	N:METH:cg12449366:C6orf58:TssD154:Shelf	N:METH:cg04217952:COL26A1:TssD48495:NA	N:METH:cg24075852:HSPG2:TssU366:Island	N:METH:cg16901402:NA:NA:Island	N:METH:cg22865582:ZNF14:TssD451:Shore	N:METH:cg18248022:SSTR2:TssD1007:Island	N:METH:cg21098990:CTD-2369P2.8:TssU149:Island	N:METH:cg13956692:NA:NA:Island	N:METH:cg26376168:IER3:TssU107:Island	N:METH:cg24108286:TFDP1:TssU318:Shore	N:METH:cg17215036:MAP4:TssD1127:Shore	N:METH:cg27363327:TTBK1:TssU211:Island	N:METH:cg07581922:CCDC64B:TssD390:Island	N:METH:cg08430489:TRBJ2-6:TssD29:Island	N:METH:cg24070213:NA:NA:NA	N:METH:cg12429953:NA:NA:Island	N:METH:cg15059932:ZNF236:TssD669:Island	N:METH:cg14037393:RP5-1024G6.7:TssD211:Shore	N:METH:cg00682386:KCNQ4:TssU102:Island	N:METH:cg03715143:ID4:TssD70:Island	N:METH:cg04366011:ADAMTS9-AS2:TssD672:Island	N:METH:cg15532149:TMEM5:TssU221:Shore	N:METH:cg14066751:NA:NA:Island	N:METH:cg23100152:AMPD3:TssU73:Island	N:METH:cg13301722:CDK5:TssU39:Shore	N:METH:cg05988699:BAI1:TssD1791:Island	N:METH:cg27222172:LACC1:TssD225:Island	N:METH:cg13267298:NA:NA:Shore	N:METH:cg22190028:COL11A2:TssU871:Island	N:METH:cg24757747:ZMYND11:TssU100:Shore	N:METH:cg10245306:NA:NA:NA	N:METH:cg09832661:NA:NA:Island	N:METH:cg09024340:WNT5A:TssD1195:Island	N:METH:cg10221240:FGFRL1:TssD901:Island	N:METH:cg19887502:WNT10A:TssD3909:Shore	N:METH:cg12908894:RP5-930J4.2:TssD107:Shore	N:METH:cg02092880:NA:NA:Island	N:METH:cg26475547:SLC26A5:TssU123:Island	N:METH:cg23920441:ATP1A3:TssU204:Island	N:METH:cg22723056:SYT9:TssU24:Island	N:METH:cg20349305:WNT11:TssD2077:Island	N:METH:cg04779720:NPPB:TssU387:Island	N:METH:cg08007465:L3MBTL4:TssD54:Shore	N:METH:cg23939604:TMCO6:TssD380:Island	N:METH:cg12079271:SREBF1:TssU70:Island	N:METH:cg23345097:ADPRH:TssU21:Island	N:METH:cg24089133:CFAP52:TssU6:Shore	N:METH:cg05688651:NA:NA:Island	N:METH:cg10376598:LPAR2:TssU51:Island	N:METH:cg20309794:CLDN3:TssU55:Island	N:METH:cg08810584:OSTM1-AS1:TssD10434:Island	N:METH:cg14042687:UNC5B:TssD575:Island	N:METH:cg24178500:PABPC1L:TssU118:Shore	N:METH:cg23500724:RNF39:TssD578:Island	N:METH:cg10285337:SEMA3D:TssD629:Island	N:METH:cg09810750:C10orf54:TssU193:Island	N:METH:cg14249528:CTD-2545H1.1:TssU837:Island	N:METH:cg06369854:RP11-89H19.2:TssD407:Island	N:METH:cg11490446:PSEN1:TssU204:Island	N:METH:cg18450905:FCRLB:TssU14:Island	N:METH:cg13733314:NA:NA:Island	N:METH:cg19737972:GPRC5A:TssU332:Island	N:METH:cg27067282:CRY1:TssU266:Shore	N:METH:cg06805572:HPCAL1:TssD605:Island	N:METH:cg21687216:C4orf36:TssU58:Shore	N:METH:cg19751545:NPR1:TssU108:Island	N:METH:cg18042851:ISOC1:TssD651:Shore	N:METH:cg22020194:SYT13:TssU40:Island	N:METH:cg14699651:MUM1:TssD39206:Island	N:METH:cg01732449:NA:NA:Shore	N:METH:cg07529966:CALCA:TssU1365:Island	N:METH:cg03741406:RP1-118J21.25:TssD454:Island	N:METH:cg06655796:NA:NA:Island	N:METH:cg15705071:GPR161:TssD230:Island	N:METH:cg10986864:EDC3:TssU169:Shore	N:METH:cg11698244:DPY19L2P2:TssU655:Island	N:METH:cg11408986:HSD17B12:TssD20774:Shore	N:METH:cg08625380:MDFI:TssU183:Island	N:METH:cg07267296:HMBOX1:TssD161:NA	N:METH:cg13578400:EDC4:TssD25:Island	N:METH:cg09185773:WASF3:TssD885:Shore	N:METH:cg20786367:GPX1:TssD109:Island	N:METH:cg15563027:APBB2:TssD1021:Shore	N:METH:cg04439623:CR2:TssD25:Island	N:METH:cg03200052:SUSD4:TssU1082:Island	N:METH:cg11934695:ADRA1D:TssU370:Island	N:METH:cg06908862:NKX2-2:TssU698:Shore	N:METH:cg12233946:BIRC6:TssU503:Shore	N:METH:cg18315040:SYNM:TssD2325:Island	N:METH:cg01459132:TRIM59:TssD85:Island	N:METH:cg01162104:NA:NA:Island	N:METH:cg08027745:SRSF3:TssU405:Shore	N:METH:cg22630755:NEUROG1:TssU167:Island	N:METH:cg15129463:SPTSSB:TssD275:Island	N:METH:cg27037018:SLC6A3:TssU21:Island	N:METH:cg16150678:SPAG1:TssD105:Island	N:METH:cg16682329:COL22A1:TssU43:NA	N:METH:cg02771619:RP11-288L9.4:TssD59:Shore	N:METH:cg13361393:MMP11:TssU36:Shore	N:METH:cg17470184:PHLDB1:TssU71:Shore	N:METH:cg21921460:CTNND2:TssD57:Shore	N:METH:cg26826871:ZNF695:TssD68:Island	N:METH:cg11467639:NA:NA:Island	N:METH:cg08687515:ZNF329:TssD184:Island	N:METH:cg19100138:ECE2:TssD46:Island	N:METH:cg13324057:NA:NA:Island	N:METH:cg01421963:ZNF441:TssU73:Island	N:METH:cg00822353:C17orf67:TssD549:Island	N:METH:cg06924976:RP11-227F19.2:TssD1386:Island	N:METH:cg22538396:CTC-345K18.2:TssD39:Island	N:METH:cg09479015:KIRREL2:TssU90:Island	N:METH:cg07685869:KIFC3:TssD141:Island	N:METH:cg05833318:SPAG1:TssU13:Island	N:METH:cg23009046:CTD-2523D13.2:TssD301:Shore	N:METH:cg24889653:CCDC173:TssD256:Shore	N:METH:cg19924540:FBXL18:TssD5907:Island	N:METH:cg26547384:WDR18:TssD12253:Island	N:METH:cg04680746:NACAD:TssU255:Island	N:METH:cg03110901:GNG12-AS1:TssU401:Shore	N:METH:cg17287394:TRIB3:TssD420:Island	N:METH:cg08625094:MAT2B:TssU726:Shore	N:METH:cg02205099:NA:NA:NA	N:METH:cg07781332:ADAMTS19-AS1:TssU313:Island	N:MIR::hsa-miR-3605-3p:Corrected:	N:METH:cg19435381:OXCT1:TssU174:Island	N:METH:cg05836286:ZNF232:TssU131:Island	N:METH:cg15215560:RP11-2N1.2:TssD224:Island	N:METH:cg07687332:GPR63:TssU436:Island	N:METH:cg01441359:TPI1:TssU5:Shore	N:METH:cg25727572:ANO7:TssD86:NA	N:METH:cg10748765:SLC4A11:TssU92:Island	N:METH:cg00836571:NEIL1:TssD48:Island	N:METH:cg17726022:SLC38A1:TssD169:Island	N:METH:cg13459205:FAM189B:TssD1064:Island	N:METH:cg10968554:DUSP15:TssD8890:Shore	N:METH:cg03987115:HOXA10:TssU287:Island	N:METH:cg03735370:HCP5:TssU41:NA	N:METH:cg02269388:RP11-977B10.2:TssD119:Island	N:METH:cg16172837:RP5-930J4.2:TssD265:Shore	N:METH:cg23731991:LINC-PINT:TssU95:Shelf	N:METH:cg04167064:LINC00505:TssD10809:Island	N:METH:cg09306214:TACR1:TssU271:Island	N:METH:cg22398093:LYSMD2:TssD149:Island	N:METH:cg27347930:EPHA1-AS1:TssD8906:NA	N:METH:cg22960186:COL23A1:TssD297:Island	N:METH:cg02651961:CLGN:TssD107:Shore	N:METH:cg16250330:FAM129A:TssD122:Island	N:METH:cg15734706:RARG:TssU36:Island	N:METH:cg26985289:CLSTN1:TssU37:Island	N:METH:cg17068985:RAB37:TssU75:Island	N:METH:cg10128164:COCH:TssD564:Shore	N:METH:cg02162906:PRKG1-AS1:TssD401:Shore	N:METH:cg23319285:LINC01475:TssU551:Island	N:METH:cg21166347:RPS18:TssD305:Shore	N:METH:cg26989316:CPT1A:TssU104:Island	N:METH:cg09427998:LINC01097:TssD2527:Shore	N:METH:cg14409023:OTX2-AS1:TssD3426:Shore	N:METH:cg07478641:VCAN:TssD743:Island	N:METH:cg18786535:CCDC67:TssU77:Island	N:METH:cg26973488:ZDHHC1:TssD131:Shore	N:METH:cg09560979:TACC1:TssD417:Island	N:METH:cg22058708:NA:NA:Island	N:METH:cg16172313:ZNF69:TssD441:Island	N:METH:cg14412602:RP11-216L13.18:TssD355:Shore	N:METH:cg14623518:BAIAP2:TssD137:Island	N:METH:cg26234980:PRCD:TssU80:Island	N:METH:cg08186384:RPS6KA2:TssU677:Shore	N:METH:cg02809401:LTBP3:TssD194:Island	N:METH:cg16652790:CCDC78:TssU14:Island	N:METH:cg26892444:FAM159B:TssU59:Shore	N:METH:cg15916166:FAIM:TssU24:Island	N:METH:cg10004574:LRRC74B:TssU72:Island	N:METH:cg04439159:INHBB:TssD1139:Island	N:METH:cg05113840:FOXL1:TssU553:Island	N:METH:cg07542475:TMEM42:TssU32:Island	N:METH:cg23046682:TCTE1:TssU270:Island	N:METH:cg05837401:ALDH1L1-AS2:TssD166:Island	N:METH:cg04352962:IRF6:TssU235:Shore	N:METH:cg18064474:RP11-219B17.3:TssU206:Island	N:METH:cg03327733:SPR:TssD351:Island	N:METH:cg02602541:C5orf49:TssD827:Island	N:METH:cg11941520:PPT2-EGFL8:TssU101:Shore	N:METH:cg09463047:HNF1B:TssD792:Island	N:METH:cg24371910:CCDC3:TssU235:Shore	N:METH:cg02753834:FAM219B:TssU30:Island	N:METH:cg04946535:CFL1:TssU183:Island	N:METH:cg11979837:TLE2:TssU35:Shore	N:METH:cg04076212:AXDND1:TssD283:Shore	N:METH:cg07241568:ABO:TssU192:Island	N:METH:cg14149680:TH:TssD373:Island	N:METH:cg06265175:COL14A1:TssU1334:Island	N:METH:cg20662930:KCNK9:TssU1447:Island	N:METH:cg22665692:DOCK1:TssU36:Island	N:METH:cg07810164:EGFL6:TssD432:Island	N:METH:cg26687844:CAV1:TssD95:Shore	N:METH:cg04116858:TAGLN2:TssU141:Shore	N:METH:cg15239238:SOX6:TssU114:Shore	N:METH:cg08749455:STARD10:TssD242:Island	N:METH:cg16434657:LINC01210:TssU564:Island	N:METH:cg02671126:NA:NA:Island	N:METH:cg11850549:HOXB6:TssU1395:Shore	N:METH:cg21595503:ESRP1:TssD22:Shore	N:METH:cg22370480:ADD2:TssU249:Shore	N:METH:cg08920748:ANKRD34A:TssD515:Island	N:METH:cg23458341:RP4-726N1.2:TssU126:Shore	N:METH:cg09323228:CCDC163P:TssU1:Island	N:METH:cg12858460:EOMES:TssD67:Island	N:METH:cg18139020:ZSCAN20:TssU56:Island	N:METH:cg02032115:IGSF8:TssU318:Shore	N:METH:cg22667178:SERP2:TssU3:Island	N:METH:cg02191312:PTGDR:TssU35:Island	N:METH:cg00293409:PIGX:TssD22:Island	N:METH:cg01868612:RP3-395M20.12:TssD141:Island	N:METH:cg26358497:PPP1R12C:TssU843:Shore	N:METH:cg14086647:LIMK2:TssU204:Shore	N:METH:cg20102397:ARHGEF17:TssD342:Island	N:METH:cg20661176:CDCA7L:TssU67:Island	N:METH:cg10308137:RP13-314C10.5:Tss0:Island	N:METH:cg11969002:IER3:TssD44:Island	N:METH:cg02448922:HS6ST1P1:TssD150:Island	N:METH:cg02672854:NA:NA:Shore	N:METH:cg11054379:NA:NA:Island	N:METH:cg03201604:NAAA:TssD85:Island	N:METH:cg22557207:ALCAM:TssD983:Shore	N:METH:cg16097079:HLA-C:TssU8:Island	N:METH:cg17230874:NA:NA:Island	N:METH:cg08086724:SFTA3:TssD9172:Island	N:METH:cg10775792:PCP4L1:TssU63:Shore	N:METH:cg00554810:SLC35D3:TssD266:Island	N:METH:cg16693872:PRR7:TssD7307:Island	N:METH:cg16675644:GRIN2D:TssU1128:NA	N:METH:cg26910092:FN1:TssD192:Island	N:METH:cg13291283:GAS7:TssD674:Island	N:METH:cg08844848:LRRN1:TssU608:Island	N:METH:cg25830048:HES7:TssU49:Shore	N:METH:cg15864181:MRGBP:TssU735:Island	N:METH:cg14989191:ASPHD1:TssD29:Island	N:METH:cg07781035:NEUROG1:TssU138:Island	N:METH:cg24693287:SERINC2:TssU114:Island	N:METH:cg26301908:SOCS1:TssU878:Shore	N:METH:cg25455598:PGAP2:TssU1:NA	N:METH:cg26541920:SLC9A3:TssD319:Island	N:METH:cg01404518:CTD-2006C1.2:TssD371:Shore	N:METH:cg20499861:ZEB1:TssU197:Island	N:METH:cg27657429:ARHGAP22:TssD131:Island	N:METH:cg24539923:SERPINE1:TssU468:NA	N:METH:cg21032150:COMMD7:TssD370:Shore	N:METH:cg07482373:HDAC10:TssU8:Island	N:METH:cg09473264:NA:NA:NA	N:METH:cg17669438:RAB6B:TssU492:Island	N:METH:cg00855661:WDR19:TssU495:Shore	N:METH:cg15623573:RP11-109D9.4:TssD432:Shore	N:METH:cg14035508:SPA17:TssU170:Island	N:METH:cg04093932:RBFOX3:TssU223:Island	N:METH:cg19677795:TPBG:TssU14:Shore	N:METH:cg02524941:SYNGAP1:TssD6238:Shore	N:METH:cg23991055:TM7SF2:TssU61:Shore	N:METH:cg13538845:FAIM:TssU42:Island	N:METH:cg09984759:NA:NA:Island	N:METH:cg00039385:SEMA6B:TssU88:Island	N:METH:cg22839123:CDH23:TssD891:Island	N:METH:cg26509211:BICC1:TssD760:Shore	N:METH:cg20518716:EEF1G:TssU517:Shore	N:METH:cg15007391:PRX:TssD9455:Island	N:METH:cg20411671:ADARB2:TssD316658:NA	N:METH:cg19211827:ANG:TssD36:Shore	N:METH:cg23048068:FABP5:TssD5:Island	N:METH:cg09745087:MERTK:TssD675:Island	N:METH:cg14947929:RIPK4:TssU105:Island	N:METH:cg24306585:PCSK2:TssD773:Island	N:METH:cg15865175:BRCA2:TssU384:Shore	N:METH:cg06462425:TBC1D8B:Tss0:NA	N:METH:cg00366505:ZC3H18:TssU560:Island	N:METH:cg06626655:RSPO1:TssD373:Island	N:METH:cg22984786:UCP2:TssD196:Island	N:METH:cg17918285:LINC01588:TssD2735:Shore	N:METH:cg00340850:NA:NA:Island	N:METH:cg10310237:GATA2-AS1:TssD455:Island	N:METH:cg25996084:MYOCD:TssU91:Island	N:METH:cg24390909:RAB37:TssD121:Island	N:METH:cg13462028:RAB31:TssU154:Island	N:METH:cg01327877:GRK5:TssU878:Island	N:METH:cg11694418:DHRS3:TssU470:Island	N:METH:cg24444188:KIF21B:TssD152:Island	N:METH:cg23853768:AGPAT9:TssU242:Shore	N:METH:cg08940853:NA:NA:NA	N:METH:cg19755544:MUC1:TssU532:Shore	N:METH:cg05120028:CYP24A1:TssU199:Island	N:METH:cg02959669:ZNF256:TssU314:Shore	N:METH:cg27196940:RP11-602N24.3:TssD294:NA	N:METH:cg18956393:DKK1:TssD83:Island	N:METH:cg12426234:NCAM2:TssU287:Island	N:METH:cg01885291:NA:NA:Shore	N:METH:cg20820063:CCDC178:TssD31:Island	N:METH:cg17363688:NA:NA:NA	N:METH:cg03222244:SVIL:TssU355:Island	N:METH:cg06088918:NA:NA:Shore	N:METH:cg03818977:DOC2A:TssD64:Shore	N:METH:cg01591227:TAF6L:TssU241:Shore	N:METH:cg00145177:NAT8L:TssU222:Island	N:METH:cg05375230:RASGRP2:TssD4:Island	N:METH:cg09545293:CNPY1:TssD574:Island	N:METH:cg11958080:LHX4:TssD1772:Island	N:METH:cg23448054:FAM129C:TssU1057:Shore	N:METH:cg09723781:VARS2:TssU217:Island	N:METH:cg17755923:RP11-276H7.2:TssD8:Island	N:METH:cg20311333:GBAP1:TssU539:Shore	N:METH:cg10620100:IVD:TssD5807:NA	N:METH:cg07310538:HSPA1L:TssU86:Island	N:METH:cg10900068:INF2:TssD413:Island	N:METH:cg22527280:MEN1:TssD178:Island	N:METH:cg12048674:SLC45A3:TssU217:Island	N:METH:cg05037628:NA:NA:Shelf	N:METH:cg11450750:PRR5:TssU190:Island	N:METH:cg17243637:RNF220:TssD138:Shore	N:METH:cg27270388:VWA5B2:TssD37:Island	N:METH:cg03650342:GPR158-AS1:TssU144:Island	N:METH:cg20598333:ART5:TssU25:Island	N:METH:cg26333822:SLC5A7:TssD197:Island	N:METH:cg00252442:NA:NA:Shore	N:METH:cg22321089:NA:NA:Island	N:METH:cg21516478:GPX3:TssD160:Island	N:METH:cg15564240:HTATIP2:TssU56:Island	N:METH:cg05850762:CCDC64B:TssD532:Island	N:METH:cg09750382:C20orf166-AS1:TssU47:Island	N:METH:cg02925162:RP11-161M6.2:TssD89:Island	N:METH:cg12950012:CTNS:TssD15:Island	N:METH:cg13852218:CTD-2537O9.1:TssU20:NA	N:METH:cg03041602:HAS2-AS1:TssD245:Island	N:METH:cg10840945:DENND5B-AS1:TssD189:Shore	N:METH:cg19036075:LOXL1-AS1:TssD6:Island	N:METH:cg23152885:ISLR2:TssD274:Island	N:METH:cg22440715:TRIM47:TssU133:Island	N:METH:cg23996829:NR5A2:TssD1457:NA	N:METH:cg22711621:SGTB:TssD710:Shore	N:METH:cg01317772:NA:NA:NA	N:METH:cg13043150:ARPC1B:TssU102:Island	N:METH:cg12482825:ZNRF1:TssD7:Island	N:METH:cg08876441:LINC01351:TssU261:NA	N:METH:cg02923145:ADPGK-AS1:TssD14466:Shore	N:METH:cg04338042:TNFRSF10B:TssU92:Island	N:METH:cg07793638:KLHL21:TssU1016:Island	N:METH:cg27510007:RP11-532F12.5:TssU19:Island	N:METH:cg04796763:RPGRIP1:TssU133:Island	N:METH:cg10510742:ZNF689:TssU110:Shore	N:METH:cg11462315:LINC01126:TssD698:Shore	N:METH:cg07243103:WDR90:TssD1:Island	N:METH:cg12850036:MARCKS:TssU1213:Shelf	N:METH:cg09494705:RP11-244F12.3:TssD67:Island	N:METH:cg14627743:FEZF1:TssU77:Island	N:METH:cg09595471:AC133680.1:TssD141979:Island	N:METH:cg19021328:ALOX5:TssU331:Island	N:METH:cg06245997:PGAP2:TssU77:NA	N:METH:cg24651504:NR4A2:TssU56:Shore	N:METH:cg02533993:NDUFV3:TssD189:Shore	N:METH:cg03596181:RP11-930P14.2:TssD1342:Shore	N:METH:cg19046725:P3H2:TssD638:Island	N:METH:cg24385694:NA:NA:Shore	N:METH:cg06588087:ARAP2:TssU48:Shore	N:METH:cg25103007:LMO1:TssU318:Shore	N:METH:cg00485296:NME3:Tss0:Island	N:METH:cg08672677:MRPS23:TssU493:Island	N:METH:cg03880509:LTB:TssD1585:Island	N:METH:cg23674358:SPAG6:TssD46150:Shore	N:METH:cg04718428:HCK:TssD420:Island	N:METH:cg03999216:LINC01305:TssD618:Island	N:METH:cg18392016:VGLL2:TssD4946:Island	N:METH:cg06332410:GNL1:TssD452:Island	N:METH:cg08552819:PLEKHG2:TssU145:Island	N:METH:cg10026473:HPDL:TssU38:Island	N:METH:cg27336026:FOXQ1:TssU177:Island	N:METH:cg27637948:MLLT4-AS1:TssU399:Island	N:METH:cg25682559:FHOD3:TssU657:Island	N:METH:cg16861955:HS3ST3A1:TssU188:Island	N:METH:cg08887961:RHOBTB1:TssD172:Island	N:METH:cg27090492:ZSCAN29:TssD172:Island	N:METH:cg03602898:NA:NA:Island	N:METH:cg10188732:SLIT1:TssU271:Island	N:METH:cg14612335:SKIL:TssU1336:Shore	N:METH:cg15820062:RP11-213G6.2:TssD16152:Island	N:METH:cg15435830:SULF2:TssU67:Island	N:METH:cg21016956:NOL4:TssU131:Island	N:METH:cg09327602:DLX6:TssU381:Shore	N:METH:cg20409590:SLC8A3:TssD406:Island	N:METH:cg18205465:SNHG15:TssD18:Island	N:METH:cg21496658:MME:TssD31:Island	N:METH:cg01284326:SHH:TssD1176:Shore	N:METH:cg25454948:PRKG1-AS1:TssD341:Shore	N:METH:cg20749916:ARHGEF7:TssD36:Island	N:METH:cg17315500:NA:NA:Island	N:METH:cg19737664:LRRC56:TssU93:Island	N:METH:cg02337825:BTNL9:TssU80:Shore	N:METH:cg01215936:LINC01158:TssD128:Island	N:METH:cg22708508:NA:NA:NA	N:METH:cg15174823:RGL2:TssU115:Shore	N:METH:cg24884145:RPL26L1:TssU92:Island	N:METH:cg12909932:NA:NA:Island	N:METH:cg18649939:THEMIS2:TssD172:Island	N:METH:cg09551776:EVA1A:TssD179:Island	N:METH:cg17965230:PRDM1:TssD10:Island	N:METH:cg13253785:KDM5B:TssD65:Island	N:METH:cg15722366:CNIH4:TssD752:Shore	N:METH:cg21167628:PTCH2:TssU8:Island	N:METH:cg07997294:NEUROG2:TssU472:Island	N:METH:cg09733103:SFXN4:TssU272:Island	N:METH:cg26284638:MARCH6:TssD574:Shore	N:METH:cg13131908:STARD5:TssD157:Island	N:METH:cg00655071:ZNF280D:TssU28:Island	N:METH:cg15892963:BDKRB2:TssU57:NA	N:METH:cg17285325:TYMP:TssD77:Island	N:METH:cg23953174:PPP1R13L:TssU2:Island	N:METH:cg18764513:SLC7A7:TssU104:Island	N:METH:cg12279877:LHX1:TssD146:Island	N:METH:cg13861126:ADAMTS17:TssU78:Shore	N:METH:cg18945335:NPAS3:TssU1030:Island	N:METH:cg05991314:ZNF512B:TssD6096:Island	N:METH:cg06051961:PPP1R3C:TssU356:Shore	N:METH:cg03267254:EVA1C:TssU83:Island	N:METH:cg13986870:KIAA1161:TssD318:Island	N:METH:cg24241429:ZNF736:TssD96:NA	N:METH:cg08458292:DAB1:TssU880:Island	N:METH:cg07332330:MYO1C:TssU72:Island	N:METH:cg03921416:SLC16A7:TssU166:Shore	N:METH:cg04722722:PDE6B:TssD282:Island	N:METH:cg27002185:CDKN1C:TssU23:Island	N:METH:cg10825876:PLA2R1:TssU25:Island	N:METH:cg10838385:NA:NA:Island	N:METH:cg05295015:TTC6:TssD3948:Island	N:METH:cg21311175:HIRA:TssU520:Shore	N:METH:cg26832509:RP11-46H11.12:TssD426:Island	N:METH:cg17829673:CDCA7L:TssD131:Island	N:METH:cg06082920:TTC39A:TssU128:Island	N:METH:cg24458009:PCED1B:TssU612:Shore	N:METH:cg05484603:SMAGP:TssD124:Shore	N:METH:cg00598730:C16orf74:TssD255:Island	N:METH:cg02452840:OTUD4:TssD549:Shore	N:METH:cg17456704:ZNF625-ZNF20:TssU229:Shore	N:METH:cg22125569:NA:NA:Island	N:METH:cg06633066:NA:NA:Shore	N:METH:cg09745243:CXCL2:TssU57:Island	N:METH:cg19714957:ZNF14:TssU16:Island	N:METH:cg06942159:TNK1:TssD98:Island	N:METH:cg27335600:CACNA1D:TssD173:Island	N:METH:cg14953397:CLDN3:TssU433:Island	N:METH:cg09793584:C1orf61:TssD235:Island	N:METH:cg26755097:IER3:TssD482:Island	N:METH:cg06283368:LOXL1-AS1:TssD368:Island	N:METH:cg19845809:LINC00926:TssD304:Island	N:METH:cg02506053:TBX6:TssU833:Shore	N:METH:cg01692340:EPO:TssU105:Island	N:METH:cg00060320:KY:TssU109:Island	N:METH:cg18496247:NA:NA:Shore	N:METH:cg06591145:BANP:TssD381:Island	N:METH:cg08951903:ZNF239:TssU106:Island	N:METH:cg24096964:HOXC6:TssD10862:Island	N:METH:cg00203456:ZSCAN16:TssD31:NA	N:METH:cg05708544:ZDHHC8P1:TssU162:Island	N:METH:cg23693021:PABPC1L:TssD150:Island	N:METH:cg07582470:SATB2:TssD592:Island	N:METH:cg25292468:NRP2:TssU7:Island	N:METH:cg00703260:SLC30A2:TssU270:Island	N:METH:cg13140564:PLTP:TssU32:Island	N:METH:cg13828600:KLHL7-AS1:TssD524:Shore	N:METH:cg19317413:LMX1A:TssD119999:Island	N:METH:cg07328505:TXN:TssD898:Island	N:METH:cg02320083:NA:NA:Island	N:METH:cg12927153:PTGS1:TssD33:NA	N:METH:cg22826818:EIF2B5:TssD390154:Island	N:METH:cg17439093:SLC26A4-AS1:TssD146:Island	N:METH:cg05224998:SLFN11:TssU80:Shore	N:METH:cg24650522:TMPOP1:TssU15:Island	N:METH:cg26243894:IMPDH1:TssU143:Island	N:METH:cg06311778:RP11-983P16.4:TssU747:Island	N:METH:cg25635144:CCDC13:TssU47:Island	N:METH:cg04551155:ISLR2:TssD4601:Island	N:METH:cg13831470:NA:NA:Island	N:METH:cg10009056:RP11-215A19.2:TssD642:Shore	N:METH:cg22734397:NEUROG1:TssU302:Island	N:METH:cg12062819:RP11-139I14.2:TssD212:Island	N:METH:cg04614053:ZNF20:TssD353:Island	N:METH:cg23012527:NA:NA:Island	N:METH:cg20961469:NA:NA:NA	N:METH:cg09718810:CTB-129O4.1:TssU490:Island	N:METH:cg04111314:EGR4:TssD114:Island	N:METH:cg26894552:RPAIN:TssD192:Island	N:METH:cg11691561:NA:NA:Shore	N:METH:cg10947480:HMBOX1:TssD263:NA	N:METH:cg11108060:BCL2L11:TssU405:Island	N:METH:cg02282626:HLA-L:TssD1:Island	N:METH:cg12984356:MAN2A2:TssU162:Shore	N:METH:cg03449660:TAGLN3:TssD12931:NA	N:METH:cg03332034:EME2:TssD458:Island	N:METH:cg22022799:OSTM1-AS1:TssD10500:Shore	N:METH:cg03441257:VPS45:TssU262:Shore	N:METH:cg00938929:ZNF391:TssD43:Island	N:METH:cg26972058:PITX1:TssD89:Island	N:METH:cg06287318:NKX2-2:TssU1464:Shore	N:METH:cg06043042:NEUROG3:TssU207:Island	N:METH:cg21574404:CTD-2540B15.7:TssD528:Island	N:METH:cg11840540:FXYD5:TssU638:Shore	N:METH:cg12416637:AC012501.2:TssD116153:Shore	N:METH:cg22321558:TMEM150A:TssD220:Island	N:METH:cg05951521:TMC5:TssD75:Island	N:METH:cg01495321:EPHA2:TssU23:Shore	N:METH:cg01263292:IRAK3:TssU9:Island	N:METH:cg09714778:NA:NA:Island	N:METH:cg23514110:CFD:TssD1278:Island	N:METH:cg00291877:RP11-299G20.2:TssD308:Island	N:METH:cg14599284:WWC1:TssD435:Island	N:METH:cg01300546:SUMF1:TssU272:Island	N:METH:cg16331920:MEOX2:TssU41:NA	N:METH:cg17984469:MICAL1:TssU133:Island	N:METH:cg07622404:NXPE3:TssU203:Island	N:METH:cg24305584:SLC16A12:TssD269:Island	N:METH:cg02231729:HAPLN3:TssD134:Island	N:METH:cg23619829:MTFR1:TssU526:Shore	N:METH:cg01294695:MESP1:TssU98:Island	N:METH:cg22159171:NA:NA:Shore	N:METH:cg25405984:NA:NA:Island	N:METH:cg22853797:SH2D4A:TssD638:Shore	N:METH:cg23651323:KLHDC9:TssU14:Island	N:METH:cg06557057:TRBJ2-4:TssD23:Island	N:METH:cg12397426:LRRC34:TssD19:Island	N:METH:cg01424107:CDX2:TssD2164:Island	N:METH:cg00599273:CDK4:TssU437:Shore	N:METH:cg20828120:SLC7A7:TssD81:Island	N:METH:cg13274936:ITM2C:TssU171:Island	N:METH:cg01938650:PCDH7:TssU687:Island	N:METH:cg25318270:PPP2R2C:TssD357:Island	N:METH:cg13385156:NA:NA:NA	N:METH:cg21933175:OTX1:TssU246:Island	N:METH:cg17329304:PLEKHG5:TssU68:Shore	N:METH:cg08923033:HBA1:TssU678:Shore	N:METH:cg24310319:TBC1D30:TssU768:Shore	N:METH:cg24886770:ZNF43:TssD452:Shore	N:METH:cg07317551:PPIE:TssD76:Island	N:METH:cg22009488:NA:NA:Island	N:METH:cg26745222:TOX2:TssD373:Island	N:METH:cg21001198:LRRN4:TssD1491:Island	N:METH:cg14364729:TRIM13:TssD14:Island	N:METH:cg08267442:UNC45A:TssU25:Island	N:METH:cg26179948:JAZF1:TssU282:Shore	N:METH:cg16145703:XKR6:TssD141853:Island	N:METH:cg27196808:WNT1:TssD44:Island	N:METH:cg00539908:AC079790.2:TssU627:Shore	N:METH:cg04130185:LBX1-AS1:TssU1101:Island	N:METH:cg09142638:NA:NA:Island	N:METH:cg13777937:FAM171A2:TssU188:Shore	N:METH:cg21391660:LLGL2:TssD252:Island	N:METH:cg26596964:PAX2:TssU7:Island	N:METH:cg10603183:AC108142.1:TssD66:Island	N:METH:cg24016939:ZNF671:TssU142:Shore	N:METH:cg06892005:PPL:TssU182:Island	N:METH:cg25898784:NA:NA:Shelf	N:METH:cg06163735:TRANK1:TssD395:Island	N:METH:cg15342308:UXT-AS1:TssU61:Island	N:METH:cg14519153:CTPS2:TssU92:Island	N:METH:cg15392489:CYP26B1:TssU444:Island	N:METH:cg24867478:NA:NA:NA	N:METH:cg02386859:CPE:TssD249:Shore	N:METH:cg24806732:EFNB3:TssD338:Island	N:METH:cg18021161:C15orf27:TssD88121:NA	N:METH:cg14139627:LYPD5:TssD34:NA	N:METH:cg15453599:POLE2:TssU30:Island	N:METH:cg26404669:CCDC65:TssU72:NA	N:METH:cg24758426:C20orf195:TssU67:Island	N:METH:cg24745633:NA:NA:Island	N:METH:cg23345500:MIAT:Tss0:Island	N:METH:cg24947255:HCP5:TssU39:NA	N:METH:cg15477011:RP11-154H23.3:TssU206:Shore	N:METH:cg19671849:BAIAP2:TssD369:Island	N:METH:cg08151498:MDK:TssD112:Island	N:METH:cg22805295:NA:NA:Island	N:METH:cg13457890:PIDD1:TssD128:Island	N:METH:cg18379780:SLC8A3:TssU328:Shore	N:METH:cg09524087:TBL1X:TssU73:Island	N:METH:cg20516472:LRRD1:TssD37:Island	N:METH:cg24280645:CACNA1G-AS1:TssU88:Island	N:METH:cg00679738:FAM89A:TssD747:Island	N:METH:cg06647417:ZNF763:TssD153:Island	N:METH:cg24805239:DFNA5:TssD74:Island	N:METH:cg04561389:FGF14:TssD1657:Island	N:METH:cg12558519:KLHL26:TssD149:NA	N:METH:cg05350188:C2orf70:TssU98:Island	N:METH:cg07516697:FOXP1:TssU107:Island	N:METH:cg18946478:GDF7:TssU11:Island	N:METH:cg27351780:FJX1:TssD27:Island	N:METH:cg11953272:GPX7:TssU80:Island	N:METH:cg24857957:TRAFD1:TssD697:Shore	N:METH:cg18200311:CAMLG:TssU613:Shore	N:METH:cg05694406:HNRNPF:TssD258:Island	N:METH:cg16257681:EFNA3:TssD1721:Island	N:METH:cg25912717:THBS3:TssD738:Shore	N:METH:cg12074493:SLC6A4:TssU1096:Shore	N:METH:cg18449734:CLEC4GP1:TssD993:Island	N:METH:cg19595012:PRDM8:TssU113:Shore	N:METH:cg06284169:PAK2:TssU252:Shore	N:METH:cg27646469:SMUG1:TssD10655:NA	N:METH:cg23134869:ZFHX4:TssU222:Shore	N:METH:cg05822100:CDH6:TssD533:Island	N:METH:cg02569437:PEX6:TssU92:Island	N:METH:cg26461589:TBC1D13:TssU189:Island	N:METH:cg23434413:HOXB8:TssD136:Island	N:METH:cg24653100:ISLR2:TssU43:Island	N:METH:cg13426857:TCF19:TssU53:Island	N:METH:cg21540765:NR5A2:TssD12147:Island	N:METH:cg08064891:PTOV1:TssD43:Island	N:METH:cg13941589:NA:NA:Island	N:METH:cg05214218:RAC3:TssU752:Island	N:METH:cg04164415:ANKRD29:TssU8:Island	N:METH:cg19323374:KIF5A:TssD93:Island	N:METH:cg22026332:BRD2:TssD621:Island	N:METH:cg10816921:NA:NA:Island	N:METH:cg08448833:NA:NA:Shore	N:METH:cg25738958:LOXL1-AS1:TssD27:Island	N:METH:cg18395993:ZNF692:TssD57:Island	N:METH:cg12909559:SLC35A3:TssU36:Island	N:METH:cg02686681:AC104809.3:TssD8206:Shore	N:METH:cg22212238:EGR2:TssD1344:Island	N:METH:cg23431892:GMNC:TssU123:Island	N:METH:cg05068428:PAK6:TssU90:Island	N:METH:cg12342334:SFRP5:TssD672:Shore	N:METH:cg14210494:CDK5RAP3:TssD172:Island	N:METH:cg03339065:EMX2OS:TssU3:Island	N:METH:cg13027682:CYP1A1:TssU586:Island	N:METH:cg14797402:GLYATL1:TssD555:Shore	N:METH:cg12040278:QPCT:TssD524:Island	N:METH:cg00325866:C2CD4A:TssU47:Shore	N:METH:cg18382707:NA:NA:Island	N:METH:cg16008609:VASH2:TssU188:Island	N:METH:cg12755298:CYP7B1:TssD252:Island	N:METH:cg06197191:PPP1R9B:TssD1237:Island	N:METH:cg08788717:STK33:TssU2:Island	N:METH:cg24290286:NCR3LG1:TssD665:Shore	N:METH:cg06053738:NA:NA:Island	N:METH:cg03930964:BCRP8:TssU14:Shore	N:METH:cg11278262:TRIM46:TssD276:Shore	N:METH:cg17868942:ADRB1:TssD3:Island	N:METH:cg25986105:SDR16C5:TssD47:Island	N:METH:cg15524516:RTN1:TssD812:Shore	N:METH:cg06019853:RP11-22C11.2:TssU199:Shore	N:METH:cg18357908:LTBP4:TssU196:Island	N:METH:cg20028233:CAMK2D:TssD681:Shore	N:METH:cg14246859:RP11-44N21.1:TssU393:Island	N:METH:cg02330682:BPGM:TssD351:NA	N:METH:cg12786945:NA:NA:Island	N:METH:cg26832142:PDE4B:TssD243:Island	N:METH:cg25038283:MYO5A:TssD479:Island	N:METH:cg16791186:NA:NA:Island	N:METH:cg05920090:HSPA1L:TssU30:Island	N:METH:cg19937480:PRDX1:TssU169:Island	N:METH:cg00003091:RP11-572O17.1:TssD455:Shore	N:METH:cg20941956:NFATC4:TssU155:Shore	N:METH:cg07154408:PDE5A:TssU316:Island	N:METH:cg15190738:LZTS1:TssD95:Island	N:METH:cg10173275:NA:NA:Shore	N:METH:cg22934295:CCK:TssD11:Island	N:METH:cg26952407:PRSS16:TssU51:Island	N:METH:cg13848568:CCDC163P:TssD22:Island	N:METH:cg25777212:MAGEF1:TssD402:Island	N:METH:cg14242292:H2AFY:TssD53:Island	N:METH:cg13975625:NPY5R:TssU296:Shore	N:METH:cg09650575:EFCAB12:TssU121:Island	N:METH:cg02016786:NA:NA:NA	N:METH:cg04347006:SMIM1:TssU594:Island	N:METH:cg10390736:MFSD2A:TssU93:Island	N:METH:cg16793187:AP000797.3:TssD54:Island	N:METH:cg24166694:NA:NA:Island	N:METH:cg23794671:HLA-DOA:TssU190:Shore	N:METH:cg17438432:DUOXA1:TssD309:Island	N:METH:cg00174421:DPYSL2:TssD680:Island	N:METH:cg18235026:NA:NA:Island	N:METH:cg12838644:NA:NA:NA	N:METH:cg19363604:LHX9:TssD631:Shore	N:METH:cg23138678:RP11-293M10.6:TssD111:Shore	N:METH:cg14284925:NA:NA:Island	N:METH:cg02447380:RAB42:TssD272:Island	N:METH:cg24281071:PPP2R2C:TssD281:Island	N:METH:cg16059957:PCBP3:TssU1330:Island	N:METH:cg24606935:HCK:TssD29:Island	N:METH:cg00741836:DOK5:TssU25:Island	N:METH:cg27239921:CACNA1D:TssU690:Island	N:METH:cg10110857:PLEKHN1:TssU123:Island	N:METH:cg12820608:RARG:TssU19:Shore	N:METH:cg02922035:ANK3:TssU93:Island	N:METH:cg15375469:CHN2:TssD17:NA	N:METH:cg04164184:LINC01158:TssU773:Shore	N:METH:cg03498383:SLC12A4:TssD329:Shore	N:METH:cg06213463:MT3:TssU66:Island	N:METH:cg24236559:AC007040.11:TssD128:Shore	N:METH:cg07115304:TRIB3:TssD12:Island	N:METH:cg23389061:EMC9:TssU359:Island	I:CNVR::MIR7976:chr11_102465857:	N:METH:cg04787602:FAM212B-AS1:TssD510:Island	N:METH:cg09386096:CILP2:TssU4:Island	N:METH:cg26465214:RP5-906A24.1:TssU126:Shore	N:METH:cg00898683:DNMT3A:TssD278:Shore	N:METH:cg07516978:GNAS:TssD74:Island	N:METH:cg11912765:PAX3:TssD3628:Island	N:METH:cg21332334:FEZF1-AS1:TssD186:Island	N:METH:cg08177264:ZNF440:TssD59:Island	N:METH:cg17700915:ZNF610:TssD426:Shore	N:METH:cg02194617:LRRD1:TssU150:Island	N:METH:cg01458121:TMEM92:TssU929:NA	N:METH:cg17425616:SNX2:TssU201:Shore	N:METH:cg27371984:TBC1D16:TssD493:Island	N:METH:cg08134342:LINC01089:TssU121:Island	N:METH:cg22283195:AC012501.2:TssD116057:Shore	N:METH:cg25760950:YJEFN3:TssD3547:Island	N:METH:cg04254066:ZNF347:TssU291:Shore	N:METH:cg18740718:PFN4:TssU30:Island	N:METH:cg19006429:RNF39:TssD302:Island	N:METH:cg14034852:RP1-4G17.5:TssD399:Island	N:METH:cg08700032:LINC00693:TssD399:Island	N:METH:cg00469207:NA:NA:Island	N:METH:cg22160329:LNP1:TssD317:Island	N:METH:cg13435381:LGR5:TssU534:Shore	N:METH:cg05359028:ACVR2B:TssU327:Shore	N:METH:cg16654801:EMX2OS:TssD68:Island	N:METH:cg00628228:CD247:TssD63205:Island	N:METH:cg16713262:MAF:TssD10049:Island	N:METH:cg18980733:NA:NA:Island	N:METH:cg25901204:ISL2:TssU208:Shore	N:METH:cg27011620:CRADD:TssD64662:NA	N:METH:cg21029201:HIST1H4A:TssD284:Island	N:METH:cg15318861:APOL6:TssU115:NA	N:MIR::hsa-miR-148a-3p:Corrected:	N:METH:cg25351996:P4HA2:TssU6:Island	N:METH:cg18701590:PRR7:TssU28:Island	N:METH:cg00594003:USMG5:TssD52:Shore	N:METH:cg25179470:LZTS2:TssD43:Island	N:METH:cg08955609:APOE:TssU265:Shelf	N:METH:cg01855674:IL10RB:TssD352:Island	N:METH:cg07594209:BASP1:TssD608:Island	N:METH:cg01325029:RP11-111A22.1:TssD4071:Shore	N:METH:cg21384203:GSC2:TssD575:Island	N:METH:cg19523287:DHH:TssD292:Shore	N:METH:cg24058120:MFI2:TssD28:Island	N:METH:cg18671199:ZNF600:TssD430:Shore	N:METH:cg06620152:USE1:TssU306:Shore	N:METH:cg13512069:EFTUD1:TssU8:Island	N:METH:cg09084746:EDC4:TssU96:Island	N:METH:cg21870469:GMPR:TssU121:Island	N:METH:cg12895747:NA:NA:Island	N:METH:cg19497548:NA:NA:Island	N:METH:cg19868007:HLA-F:TssU45:Island	N:METH:cg00405152:PRKD2:TssD44:Island	N:METH:cg17765291:RP11-316O14.1:TssD79:Island	N:METH:cg20552487:SCIN:TssU38:Island	N:METH:cg23529754:CRLS1:TssD140:Shore	N:METH:cg13993336:PCDHGC3:TssU33:Island	N:METH:cg10507028:ZFP3:TssD393:Island	N:METH:cg13743300:AP000345.2:TssU1027:Shore	N:METH:cg21057907:SFTA3:TssD4857:Island	N:METH:cg04872707:KCTD2:TssD1283:Shore	N:METH:cg24407327:NRXN2:TssU469:Shore	N:METH:cg22976979:MAP1LC3A:TssU260:Island	N:METH:cg22191696:NA:NA:Island	N:METH:cg17073273:NA:NA:Island	N:METH:cg26198463:TRPA1:TssD109:Island	N:METH:cg15319457:HES6:TssD181:Island	N:METH:cg27275352:CILP2:TssD597:Shore	N:METH:cg22652406:DNAJC4:TssU83:Island	N:METH:cg01088070:B3GAT2:TssD738:Island	N:METH:cg21032628:IGFBP5:TssU57:Shore	N:METH:cg06233211:SPRY1:TssD556:Island	N:METH:cg21446725:DNAJC22:TssD174:Shore	N:METH:cg05010058:CEP68:TssD662:Shore	N:METH:cg11522018:TUBB2B:TssD219:Island	N:METH:cg02349578:NA:NA:Island	N:METH:cg01183826:C10orf25:TssD100:Shore	N:METH:cg11493596:APLP2:TssU684:Island	N:METH:cg02307605:NA:NA:Island	N:METH:cg18815943:FOXE3:TssD569:Island	N:METH:cg06377152:INSM1:TssD137:Island	N:METH:cg12250513:ECEL1P1:TssD708:Island	N:METH:cg12881557:KCTD1:TssU849:Island	N:METH:cg09844916:ACOT1:TssD325:Island	N:METH:cg03921599:FADS2:TssD67:Island	N:METH:cg18088844:GIPR:TssU179:Shelf	N:METH:cg13202082:CLSTN1:TssD1192:Shore	N:METH:cg03739411:HS3ST6:TssD318:Island	N:METH:cg02575948:SLC9A7P1:TssD112:Island	N:METH:cg23959519:LINC01220:TssD907:Shore	N:METH:cg05880330:SOX14:TssD1390:Shore	N:METH:cg19763809:VWA3B:TssU105:Island	N:METH:cg06811478:XKR6:TssD186251:Shore	N:METH:cg09225658:FGD3:TssU152:NA	N:METH:cg26258944:KCNJ10:TssU505:Island	N:METH:cg22498996:AGTR1:TssU35:Island	N:METH:cg25093583:AC008697.1:TssU25:Island	N:METH:cg06396649:EML2:TssD102:Island	N:METH:cg17284384:SLC45A3:TssU273:Island	N:METH:cg08042643:ZNF510:TssU40:Island	N:METH:cg09087110:CACNA2D2:TssD594:Island	N:METH:cg04380513:ST8SIA4:TssU12:Island	N:METH:cg06214770:AC097468.4:TssD465:Island	N:METH:cg01313320:EPAS1:TssD1361:Island	N:METH:cg24603235:ITPR3:TssD76:Shore	N:METH:cg02048645:SPAG9:TssU1089:Shore	N:METH:cg25734572:ZNF846:TssD76:Island	N:METH:cg06030619:CORO1A:TssD175:Shore	N:METH:cg02721451:ZNF415:TssD440:Island	N:METH:cg07153588:RBFOX3:TssD129352:NA	N:METH:cg12936423:COL11A2:TssU572:Shore	N:METH:cg22228205:RP11-547D23.1:TssD156:Island	N:METH:cg23493510:DLX4:TssU54:Island	N:METH:cg26095973:SLC35F2:TssD357:Shore	N:METH:cg27115548:C1QL4:TssU217:Shore	N:METH:cg02674588:SLC5A5:TssU67:Shore	N:METH:cg26355004:C4orf19:TssD145:Shore	N:METH:cg10389229:IRAK3:TssD165:Island	N:METH:cg12181101:C1orf229:TssD178:Island	N:METH:cg01328548:TRIM67:TssU122:Shore	N:METH:cg26137971:ADM2:TssD27:Island	N:METH:cg13072241:GPR126:TssU184:Island	N:METH:cg02079933:RCSD1:TssD127:Island	N:METH:cg18603154:RP11-588P8.1:TssD123:Island	N:METH:cg07435359:FAM189A1:TssD154:Island	N:METH:cg14607407:IL10RB-AS1:TssD31:Island	N:METH:cg19157580:NA:NA:Island	N:METH:cg08399761:GABRA1:TssD21:NA	N:METH:cg06768655:SPAG1:TssD1:Island	N:METH:cg19192223:PARD3-AS1:TssD514:Island	N:METH:cg05679507:ART5:TssD4:Island	N:METH:cg03486259:L3MBTL1:TssD319:Island	N:METH:cg20414996:ANKRD34B:TssD75:Island	N:METH:cg19037327:GJB2:TssU642:Island	N:METH:cg07819575:NA:NA:Shelf	N:METH:cg16132351:COL9A3:TssD226:Island	N:METH:cg24965638:CCDC170:TssU263:Shore	N:METH:cg10923475:FAM43A:TssU716:Island	N:METH:cg18582180:SNX31:TssU97:Shore	N:METH:cg11960393:LOX:TssU191:Shore	N:METH:cg05740609:SIX3-AS1:TssD92:Shore	N:METH:cg10911913:SLFN11:TssU96:Shore	N:METH:cg20669305:ZNF239:TssU133:Shore	N:METH:cg09874107:C3orf70:TssU93:Island	N:METH:cg01483681:ALX4:TssU421:Shore	N:METH:cg06595320:RP11-222K16.2:TssU437:Shore	N:METH:cg10222823:TRIM31:TssD2086:Island	N:METH:cg01202124:BPI:TssD181:Shore	N:METH:cg15825501:ISG15:TssD84:Island	N:METH:cg09164203:ZNF37BP:TssU379:Shore	N:METH:cg12635019:C15orf56:TssU4:Island	N:METH:cg14899357:NA:NA:NA	N:METH:cg06374075:ADAM11:TssD237:Island	N:METH:cg15323252:PDLIM2:TssD165:Island	N:METH:cg01608732:ZNF491:TssU20:Shore	N:METH:cg18072629:RP11-379F12.4:TssU1469:Island	N:METH:cg18144296:PLAGL1:TssU34:Island	N:METH:cg04515583:BAHCC1:TssU30:Island	N:METH:cg02357321:PCDHAC2:TssU360:Shore	N:METH:cg27530239:CALCOCO2:TssD483:Shore	N:METH:cg22635155:PDE2A:TssD378:NA	N:METH:cg22790973:TFCP2:TssU72:Island	N:METH:cg20642189:TNFAIP8L3:TssD9903:Island	N:METH:cg16299455:RP11-293M10.6:TssD85:Island	N:METH:cg12386049:NA:NA:Shore	N:METH:cg23844090:TMEM42:TssD220:Island	N:METH:cg13285862:CAMKK2:TssD4:Shore	N:METH:cg21929600:ZNF552:TssD231:Island	N:METH:cg00983583:VGLL2:TssD417:Island	N:METH:cg25640892:MRAP2:TssU182:Shore	N:METH:cg08434234:DGKI:TssD110:Island	N:METH:cg02005505:CERS1:TssD947:Shore	N:METH:cg00835832:ZNF284:TssU301:Shore	N:METH:cg00882235:LHX4:TssD4054:Island	N:METH:cg26904406:TRAF3IP2:TssD138:NA	N:METH:cg06763823:MTMR9LP:TssD2:Island	N:METH:cg25402610:NA:NA:Island	N:METH:cg06765514:PIP5KL1:TssU91:Island	N:METH:cg21107549:NA:NA:Island	N:METH:cg00016841:SLC5A2:TssU53:Island	N:METH:cg25505069:PITPNM3:TssU324:Shore	N:METH:cg22377505:NA:NA:Island	N:METH:cg02956093:AKT1:TssD47:Island	N:METH:cg21682118:C6orf58:TssU46:Shelf	N:METH:cg25970832:DSC3:TssD1057:Island	N:METH:cg22505746:LMNA:TssD525:Shore	N:METH:cg22742344:CLSTN3:TssD9:NA	N:METH:cg01044961:DIO3OS:TssD119:Island	N:METH:cg20332725:FAM200A:TssD343:Shore	N:METH:cg10936230:RAB27A:TssU876:Shore	N:METH:cg24861683:GOLGA4:TssU218:Shore	N:METH:cg16246509:LRRN4:TssD2007:Island	N:METH:cg13400018:SOX30:TssD409:Shore	N:METH:cg06103031:CELF4:TssU765:Island	N:METH:cg05500125:RP11-66B24.7:TssU14:Island	N:METH:cg26769720:FEZF1:TssD240:Island	N:METH:cg02372201:AXL:TssD11:NA	N:METH:cg06633429:NA:NA:Island	N:METH:cg11143507:NA:NA:Island	N:METH:cg02397514:HES4:TssD223:Island	N:METH:cg05758094:SNX32:TssU267:Island	N:METH:cg19241872:NA:NA:NA	N:METH:cg14232289:SSTR2:TssD644:Island	N:METH:cg10747115:SLC12A8:TssU17:Island	N:METH:cg06677913:PRR7-AS1:TssU19:Island	N:METH:cg00944193:NBEA:TssD528062:Island	N:METH:cg00667360:ALDOA:TssU17:Shore	N:METH:cg26268044:CCNJ:TssU224:Island	N:METH:cg04398070:SHISA6:TssU1142:Shore	N:METH:cg11124930:ALOXE3:TssD236:Shore	N:METH:cg16740905:DBP:TssD414:Island	N:METH:cg05754631:GAB1:TssD477:Shore	N:METH:cg21790305:SYNGAP1:TssD8299:Shore	N:METH:cg04807470:TNNC2:TssD3180:Island	N:METH:cg20961037:NA:NA:Shore	N:METH:cg13259296:MFSD2B:TssU68:Island	N:METH:cg24592962:AS3MT:TssU123:Island	N:METH:cg07757096:AP3B1:TssU918:Shore	N:METH:cg05523085:MYO5A:TssU606:Shore	N:METH:cg21017752:PPP1R3C:TssU391:Shore	N:METH:cg10381455:RP11-923I11.5:TssU191:Island	N:METH:cg05722552:NLGN1:TssU145:Shore	N:METH:cg02275394:NA:NA:Shore	N:METH:cg14708847:PAK3:TssU241:Shore	N:METH:cg16741710:WRAP73:TssU60:Island	N:METH:cg12764921:ARHGAP31:TssD502:Island	N:METH:cg12838192:NDNF:TssU39:Island	N:METH:cg06400336:NCALD:TssU138:Island	N:METH:cg01375976:CAND2:TssD21:Island	N:METH:cg22389279:NKAIN3:TssU529:Island	N:METH:cg20718816:LTBP2:TssD30:Island	N:METH:cg01617695:NA:NA:Island	N:METH:cg10569606:KCNA1:TssU68:Island	N:METH:cg14823162:POU3F2:TssU841:Island	N:METH:cg26529516:ARFGAP3:TssU138:Island	N:METH:cg06457811:AC008060.7:TssD289:Island	N:METH:cg21617762:NA:NA:Island	N:METH:cg25555424:PHLDA2:TssU49:Island	N:METH:cg21070172:CELSR1:TssD235:Island	N:METH:cg01514415:NA:NA:Island	N:METH:cg08449860:HID1:TssD69:Island	N:METH:cg16897885:KCNJ12:TssD991:Island	N:METH:cg11680792:DLL3:TssU114:Island	N:METH:cg19617377:RP11-501J20.5:TssD8:Island	N:METH:cg16724196:SEPN1:TssU218:Shore	N:METH:cg09860717:NA:NA:Island	N:METH:cg19222080:CYB561:TssD35:Island	N:METH:cg20235594:HRK:TssU538:Shore	N:METH:cg18240143:C14orf39:TssD139:Island	N:METH:cg04111064:FOXL2NB:TssU29:Island	N:METH:cg11083280:RNF182:TssD84:Island	N:METH:cg02032606:DLX4:TssU108:Island	N:METH:cg10133929:ZNF552:TssU9:Island	N:METH:cg24577279:EYA1:TssU107:NA	N:METH:cg09149842:DNMT3B:TssD642:Island	N:METH:cg16293069:CHST1:TssU321:Island	N:METH:cg08576658:NA:NA:Island	N:METH:cg12656077:NNT:TssU190:Shore	N:METH:cg06705435:FAM149A:TssD312:Island	N:METH:cg19355186:CTD-2666L21.1:TssD399:Island	N:METH:cg11872342:ZNF572:TssU189:NA	N:METH:cg12083965:CALCA:TssU1237:Island	N:METH:cg27134386:GABRA2:TssU63:Island	N:METH:cg03940556:SLC2A10:TssU20:Shore	N:METH:cg05090127:NA:NA:NA	N:METH:cg05669210:SLC12A9:TssD234:Shore	N:METH:cg27191207:SPRY1:TssD12:Shore	N:METH:cg09634176:RP1-199J3.6:TssD1844:Island	N:METH:cg00757082:ZNF536:TssU49:Island	N:METH:cg21948169:TET1:TssU363:Shore	N:METH:cg16978797:ARHGEF3:TssU89:Island	N:METH:cg16848054:NA:NA:NA	N:METH:cg14878065:PLAC8:TssU119:Island	N:METH:cg02738081:EHHADH:TssU6:Island	N:METH:cg19894747:GATA3:TssU271:Island	N:METH:cg11679177:RGS7:TssD564:Shore	N:METH:cg18331004:NA:NA:Island	N:METH:cg08560942:ACHE:TssD538:Island	N:METH:cg18575811:KCNK5:TssU197:Island	N:METH:cg08345614:UCKL1:TssD923:Shore	N:METH:cg08405284:AC004510.3:TssU484:Shore	N:METH:cg23331220:MAT2B:TssU830:Shore	N:METH:cg06788816:TMC6:TssD372:Island	N:METH:cg14114673:GLIS3:TssD46:Island	N:METH:cg05242526:ARHGAP24:TssU165:Shore	N:METH:cg06992147:NA:NA:NA	N:METH:cg20874827:HOXC9:TssU572:Island	N:METH:cg07057636:CYP1B1-AS1:TssD81:Island	N:METH:cg00899790:NA:NA:Island	N:METH:cg02480522:MGST2:TssD353:NA	N:METH:cg02353184:RP5-1031D4.3:TssD999:Island	N:METH:cg06088188:RP13-516M14.1:TssU150:Shore	N:METH:cg05293775:DUSP26:TssD14:Island	N:METH:cg27277848:ANKRD63:TssU568:Island	N:METH:cg19022274:FMO5:TssU813:Shore	N:METH:cg21813112:TRIM33:TssU322:Island	N:METH:cg08954856:BIK:TssU449:Shore	N:METH:cg23212324:PPP1R3E:Tss0:Shore	N:METH:cg06784845:RAB6B:TssU312:Island	N:METH:cg08217124:NKX2-5:TssD11:Shore	N:METH:cg23007898:POM121L2:TssD15127:NA	N:METH:cg03393638:ATN1:TssU132:Island	N:METH:cg24361357:RREB1:TssD1767:Island	N:METH:cg22643435:GUCY1A3:TssU76:Island	N:METH:cg17321214:SETBP1:TssU18:Island	N:METH:cg18066271:ST8SIA4:TssD2136:Island	N:METH:cg16317052:TACO1:TssD649:Shore	N:METH:cg10283825:TRIM31:TssD2167:Island	N:METH:cg22466448:LTBP4:TssD26:Shore	N:METH:cg03431655:EGFEM1P:TssU426:Shore	N:METH:cg21735376:YTHDF2:TssU67:Island	N:METH:cg03575189:RP11-259G18.1:TssU262:Island	N:METH:cg14737977:ITGA3:TssD374:Shore	N:METH:cg05412930:TAP1:TssD1170:Shore	N:METH:cg16100690:C1RL:TssD19:NA	N:METH:cg16885296:NA:NA:Shore	N:METH:cg14831990:LRRC74B:TssU83:Island	N:METH:cg25565132:RP11-366L5.1:TssD259:Shore	N:METH:cg25803642:DNMT3B:TssU440:Shore	N:METH:cg14261472:CACNA1G-AS1:TssU637:Island	N:METH:cg15262352:RNF216P1:TssU152:Shore	N:METH:cg14011415:KCNQ4:TssU172:Island	N:METH:cg14453978:PDGFA:TssD1301:Island	N:METH:cg04830049:TTC34:TssD146270:Shore	N:METH:cg26616378:RP4-612B15.3:TssD173:Island	N:METH:cg03994069:NPL:TssU8:Island	N:METH:cg00614684:ZMYND11:TssU141:Shore	N:METH:cg27493371:ABCG2:TssU155:Island	N:METH:cg03414569:EHHADH:TssD121:Island	N:METH:cg01745867:XXbac-BPG252P9.10:TssD109:Island	N:METH:cg10979063:GPR63:TssU482:Shore	N:METH:cg16567087:UBE2Q2P1:TssD39:Shore	N:METH:cg14500798:NA:NA:Island	N:METH:cg21785260:CNPPD1:TssU60:Island	N:METH:cg19912559:PPIE:TssU222:Island	N:METH:cg10233825:RP11-474D1.3:TssU216:NA	N:METH:cg23745282:RNF39:TssD813:Shore	N:METH:cg22573391:RP4-555D20.3:TssU521:Island	N:METH:cg22777670:USP43:TssD104:Shore	N:METH:cg15593716:WIPF3:TssU133:Island	N:METH:cg17652435:HNF1B:TssD1944:Island	N:METH:cg07628404:DPY19L2P1:TssU870:Island	N:METH:cg13227105:C17orf82:TssU72:Island	N:METH:cg18344922:GABBR1:TssD155:Island	N:METH:cg11391036:ZNF7:TssD473:Shore	N:METH:cg19480699:PIDD1:TssU420:Shore	N:METH:cg06028533:PTER:TssU33:Island	N:METH:cg06907708:PDE4C:TssD520:Island	N:METH:cg08354104:TSLP:TssD183:Shore	N:METH:cg22423979:SPRY1:TssU671:Island	N:METH:cg05165935:NA:NA:NA	N:METH:cg07691180:MAP3K11:TssD351:Shore	N:METH:cg13501359:LHX9:TssU79:Island	N:METH:cg03638479:ABHD14A:TssD648:Shore	N:METH:cg25520939:GNPDA2:TssD507:Island	N:METH:cg01970575:EPHB2:TssU606:Shore	N:METH:cg19431241:KCNK15:TssU72:Island	N:METH:cg08109516:ZNF280D:TssD165:Island	N:METH:cg06914837:ANKRD37:TssD167:Island	N:METH:cg05831823:CR2:TssU19:Island	N:METH:cg02370395:FJX1:TssD268:Shore	N:METH:cg16611654:SKOR1:TssD1343:Island	N:METH:cg01926877:NA:NA:Island	N:METH:cg12755477:BLCAP:TssU479:Shore	N:METH:cg08943089:FZD3:TssU266:Island	N:METH:cg09888721:ETS2:TssD776:Island	N:METH:cg05923854:ISLR2:TssU60:Island	N:METH:cg22027985:RRM1:TssU406:Shore	N:METH:cg17738169:CTC-548K16.1:TssU159:Island	N:METH:cg05446724:RAPGEF5:TssD120:Island	N:METH:cg07311313:CDX2:TssD1770:Island	N:METH:cg02454435:PTP4A2P1:TssU1273:Shelf	N:METH:cg19459093:HIST1H2AM:TssU150:Shore	N:METH:cg12643366:HSPA1A:TssD56:Island	N:METH:cg01406536:TMEM132B:TssD184299:Island	N:METH:cg06385118:GUSBP5:TssU82:Island	N:METH:cg08437578:RPP21:TssD529:Shore	N:METH:cg21151335:GPR63:TssD681:Shore	N:METH:cg00899483:STAT5A:TssU5:Island	N:METH:cg17015511:RDX:TssU154:Island	N:METH:cg13585032:ZNF786:TssU891:Shore	N:METH:cg15153383:KATNB1:TssU56:Shore	N:METH:cg22094750:TMEM52:TssU343:Island	N:METH:cg12600018:WT1-AS_2:TssD20:Shore	N:METH:cg06891716:ASAH1:TssD633:Shore	N:METH:cg07112673:ANKS1B:TssD106:Shore	N:METH:cg11794728:KLF12:TssD183:Shore	N:METH:cg20107759:CTD-2265O21.3:TssU35:Shore	N:METH:cg05019854:TMEM65:TssU570:Shore	N:METH:cg20800844:ELFN2:TssD238:Island	N:METH:cg22762844:AC103563.8:TssD31:Island	N:METH:cg19984781:XXbac-BPG252P9.10:TssD191:Island	N:METH:cg00465476:DUOXA2:TssU34:Island	N:METH:cg06686826:TRANK1:TssD553:Island	N:METH:cg24337140:EPPK1:TssU346:Island	N:METH:cg20835725:H1F0:TssU122:Island	N:METH:cg19908577:UGT8:TssU38:Island	N:METH:cg00248638:COPB1:TssU137:Shore	N:METH:cg03195667:YPEL2:TssU448:Shore	N:METH:cg26103828:CBX3P2:TssD316:Island	N:METH:cg23498273:SGCE:TssD885:Shore	N:METH:cg10715930:NA:NA:Island	N:METH:cg06369090:FAM198A:TssU13:Island	N:METH:cg01015879:RDX:TssU301:Island	N:METH:cg07121078:ANKRD29:TssD418:Shore	N:METH:cg23461906:RP11-412D9.4:TssD85:Island	N:METH:cg20785360:LRAT:TssU98:Island	N:METH:cg11767984:ZNF788:TssD152:Island	N:METH:cg17584085:HOXB7:TssD54:Island	N:METH:cg03778788:RP5-921G16.1:TssU70:Island	N:METH:cg00630212:CXCL2:TssU124:Island	N:METH:cg04413644:RP3-510D11.2:TssU80:Island	N:METH:cg03735847:SAMD11:TssU194:Island	N:METH:cg26863308:NLRX1:TssD233:Shore	N:METH:cg07356957:CTD-3224K15.2:TssU458:Island	N:METH:cg04653710:NA:NA:Island	N:METH:cg06765814:LRCH1:TssU1452:Shore	N:METH:cg17445839:NPB:TssD13:Island	N:METH:cg23686403:PARD6G:TssU177:Island	N:METH:cg00800993:PPP1R3D:TssD547:Island	N:METH:cg06040590:CTC-338M12.1:TssU494:Shore	N:METH:cg08774368:CHST2:TssD1404:Island	N:METH:cg03547606:NCKIPSD:TssD151:Island	N:METH:cg24258716:NA:NA:Island	N:METH:cg11206041:HIST1H1B:TssU92:Island	N:METH:cg11729169:TBXA2R:TssU14:Island	N:METH:cg22311608:RIBC1:TssU11:Shore	N:METH:cg01733204:PTPN21:TssD433:Shore	N:METH:cg01256674:NA:NA:Shore	N:METH:cg02304814:PEX6:TssD180:Island	N:METH:cg27649295:NKAIN2:TssU60:Island	N:METH:cg22729973:SIM2:TssU710:Island	N:METH:cg00582881:AFAP1L1:TssU76:Island	N:METH:cg18110535:LPIN2:TssU467:Shore	N:METH:cg06508445:LOX:TssU107:Island	N:METH:cg10498524:PDE11A:TssU180:Island	N:METH:cg24077265:NPTX1:TssU49:Shore	N:METH:cg22058112:GANC:TssU141:Island	N:METH:cg18329349:CAV1:TssD7:Shore	N:METH:cg04232466:HR:TssU158:Island	N:METH:cg22159951:CAST:TssD461:Shore	N:METH:cg15496063:CYS1:TssU263:Island	N:METH:cg03383056:CBX8:TssU1068:Island	N:METH:cg08279938:ZNF786:TssU649:Island	N:METH:cg20038789:HLTF-AS1:TssU610:Shore	N:METH:cg18833573:FAM83H-AS1:TssD738:Island	N:METH:cg13554744:CSRP1:TssD17:Island	N:METH:cg09774610:PM20D2:TssD714:Island	N:METH:cg07932290:ELMSAN1:TssD986:Shore	N:METH:cg00890378:RP11-415J8.5:TssD205:Shore	N:METH:cg14247332:FNBP1:TssU505:Island	N:METH:cg02359409:PEX6:TssU358:Shore	N:METH:cg24374857:NFYC:TssD476:Shore	N:METH:cg10782875:CACNG8:TssD17472:Shore	N:METH:cg22991959:SLCO4C1:TssD83:Island	N:METH:cg19741945:TRIM71:TssD76:Island	N:METH:cg25255293:NA:NA:Island	N:METH:cg10850001:ANG:TssD21:Shore	N:METH:cg08001592:TMEM92:TssU922:NA	N:METH:cg20165616:CWC25:TssU91:Shore	N:METH:cg04736112:NA:NA:Island	N:METH:cg17444839:HOXB13-AS1_2:TssU63:Island	N:METH:cg24085719:CXorf38:TssD297:Island	N:METH:cg16967640:LMX1A:TssD119531:Island	N:METH:cg18586919:SELV:TssU105:Island	N:METH:cg07863244:ZNF620:TssU43:Island	N:METH:cg25509338:SNPH:TssU258:Island	N:METH:cg20660627:RFTN1:TssD122:Island	N:METH:cg01182386:MPI:TssU8:Island	N:METH:cg16107483:THEMIS2:TssD372:Shore	N:METH:cg10505324:HOXB8:TssU49:Shore	N:METH:cg01323926:DLL4:TssU1274:Island	N:METH:cg11150664:NA:NA:Island	N:METH:cg16253338:PHYKPL:TssD552:Shore	N:METH:cg27194182:NA:NA:Shore	N:METH:cg11969389:FBXO46:TssD673:Shore	N:METH:cg13462030:TNFRSF10B:TssU218:Island	N:METH:cg00930628:FBLN7:TssU170:Island	N:METH:cg09487245:PTPN18:TssU487:Island	N:METH:cg25974897:NA:NA:Island	N:METH:cg22729730:CTD-2044J15.1:TssD20438:NA	N:METH:cg15299463:TEAD2:TssD242:Shore	N:METH:cg00449821:EFNA3:TssD2474:Island	N:METH:cg08270477:SNORD49:TssU44:Island	N:METH:cg12916710:RP11-382A20.4:TssD180695:NA	N:METH:cg18221467:GFI1:TssD245:Island	N:METH:cg14743291:DCC:TssU329:Shelf	N:METH:cg04989440:NA:NA:Island	N:METH:cg02874371:NA:NA:Island	N:METH:cg10648670:NA:NA:Shore	N:METH:cg18956706:TTBK1:TssU878:Shelf	N:METH:cg26333837:NEUROG3:TssD251:Island	N:METH:cg18377680:RPA3:TssU558:Shore	N:METH:cg13593553:C1RL:TssD8:NA	N:METH:cg07381778:ITPKA:TssD618:Island	N:METH:cg04298196:PDE5A:TssU16:Island	N:METH:cg03437318:ERBB3:TssD185:Island	N:METH:cg08115069:COX6B2:TssU146:Island	N:METH:cg11528995:IGSF3:TssU197:Island	N:METH:cg12145080:SGPP2:TssD323:Island	N:METH:cg26958597:EFCAB10:TssD90:Shore	N:METH:cg16095951:OSTM1-AS1:TssD10340:Island	N:METH:cg04974599:DGCR6:TssU28:Island	N:METH:cg03282439:HS3ST6:TssD661:Shore	N:METH:cg08341673:KANK3:TssU55:Island	N:METH:cg03317400:MFSD2A:Tss0:Island	N:METH:cg21356535:NHEG1:TssD3085:NA	N:METH:cg00021108:RIN3:TssU93:Island	N:METH:cg14017655:EYA4:TssU297:Island	N:METH:cg23437733:COL23A1:TssU14:Island	N:METH:cg18472185:RP11-483A20.3:TssD224:Shore	N:METH:cg08701047:LINC01163:TssD105798:Island	N:METH:cg17870408:RSPO4:TssU222:Island	N:METH:cg09639094:AADAT:TssU182:Shore	N:METH:cg02964474:HIC1:TssU392:Island	N:METH:cg08971281:PTRF:TssD51:Island	N:METH:cg09832267:LY6G5C:TssU118:Island	N:METH:cg01834210:HAND1:TssU1142:Island	N:METH:cg10864501:RNU12:TssD294:Shore	N:METH:cg23963317:ESRRG:TssU469:NA	N:METH:cg24441127:MR1:TssU133:NA	N:METH:cg13446200:SH3D21:TssD100:Island	N:METH:cg21380341:PLXNC1:TssU631:Island	N:METH:cg17445044:THSD1:TssD382:Shore	N:METH:cg01125333:PRSS33:TssD1276:Island	N:METH:cg24731678:HYI:TssU201:Shore	N:METH:cg01245656:ASNS:TssU63:Island	N:METH:cg09666654:AC092614.2:TssD241:Island	N:METH:cg22151768:FBXL14:TssD458:Island	N:METH:cg17456266:C11orf96:TssD29:Island	N:METH:cg24358465:HIST1H2AG:TssD38:Island	N:METH:cg00651020:ZNF385B:TssU343:Shore	N:METH:cg07473249:MARCKS:TssU117:Shore	N:METH:cg02608019:SYK:TssU42:Island	N:METH:cg03384094:SH2D4A:TssD560:Island	N:METH:cg23347273:LIPE-AS1:TssD243:Island	N:METH:cg05343535:BFAR:TssD960:Shore	N:METH:cg05143842:NA:NA:Island	N:METH:cg11398523:FUZ:TssU9:Island	N:METH:cg19788833:NA:NA:Shore	N:METH:cg25530246:COL4A2:TssD948:Island	N:METH:cg11992375:HIST1H3I:TssU863:Shore	N:METH:cg26853126:NA:NA:NA	N:METH:cg07548607:ZSWIM2:TssU28:Island	N:METH:cg10224655:KCNAB2:TssD523:Island	N:METH:cg12009023:EDNRA:TssD43:Shore	N:METH:cg26847850:CYBRD1:TssD819:Shore	N:METH:cg26066512:RP11-222K16.2:TssU353:Shore	N:METH:cg24322398:FADS6:TssU82:Island	N:METH:cg23718462:NA:NA:Island	N:METH:cg17690832:HELT:TssU459:Island	N:METH:cg21634365:GALR1:TssU1043:Shore	N:METH:cg19742538:NA:NA:Island	N:METH:cg23405575:SLC6A1:TssU130:Island	N:METH:cg26150071:CSMD2:TssD1317:Island	N:METH:cg21100532:STAT4:TssD184:NA	N:METH:cg07100508:SEMA6A:TssD10:Island	N:METH:cg19324714:ASB18:TssD27552:Shore	N:METH:cg00268500:UGP2:TssU535:Shore	N:METH:cg20910102:CA8:TssU105:Island	N:METH:cg22189725:AK2:TssD73:Island	N:METH:cg12641184:PRICKLE4:TssD179:Shore	N:METH:cg15434569:NEURL1:TssU21:Island	N:METH:cg14893889:RP11-1099M24.9:TssD16:Island	N:METH:cg17026303:ACVR2B:TssU182:Island	N:METH:cg18489945:NA:NA:Shelf	N:METH:cg22279504:IRX3:TssD364:Island	N:METH:cg16749570:RP1-163M9.7:TssU1225:Island	N:METH:cg08303922:RP11-358M14.2:TssU170:Island	N:METH:cg06654905:RP11-120J1.1:TssD433:Island	N:METH:cg15617847:SLC1A4:TssU178:Shore	N:METH:cg14503810:AC004540.5:TssD625:Shore	N:METH:cg11435841:RASGRP4:TssU1138:Island	N:METH:cg15457058:FOXE3:TssD577:Island	N:METH:cg03861200:CTB-113I20.2:TssD61:Island	N:METH:cg09987129:RPS6KA2:TssU260:Island	N:METH:cg22371972:SLC17A6:TssD437:Shore	N:METH:cg25469234:B3GALNT1:TssD28:Island	N:METH:cg25598319:SLCO2A1:TssD644:Island	N:METH:cg04589027:XXbac-BPG249D20.9:TssU88:NA	N:METH:cg16918989:CTB-41I6.1:TssU1:Island	N:METH:cg08276889:AC016700.5:TssD926:Island	N:METH:cg27315243:LRFN2:TssD469:Island	N:METH:cg00944142:MDS2:TssD38021:NA	N:METH:cg14834850:TNFRSF8:TssU127:Shore	N:METH:cg17164747:CCDC149:TssU200:Island	N:METH:cg11694752:MAP6:TssD29:Island	N:METH:cg15852572:PAQR9:TssD237:Island	N:METH:cg20721542:DLX4:TssU429:Island	N:METH:cg11257429:COL23A1:TssD761:Island	N:METH:cg23959118:NA:NA:NA	N:METH:cg11461030:LINC00505:TssD10743:Shore	N:METH:cg00202702:C11orf70:TssU18:Island	N:METH:cg15137760:HR:TssU181:Island	N:METH:cg06327407:CPXM1:TssU115:Island	N:METH:cg12516305:EBAG9:TssU62:Shore	N:METH:cg26654790:SLFN13:TssU86:Shore	N:METH:cg05160193:NA:NA:Shelf	N:METH:cg08770580:CAMK2N2:TssD55:Island	N:METH:cg12748258:HR:TssD22:Island	N:METH:cg15946259:PTP4A3:TssD23549:Shore	N:METH:cg08884624:MYCNOS:TssU176:Island	N:METH:cg17896947:FBXO43:TssU253:Shore	N:METH:cg16110940:LRRC74B:TssU92:Island	N:METH:cg22809626:ACOT2:TssD671:Island	N:METH:cg00670742:CD8A:TssD689:Island	N:METH:cg09979478:AF186192.5:TssU48:Island	N:METH:cg19570545:PKP1:TssU109:Island	N:METH:cg09085842:HSPA1L:TssU118:Island	N:METH:cg22683038:LHX4:TssD3701:Island	N:METH:cg05595154:CTD-2544M6.1:TssD451:NA	N:METH:cg26428136:TM7SF2:TssU77:Shore	N:METH:cg18127204:MYOCD:TssD22174:NA	N:METH:cg17491947:GABRA4:TssD567:Shore	N:METH:cg16300317:SLC16A10:TssD765:Shore	N:METH:cg06918804:PRIMA1:TssD12:Island	N:METH:cg06709828:NA:NA:Island	N:METH:cg14443515:MAFF:TssD71:Island	N:METH:cg13629563:RUNX3:TssU580:Island	N:METH:cg12592716:CUL1:TssD174:Shore	N:METH:cg21222634:GNAS:TssD227:Island	N:METH:cg04945395:C3orf52:TssD122:Island	N:METH:cg01566449:NRN1:TssU58:Shore	N:METH:cg01465325:ERCC6:TssU3:Shore	N:METH:cg17354190:GRIN2C:TssU65:Island	N:METH:cg18610738:METTL7B:TssU242:NA	N:METH:cg18979802:C11orf45:TssD80:NA	N:METH:cg01810955:MRPL36:TssD172:Island	N:METH:cg01025398:PROK2:TssD335:Shore	N:METH:cg21281951:HIST1H3G:TssU311:Shore	N:METH:cg06171787:MRPL16:TssU144:Shore	N:METH:cg08457790:MICB:TssU621:Island	N:METH:cg22136124:WDR76:TssU71:Island	N:METH:cg03210257:SKOR1:TssD243:Island	N:METH:cg16507172:OBSL1:TssD964:Shore	N:METH:cg06812278:KIF21B:TssD62:Island	N:METH:cg13231951:GNAS:TssD76:Island	N:METH:cg21583226:GALNT14:TssD195:Island	N:METH:cg07350718:CYR61:TssU604:Shore	N:METH:cg14208112:KCNA2:TssU320:Island	N:METH:cg16527334:CDK6:TssU269:Island	N:METH:cg12056977:PTPRB:Tss0:Island	N:METH:cg05428436:LNP1:TssD337:Island	N:METH:cg06714320:AMOTL1:TssU125:Island	N:METH:cg01263075:ABCG2:TssU134:Island	N:METH:cg13874070:PIPOX:TssD67595:Island	N:METH:cg01798033:NA:NA:Island	N:METH:cg01786994:DNAJA4:TssU7:Island	N:METH:cg01302019:C3orf58:TssU1057:Shore	N:METH:cg18379455:NA:NA:NA	N:METH:cg06577045:POPDC3:TssU151:Island	N:METH:cg14226747:PDE6B:TssD367:Island	N:METH:cg26618965:TCF24:TssD620:Island	N:METH:cg23170850:GLB1L3:TssU747:Island	N:METH:cg11698035:ARMC7:TssU692:Island	N:METH:cg05911003:FAM149A:TssD74:Shore	N:METH:cg02657292:ZC3HAV1L:TssU133:Island	N:METH:cg18332754:LRP4:TssD738:Island	N:METH:cg13686012:PGR:TssU110:Shore	N:METH:cg17856610:SLC9A1:TssU289:Island	N:METH:cg08380397:RP11-309L24.4:TssD2978:Island	N:METH:cg15889804:ZNF215:TssU8:Island	N:METH:cg10558616:MAP7:TssU126:Island	N:METH:cg22031336:ABCG2:TssD15:Island	N:METH:cg07952672:NA:NA:Island	N:METH:cg09921707:RP11-2C24.3:TssD384:Island	N:METH:cg19899609:NA:NA:NA	N:METH:cg00775695:ZDHHC21:TssU178:Shore	N:METH:cg18281743:STC2:TssU405:Island	N:METH:cg10460377:NPAS3:TssU914:Island	N:METH:cg12150066:RP1-140A9.1:TssD394:Shore	N:METH:cg05900810:RASAL1:TssU21:Shore	N:METH:cg12628145:RP11-310P5.2:TssU142:Island	N:METH:cg24308389:FEZF1-AS1:TssD592:Island	N:METH:cg03327649:NEXN:TssD34:Shore	N:METH:cg09166659:SAMD11:TssD55:Island	N:METH:cg12680730:LRAT:TssU4:Island	N:METH:cg26281453:TBX21:TssU1:Island	N:METH:cg04286043:KCTD20:TssU45:Island	N:METH:cg07549998:RAET1K:TssD311:Shore	N:METH:cg16878641:NME3:TssD12:Island	N:METH:cg21949747:TUBA8:TssU86:Island	N:METH:cg16238795:EML6:TssD401:Island	N:METH:cg18924298:NRN1:TssD284:Island	N:METH:cg05886574:ACBD5:TssU282:Island	N:METH:cg13604020:DDX17:TssU582:Shore	N:METH:cg06072021:FLI1:TssD118:Island	N:METH:cg19049165:DCHS2:TssD74848:Island	N:METH:cg00184893:ALOXE3:TssD103:Shore	N:METH:cg23644127:NDUFAF6:TssD363:Shore	N:METH:cg22196848:PRDM1:TssD120:Island	N:METH:cg10529387:BOC:TssD151:Island	N:METH:cg00286984:HRASLS5:TssU112:Island	N:METH:cg02977761:LIPE-AS1:TssU2:Island	N:METH:cg09855662:TRIM27:TssU612:Shore	N:METH:cg03554817:ATP1B2:TssU74:Island	N:METH:cg07533529:ROM1:TssD240:Shore	N:METH:cg11881910:SNHG15:TssU3:Island	N:METH:cg19096424:PHGDH:TssD574:Island	N:METH:cg15937174:HAND1:TssD3:Island	N:METH:cg16270222:NA:NA:NA	N:METH:cg27099500:PLEKHG3:TssU93:Shore	N:METH:cg09667721:RPUSD4:TssD265:Shore	N:METH:cg11104418:TMC6:TssU347:Shore	N:METH:cg20941534:MYO5A:TssU669:Shore	N:METH:cg08838671:SHISA8:TssU702:Island	N:METH:cg14589014:PHLDA2:TssU1357:Shore	N:METH:cg02330264:KCNK10:TssD663:Shore	N:METH:cg18505959:ABHD16A:TssD567:Shore	N:METH:cg02062650:HCFC1R1:TssU249:Shore	N:METH:cg13455700:C11orf63:TssD112:Island	N:METH:cg11614065:WWC1:TssD226:Island	N:METH:cg21649051:MCOLN3:TssU157:Island	N:METH:cg10289080:RP11-148L24.1:TssD2864:Shelf	N:METH:cg04351402:FGD3:TssD312:NA	N:METH:cg02412969:ACTB:TssD370:Island	N:METH:cg03733229:COL18A1:TssU352:Island	N:METH:cg05645404:ALCAM:TssD1054:Shore	N:METH:cg19722814:SERPINE1:TssU438:NA	N:METH:cg02224864:AP004782.1:TssU39:NA	N:METH:cg05619587:SLC6A15:TssU217:Shore	N:METH:cg09435674:PTH1R:TssU348:Island	N:METH:cg11768647:NA:NA:Island	N:METH:cg00089071:CTB-58E17.5:TssD195:Island	N:METH:cg02993533:WNT7B:TssD4:Island	N:METH:cg07247190:NA:NA:Shore	N:METH:cg01286555:UBB:TssD58:Island	N:METH:cg19216894:NEURL4:TssD467:Shore	N:METH:cg19016289:TFCP2:TssU35:Island	N:METH:cg15409004:CTBP2:TssU622:Island	N:METH:cg10200629:HMGA1:TssD683:Island	N:METH:cg15025560:NA:NA:Island	N:METH:cg25102375:MDS2:TssD38308:NA	N:METH:cg26013357:PHLDA2:TssU374:Island	N:METH:cg15292101:CCDC136:TssU323:Island	N:METH:cg24127869:CBR3-AS1:TssD333:Shore	N:METH:cg21789044:PPP1R3G:TssD588:Island	N:METH:cg25821963:ABLIM3:TssU7:Island	N:METH:cg19743044:KDM4A:TssU627:Shore	N:METH:cg17522907:BSG:TssD105:Shore	N:METH:cg20276585:BMP3:TssD210:Island	N:METH:cg03505562:SLC9A3R2:TssD517:Island	N:METH:cg05335886:TMC5:TssU67:Island	N:METH:cg19248367:AP003419.11:TssU23:Island	N:METH:cg19037555:ESD:TssU237:Shore	N:METH:cg07846311:ARL9:TssD417:Island	N:METH:cg03578458:TLE3:TssD20:Island	N:METH:cg10051299:PACS2:TssU322:Island	N:METH:cg20621021:EIF4EBP2:TssU595:Shore	N:METH:cg20486897:LIPG:TssD38:Island	N:METH:cg01170201:TAP1:TssD780:Island	N:METH:cg24068299:DPYSL5:TssU38:Island	N:METH:cg21667796:RP11-21A7A.2:TssD676:Island	N:METH:cg03181829:GJA1:TssD1088:NA	N:METH:cg08993236:NA:NA:Island	N:METH:cg15124968:PCDHGC3:TssU46:Island	N:METH:cg10581241:MDK:TssD313:Island	N:METH:cg11165403:NA:NA:Island	N:METH:cg26575738:WNT3:TssU41:Island	N:METH:cg18865399:PKIB:TssU186:Island	N:METH:cg23051578:TMEM74:TssU64:Shore	N:METH:cg04423976:PARM1:TssD1345:Island	N:METH:cg15610020:HPSE2:TssU193:Shore	N:METH:cg25380465:CTC-543D15.8:TssD126:Shore	N:METH:cg25497529:COMP:TssD751:Island	N:METH:cg12861945:FAM218A:TssU16:Island	N:METH:cg25033393:NA:NA:Shore	N:METH:cg19052036:Z98744.1:TssD108:Island	N:METH:cg26989291:SLC25A39:TssU499:Island	N:METH:cg23385200:ALX4:TssU411:Shore	N:METH:cg19712586:TRIM31:TssD2511:Shore	N:METH:cg20387387:MAFA:TssD857:Island	N:METH:cg19282714:PADI2:TssD2:Island	N:METH:cg17536784:ZNF620:TssU40:Island	N:METH:cg13524991:CDK16:TssD6:Island	N:METH:cg06087619:NA:NA:Shelf	N:METH:cg19499361:SPX:TssU16:Shore	N:METH:cg04234680:TRIM9:TssD230:Shore	N:METH:cg03911502:CRMP1:TssU193:Island	N:METH:cg14131526:PPP1R14A:TssU53:Island	N:METH:cg27598621:PKNOX2-AS1:TssD67:Shore	N:METH:cg10336707:BSCL2:TssD11:Shore	N:METH:cg06424594:PNMT:TssD108:Island	N:METH:cg13209567:RP11-71E19.1:TssD811:Island	N:METH:cg13747794:DNAJA4:TssD142:Island	N:METH:cg13189235:RP11-379F4.4:TssD19:Island	N:METH:cg02805822:RNASEK-C17orf49:TssU49:Shore	N:METH:cg14823076:PBX2:TssU475:NA	N:METH:cg03177231:TBKBP1:TssU245:Island	N:METH:cg05249644:RP11-15H20.6:TssD319:Island	N:METH:cg11353329:LINC01315:TssD629:Island	N:METH:cg06417225:PEBP1:TssU131:Shore	N:METH:cg23096644:SGCE:TssD777:Shore	N:METH:cg03045079:RP11-407N17.4:TssU249:Shore	N:METH:cg07161071:IRF5:TssU108:Island	N:METH:cg10072309:LRRC56:TssD30:Island	N:METH:cg09999650:EDC4:TssU100:Island	N:METH:cg24513045:OPRL1:TssU8:Island	N:METH:cg17910679:LRRC45:TssU45:Island	N:METH:cg02127607:SMARCD2:TssU268:Shore	N:METH:cg13708218:SNX32:TssU39:Island	N:METH:cg25699343:NA:NA:NA	N:METH:cg19253827:HES2:TssD724:Shore	N:METH:cg05572456:NA:NA:Island	N:METH:cg05810949:SREBF1:TssU27:Island	N:METH:cg06126658:NA:NA:Shore	N:METH:cg11820585:STOML1:TssU77:Island	N:METH:cg26942943:MMP25:TssU49:Island	N:METH:cg20473379:CTPS2:TssU122:Island	N:METH:cg04522604:NREP:TssU11:Shore	N:METH:cg04582164:RAP2B:TssD1025:Island	N:METH:cg15534084:ZNF649:TssD221:NA	N:METH:cg22581219:CAND2:TssD24:Island	N:METH:cg18647224:LINC01220:TssD760:Shore	N:METH:cg01888767:NA:NA:Island	N:METH:cg05628771:ATP1A3:TssU213:Shore	N:METH:cg25999867:GLB1L3:TssU696:Island	N:METH:cg13897564:NRARP:TssD706:Island	N:METH:cg13905264:RP11-344B5.4:TssD315:Island	N:METH:cg26816688:RNF32:TssD95:Island	N:METH:cg15348640:MYD88:TssD15:Island	N:METH:cg06638787:NA:NA:Island	N:METH:cg26222132:ZNF69:TssU115:Shore	N:METH:cg24374861:ISLR2:TssD291:Island	N:METH:cg19821582:RNU6-7:TssU596:Island	N:METH:cg23782591:HIST2H2BF:TssU847:Island	N:METH:cg03150622:EPHA1:TssD73:NA	N:METH:cg25115993:ULBP1:TssD331:Island	N:METH:cg11065634:BCL11B:TssD588:Island	N:METH:cg07109923:DLGAP4:TssD1166:Shore	N:METH:cg06757775:ORC2:TssD311:Shore	N:METH:cg06482074:HES7:TssD17:Shore	N:METH:cg05362548:TDH:TssD11:Island	N:METH:cg02397114:TMEM102:TssU65:Shore	N:METH:cg00277797:HSPB8:TssU8:NA	N:METH:cg01791874:MARCH11:TssU170:Island	N:METH:cg03354009:NUP107:TssU57:Shore	N:METH:cg18140433:GMNC:TssU432:Shore	N:METH:cg18873530:BCAT2:TssU1376:Island	N:METH:cg05888120:ZNF438:TssU146:Island	N:METH:cg12962021:LIN9:TssU48:Shore	N:METH:cg25121609:DPYSL5:TssD894:Island	N:METH:cg23153669:DPYSL5:TssU1462:Shore	N:METH:cg03826317:GPR158-AS1:TssU297:Island	N:METH:cg17735983:MZF1:TssD1499:Island	N:METH:cg04822330:HEY2:TssD361:Island	N:METH:cg21923990:KANK3:TssU265:Shore	N:METH:cg18616418:NA:NA:Island	N:METH:cg10601972:CAND2:TssD2943:Island	N:METH:cg12576557:TRPM5:TssD3163:Shore	N:METH:cg19568577:RNF169:TssU294:Shore	N:METH:cg23357265:HCP5:TssU190:NA	N:METH:cg20837456:FGD4:TssD482:Shore	N:METH:cg09655005:LA16c-380H5.2:TssD156:Shore	N:METH:cg15993458:TAP1:TssD1065:Shore	N:METH:cg21946299:PPARG:TssU194:Island	N:METH:cg12477533:VWA3B:TssU130:Island	N:METH:cg18976437:PIK3CD:TssD772:Island	N:METH:cg05270922:NA:NA:NA	N:METH:cg19248656:ABCC3:TssU21:Island	N:METH:cg13959647:PSMD5:TssD1:Island	N:METH:cg03631864:NA:NA:Island	N:METH:cg16267643:NA:NA:NA	N:METH:cg02126412:NCAM1:TssU33:Shore	N:METH:cg01310019:HIST1H3I:TssU72:Shore	N:METH:cg05606136:PDE4C:TssD541:Island	N:METH:cg00245635:HS3ST6:TssU493:Island	N:METH:cg25285658:MRFAP1L1:TssD642:Shore	N:METH:cg27498114:ADRB3:TssU29:Island	N:METH:cg25349574:RP5-1050D4.5:TssD289:Shore	N:METH:cg16423505:GPC5:TssD470:Island	N:METH:cg09011597:PA2G4:TssU345:Shore	N:METH:cg18450555:FBRSL1:TssU71:Island	N:METH:cg13740840:TMEM42:TssU171:Island	N:METH:cg22038796:PSTPIP2:TssD538:Shore	N:METH:cg09386971:ZFAND1:TssD76:Shore	N:METH:cg18754389:RHOJ:TssU1:NA	N:METH:cg10496915:PM20D2:TssU19:Island	N:METH:cg26666886:SPG7:TssD397:Shore	N:METH:cg21289015:USH1C:TssU84:Island	N:METH:cg16595261:LINC01237:TssD160:Island	N:METH:cg00216758:LMNTD2:TssD142:Island	N:METH:cg13764828:ATP2B2:TssU213:Shore	N:METH:cg05188549:TDRKH:TssD302:Island	N:METH:cg24753473:MAP2:TssD427:Shore	N:METH:cg02941431:ZFP90:TssU108:Island	N:METH:cg23825482:NA:NA:Shore	N:METH:cg07209546:ARHGAP24:TssD45:Shore	N:METH:cg08728129:TTLL6:TssD225:Shore	N:METH:cg05978988:DDN:TssU151:Island	N:METH:cg07687766:NA:NA:Island	N:METH:cg03334540:TTC9B:TssU75:Island	N:METH:cg16660345:FGFRL1:TssD779:Island	N:METH:cg13137376:IER3:TssD105:Island	N:METH:cg13416310:GULP1:TssU19:Shore	N:METH:cg16054865:RP11-64C12.8:TssU44:Shore	N:METH:cg15203150:HCG9:TssU829:Island	N:METH:cg09681089:FAT1:TssD1147:Island	N:METH:cg02350627:CASD1:TssU202:Shore	N:METH:cg18436324:TAP1:TssD1173:Shore	N:METH:cg24361849:FBRSL1:TssU241:Island	N:METH:cg26833830:AZIN2:TssD147:Island	N:METH:cg27156359:GLT8D2:TssD58:NA	N:METH:cg24900671:NA:NA:Island	N:METH:cg13109865:IER5L:TssU450:Island	N:METH:cg10250321:WNT5A:TssD1311:Island	N:METH:cg12874092:VIM:TssD228:Island	N:METH:cg19563107:FERMT2:TssD275:Shore	N:METH:cg11866527:SLC1A4:TssU118:Shore	N:METH:cg08386832:CREBRF:TssU549:Shore	N:METH:cg01583099:LYN:TssU110:Island	N:METH:cg02875953:LRRC75B:TssU36:Island	N:METH:cg09775582:TBX21:TssD73:Island	N:METH:cg02015529:LINC00449:TssD104:Shore	N:METH:cg23361355:LINC01574:TssD53:Island	N:METH:cg00545295:CBX7:TssU811:Island	N:METH:cg16340618:ONECUT2:TssD1710:Island	N:METH:cg03367757:TWIST1:TssD9507:Island	N:METH:cg12359315:SLC6A20:TssD395:Shore	N:METH:cg24458466:RP11-122M14.1:TssD308:Shore	N:METH:cg23055315:LYN:TssU139:Island	N:METH:cg11569979:EPHA7:TssD2023:Island	N:METH:cg05240479:MLPH:TssU8:Island	N:METH:cg22699500:GABARAPL1:TssD337:Shore	N:METH:cg20069584:IVD:TssD5869:NA	N:METH:cg23318786:SLCO4C1:TssD749:Shore	N:METH:cg04881125:PTGS2:TssD170:Shore	N:METH:cg13647349:NA:NA:Island	N:METH:cg09432792:GNAO1:TssD92019:NA	N:METH:cg19525226:BCL7A:TssD1410:Island	N:METH:cg14604336:TCP11L1:TssD267:Island	N:METH:cg04630810:PPAPDC2:TssD419:Island	N:METH:cg25969108:FXYD3:TssU1148:NA	N:METH:cg11361827:NA:NA:Island	N:METH:cg07931631:C11orf63:TssD558:Island	N:METH:cg00588720:SLC22A31:TssD247:Island	N:METH:cg01912921:FOXC1:TssD1504:Island	N:METH:cg04046704:FZD3:TssD869:Shore	N:METH:cg05682719:SYNPO2:TssU26:NA	N:METH:cg19355621:RP11-685M7.3:TssD368:Shore	N:METH:cg26791905:PHGDH:TssD134:Shore	N:METH:cg05784314:SLC27A3:TssU41:Island	N:METH:cg17318990:ATP2B1:TssD1003:Island	N:METH:cg24449495:TRIM2:TssU116:Shore	N:METH:cg00346326:NA:NA:NA	N:METH:cg11127164:SYNPO:TssD16360:Island	N:METH:cg23883409:PTP4A3:TssD23514:Shore	N:METH:cg09640960:HRH3:TssD636:Island	N:METH:cg09936645:CR2:TssD5:Island	N:METH:cg05493526:LRRC20:TssD46:Island	N:METH:cg22864416:CCNJ:TssD184:Island	N:METH:cg23215715:C3orf52:TssD34:Island	N:METH:cg13983779:MAP1LC3BP1:TssU219:NA	N:METH:cg08672296:RPL13:TssD5278:Shore	N:METH:cg02891495:ALDOA:TssU92:Shore	N:METH:cg19855366:CARKD:TssU30:Island	N:METH:cg15382497:HCK:TssD10:Island	N:METH:cg09479758:ZC3H7A:TssD175:Shore	N:METH:cg27193366:NA:NA:Island	N:METH:cg14651453:FEZF2:TssU134:Island	N:METH:cg03771385:LINC01126:TssD526:Island	N:METH:cg07160163:SYK:TssU292:Island	N:METH:cg13108890:NA:NA:Island	N:METH:cg20294320:NA:NA:Shore	N:METH:cg02627531:ZNF880:TssU86:Island	N:METH:cg08275633:MAD2L2:TssD20:Island	N:METH:cg18150885:RAP1GAP:TssU215:Island	N:METH:cg22373415:SMAD6:TssD763:Island	N:METH:cg27075939:RP11-90L1.8:TssU1:Island	N:METH:cg07105440:MAPKAPK3:TssU6:Island	N:METH:cg27032965:IQUB:TssU192:Island	N:METH:cg00787537:KCNH1:TssU381:Shore	N:METH:cg10218799:FGF5:TssU629:Shore	N:METH:cg18487515:ZNF296:TssD1:Island	N:METH:cg16137862:BCL2L1:TssD106:Shore	N:METH:cg03906033:SPEG:TssD435:Shore	N:METH:cg22287624:CYP7B1:TssU97:Island	N:METH:cg16023415:LINC01141:TssD62464:Island	N:METH:cg19498237:C3orf62:TssU2:Island	N:METH:cg08581737:DLX2:TssD521:Island	N:METH:cg24766429:RNF39:TssD590:Island	N:METH:cg09509863:CUL3:TssU744:Shore	N:METH:cg05227078:CYP26B1:TssU881:Island	N:METH:cg23176806:NA:NA:NA	N:METH:cg09908474:IRF5:TssU4:Island	N:METH:cg02266771:PRSS16:TssU8:Island	N:METH:cg17384056:NA:NA:Island	N:METH:cg08905130:RAI1:TssU385:Shore	N:METH:cg26228351:KIF21B:TssU119:Island	N:METH:cg25399963:RPP25:TssU84:Island	N:METH:cg17305436:ID4:TssU299:Island	N:METH:cg07138355:NA:NA:Island	N:METH:cg25070010:MYRIP:TssD215:Shore	N:METH:cg19178853:HAND2:TssD33:Island	N:METH:cg18697982:ARHGAP8:TssU54:Island	N:METH:cg03205140:PLEKHA1:TssU411:Shore	N:METH:cg20442322:DNAH6:TssD81:Shore	N:METH:cg13370280:IFNGR1:TssD820:Shore	N:METH:cg04109220:SPAG8:TssU23:Island	N:METH:cg19861460:ZNF580:TssD581:Island	N:METH:cg24050613:ST6GAL1:TssD4:Island	N:METH:cg01783706:DNAJC22:TssU710:Island	N:METH:cg26128018:OTOP3:TssD19:Island	N:METH:cg18873957:NA:NA:Island	N:METH:cg19757309:C14orf132:TssD820:Shore	N:METH:cg06246843:DTNA:TssD556:Shore	N:METH:cg03662843:TSPAN33:TssD344:Island	N:METH:cg14915749:CFL1:TssU272:Island	N:METH:cg01612408:RP11-21A7A.2:TssD338:Island	N:METH:cg19132213:COL12A1:TssD195:Island	N:METH:cg00584670:NNT-AS1:TssD8:Island	N:METH:cg23194596:EEPD1:TssD466:Island	N:METH:cg13465955:LRRC8E:TssU37:Island	N:METH:cg12308909:RPS6KA2:TssU647:Shore	N:METH:cg03984733:HDHD3:TssD121:Island	N:METH:cg14087180:NA:NA:Shore	N:METH:cg16868994:NPAS1:TssD478:Island	N:METH:cg18729886:PRKCH:TssU97:Island	N:METH:cg02553489:SQLE:TssD87:Island	N:METH:cg14018731:LINC00092:TssU293:Island	N:METH:cg03059048:MAT2B:TssD351:Shore	N:METH:cg15454726:RP11-527D7.1:TssD16:Island	N:METH:cg00562265:NA:NA:NA	N:METH:cg14489594:FGFR1:TssU129:Island	N:METH:cg12078605:LRRTM1:TssD19:Island	N:METH:cg08402652:AMOTL1:TssU48:Island	N:METH:cg00600844:SNHG18:TssD1:Shore	N:METH:cg19445996:RAB37:TssD111:Island	N:METH:cg05892930:KLHL21:TssU875:Island	N:METH:cg24513433:LIPG:TssU168:Island	N:METH:cg03366439:FENDRR:TssU172:Island	N:METH:cg00130275:PRMT3:TssD486:Island	N:METH:cg04317492:NA:NA:Island	N:METH:cg24073613:NA:NA:NA	N:METH:cg19422340:AXDND1:TssU86:Island	N:METH:cg14086045:KIRREL:TssD393:Island	N:METH:cg01380319:NA:NA:Island	N:METH:cg08914730:NA:NA:Island	N:METH:cg18404366:NA:NA:NA	N:METH:cg14670974:C5orf52:TssU17:Island	N:METH:cg06450650:LAMP5:TssU19:Shore	N:METH:cg24900171:U73166.2:TssU278:Island	N:METH:cg26230674:SLC5A5:TssD142:Island	N:METH:cg10936964:LINC01096:TssU261:Shore	N:METH:cg17507360:FGFRL1:TssD66:Island	N:METH:cg10560147:CST6:TssD22:Island	N:METH:cg15188574:NA:NA:Shore	N:METH:cg11682071:STK32B:TssU85:Island	N:METH:cg10914137:AC008060.8:TssD397:Shore	N:METH:cg26292521:GATA3:TssD263:Island	N:METH:cg05376156:NFE2:TssD127:NA	N:METH:cg14519950:PPAPDC2:TssD450:Island	N:METH:cg16596102:RP11-9L18.3:TssU13:Island	N:METH:cg19988763:RP3-510D11.1:TssD3959:Island	N:METH:cg10129816:GPR85:TssU259:NA	N:METH:cg10563284:PAK6:TssU104:Shore	N:METH:cg00523224:NA:NA:Island	N:METH:cg10785284:SLFN13:TssD94:Shore	N:METH:cg02595750:NA:NA:Shore	N:METH:cg20973347:DKK3:TssU111:Island	N:METH:cg04689167:XXbac-BPG170G13.32:TssU711:Island	N:METH:cg16341592:BOC:TssD139:Island	N:METH:cg06690760:FOXP1:TssU193:Island	N:METH:cg07548580:NA:NA:NA	N:METH:cg09818732:SLC48A1:TssU276:Shore	N:METH:cg05776704:WWTR1-AS1:TssD674:Shore	N:METH:cg21787727:PABPC1L:TssD3:Island	N:METH:cg21185826:NA:NA:Island	N:METH:cg25741578:PRKCQ-AS1:TssU8:Island	N:METH:cg10632917:MACF1:TssD248:Island	N:METH:cg09710586:PPP2R2C:TssD1180:Island	N:METH:cg26522278:MADCAM1:TssU159:Island	N:METH:cg14893456:MACF1:TssU721:Island	N:METH:cg22239958:ZNF552:TssD89:Island	N:METH:cg19753230:VAV3-AS1:TssU254:Shore	N:METH:cg11478100:FGF14:TssD716:Shore	N:METH:cg18966047:BTNL9:TssU147:Island	N:METH:cg14022137:ULBP1:TssD490:Island	N:METH:cg22710219:MARCKSL1:TssD935:Island	N:METH:cg18702201:ZFAND4:TssD98:Shore	N:METH:cg13709894:DPCD:TssU978:Island	N:METH:cg08121760:HVCN1:TssD3:Island	N:METH:cg22090863:SGCE:TssD788:Shore	N:METH:cg00707452:RP11-154H23.3:TssU51:Shore	N:METH:cg21143560:P2RY1:TssU73:Shore	N:METH:cg27091380:NKX2-3:TssU29:Island	N:METH:cg07663200:NA:NA:NA	N:METH:cg00508526:NDST3:TssU363:Island	N:METH:cg07011357:GFI1:TssU301:Island	N:METH:cg10028038:DDX39B:TssU156:Shore	N:METH:cg18327669:SSTR1:TssU340:Shore	N:METH:cg07663571:CCND1:TssU363:Island	N:METH:cg12110677:CPXM1:TssU199:Island	N:METH:cg17755907:NA:NA:Island	N:METH:cg11775605:NA:NA:NA	N:METH:cg15306209:HMSD:TssU85:NA	N:METH:cg03425504:HIST1H2AJ:TssU98:Shore	N:METH:cg15174834:HSPA1A:TssD79:Island	N:METH:cg20432589:RP11-353N14.1:TssU274:Island	N:METH:cg27275851:TBC1D30:TssU599:Island	N:METH:cg04266929:MCIDAS:TssD563:Island	N:METH:cg09631475:SAMD4A:TssU624:Island	N:METH:cg19047292:DKFZP434H168:TssU11:Shelf	N:METH:cg22717109:REEP1:TssU166:Island	N:METH:cg26422059:ASB18:TssD26879:Shore	N:METH:cg03380643:INSM1:TssD154:Island	N:METH:cg24692068:MAPRE2:TssU327:Island	N:METH:cg06191810:JMJD8:TssD12:Island	N:METH:cg11192541:TMPOP1:TssU121:Island	N:METH:cg03704912:LLGL2:TssD192:Island	N:METH:cg25234159:C3orf70:TssU90:Island	N:METH:cg05798720:AQP4-AS1:TssD10:Island	N:METH:cg01428115:MDK:TssD18:Island	N:METH:cg13394530:RPP25L:TssU424:Island	N:METH:cg08382542:CBX8:TssD109:Island	N:METH:cg14741685:OOEP:TssD6005:NA	N:METH:cg01035689:ENO4:TssU326:Island	N:METH:cg03938598:MAPK12:TssD105:Island	N:METH:cg09019052:FAM24B:TssU9:Island	N:METH:cg16534854:NPM1:TssU1104:Shore	N:METH:cg10179669:KCNK10:TssD621:Shore	N:METH:cg15042747:PARVA:TssU51:Shore	N:METH:cg09654046:TRIM4:TssU71:Island	N:METH:cg05502312:ZNF550:TssD618:Island	N:METH:cg15044073:SWAP70:TssU326:Shore	N:METH:cg25923450:C3orf80:TssD888:Shore	N:METH:cg20570410:RP1-8B1.4:TssU86:Shore	N:METH:cg20241256:ZDBF2:TssU257:Shore	N:METH:cg00399390:FNBP4:TssU640:Shore	N:METH:cg00971676:PRR7:TssD6721:Island	N:METH:cg01153872:AC062017.1:TssD319:Island	N:METH:cg26014796:RNF39:TssD30:Shore	N:METH:cg02327464:CDT1:TssD82:Shore	N:METH:cg15838173:FUT11:TssD36:Shore	N:METH:cg10299061:SFMBT1:TssD296:Island	N:METH:cg06763909:THNSL1:TssD777:Shore	N:METH:cg17201307:TFAP2A-AS1:TssU315:Island	N:METH:cg17999743:WHSC1L1:TssD53:Island	N:METH:cg19455142:HCRT:TssD1310:Shore	N:METH:cg02002664:DGKA:TssU77:Shore	N:METH:cg07106490:GPRC5B:TssD609:Island	N:METH:cg10914555:SFRP5:TssD65:Island	N:METH:cg15671158:CAMLG:TssU675:Shore	N:METH:cg10749413:ABCA7:TssU182:Shore	N:METH:cg14270220:WNT1:TssD2583:Island	N:METH:cg16698835:CTSA:TssU106:Island	N:METH:cg18239372:FAM120B:TssD770:Island	N:METH:cg19056593:DSG2:TssD294:Island	N:METH:cg02340915:KDM2B:TssD3877:Island	N:METH:cg15185033:CDC42SE1:TssU101:Island	N:METH:cg05006349:KAZN:TssD303:Island	N:METH:cg17780956:MAP9:TssD315:Island	N:METH:cg21451378:SH2D4A:TssU134:Island	N:METH:cg04101050:B3GALT5-AS1:TssD49:Island	N:METH:cg12547474:CH25H:TssU85:Shore	N:METH:cg26678978:CCKBR:TssU436:Shore	N:METH:cg03137447:RP11-89H19.2:TssD383:Island	N:METH:cg06078334:GABBR1:TssD163:Island	N:METH:cg23333513:ZNF607:TssU145:Shore	N:METH:cg04235146:ATP2A2:TssU251:Shore	N:METH:cg03473348:COL11A2:TssU699:Island	N:METH:cg23881902:HDLBP:TssD63:Island	N:METH:cg27558283:VEPH1:TssU733:Island	N:METH:cg13258989:HID1:TssD14:Island	N:METH:cg20435370:GNAQ:TssD5:Island	N:METH:cg25145905:CRELD1:TssU87:Island	N:METH:cg00979348:HPSE:TssU38:Island	N:METH:cg16458671:GAREM:TssU872:Island	N:METH:cg16445708:MRPS34:TssD380:Island	N:METH:cg18328894:CPLX2:TssD817:Island	N:METH:cg07097673:SNHG15:TssU74:Island	N:METH:cg18439734:NA:NA:Shore	N:METH:cg16944092:NDUFA4L2:TssU56:Island	N:METH:cg07333783:MBL1P:TssU332:Shore	N:METH:cg03982087:RAB31:TssD599:Island	N:METH:cg07471768:CTD-2545H1.1:TssU93:Shore	N:METH:cg23091984:AC007796.1:TssU124:Island	N:METH:cg16420939:DNAJB12:TssD6:Shore	N:METH:cg23217005:MT1F:TssD100:Island	N:METH:cg09457801:C4orf22:TssD333:Island	N:METH:cg06471296:NA:NA:Island	N:METH:cg05381746:MKX:TssU218:Island	N:METH:cg10566589:TRAF3IP2:TssD34:NA	N:METH:cg27255678:LZTS2:TssD49:Island	N:METH:cg20620700:NA:NA:Island	N:METH:cg16539981:TEAD2:TssD267:Shore	N:METH:cg02640020:PPP1R35:TssU52:Island	N:METH:cg26870584:COL12A1:TssD1493:Shore	N:METH:cg12379775:ZNF512B:TssD146:Island	N:METH:cg19224837:GSC:TssU47:Shore	N:METH:cg16453560:ADAMTS8:TssD133:Shore	N:METH:cg10345326:LUZP2:TssU236:Island	N:METH:cg09867230:NA:NA:Island	N:METH:cg08349573:C1QTNF1:TssU9:Island	N:METH:cg04677163:CAV1:TssU96:Island	N:METH:cg10576257:TACR1:TssU1305:Shore	N:METH:cg25574812:ZNF501:TssU135:Island	N:METH:cg26151283:SLC9A1:TssU256:Island	N:METH:cg03979149:MICB:TssU578:Island	N:METH:cg00473416:NA:NA:Shore	N:METH:cg25841539:SLC26A5:TssD125:Island	N:METH:cg24534742:TNFSF11:TssD840:NA	N:METH:cg03798566:NA:NA:Island	N:METH:cg02628561:MYO15A:TssU18:NA	N:METH:cg05994148:PACSIN1:TssU85:Island	N:METH:cg19285217:PRR29:TssU108:Shore	N:METH:cg15099250:NA:NA:Island	N:METH:cg26739280:ST8SIA2:TssU241:Island	N:METH:cg14215748:COPB1:TssU526:Shore	N:METH:cg10850626:MESDC1:TssU360:Island	N:METH:cg03846951:TTLL2:TssD26380:Island	N:METH:cg25160286:EVX1:TssU12:Island	N:METH:cg21986422:CTSA:TssU102:Island	N:METH:cg12038935:ZNF512B:TssD6084:Island	N:MIR::hsa-miR-624-5p:Corrected:	N:METH:cg26117622:MTERF4:TssU506:Shore	N:METH:cg11591325:CTD-2384B11.2:TssU550:Shore	N:METH:cg23687194:RP1-167F1.2:TssU63:Shore	N:METH:cg24633756:NA:NA:NA	N:METH:cg14298966:DDN:TssU133:Island	N:METH:cg13176285:CHAMP1:TssD480:Shore	N:METH:cg18585722:NA:NA:Island	N:METH:cg08685096:GRIK1:TssU291:Shore	N:METH:cg01869643:PPM1N:TssU28:Shore	N:METH:cg16695389:ARAP1:TssD8:NA	N:METH:cg25734789:C11orf45:TssU92:NA	N:METH:cg27418895:FKBP1B:TssD74:Island	N:METH:cg09227150:NA:NA:Island	N:METH:cg09461837:SDK1:TssD304:Island	N:METH:cg13363025:HYAL4:TssD24346:NA	N:METH:cg20113619:C17orf82:TssD219:Island	N:METH:cg07791516:NA:NA:Island	N:METH:cg05451842:ITPK1:TssD479:Island	N:METH:cg03098012:CCDC3:TssU288:Shore	N:METH:cg14604475:TRAF2:TssD659:Shore	N:METH:cg03531396:BEAN1:TssU482:Island	N:METH:cg25296860:NA:NA:Island	N:METH:cg25795088:NA:NA:Shore	N:METH:cg21080297:YPEL1:TssD677:Shore	N:METH:cg14895945:HOOK2:TssD121:Island	N:METH:cg23501177:COL25A1:TssD214:Island	N:METH:cg18885365:MFSD2A:TssU3:Island	N:METH:cg21106899:DRAXIN:TssD28016:Island	N:METH:cg23116658:EEF1A2:TssU208:Island	N:METH:cg04970150:RP11-799O21.2:TssD250:NA	N:METH:cg04609307:SLC45A1:TssD469:Shore	N:METH:cg22823146:EIF4E3:TssD182:Island	N:METH:cg11256387:COL23A1:TssU322:Shore	N:METH:cg05480042:HIST1H2AE:TssU112:Shore	N:METH:cg19536059:IGFBP3:TssU400:Shore	N:METH:cg11392858:PLD6:TssU21:Island	N:METH:cg01439566:ZBTB16:TssD959:Island	N:METH:cg10532188:SPOPL:TssD796:Shore	N:METH:cg14725641:FADS1:TssD1:Island	N:METH:cg19785742:CPLX3:TssU68:NA	N:METH:cg07245225:NA:NA:Island	N:METH:cg13766030:GSTO2:TssD8:Island	N:METH:cg24177697:ARHGAP24:TssU111:Shore	N:METH:cg19220586:CREG1:TssD535:Island	N:METH:cg06296514:ZNF607:TssD8:Island	N:METH:cg09906488:CAMK1D:TssU474:Island	N:METH:cg03581421:ADNP:TssU419:Island	N:METH:cg04507768:TRIM2:TssU150:Shore	N:METH:cg22931738:GATA2:TssU63:Island	N:METH:cg06552182:ZNF83:TssD59101:Island	N:METH:cg12207881:CIC:TssU457:Shore	N:METH:cg18147366:CR1:TssU30:Shore	N:METH:cg03613077:RGS7:TssU373:Shore	N:METH:cg13986661:NTNG2:TssD1665:Island	N:METH:cg16497942:NOL4L:TssU286:Island	N:METH:cg22359664:RP11-445F12.1:TssD4491:Island	N:METH:cg23125542:CARNS1:TssU2:Island	N:METH:cg00130039:CDX2:TssD2088:Island	N:METH:cg23513168:DCHS2:TssD74972:Island	N:METH:cg11059483:ESR2:TssD215:Island	N:METH:cg14732248:FOXQ1:TssD1021:Island	N:METH:cg00238770:PIANP:TssU59:Island	N:METH:cg21610368:PIAS1:TssD965:Shore	N:METH:cg17869426:OLIG1:TssU291:Shore	N:METH:cg26784596:SPSB4:TssU431:Shore	N:METH:cg12193099:THBS2:TssU90:NA	N:METH:cg19795853:NA:NA:NA	N:METH:cg27434993:NA:NA:NA	N:METH:cg04445772:NA:NA:Island	N:METH:cg00818480:NXPH4:TssU894:Shore	N:METH:cg22487414:NPHS1:TssU207:Island	N:METH:cg13724976:NA:NA:Island	N:METH:cg19937938:RSPO4:TssU94:Island	N:METH:cg21555796:KLHL35:TssU118:Island	N:METH:cg14627760:NPB:TssD449:Island	N:METH:cg25563189:DUSP6:TssU53:Island	N:METH:cg22699044:NA:NA:Island	N:METH:cg24984653:HAPLN1:TssU847:Island	N:METH:cg10817887:RAB37:TssD4:Island	N:METH:cg09772097:NA:NA:Island	N:METH:cg00745555:VENTX:TssU13:Island	N:METH:cg04346515:C2CD4A:TssD1288:Island	N:METH:cg18493348:MAP3K9:TssD589:Island	N:METH:cg19355182:PDE4A:TssU102:Island	N:METH:cg09337897:NA:NA:NA	N:METH:cg06924622:ESYT2:TssU226:Shore	N:METH:cg07194093:PTPRM:TssU223:Island	N:METH:cg03591561:RPSA:TssU35:Island	N:METH:cg21938406:C1orf115:TssD1133:Shore	N:METH:cg06856480:AC010504.2:TssU20:Island	N:METH:cg00488788:ONECUT1:TssD4601:Island	N:METH:cg02951568:RP11-44N21.1:TssD252:Island	N:METH:cg07131157:RP11-845M18.6:TssU162:Island	N:METH:cg10809491:AF131216.5:TssD179:Island	N:METH:cg01753359:ZNF572:TssU182:NA	N:METH:cg08715837:TUBA8:TssD49:Island	N:METH:cg17902573:CLGN:TssD598:Island	N:METH:cg27151174:RP11-347C12.10:TssD464:Shore	N:METH:cg06845943:PEAR1:TssU1248:Shore	N:METH:cg16000227:VCAN:TssU334:Shore	N:METH:cg23012731:FKSG48:TssU291:Island	N:METH:cg10878944:AMOTL2:TssU172:Island	N:METH:cg08543148:CTB-12A17.2:TssU537:Island	N:METH:cg06870740:RP11-88H9.2:TssD965:Shore	N:METH:cg25284624:RP11-504P24.3:TssU144:Island	N:METH:cg06424097:NA:NA:Island	N:METH:cg26075747:HLA-E:TssD117:Island	N:METH:cg14579560:AC011551.3:TssD316:Island	N:METH:cg26480626:FGFR4:TssU66:Island	N:METH:cg20686479:NAV2:TssD557:Shore	N:METH:cg26955196:NIPA1:TssD485:Island	N:METH:cg26557404:MYO5B:TssU435:Shore	N:METH:cg05793077:GSN:TssD302:NA	N:METH:cg12665504:ST8SIA4:TssU79:Island	N:METH:cg23295127:TPD52:TssD97:Shore	N:METH:cg24178134:HCG9:TssU508:Island	N:METH:cg21594642:TVP23C:TssD363:Island	N:METH:cg11195494:MYL3:TssD227:Island	N:METH:cg01109867:LINC01424:TssU103:Island	N:MIR::hsa-miR-890:Uncorrected:	N:METH:cg17162734:NA:NA:Island	N:METH:cg20200385:NA:NA:Island	N:METH:cg18818834:PAQR8:TssU163:Island	N:METH:cg22021756:FKBP11:TssD11:Island	N:METH:cg07260820:BCRP8:TssD19:Shore	N:METH:cg14045283:MADCAM1:TssU718:Shore	N:METH:cg26328872:OASL:TssU15:NA	N:METH:cg26058016:CRYBA2:TssU667:Island	N:METH:cg18200760:NTNG1:TssD15:Island	N:METH:cg03043296:AP3B2:TssU260:Island	N:METH:cg17752015:SLC16A3:TssU146:Island	N:METH:cg15965542:ATP2B2:TssU31:Island	N:METH:cg03253114:WNT10A:TssD4720:Shore	N:METH:cg14730085:FBXO27:TssD156:Island	N:METH:cg10899668:ITGA2:TssU248:Island	N:METH:cg02971793:NUPL2:TssD519:Shore	N:METH:cg10362542:RBFOX3:TssU154:Island	N:METH:cg00497251:ANKMY1:TssU98:Shore	N:METH:cg06233293:EPCAM:TssU103:Shore	N:METH:cg07138603:HIST1H1B:TssU77:Island	N:METH:cg26527638:CEP131:TssU598:Island	N:METH:cg05713971:HERPUD1:TssU419:Shore	N:METH:cg15052854:ADPRH:TssD287:Island	N:METH:cg05032788:SLC4A2:TssU199:Island	N:METH:cg26650846:ADAMTS2:TssU350:Island	N:METH:cg23670563:PRKAR1B:TssD51:Shore	N:METH:cg17922329:FXYD5:TssD193:Island	N:METH:cg11444607:PRORSD1P:TssU306:Shore	N:METH:cg08131204:EP300:TssU718:Shore	N:METH:cg13185030:LGALS3:TssU26:Island	N:METH:cg20248656:SEMA4C:TssU264:Island	N:METH:cg22983529:GNG11:TssD120:NA	N:METH:cg15014010:RP11-415J8.5:TssD66:Shore	N:METH:cg13865502:NRARP:TssD453:Island	N:METH:cg26912242:SGCE:TssD59:Island	N:METH:cg12212657:LRRN1:TssU378:Island	N:METH:cg14564247:PFKFB4:TssU517:Shore	N:METH:cg06499647:C2orf40:TssU130:Island	N:METH:cg20723350:PPARGC1A:TssD57:NA	N:METH:cg14173199:PANK4:TssU190:Island	N:METH:cg03980991:RP4-777L9.2:TssU720:Shore	N:METH:cg02966574:CORO2B:TssD773:Shore	N:METH:cg24844815:DNAJB6:TssD448:Shore	N:METH:cg15129608:PRKCG:TssD7669:NA	N:METH:cg15273280:ACSS1:TssD428:Island	N:METH:cg25285794:HOXC8:TssU192:Island	N:METH:cg16349964:RBM20:TssD282:Shore	N:METH:cg20170831:NTNG1:TssD188:Shore	N:METH:cg07530577:METTL7B:TssD8:NA	N:METH:cg02183903:NA:NA:Shore	N:METH:cg26103512:CSNK1D:TssU204:Island	N:METH:cg09741070:ANXA2R:TssU550:Island	N:METH:cg08134518:NAGA:TssD82:Island	N:METH:cg02182803:PRRT2:TssD72:Island	N:METH:cg00394793:TLE3:TssU858:Island	N:METH:cg24569637:AOX1:TssU32:Island	N:METH:cg07243941:CORIN:TssU38:Shore	N:METH:cg26944151:FAM69B:TssD579:Shore	N:METH:cg13581759:SPHK1:TssU241:Island	N:METH:cg22876643:DEPDC1-AS1:TssU42:Island	N:METH:cg15793577:NA:NA:NA	N:METH:cg20460101:CDK6:TssU491:Island	N:METH:cg26483743:NA:NA:Island	N:METH:cg06415906:FEZF1-AS1:TssU103:Island	N:METH:cg01836044:PCDH20:TssD453:NA	N:METH:cg25767504:VILL:TssU350:Island	N:METH:cg23939808:RNF39:TssD530:Island	N:METH:cg03518058:ITGB5:TssU51:Island	N:METH:cg16074309:NA:NA:Island	N:METH:cg13794888:SNUPN:TssD188:Island	N:METH:cg21139392:NGFR:TssD360:Island	N:METH:cg20603609:RP11-363J20.2:TssU804:Island	N:METH:cg19695777:CDX2:TssD1839:Island	N:METH:cg10009577:CYP1A1:TssU198:Shore	N:METH:cg17961378:PDGFB:TssU397:Shore	N:METH:cg13574271:NA:NA:Island	N:METH:cg05127440:C1orf95:TssD1264:Shore	N:METH:cg08680146:SYT13:TssU67:Island	N:METH:cg27469783:MATK:TssD376:Island	N:METH:cg09044785:TTLL9:TssD71:Island	N:METH:cg16288993:ZCCHC9:TssD346:Shore	N:METH:cg06848047:SNCA-AS1:TssD53:Shore	N:METH:cg17131435:REPIN1:TssU97:Island	N:METH:cg06015645:SETBP1:TssU5:Island	N:METH:cg26489994:ABCG2:TssU126:Island	N:METH:cg03527353:PAX6:TssU28:Island	N:METH:cg01988500:PKMYT1:TssU267:Island	N:METH:cg18918921:KSR1:TssU770:Shore	N:METH:cg11201571:RP11-477I4.4:TssU1089:Shore	N:METH:cg01158447:SLC40A1:TssD394:Shore	N:METH:cg02656741:SDHC:TssU130:Island	N:METH:cg27325314:TRIB2:TssU390:Island	N:METH:cg27366862:CCDC122:TssU17:Island	N:METH:cg09876101:WDR90:TssD3:Island	N:METH:cg16709110:SLC25A22:TssU97:Shore	N:METH:cg04959815:CYB5R2:TssU163:Island	N:METH:cg03437687:WSCD1:TssU119:Shore	N:METH:cg03489495:ITPR3:TssU282:Island	N:METH:cg15728769:UBE2E1:TssU375:Shore	N:METH:cg22725847:SLC29A2:TssU19:Island	N:METH:cg02295156:NA:NA:Shore	N:METH:cg10445911:NA:NA:Island	N:METH:cg20615401:ZSCAN16:TssU16:NA	N:METH:cg04880063:PDZD7:TssD145:Shore	N:METH:cg08268798:NA:NA:Island	N:METH:cg06952752:RP11-432I5.2:TssU188:Shore	N:METH:cg04465834:CCDC62:TssD58:Island	N:METH:cg27393925:DUSP4:TssU622:Island	N:METH:cg07214572:LHX9:TssD92:Island	N:METH:cg24599205:KCNC4:TssU9:Island	N:METH:cg08303146:KCNQ1:TssD102:Island	N:METH:cg12307306:KY:TssU122:Island	N:METH:cg08213098:DLGAP3:TssU650:Island	N:METH:cg19118533:TRAF3IP2:TssD127:NA	N:METH:cg20785136:PTGER3:TssU297:Island	N:METH:cg16314291:SERINC2:TssU76:Island	N:METH:cg07003030:FOXA2:TssD99:Island	N:METH:cg08220649:GPR85:TssU231:NA	N:METH:cg12451679:ZC3H4:TssU179:Shore	N:METH:cg02862025:RP11-218M22.1:TssD233:Island	N:METH:cg16486059:RP1-125I3.2:TssD151:Island	N:METH:cg18672670:PON2:TssU198:Shore	N:METH:cg25214424:MCF2L2:TssU315:Shore	N:METH:cg20645074:ADCY6:TssD342:Shore	N:METH:cg03877957:NA:NA:Island	N:METH:cg13919174:SVEP1:TssD805:Island	N:METH:cg20142224:DOK4:TssD232:NA	N:METH:cg00907211:SMO:TssU194:Island	N:METH:cg09948076:SYNM:TssU154:Island	N:METH:cg06844012:C3orf80:TssD800:Island	N:METH:cg15138883:FEV:TssD63:Island	N:METH:cg10883171:ID2-AS1:TssD52:Island	N:METH:cg07655636:ZNF43:TssD353:Island	N:METH:cg27325255:ATP1A3:TssD187:Island	N:METH:cg01315063:C17orf96:TssD1015:Island	N:METH:cg08257923:CHST1:TssU270:Island	N:METH:cg17975002:KIRREL2:TssU122:Island	N:METH:cg23143978:AC009403.2:TssD560:Shore	N:METH:cg26956444:HMX3:TssU23:Island	N:METH:cg11510060:RP11-478C6.1:TssU118:Island	N:METH:cg08306765:CBR3-AS1:TssU370:Island	N:METH:cg19590227:CASZ1:TssU785:Island	N:METH:cg09679923:HNF1B:TssD1974:Island	N:METH:cg12628956:RFESD:TssD101:Island	N:METH:cg01107801:SLC16A13:TssU457:Shore	N:METH:cg09901208:C12orf57:TssD17:Shore	N:METH:cg17334686:CCND2-AS2:TssD5482:Island	N:METH:cg14682699:NAGA:TssU405:Shore	N:METH:cg27450499:BEND4:TssU53:Island	N:METH:cg25421903:ARSD:TssD424:Island	N:METH:cg10413944:AP1S3:TssD11:Island	N:METH:cg20640373:STAC3:TssD7531:Island	N:METH:cg13233929:CARKD:TssD22:Island	N:METH:cg26702929:HR:TssD48:Island	N:METH:cg26207878:RP11-783K16.10:TssU1096:Island	N:METH:cg13568283:RSPO1:TssD946:Shore	N:METH:cg14496969:INO80E:TssU37:Island	N:METH:cg02875253:LINC00921:TssD811:Island	N:METH:cg02562740:SLC19A3:TssU68:Island	N:METH:cg25723986:CLSTN3:TssD95:NA	N:METH:cg15807180:CLK3:TssD60:Island	N:METH:cg22647713:GATA3:TssD129:Island	N:METH:cg20718083:OVOL1:TssU84:Island	N:METH:cg13896608:CAMK1:TssD239:NA	N:METH:cg20595215:LMCD1-AS1:TssD271:Shore	N:METH:cg12901182:VRK2:TssD410:Island	N:METH:cg05927159:WDR1:TssU410:Shore	N:METH:cg18943599:RP11-143K11.5:TssU225:Shore	N:METH:cg17912370:PQLC2L:TssU24:Island	N:METH:cg12368524:AC008697.1:TssD178:Island	N:METH:cg18245460:AKAP12:TssU173:Shore	N:METH:cg23577350:NA:NA:Island	N:METH:cg16708162:NA:NA:Shore	N:METH:cg13491481:CADPS:TssU77:Island	N:METH:cg05530751:ALOX5:TssU148:Island	N:METH:cg17182512:RP11-222K16.2:TssU265:Shore	N:METH:cg03035661:NRXN2:TssD227:Island	N:METH:cg01268683:ZNF83:TssU1:Island	N:METH:cg20471045:NTF4:TssD98:Island	N:METH:cg05739825:EI24:TssD126:Shore	N:METH:cg18207091:TOMM20L:TssD318:Island	N:METH:cg00888802:DPF3:TssD48:Island	N:METH:cg27111970:PURA:TssD443:Island	N:METH:cg19466180:LINC01574:TssD271:Island	N:METH:cg04550063:SLC36A1:TssU158:Shore	N:METH:cg17808823:TMEM154:TssD223:NA	N:METH:cg27028555:FLI1:TssD149:Island	N:METH:cg06629767:PALD1:TssU172:Island	N:METH:cg10438575:HRK:TssD643:Shore	N:METH:cg02304427:MDK:TssD60:Island	N:METH:cg01635310:KCNN1:TssU631:Island	N:METH:cg01439340:BAHCC1:TssU20:Island	N:METH:cg00028184:NA:NA:Shore	N:METH:cg21478177:MCF2L2:TssU96:Island	N:METH:cg00998146:IFI30:TssD82:Island	N:METH:cg02787320:NA:NA:NA	N:METH:cg01043119:RP11-501J20.5:TssU94:Island	N:METH:cg08318505:RP11-713P17.3:TssD1212:Shelf	N:METH:cg10729373:NA:NA:Island	N:METH:cg09413557:S100A6:TssD8:Island	N:METH:cg20817465:NA:NA:Shore	N:METH:cg08264699:CAMK4:TssD342:Shore	N:METH:cg01864372:GPR63:TssD731:Shore	N:METH:cg13155114:ADI1:TssU25:Island	N:METH:cg09575114:SPATA6L:TssU19:Shelf	N:METH:cg07824265:UNC5C:TssD1095:Shore	N:METH:cg23127183:C11orf31:TssU70:Shore	N:METH:cg12356261:NES:TssU69:Island	N:METH:cg22124479:NFATC1:TssU763:Island	N:METH:cg25441478:WDR83:TssD142:Shore	N:METH:cg24126187:MYL3:TssD114:Island	N:METH:cg06535396:TRIM7:TssD198:Island	N:METH:cg04704193:HIST1H3G:TssU156:Shore	N:METH:cg12947447:FBXL14:TssU931:Shore	N:METH:cg23270434:NA:NA:Shore	N:METH:cg09827065:NOXO1:TssD701:Island	N:METH:cg07164875:ZNF276:TssU569:Island	N:METH:cg26779716:KCNJ2:TssD564:Shore	N:METH:cg05573997:DUSP4:TssU562:Island	N:METH:cg03143531:RBBP5:TssU571:NA	N:METH:cg05140069:PDPN:TssD78:Island	N:METH:cg09929831:CALCB:TssD476:Island	N:METH:cg18415585:NA:NA:Island	N:METH:cg11768886:STK32B:TssU375:Shore	N:METH:cg01421405:SNX32:TssU4:Island	N:METH:cg11326613:CCDC107:TssU810:Shore	N:METH:cg05657717:PPP1R1A:TssD281:Island	N:METH:cg15620146:FKBP11:TssU33:Island	N:METH:cg00093890:INTS12:TssU548:Island	N:METH:cg00260914:SIRT7:TssD199:Island	N:METH:cg17431401:IGF2BP3:TssU917:Shore	N:METH:cg09079593:TRIM7:TssU261:Island	N:METH:cg05979741:MALL:TssU86:Island	N:METH:cg00626110:NKX6-2:TssU279:Island	N:METH:cg10911865:TMEM42:TssU127:Island	N:METH:cg01945562:PLOD2:TssU322:Island	N:METH:cg18759990:DPP10:TssD663:Island	N:METH:cg19679989:GATA3:TssU55:Island	N:METH:cg07051728:SULF1:TssU345:NA	N:METH:cg04480903:PRR5:TssD43:Island	N:METH:cg14385438:DTNBP1:TssU178:Shore	N:METH:cg10794285:DSC3:TssD684:Island	N:METH:cg10975000:NA:NA:Shore	N:METH:cg22525212:TXNIP:TssU665:Shore	N:METH:cg03330747:CDK2:TssU9:Shore	N:METH:cg26903090:PKMYT1:TssD65:Island	N:METH:cg13827970:GCH1:TssU388:Shore	N:METH:cg23971255:PLCD1:TssU47:Island	N:METH:cg15787616:SOX14:TssU1121:Shore	N:METH:cg05758434:ZDBF2:TssD83:Island	N:METH:cg17759086:AGMAT:TssD171:Island	N:METH:cg16861508:TNFRSF10B:TssU216:Island	N:METH:cg04070995:HPSE2:TssD276212:Island	N:METH:cg05883167:KAZALD1:TssU28:Island	N:METH:cg09778229:ZNF488:TssU557:Island	N:METH:cg22778421:GPR19:TssU87:Island	N:METH:cg03399271:DKFZP434H168:TssD46:Shelf	N:METH:cg09049672:ADRA1B:TssU310:Island	N:METH:cg17985912:LIN9:TssU7:Shore	N:METH:cg25882455:MAFF:TssD45:Shore	N:METH:cg10832495:GFI1:TssD331:Island	N:METH:cg08764758:SLFN11:TssD397:Shore	N:METH:cg06562091:LINC01058:TssD461:Island	N:METH:cg01024113:TLE3:TssD76:Island	N:METH:cg26536813:NMU:TssU3:Island	N:METH:cg14560001:RP4-555D20.3:TssU139:Island	N:METH:cg17864730:ITGB8:TssD152:Island	N:METH:cg07413830:GEMIN8:TssU184:Island	N:METH:cg07964538:CAV1:TssU73:Shore	N:METH:cg27310963:ZNF785:TssD400:Shore	N:METH:cg07721276:ARRDC2:TssD84:Island	N:METH:cg18802021:MKX:TssU73:Island	N:METH:cg26667821:EFNA1:TssU163:Island	N:METH:cg07767534:PLAC8:TssU148:Island	N:METH:cg07399977:FAM46B:TssU284:Shore	N:METH:cg14816482:CAMK1D:TssU566:Island	N:METH:cg27550606:VARS2:TssU197:Island	N:METH:cg05000123:PNP:TssU145:NA	N:METH:cg02413902:CLSTN3:TssD81:NA	N:METH:cg10769253:LIN28A:TssU1206:Shore	N:METH:cg02196227:ABCG2:TssD100:Island	N:METH:cg24405537:HIST4H4:TssU39:Shore	N:METH:cg12784848:RP11-1149O23.3:TssU28:Island	N:METH:cg10167296:RASSF5:TssU236:Island	N:METH:cg22339486:TDRKH:TssD277:Island	N:METH:cg26573733:AC079305.11:TssD15734:NA	N:METH:cg11226148:SLC30A3:TssU269:Island	N:METH:cg15210108:MAGI2:TssD129:Shore	N:METH:cg25706060:C1orf95:TssD1317:Shore	N:METH:cg13225368:TBL1X:TssD50:Island	N:METH:cg00475193:AP003068.9:TssU17:Island	N:METH:cg10049913:SSPN:TssD397:Island	N:METH:cg27142905:IFI30:TssD122:Island	N:METH:cg25686860:GATA2:TssU189:Island	N:METH:cg27275523:AC000403.1:TssU562:Island	N:METH:cg26702875:COPG2:TssD632:Shore	N:METH:cg06251832:EPPK1:TssD6:Shore	N:METH:cg07067659:SLC7A5:TssD259:Island	N:METH:cg11955762:RP11-90L1.8:TssU4:Island	N:METH:cg10588034:ESYT3:TssU72:Island	N:METH:cg12071656:MMP9:TssD5022:Shore	N:METH:cg14458834:HOXB3:TssD1326:Shore	N:METH:cg03932406:SPRED2:TssD1431:Island	N:METH:cg11316784:NSD1:TssU8:Island	N:METH:cg13547574:STEAP2-AS1:TssD51:Island	N:METH:cg15717808:KCNQ5:TssD80:Island	N:METH:cg03465847:MED14:TssU153:Island	N:METH:cg16169084:RP11-348J12.5:TssD303:Island	N:METH:cg14260521:C10orf25:TssU335:Island	N:METH:cg01338378:PRKRIP1:TssU456:Shore	N:METH:cg02585699:MTMR6:TssD1298:Shore	N:METH:cg05320382:PLEC:TssU360:Shore	N:METH:cg24294529:NA:NA:Shore	N:METH:cg19302831:ST6GAL2:TssD219:Shore	N:METH:cg03067226:TPI1:TssD49:Shore	N:METH:cg14696535:HIST1H2BI:TssU109:Shore	N:METH:cg23274680:CYP26C1:TssD8039:Island	N:METH:cg05707704:EMX1:TssU322:Island	N:METH:cg23618638:NA:NA:Shore	N:METH:cg14638988:BSCL2:TssU7:Shore	N:METH:cg05566965:BID:TssD195:Shore	N:METH:cg03031959:RASEF:TssD123:Island	N:METH:cg20629468:MBL1P:TssU72:Island	N:METH:cg09940377:NA:NA:Island	N:METH:cg19389641:SCNN1A:TssD101:Island	I:CNVR::MIR6863:102466752:	N:METH:cg21477907:NCALD:TssD212:Island	N:METH:cg22627800:PLEKHA6:TssD13758:NA	N:METH:cg05822031:NA:NA:Island	N:METH:cg18765439:EHBP1L1:TssU167:Shore	N:METH:cg08789908:HSD11B2:TssD151:Island	N:METH:cg07146535:LINC00466:TssU85:Island	N:METH:cg07655479:GUSBP5:TssU75:Island	N:METH:cg15324424:RP11-703H8.7:TssD9:Island	N:METH:cg15090727:SVEP1:TssD68:Island	N:METH:cg21410080:ABCG1:TssU70:Island	N:METH:cg25125453:SPTLC3:TssU154:NA	N:METH:cg19362328:STPG1:TssU23:Island	N:METH:cg24596027:NA:NA:NA	N:METH:cg07433344:HSD17B8:TssU14:Island	N:METH:cg25789861:DSC3:TssU158:Island	N:METH:cg17120764:FAS:TssU40:Shore	N:METH:cg03747028:RP11-442N24__B.1:TssD518:Shore	N:METH:cg21220286:DISP2:TssU304:Island	N:METH:cg19850080:SLC19A3:TssU91:Island	N:METH:cg08348496:HAPLN3:TssD74:Island	N:METH:cg26853987:RGS14:TssD5433:Shore	N:METH:cg08546805:LINC00937:TssU46:Island	N:METH:cg17826168:CRB3:TssU188:Island	N:METH:cg00995798:TTC27:TssU404:Shore	N:METH:cg15123035:ZFP69:TssU92:Island	N:METH:cg08371772:MEGF8:TssU1141:Island	N:METH:cg11217273:C11orf45:TssU86:NA	N:METH:cg06396656:PDE3B:TssD866:Island	N:METH:cg17826324:AK2:TssU53:Island	N:METH:cg27242945:CAV1:TssD67:Shore	N:METH:cg10398590:BSCL2:TssD95:Island	N:METH:cg04862890:RP11-848P1.9:TssD137:Island	N:METH:cg08531644:LDLRAP1:TssD632:Island	N:METH:cg05654049:UBE2E1:TssD212:Island	N:METH:cg14778711:RIMKLA:TssU714:Shore	N:METH:cg26340409:SDF2L1:TssD687:Island	N:METH:cg17598713:RGL2:TssU64:Shore	N:METH:cg00194374:ITPKB:TssD34232:Shore	N:METH:cg05572179:AP003419.11:TssD1149:Island	N:METH:cg09980622:BOLA1:TssD323:Island	N:METH:cg10946669:NA:NA:Shore	N:METH:cg22582862:NA:NA:Island	N:METH:cg07649491:CCSER1:TssU271:Island	N:METH:cg18425877:INPP5F:TssU714:Shore	N:METH:cg16489895:LRRC71:TssU199:Island	N:METH:cg11004501:AC000403.1:TssU520:Island	N:METH:cg04580029:KREMEN2:TssU61:Island	N:METH:cg14798760:GPR98:TssU204:Island	N:METH:cg23712030:ENDOD1:TssD776:Shore	N:METH:cg03382304:JAM2:TssD581:Island	N:METH:cg22994281:COL4A3:TssD166:Shore	N:METH:cg05857941:FOXG1-AS1:TssD5015:NA	N:METH:cg01612057:FKBP11:TssD93:Island	N:METH:cg08618802:GPR98:TssU193:Island	N:METH:cg05121987:PRSS16:TssU69:Island	N:METH:cg03518417:HES2:TssD1074:Shore	N:METH:cg22809408:LINC01149:TssD255:NA	N:METH:cg24287125:CACNA1C:TssD257:NA	N:METH:cg03433260:BID:TssU1:Shore	N:METH:cg06890432:SHISA9:TssD730:Island	N:METH:cg21006836:TRIM72:TssD1141:Island	N:METH:cg02836487:GATA2:TssD303:Island	N:METH:cg06304259:IRX3:TssD526:Island	N:METH:cg23889875:SEMA3E:TssD61:NA	N:METH:cg17457807:BOC:TssD69:Island	N:METH:cg06102612:EPHA7:TssD1818:Island	N:METH:cg04438194:RP11-384K6.6:TssD56:NA	N:METH:cg21339926:CLMN:TssU377:Shore	N:METH:cg05106897:PACSIN1:TssU64:Island	N:METH:cg17900854:B3GALT5-AS1:TssU28:Island	N:METH:cg20426571:TBX5:TssU29:Shore	N:METH:cg21475255:DAG1:TssU380:Shore	N:METH:cg16931499:DBF4B:TssD445:Shore	N:METH:cg04290085:NA:NA:Island	N:METH:cg25372568:ST6GAL1:TssU19:Island	N:METH:cg02124459:PCDH1:TssD1840:Island	N:METH:cg23836621:NA:NA:NA	N:METH:cg20387272:GSDMD:TssU77:Island	N:METH:cg01665550:GPI:TssU65:Island	N:METH:cg04773745:NA:NA:Shore	N:METH:cg08042316:NA:NA:Island	N:METH:cg03700492:TRIM47:TssD34:Island	N:METH:cg06779469:TRBJ2-5:TssU60:Island	N:METH:cg22924585:CTB-55O6.8:TssU137:Island	N:METH:cg24943329:TRNP1:TssU363:Shore	N:METH:cg11474317:TYMP:TssU337:Island	N:METH:cg02044223:AC133680.1:TssD141606:Island	N:METH:cg16483867:ZNRF3-AS1:TssD954:Island	N:METH:cg16601893:ZNF738:TssU2:NA	N:METH:cg00803816:ABCA5:TssU382:Island	N:METH:cg07058507:NA:NA:NA	N:METH:cg24594177:NA:NA:Shore	N:METH:cg26268636:NA:NA:Island	N:METH:cg27634071:RIBC2:TssD167:Island	N:METH:cg25463470:SOX1:TssU250:Island	N:METH:cg07297802:SNHG1:TssD25:Shore	N:METH:cg01886957:DPP10:TssD801:Island	N:METH:cg00443971:HAND2:TssU17:Island	N:METH:cg21013756:MSL3P1:TssD11:Island	N:METH:cg24188415:EMX2OS:TssU6:Island	N:METH:cg06704170:USP39:TssU189:Shore	N:METH:cg03954442:KLF13:TssU904:Island	N:METH:cg18721026:VWA5B2:TssD95:Island	N:METH:cg00755836:SCCPDH:TssD856:Shore	N:METH:cg15344220:TUB:TssU241:Island	N:METH:cg13613748:VPS4B:TssU564:Island	N:METH:cg03109306:SCN3B:TssD53:Island	N:METH:cg04958845:SPAG1:TssU62:Island	N:METH:cg14056412:DDHD1:TssD86:Island	N:METH:cg18567174:RP11-34F13.3:TssD644:Island	N:METH:cg15908921:CBX8:TssU1104:Island	N:METH:cg18960469:NA:NA:Island	N:METH:cg12244581:KANK3:TssD99:Island	N:METH:cg10722846:TRAPPC9:TssD45:Shore	N:METH:cg09335911:LOXL4:TssD46:Island	N:METH:cg14964387:WDR45:TssD1:Island	N:METH:cg08779706:RP11-564D11.3:TssD414:Island	N:METH:cg06897264:NA:NA:Island	N:METH:cg15547669:CPXM1:TssD162:Island	N:METH:cg18731976:ROCK2:TssU701:Island	N:METH:cg19876775:LRRC32:TssU145:Island	N:METH:cg00281842:PCDHGC3:TssU2:Island	N:METH:cg24859316:NA:NA:Shore	N:METH:cg03675884:C16orf86:TssD2:Island	N:METH:cg27163659:LIG4:TssU310:Shore	N:METH:cg02062409:SLC9A7P1:TssD13:Island	N:METH:cg10918419:CTD-2292P10.4:TssD130:Island	N:METH:cg00226545:IRX3:TssD412:Island	N:METH:cg05670290:LGR5:TssU481:Shore	N:METH:cg22021178:TGFB2:TssD87:Island	N:METH:cg19907326:N4BP2L1:TssU281:Shore	N:METH:cg16268380:MESDC1:TssD1038:Island	N:METH:cg26118809:NA:NA:Island	N:METH:cg09338645:FAM124A:TssD625:Shore	N:METH:cg17984375:CH25H:TssU540:Island	N:METH:cg19442495:CHST2:TssU179:Island	N:METH:cg09607471:EGR3:TssU329:Island	N:METH:cg20213613:TACR1:TssU114:Shore	N:METH:cg25924911:SLC6A20:TssU66:Island	N:METH:cg18838158:NA:NA:Island	N:METH:cg04363768:LYN:TssD765:Island	N:METH:cg18035255:OTP:TssU556:Island	N:METH:cg20199629:SAMD14:TssU261:Island	N:METH:cg07468260:MYCNOS:TssD157:Island	N:METH:cg02951738:RP11-88H9.2:TssU23:Island	N:METH:cg09444327:EFCC1:TssD25629:Island	N:METH:cg01664670:MAFB:TssD1573:Island	N:METH:cg02713266:SLC4A10:TssD281:NA	N:METH:cg20693580:RP11-630C16.2:TssD13:NA	N:METH:cg25330243:GRHL2:TssU160:Island	N:METH:cg24598449:FBXO6:TssD63:Island	N:METH:cg25409499:LINC01574:TssD167:Island	N:METH:cg06685464:SCARF2:TssD1276:Island	N:METH:cg05259946:LA16c-359F1.1:TssU393:Island	N:METH:cg05723527:DUOX2:TssU218:Shore	N:METH:cg05825702:LRRC4B:TssD1842:NA	N:METH:cg00961326:MMP15:TssD1749:Island	N:METH:cg00527174:FAM43B:TssD1730:Shore	N:METH:cg08460022:HSPA1B:TssU121:Shore	N:METH:cg05875032:TUBA8:TssU90:Island	N:METH:cg16007619:IMPG1:TssU249:NA	N:METH:cg21009572:CDK6:TssU35:Island	N:METH:cg09866102:PYCARD:TssU56:Island	N:METH:cg16114640:THSD1:TssD264:Island	N:METH:cg13761375:ABCA7:TssD525:Island	N:METH:cg17207815:NUDT18:TssD547:Shore	N:METH:cg26247618:WDR76:TssD58:Island	N:METH:cg15196165:HCG9:TssU842:Island	N:METH:cg12473036:SAMD10:TssD131:Shore	N:METH:cg10672508:DUSP1:TssU958:Island	N:METH:cg11424375:TSPAN2:TssU605:Shore	N:METH:cg02448335:NA:NA:Island	N:METH:cg16017677:MYL6B:TssD237:NA	N:METH:cg16315928:MICAL1:TssD609:Island	N:METH:cg08754456:SMOC1:TssU75:Shore	N:METH:cg18638840:ZNF441:TssU24:Island	N:METH:cg17004101:IFI30:TssD42:Island	N:METH:cg22990430:RP11-628E19.2:TssU95:NA	N:METH:cg16172408:ZNF804B:TssU61:Island	N:METH:cg05599825:GALNT10:TssD1717:Island	N:METH:cg00371368:CHRM3:TssD157:Island	N:METH:cg12762680:PSMB9:TssD407:Island	N:METH:cg14783675:SOX2:TssU292:Shore	N:METH:cg03323292:GLB1L3:TssU504:Island	N:METH:cg02916964:DGKA:TssD217:Island	N:METH:cg02360337:CFL1:TssU298:Island	N:METH:cg10594709:NA:NA:Island	N:METH:cg09145391:TMEM102:TssD116:Shore	N:METH:cg21569090:CTC-543D15.8:TssU42:Island	N:METH:cg22939193:AC079145.4:TssD203:Island	N:METH:cg14634247:SLC35F2:TssD336:Island	N:METH:cg08017326:CXCL2:TssU151:Island	N:METH:cg25984034:LINC01182:TssU822:NA	N:METH:cg04739953:GAL:TssU86:Island	N:METH:cg01574564:RP11-667F14.1:TssD107:Shore	N:METH:cg26569469:KCNC4:TssU71:Island	N:METH:cg20797270:TRIM31:TssD2147:Island	N:METH:cg13082201:MMP17:TssD2200:Island	N:METH:cg18896687:MAFK:TssD774:Island	N:METH:cg00780574:TMEM176A:TssD37:Island	N:METH:cg18577494:PPP1R35:TssD109:Island	N:METH:cg10436414:LMO4:TssD418:Island	N:METH:cg17075538:NOTCH3:TssD4822:Island	N:METH:cg19552565:USP30:TssU264:Shore	N:METH:cg20740028:CREB5:TssD1399:Shore	N:METH:cg21914984:CDC42EP3:TssU121:Island	N:METH:cg09930748:APLP1:TssU21:Island	N:METH:cg26202575:KIF11:TssU1430:Island	N:METH:cg05528782:LRAT:TssU113:Island	N:METH:cg22513924:NMNAT2:TssD610:Island	N:METH:cg06285590:MCAM:TssD258:Island	N:METH:cg16026627:DDN:TssD66:Shore	N:METH:cg24238564:CST6:TssD30:Island	N:METH:cg01757206:SLC2A4:TssU1074:Shore	N:METH:cg13761152:SNX30:TssD701:Shore	N:METH:cg15068050:GFI1:TssD35:Island	N:METH:cg19122720:NA:NA:Shore	N:METH:cg20701977:NA:NA:Island	N:METH:cg21703222:MAGI2:TssD607019:Island	N:METH:cg09001953:C4orf47:TssD226:Shore	N:METH:cg05004940:C20orf195:TssD5:Island	N:METH:cg23461800:CTD-2555C10.3:TssD10397:Island	N:METH:cg21435336:ANKLE1:TssU7:Island	N:METH:cg19889152:ITPR3:TssD135:Shore	N:METH:cg19014323:HNRNPF:TssD650:Island	N:METH:cg05485241:NHEG1:TssD3210:NA	N:METH:cg07549162:SMIM1:TssU183:Island	N:METH:cg08707078:AC006026.13:TssD114:Shore	N:METH:cg13846507:ST6GALNAC4:TssD92:Island	N:METH:cg15154191:MEGF6:TssD60:Island	N:METH:cg18039789:BRSK2:TssD11431:NA	N:METH:cg02823728:ELP6:TssD502:Shore	N:METH:cg26104752:TBX15:TssD3052:Shore	N:METH:cg10740965:CTNNBIP1:TssD675:Shore	N:METH:cg11237751:ZNF570:TssU106:Island	N:METH:cg23056823:KIAA1614:TssU708:Island	N:METH:cg10747023:TMEM178B:TssD365:Island	N:METH:cg24554061:NAA40:TssU672:Shore	N:METH:cg03882777:COL11A2:TssU688:Island	N:METH:cg17081778:AMZ1:TssD507:Island	N:METH:cg15264811:NA:NA:Shore	N:METH:cg24496154:NA:NA:Shore	N:METH:cg17427418:PPP1R13L:TssU118:Island	N:METH:cg11760700:HIST1H2AB:TssD215:Island	N:METH:cg05093325:CALCA:TssU986:Shore	N:METH:cg00453111:PHLPP1:TssD1686:Island	N:METH:cg04081326:FAM149A:TssD9:Shore	N:METH:cg00884606:NOL4:TssU18:Island	N:METH:cg02974931:GDF10:TssU242:Island	N:METH:cg11777782:IFI30:TssU43:Island	N:METH:cg18357291:NUP210:TssD724:Island	N:METH:cg12392528:CAND2:TssD56:Island	N:METH:cg11176186:ADRM1:TssU83:Shore	N:METH:cg10689512:CCND2-AS2:TssD3213:Island	N:METH:cg13525837:RP11-696P8.2:TssD198:Island	N:METH:cg06481168:FAM218A:TssU46:Island	N:METH:cg10928087:PTH1R:TssD197:Island	N:METH:cg14514226:TMCC2:TssD346:Island	N:METH:cg09050062:PLEC:TssU1290:Shore	N:METH:cg07647825:SLC46A3:TssU342:Shore	N:METH:cg00480161:SCGB3A1:TssD937:Island	N:METH:cg14634210:SPTBN1:TssU665:Shore	N:METH:cg15904764:NA:NA:Shore	N:METH:cg22889573:KY:TssU74:Island	N:METH:cg27049761:B3GNT4:TssD387:Island	N:METH:cg19889017:AC009299.2:TssD12579:Island	N:METH:cg17186760:HSPA1L:TssD469:Shore	N:METH:cg16790239:TUBB3:TssU320:Shore	N:METH:cg09593402:LNPEP:TssU802:Shore	N:METH:cg12529672:NOTO:TssU16:Island	N:METH:cg01787565:KIF26B:TssU79:Island	N:METH:cg07802534:FAM13B:TssU284:Shore	N:METH:cg05322217:NA:NA:Island	N:METH:cg23657299:NA:NA:Shore	N:METH:cg12647165:RP11-465B22.3:TssU478:Island	N:METH:cg02910553:CCDC92:TssD57:Shore	N:METH:cg11252792:NA:NA:Island	N:METH:cg12537168:ZNF568:TssD77:Island	N:METH:cg11731737:CRHR1:TssD681:Island	N:METH:cg19690766:KHDC1:TssD237:Island	N:METH:cg15639910:NA:NA:Island	N:METH:cg09355803:GAB1:TssD787:Shore	N:METH:cg00810351:KIAA1211L:TssD377:Island	N:METH:cg00618542:GLRX3:TssU307:Shore	N:METH:cg04438814:ABCB4:TssU2:Island	N:METH:cg01456571:TNFRSF10D:TssD219:Island	N:METH:cg21704267:EIF4EBP2P2:TssD84:Island	N:METH:cg18269183:ETV5:TssD143:Shore	N:METH:cg08258539:RHPN1-AS1:TssD228:Island	N:METH:cg13338827:ABCB4:TssD44:Island	N:METH:cg26002713:TCIRG1:TssU52:Island	N:METH:cg06187843:NA:NA:Island	N:METH:cg27505273:SOX14:TssD416:Island	N:METH:cg04163119:FRS3:TssD275:Island	N:METH:cg21231789:KCNK13:TssD89:Island	N:METH:cg14095148:YPEL2:TssD999:Island	N:METH:cg20674725:CCDC12:TssD133:Island	N:METH:cg12933507:NA:NA:Island	N:METH:cg20414262:MAP3K12:TssD322:Shore	N:METH:cg01666600:KCNJ12:TssD51:Island	N:METH:cg08593364:SLC35F2:TssD102:Island	N:METH:cg04976484:THY1:TssD388:Island	N:METH:cg19643442:DYNC1I1:TssD272039:NA	N:METH:cg05016953:SLC6A4:TssU96:Island	N:METH:cg05036032:GRAMD2:TssD86:Island	N:METH:cg27348043:ILDR1:TssU38:Island	N:METH:cg09870606:GLG1:TssU376:Shore	N:METH:cg02204148:POLR3D:TssU521:Shore	N:METH:cg10582749:NA:NA:Island	N:METH:cg22005832:TNPO1:TssU171:Shore	N:METH:cg01070985:HIC1:TssU426:Island	N:METH:cg17558573:H2AFY2:TssU221:Island	N:METH:cg22814737:TRABD2B:TssU28:Island	N:METH:cg03162032:DBIL5P:TssD47:Island	N:METH:cg08576864:GPM6A:TssD705:Island	N:METH:cg07981475:RDX:TssU146:Island	N:METH:cg00633473:C8orf82:TssU304:Island	N:METH:cg01544751:RP11-1099M24.9:TssU169:Island	N:METH:cg23603493:NA:NA:Island	N:METH:cg19168309:EIF4E:TssU516:Shore	N:METH:cg18743068:RP11-348J12.5:TssU80:Island	N:METH:cg08228366:AL031777.2:TssD108:Island	N:METH:cg03206503:SSPN:TssD41:Island	N:METH:cg23407507:CXCL12:TssU13:Island	N:METH:cg02737782:PARK7:TssD41:Island	N:METH:cg21526173:ZNF700:TssU1293:Shore	N:METH:cg07233097:SOX7:TssU17:Island	N:METH:cg05956126:AC009014.3:TssU154:Island	N:METH:cg09889291:GRASP:TssU75:Island	N:METH:cg12908802:NACAD:TssU700:Shore	N:METH:cg05332960:CCDC178:TssD90:Shore	N:METH:cg07534186:PSD4:TssD356:Island	N:METH:cg19868301:LINC00265:TssU174:Island	N:METH:cg23902435:ERCC1:TssD201:Island	N:METH:cg08805144:CACNA2D3:TssU136:Shore	N:METH:cg03898845:CD58:TssU347:Shore	N:METH:cg11942541:DBNDD2:TssU91:Island	N:METH:cg23389465:NA:NA:Shore	N:METH:cg26912312:SLCO4A1:TssD381:Island	N:METH:cg18680346:ABLIM1:TssD26294:Island	N:METH:cg00777968:PSMB8:TssD151:Island	N:METH:cg26259758:NA:NA:Island	N:METH:cg04542938:RP1-151F17.1:TssD324:Island	N:METH:cg06879219:SMOC1:TssU52:Shore	N:METH:cg20392585:TFCP2:TssD90:Island	N:METH:cg01285391:ZNF321P:TssD318:Island	N:METH:cg17595353:NA:NA:Shore	N:METH:cg04489786:RP11-552D8.1:TssD104:Shore	N:METH:cg26377242:ARHGEF37:TssU98:Island	N:METH:cg18072802:GSX2:TssD48:Island	N:METH:cg24335138:ALX4:TssD609:Island	N:METH:cg09008417:CCDC13:TssU108:Island	N:METH:cg25798987:CDH23:TssD502:Island	N:METH:cg11816769:PCBP4:TssD249:Island	N:METH:cg26672104:GNG2:TssU20:NA	N:METH:cg07195282:ZNF563:TssD19:Island	N:METH:cg09670485:XXbac-BPG249D20.9:TssD22:NA	N:METH:cg12436443:SPR:TssU176:Island	N:METH:cg24054938:NPR1:TssD187:Island	N:METH:cg04484234:LRRC37A11P:TssU79:NA	N:METH:cg19058453:ZNF846:TssU9:Island	N:METH:cg09440298:KCNJ2:TssD6:Shore	N:METH:cg18427336:NA:NA:Island	N:METH:cg05732749:NAGA:TssU273:Island	N:METH:cg27648567:RFXAP:TssD561:Island	N:METH:cg26937798:CTD-3203P2.3:TssU631:Shore	N:METH:cg21692846:GLB1L3:TssU561:Island	N:METH:cg00686339:WDR90:TssD357:Island	N:METH:cg16516219:NA:NA:Shore	N:METH:cg03348978:HNF1B:TssD1780:Island	N:METH:cg15672146:AMOT:TssU748:Island	N:METH:cg06595852:RP11-230B22.1:TssD311:Shore	N:METH:cg05505450:VRK2:TssU135:Island	N:METH:cg21714578:APLP1:TssU53:Island	N:METH:cg08419589:RASSF6:TssU12:Island	N:METH:cg12532653:VTRNA1-1:TssU302:NA	N:METH:cg15025383:LTB:TssD1515:Island	N:METH:cg03317235:NRG2:TssU439:Shore	N:METH:cg13880950:RNF220:TssD5725:Shore	N:METH:cg16418800:NA:NA:Island	N:METH:cg13547113:ROBO3:TssD129:Island	N:METH:cg12142445:ZNF813:TssD37:Island	N:METH:cg06945523:SFTA3:TssD7576:Island	N:METH:cg12780678:PXDN:TssD1369:Island	N:METH:cg02199397:CLDN6:TssU126:Island	N:METH:cg11445123:CPXM1:TssU194:Island	N:METH:cg02081277:EDN3:TssD11:Island	N:METH:cg06102930:BFAR:TssD898:Shore	N:METH:cg14930642:SQRDL:TssD982:Shore	N:METH:cg25049374:NA:NA:NA	N:METH:cg24517380:VARS2:TssU243:Island	N:METH:cg24405179:MIXL1:TssU61:Island	N:METH:cg04736140:GPR161:TssD305:Island	N:METH:cg10711209:NPHS2:TssU67:Island	N:METH:cg00367047:NA:NA:Island	N:METH:cg15603957:CCSER1:TssD908:Island	N:METH:cg10865368:ETV2:TssU415:Island	N:METH:cg23583141:MYLIP:TssD699:Shore	N:METH:cg26126052:LTBP2:TssU409:Island	N:METH:cg26864130:MCAM:TssU17:Island	N:METH:cg26220298:KCNJ4:TssU937:Shore	N:METH:cg04593426:ECEL1:TssD384:Island	N:METH:cg07293520:DFNA5:TssU29:Island	N:METH:cg12520861:OTP:TssD9891:Island	N:METH:cg11619549:ZNF394:TssD257:Shore	N:METH:cg04346113:SSTR1:TssU40:Island	N:METH:cg02891801:SCNN1A:TssD10:Island	N:METH:cg13980528:LPHN2:TssD3439:Shore	N:METH:cg26791985:ABHD14A:TssU72:Island	N:METH:cg15484988:GALR1:TssU1012:Shore	N:METH:cg02605370:RTBDN:TssU31:Shore	N:METH:cg23333878:GLIS3:TssD69:Island	N:METH:cg14955151:TRIM47:TssD22:Island	N:METH:cg06272863:HIST1H2AG:TssU22:Island	N:METH:cg11007931:RNF219-AS1:TssD8399:NA	N:METH:cg17882426:PRKD2:TssU28:Island	N:METH:cg18086664:LINC01149:TssD261:NA	N:METH:cg00153110:RP11-572N21.1:TssD1233:Island	N:METH:cg20039407:CHRNB4:TssD351:Island	N:METH:cg26672688:NA:NA:Island	N:METH:cg03415695:LINC00899:TssU71:Island	N:METH:cg19776515:SDR16C5:TssD340:Island	N:METH:cg07647353:NEUROG3:TssU191:Island	N:METH:cg12001558:WBSCR22:TssU419:Shore	N:METH:cg06746112:RP11-16B13.1:TssD609:Shore	N:METH:cg25990571:LINC00475:TssU8:Island	N:METH:cg15139248:EXOSC10:TssU215:Shore	N:METH:cg05728754:SLC38A4:TssD866:Island	N:METH:cg16803522:RASGRP1:TssD91:Island	N:METH:cg05257397:OCA2:TssD2940:Island	N:METH:cg02202600:CDH3:TssU56:Island	N:METH:cg26082174:AHNAK2:TssU202:Island	N:METH:cg09252495:NA:NA:Island	N:METH:cg01616446:DNPH1:TssD477:Shore	N:METH:cg07942010:ALCAM:TssD1910:Island	N:METH:cg27062369:DDIT4L:TssD35:Island	N:METH:cg14059420:HSD17B12:TssD55:Shore	N:METH:cg19517653:ALOX5:TssU169:Island	N:METH:cg17334225:CDK16:TssD88:Island	N:METH:cg11864882:PSTPIP2:TssU5:Island	N:METH:cg06022838:TMEM187:TssU177:Island	N:METH:cg16699174:HSPA1L:TssU40:Island	N:METH:cg23388371:APLP1:TssD50:Island	N:METH:cg20067688:DUSP15:TssD8705:Island	N:METH:cg10139846:RP11-430G17.3:TssD131:Island	N:METH:cg17152869:SLC26A4-AS1:TssD31:Shore	N:METH:cg02812793:CISD3:TssU355:Island	N:METH:cg12260343:MLLT6:TssU1389:Island	N:METH:cg21184629:FAM201A:TssD748:Island	N:METH:cg12445115:NA:NA:NA	N:METH:cg11100836:FGF14-AS2:TssD306:Shore	N:METH:cg25140370:IRF4:TssU626:Shore	N:METH:cg17327990:ISYNA1:TssU162:Shore	N:METH:cg19002180:NA:NA:Shelf	N:METH:cg05347878:LINC00092:TssU188:Island	N:METH:cg21837207:RP11-418J17.3:TssD30:Shore	N:METH:cg22130834:TTC22:TssU105:Island	N:METH:cg17740959:NA:NA:Island	N:METH:cg20913831:HK2:TssD1138:Shore	N:METH:cg06438815:PTTG1IP:TssD238:Island	N:METH:cg25406872:CTC-308K20.1:TssU39:Island	N:METH:cg25404930:CTD-2319I12.4:TssD142:Island	N:METH:cg15147435:FKBP11:TssU149:Shore	N:METH:cg10782975:SHISA7:TssU45:Island	N:METH:cg26317056:NNT:TssD93:Shore	N:METH:cg27449131:IER3:TssD299:Island	N:METH:cg14543941:HK1:TssD346:Island	N:METH:cg21890738:CYB561:TssD275:Island	N:METH:cg00939558:ATP8B2:TssU239:Island	N:METH:cg16831461:LINC01588:TssD3212:Island	N:METH:cg11716665:SLC6A7:TssU48:Island	N:METH:cg15507321:LBX1-AS1:TssU23:Island	N:METH:cg12052258:S100A11:TssD228:Shore	N:METH:cg24340029:GBGT1:Tss0:Island	N:METH:cg02560973:CTC-548K16.1:TssU212:Island	N:METH:cg24663256:KCNIP4:TssU52:Island	N:METH:cg20643012:DNAH9:TssU110:Island	N:METH:cg12784241:SYNJ2:TssU412:Island	N:METH:cg10652641:VWA7:TssD88:NA	N:METH:cg23373153:SPTB:TssU273:Island	N:METH:cg15333318:NECAB1:TssD319:Shore	N:METH:cg15896339:SAMD11:TssU208:Island	N:METH:cg06313119:FGF14-IT1:TssD134:Island	N:METH:cg02873524:PAPPA:TssD409:Island	N:METH:cg03143717:ZNF688:TssD55:Shore	N:METH:cg22337605:TNFRSF1B:TssD356:Island	N:METH:cg20607331:ZNF549:TssU73:Island	N:METH:cg12544020:EPS8:TssD1013:Shore	N:METH:cg05949171:CDH13:TssD19:Shore	N:METH:cg10102131:MLLT4:TssD390:Shore	N:METH:cg18080906:RP11-348J12.5:TssD376:Island	N:METH:cg01906555:LOXL3:TssD177:Island	N:METH:cg08604885:TRIM4:TssD126:Island	N:METH:cg14873488:CTAGE5:TssD452:Shore	N:METH:cg12715213:NA:NA:Shore	N:METH:cg20218907:HLCS:TssD320:Island	N:METH:cg05032934:NA:NA:Shelf	N:METH:cg15144236:PLAGL1:TssU55:Island	N:METH:cg11418427:TP53BP2:TssD849:Shore	N:METH:cg25665573:FAM13B:TssU446:Shore	N:METH:cg05840031:PAX6:TssU137:Shore	N:METH:cg08327269:NEUROD1:TssD49:Island	N:METH:cg17679781:HS3ST5:TssD987:Shore	N:METH:cg26773803:ZNF783:TssU336:Island	N:METH:cg19632532:TUBB2B:TssD229:Island	N:METH:cg21994579:SLC2A4:TssD101:Island	N:METH:cg11773346:ZNF833P:TssD318:Island	N:METH:cg12373982:NA:NA:Shore	N:METH:cg23998683:ISLR2:TssU597:Island	N:METH:cg26664871:MKX:TssD105:Island	N:METH:cg07609200:VSTM5:TssD445:Shore	N:METH:cg00293936:POMC:TssU31:Island	N:METH:cg03851645:PLCD1:TssD88:Island	N:METH:cg27545205:LINC00466:TssU167:Island	N:METH:cg02782369:PTGER1:TssD2896:Island	N:METH:cg20978600:ZNF621:TssU213:Island	N:METH:cg12682392:SLC1A4:TssU251:Shore	N:METH:cg18688230:DUSP6:TssU579:Island	N:METH:cg24524308:RPL39L:TssU77:Island	N:METH:cg21415643:HIVEP3:TssD39242:Island	N:METH:cg24912904:ACTN3:TssU96:Shore	N:METH:cg27134223:MICB:TssD68:Island	N:METH:cg20134241:LINC00526:TssU110:Shore	N:METH:cg11889692:TMEM63C:TssD8749:Island	N:METH:cg20697094:FAM218A:TssU64:Island	N:METH:cg07249406:GLO1:TssD341:Island	N:METH:cg12116908:SETD1B:TssD683:Island	N:METH:cg13888838:NHEJ1:TssU124:Shore	N:METH:cg05121093:RP11-318A15.2:TssD64:Island	N:METH:cg07615067:AC093627.12:TssD601:Island	N:METH:cg12535380:USP30-AS1:TssD522:Shore	N:METH:cg22189307:VWCE:TssD800:Island	N:METH:cg11567172:RDX:TssU242:Island	N:METH:cg13637733:TLE3:TssU5:Island	N:METH:cg07311024:GLIPR1L2:TssD191:Island	N:METH:cg13035052:TFAP4:TssU777:Island	N:METH:cg14522427:C10orf54:TssU212:Island	N:METH:cg24993781:PIF1:TssD370:Shore	N:METH:cg21715488:EVX2:TssU988:Island	N:METH:cg25496181:KSR2:TssU279:Island	N:METH:cg08685517:GTF2F1:TssD73:Shore	N:METH:cg01003803:FGF20:TssD59:Shore	N:METH:cg02469445:RP11-307N16.6:TssU129:Island	N:METH:cg22690294:KIF7:TssD457:Island	N:METH:cg20445950:RGS10:TssU823:Island	N:METH:cg17891194:NMB:TssU14:Shore	N:METH:cg08871809:TPM1:TssU71:Island	N:METH:cg26202915:TBR1:TssU1135:Shore	N:METH:cg09160477:SUSD3:TssU58:Island	N:METH:cg23721712:HLA-L:TssD564:Island	N:METH:cg03781505:NA:NA:Island	N:METH:cg17125699:WSCD1:TssU146:Shore	N:METH:cg21057435:KIRREL2:TssU47:Island	N:METH:cg23351584:PRSS23:TssD513:Shore	N:METH:cg27286999:OLFM1:TssD37:Island	N:METH:cg27043630:MYD88:TssU117:Island	N:METH:cg03062564:NA:NA:Island	N:METH:cg10498434:PPP1R1B:TssD34:Island	N:METH:cg05804949:FAM221A:TssU130:Island	N:METH:cg13117105:PAQR5:TssD65:Island	N:METH:cg20725941:ZNF528-AS1:TssU4:Shore	N:METH:cg23885108:NA:NA:Shelf	N:METH:cg12500891:NA:NA:Island	N:METH:cg11546106:MTMR9LP:TssD363:Island	N:METH:cg18784420:NA:NA:NA	N:METH:cg23267450:NA:NA:NA	N:METH:cg03404279:FAT4:TssD42:Island	N:METH:cg18044385:KISS1R:TssD2919:Island	N:METH:cg04487931:THEMIS2:TssD25:Island	N:METH:cg22062554:COX6B2:TssU494:Shore	N:METH:cg21088534:RP11-795J1.1:TssD111:Shore	N:METH:cg13085895:ATN1:TssD388:Shore	N:METH:cg21074260:SYT13:TssD56:Island	N:METH:cg20498043:HIST4H4:TssU10:Shore	N:METH:cg18909698:DCAF5:TssU566:Island	N:METH:cg14414971:SDK1:TssU102:Island	N:METH:cg13995769:RP11-353N14.1:TssU350:Island	N:METH:cg11981631:ABCC8:TssD359:Island	N:METH:cg08940511:AC104809.2:TssD2712:Island	N:METH:cg26385256:FGFR1:TssD19:Island	N:METH:cg22896991:IGF2BP1:TssU781:Island	N:METH:cg09249112:POM121L2:TssU172:Island	N:METH:cg09867835:GLP1R:TssU313:Shore	N:METH:cg27223727:PCP4L1:TssU22:Island	N:METH:cg24913324:SLC1A4:TssU140:Shore	N:METH:cg11591516:CDHR1:TssU76:Island	N:METH:cg26131115:ZFHX2:TssD577:Island	N:METH:cg16447865:NA:NA:Island	N:METH:cg05570735:SPRY1:TssU500:Island	N:METH:cg04848502:TNK2:TssD93:Island	N:METH:cg11364468:VGF:TssD891:Island	N:METH:cg26366048:BEND6:TssD215:Shore	N:METH:cg13789458:RP11-352D13.6:TssU91:Island	N:METH:cg27640833:KIAA1257:TssU57:Island	N:METH:cg07627485:TRIP6:TssU17:Shore	N:METH:cg00975270:NA:NA:Island	N:METH:cg04385733:RP11-473M20.16:TssU911:Island	N:METH:cg12845520:ERICH5:TssU17:Shore	N:METH:cg02918146:RP11-506M12.1:TssU904:Island	N:METH:cg05483252:EFHB:TssD370:Shore	N:METH:cg02712555:CYP24A1:TssU220:Island	N:METH:cg07876898:CCDC65:TssU48:NA	N:METH:cg19630841:TLE3:TssU111:Island	N:METH:cg18839746:COL9A3:TssU265:Island	N:METH:cg22374901:TESC-AS1:TssD124:Island	N:METH:cg17359076:TUBA1C:TssU63:Island	N:METH:cg21088281:GPM6A:TssD847:Island	N:METH:cg02493604:PRKG1-AS1:TssD444:Shore	N:METH:cg04777071:RABAC1:TssU281:Shore	N:METH:cg17399119:TPI1:TssD148:Island	N:METH:cg16464704:NA:NA:Island	N:METH:cg02977963:RP11-71E19.1:TssD605:Island	N:METH:cg06748511:ACD:TssD281:Island	N:METH:cg19466372:VAV2:TssD947:Island	N:METH:cg23530850:GSE1:TssD51:Island	N:METH:cg22655224:MT3:TssU1:Island	N:METH:cg15015757:ANXA2R:TssD133:Island	N:METH:cg14121020:PCNXL2:TssD310:Island	N:METH:cg08317207:DZANK1:TssD347:Shore	N:METH:cg03910767:LINC01397:TssD1666:Island	N:METH:cg06419959:NSMF:TssU256:Island	N:METH:cg14554167:GPR144:TssD9431:Island	N:METH:cg06784108:EFNB2:TssD231:Island	N:METH:cg15945016:HIST1H3A:TssU21:Island	N:METH:cg07966910:GDF7:TssU26:Island	N:METH:cg06341513:LRRC10B:TssD744:Island	N:METH:cg18762243:ITPKB:TssU544:Island	N:METH:cg13594903:STOML2:TssD371:Island	N:METH:cg26660414:SLC7A8:TssD121:NA	N:METH:cg07791427:HOXC8:TssU187:Island	N:METH:cg07802571:MARK1:TssU589:Shore	N:METH:cg03345093:ZIC2:TssU122:Island	N:METH:cg13383332:AGO2:TssD1191:Shore	N:METH:cg09352715:MAP2K6:TssD19:NA	N:METH:cg09509952:NA:NA:NA	N:METH:cg24360924:KRTAP5-AS1:TssU162:Island	N:METH:cg01796143:LGALS8-AS1:TssD226:Island	N:METH:cg04681219:ETV2:TssD2720:Island	N:METH:cg11976233:EXOC1:TssU68:Island	N:METH:cg05455931:RGS7BP:TssU192:Island	N:METH:cg13215869:AC073283.4:TssD72426:Island	N:METH:cg13109300:DHH:TssD16:Shore	N:METH:cg09306606:RP11-395G23.3:TssD1589:Shore	N:METH:cg05937496:VAV3:TssU440:Shore	N:METH:cg00047050:CUL5:TssU29:Shore	N:METH:cg19502867:FAM110B:TssD19:Island	N:METH:cg09920725:CALM2:TssD1054:Shore	N:METH:cg25337705:NA:NA:Shore	N:METH:cg02285784:CDH24:TssU468:Island	N:METH:cg17815897:PKD2:TssU388:Shore	N:METH:cg07896312:SORBS3:TssU147:Island	N:METH:cg21977256:TBX2-AS1:TssU144:Island	N:METH:cg17013193:BRD2:TssD586:Island	N:METH:cg00396687:ELL3:TssD103:Island	N:METH:cg00249030:AZIN2:TssD93:Island	N:METH:cg07356771:CHDH:TssD468:Island	N:METH:cg13450005:WT1-AS_1:TssU28:Island	N:METH:cg04283429:NA:NA:Island	N:METH:cg21181562:NA:NA:Island	N:METH:cg03369308:XKR7:TssU401:Shore	N:METH:cg05793020:KCNK15-AS1:TssU226:Island	N:METH:cg03899598:JMJD8:TssD14:Island	N:METH:cg02527047:KIF5C:TssD880:Island	N:METH:cg15244043:SHH:TssD465:Shore	N:METH:cg22086322:DDN:TssU73:Island	N:METH:cg07370646:SHISA8:TssU202:Island	N:METH:cg11140897:WNT2B:TssU862:Shore	N:METH:cg08132132:ZFAND1:TssD22:Shore	N:METH:cg01869826:NA:NA:Island	N:METH:cg04212922:NA:NA:Island	N:METH:cg03257822:HMGA2:TssU1105:Shore	N:METH:cg25208969:ARHGAP23:TssD112:Island	N:METH:cg02727444:ZNF844:TssD5:Island	N:METH:cg09839443:QPCT:TssU31:Island	N:METH:cg07570421:PTER:TssD92:Island	N:METH:cg15409931:WTIP:TssU93:Island	N:METH:cg14141517:GGNBP1:TssD31155:Shore	N:METH:cg19213955:GPRC5C:TssD55:Island	N:METH:cg00488787:VENTX:TssU4:Island	N:METH:cg25047469:KIF7:TssD157:Island	N:METH:cg04781584:PPFIA3:TssU96:Island	N:METH:cg07765161:UNCX:TssU219:Island	N:METH:cg23934533:MTUS2:TssD289:Island	N:METH:cg03963929:KCNK5:TssU199:Island	N:METH:cg10254000:TBX1:TssU343:Island	N:METH:cg04156464:RP11-461O7.1:TssD503:Shore	N:METH:cg09813219:RP11-1008C21.2:TssD23:Island	N:METH:cg03945320:JMJD8:TssD197:Island	N:METH:cg02337653:SOGA3:TssU16:Shelf	N:METH:cg22093503:C11orf96:TssD42:Island	N:METH:cg11075937:ZC3H13:TssD546:Shore	N:METH:cg26053083:CALCB:TssD69226:Island	N:METH:cg20357910:PLA2R1:TssU27:Island	N:METH:cg17864044:CRTC3-AS1:TssD51446:Island	N:METH:cg26703664:DUSP6:TssD17:Island	N:METH:cg11482099:PAX6:TssD249:Shore	N:METH:cg11109374:MAGI2-AS3:TssU8:Island	N:METH:cg06805320:LINC01351:TssU42:NA	N:METH:cg00355633:SNAP47:TssD63:Shore	N:METH:cg02854695:KCNC3:TssD472:Island	N:METH:cg01030973:TTC34:TssD146460:Island	N:METH:cg20252022:RP11-461F16.3:TssD198:Shore	N:METH:cg17880622:ASXL3:TssU16:Island	N:METH:cg00655982:MYBPC2:TssU123:Shore	N:METH:cg06559368:RET:TssD791:Island	N:METH:cg16559275:ADAMTSL4:TssD223:Island	N:METH:cg15129823:GALR1:TssU1052:Shore	N:METH:cg26790132:IL17D:TssD22:Island	N:METH:cg04099803:LPHN2:TssD151:NA	N:METH:cg03368362:MT1X:TssU326:Island	N:METH:cg05253577:WWC1:TssD10:Island	N:METH:cg00850971:NA:NA:Island	N:METH:cg18861877:COX7C:TssU174:NA	N:METH:cg02696879:LDB1:TssU497:Shore	N:METH:cg13376598:LUZP2:TssU292:Island	N:METH:cg22319682:ZNF69:TssU16:Shore	N:METH:cg13348059:RP11-944L7.4:TssD77:Island	N:METH:cg20832137:B3GAT2:TssU363:Island	N:METH:cg03527919:FAT4:TssU91:Island	N:METH:cg21768566:NA:NA:Island	N:METH:cg12949975:GDF7:TssD927:Island	N:METH:cg16720078:NA:NA:Island	N:METH:cg26297547:CA4:TssD410:Island	N:METH:cg01758672:NA:NA:Island	N:METH:cg04620091:NEUROG1:TssU165:Island	N:METH:cg22339091:SMPDL3B:TssD68:NA	N:METH:cg11107669:CYP27C1:TssD1042:Island	N:METH:cg01021184:NA:NA:Shore	N:METH:cg01902998:SPTB:TssU31:Island	N:METH:cg26900458:PVT1:TssD67:Island	N:METH:cg21137026:SIGIRR:TssD80:Island	N:METH:cg25330797:CTC-276P9.4:TssD9:Island	N:METH:cg02657632:NA:NA:Island	N:METH:cg02322203:HSD11B2:TssD54:Island	N:METH:cg17255062:C10orf32:TssU19:Island	N:METH:cg23782001:ZC3HAV1L:TssU32:Island	N:METH:cg02557432:COL9A3:TssU212:Island	N:METH:cg18691564:TTBK1:TssD31492:Island	N:METH:cg16140432:ZFP69:TssD67:Island	N:METH:cg20556744:IAH1:TssU123:Island	N:METH:cg24873414:KLHL26:TssU795:NA	N:METH:cg01888411:ABTB2:TssD1263:Island	N:METH:cg05457514:DBNDD2:TssD32:Island	N:METH:cg11649981:CTD-2532K18.1:TssU204:Island	N:METH:cg05933857:TSSC4:TssD447:Shore	N:METH:cg01337515:TSPEAR:TssU241:Shelf	N:METH:cg14455998:LRGUK:TssU245:Shore	N:METH:cg18526161:MTHFD1:TssU384:Island	N:METH:cg07074316:UNCX:TssU940:Island	N:METH:cg14622801:SPAG8:TssU33:Island	N:METH:cg03099611:PKD2:TssU280:Island	N:METH:cg24113782:KCNMA1:TssD73:Island	N:METH:cg04501188:FOXD2:TssD2481:Island	N:METH:cg17108748:ANKRD36BP2:TssD5:Island	N:METH:cg18223947:PCSK2:TssD834:Island	N:METH:cg06877413:MICB:TssU284:Island	N:METH:cg06730723:ADARB2:TssU148:Island	N:METH:cg06908895:ACSS1:TssD33:Island	N:METH:cg16385571:KCNK10:TssU245:Island	N:METH:cg01119971:AC093901.1:TssU34:Island	N:METH:cg21619017:MICB:TssU215:Island	N:METH:cg07162665:C1QTNF1:TssD205:Island	N:METH:cg10534923:TM7SF2:TssD23:Island	N:METH:cg13532478:CSPG5:TssU176:Island	N:METH:cg10659575:BIRC3:TssU1:Island	N:METH:cg26120251:L3MBTL4:TssD5:Shore	N:METH:cg22684443:GPR160:TssD207:Island	N:METH:cg23448584:CPXM1:TssU32:Island	N:METH:cg07750953:RP5-972B16.2:TssD146603:Shelf	N:METH:cg24504864:NA:NA:Island	N:METH:cg20667230:CTD-3138B18.5:TssD25:Island	N:METH:cg04441562:ANKRD34B:TssD794:Island	N:METH:cg10598595:CDC25A:TssU327:Island	N:METH:cg16919771:GRM8:TssU163:Island	N:METH:cg20307302:CHFR:TssD1113:Shore	N:METH:cg27610486:VENTX:TssU67:Island	N:METH:cg06685724:AC006026.13:TssD20:Island	N:METH:cg24870774:FADS1:TssD239:Island	N:METH:cg23003534:INA:TssU174:Island	N:METH:cg13401831:TUBA8:TssU147:Island	N:METH:cg06850558:DNAH12:TssU136:NA	N:METH:cg14574037:AC061961.2:TssD344:Shore	N:METH:cg01722994:GRIN2A:TssU705:Island	N:METH:cg16705383:BIRC3:TssU2:Island	N:METH:cg01982516:NA:NA:NA	N:METH:cg14568217:SNCB:TssU11:Island	N:METH:cg01522243:ASCL2:TssD1568:Island	N:METH:cg21529405:CBLN2:TssU29:Island	N:METH:cg23932658:STAC3:TssD7394:Island	N:METH:cg26132084:CXCL3:TssD27:Island	N:METH:cg11870037:SASH1:TssU121:Island	N:METH:cg05715263:SMPD2:TssU172:Shore	N:METH:cg04824304:PTGER4:TssD517:Island	N:METH:cg08145617:TRIM71:TssU970:Island	N:METH:cg20751795:ZNF586:TssU5:Island	N:METH:cg26158897:ONECUT1:TssD141:Island	N:METH:cg00070242:NA:NA:Island	N:METH:cg20615379:LINC01134:TssD10597:Shelf	N:METH:cg02687055:MFSD2B:TssU87:Island	N:METH:cg07939836:EVX2:TssU891:Island	N:METH:cg14450238:CTDSP1:TssU846:Shore	N:METH:cg13419791:ST6GAL1:TssU7:Island	N:METH:cg03190505:THSD7B:TssU829:Shore	N:METH:cg00824141:FHL2:TssD1:Island	N:METH:cg02040921:ACE:TssU12:Island	N:METH:cg14096353:PAX2:TssU1233:Island	N:METH:cg27494087:GALR2:TssU445:Island	N:METH:cg02788146:CFAP46:TssD12212:Shore	N:METH:cg12579867:RP11-122D10.1:TssD2534:Shelf	N:METH:cg23309825:MYL6B:TssD171:NA	N:METH:cg03452187:AP000679.2:TssD107:Island	N:METH:cg12193622:NFKBIZ:TssU494:Island	N:METH:cg18058532:PAX6:TssU24:Island	N:METH:cg07955356:DNASE2:TssU196:Island	N:METH:cg02164129:OTP:TssD8964:Island	N:METH:cg24393699:DENND1B:TssU18:Island	N:METH:cg00400334:ATOH8:TssD191:Island	N:METH:cg17208973:MZT1:TssD669:Shore	N:METH:cg17759093:NAPB:TssU101:Island	N:METH:cg10129997:BRD2:TssD576:Island	N:METH:cg04671329:SH3PXD2A:TssD180:Island	N:METH:cg08081036:ANXA2:TssD14:Island	N:METH:cg13617904:ZFYVE21:TssD768:Island	N:METH:cg00064051:LINC00921:TssD244:Island	N:METH:cg09509622:RP4-777L9.2:TssU1081:Island	N:METH:cg13107975:GFI1:TssD24:Island	N:METH:cg27313572:VIM:TssD3:Island	N:METH:cg03818992:HDLBP:TssD56:Island	N:METH:cg26211360:LRRC43:TssU16:Island	N:METH:cg07004820:TGFA:TssD172:Island	N:METH:cg05392764:FCRLB:TssD1360:Island	N:METH:cg27147871:LRRC74B:TssU66:Island	N:METH:cg10993336:CR2:TssU56:Island	N:METH:cg00157755:IGSF3:TssU587:Shore	N:METH:cg06524479:CA7:TssU160:Island	N:METH:cg21872543:ZNF513:TssU108:Island	N:METH:cg09584855:SEZ6L2:TssD75:Shore	N:METH:cg11699666:SLC35B2:TssU20:Shore	N:METH:cg01612478:ZNF709:TssU238:Island	N:METH:cg09224523:DYRK3:TssU353:Island	N:METH:cg18031978:TTLL3:TssD13:Island	N:METH:cg25732426:PTTG1IP:TssU239:Island	N:METH:cg05701403:PLEKHA7:TssD87339:Shore	N:METH:cg23354716:DIO3OS:TssD250:Island	N:METH:cg00699945:NKX6-2:TssU1094:Island	N:METH:cg06200048:COL19A1:TssD38:Shore	N:METH:cg27061249:PHACTR2:TssU151:Shore	N:METH:cg17540356:FGF3:TssD1573:Island	N:METH:cg06787731:TTC6:TssD4026:Island	N:METH:cg13617889:NA:NA:Island	N:METH:cg01914242:ATP2A3:TssU309:Island	N:METH:cg00693401:RAB40B:TssU836:Island	N:METH:cg05754808:TRIM14:TssU164:Island	N:METH:cg15829663:DGKA:TssU37:Shore	N:METH:cg05317038:NA:NA:NA	N:METH:cg11322509:CDH23:TssD1053:Island	N:METH:cg24470447:RSPO3:TssD1020:Shore	N:METH:cg01615880:NHSL1:TssD1:NA	N:METH:cg04603184:RNF182:TssU170:Island	N:METH:cg17210929:ESPNP:TssD2935:Island	N:METH:cg22279027:PLA2R1:TssD88:Island	N:METH:cg08114373:RIN3:TssD55:Island	N:METH:cg01941219:FARP1:TssD204:Island	N:METH:cg18958684:MGA:TssU182:Shore	N:METH:cg08572734:CHFR:TssD436:Island	N:METH:cg22084611:SULF2:TssU135:Island	N:METH:cg25938227:HIST1H1E:TssD607:Shore	N:METH:cg05065989:HOXA9:TssU50:Island	N:METH:cg11244340:HS6ST3:TssD489:Island	N:METH:cg01546729:ZFPM2:TssU381:Island	N:METH:cg04237663:KCNV1:TssU59:Shore	N:METH:cg14426084:NEK9:TssU10:Shore	N:METH:cg08159447:NA:NA:NA	N:METH:cg10497692:RAP1GAP:TssU342:Island	N:METH:cg08607082:ICAM1:TssD127:Island	N:METH:cg01919652:NA:NA:Island	N:METH:cg09253316:ACOT11:TssU226:Island	N:METH:cg09003973:IL18R1:TssD23:Island	N:METH:cg26163368:MAPT:TssD54611:Island	N:METH:cg04976685:CTB-39G8.2:TssD139:Island	N:METH:cg01267262:IHH:TssU872:Island	N:METH:cg01494702:RP11-463C8.7:TssU433:Island	N:METH:cg02621032:ZNF717:TssD146:Island	N:METH:cg10983327:SMOC1:TssU62:Shore	N:METH:cg15461888:AMPD3:TssU80:Island	N:METH:cg23370536:KIT:TssU262:Island	N:METH:cg24481381:FAM46B:TssU85:Island	N:METH:cg05542957:CTD-2353F22.1:TssD34839:Island	N:METH:cg04769618:SVIL-AS1:TssD153:Island	N:METH:cg18722881:GAS2:TssD9:Shore	N:METH:cg22322863:CDK5R1:TssU190:Island	N:METH:cg08385097:PAPOLG:TssD807:Shore	N:METH:cg19645410:NA:NA:Shore	N:METH:cg09382800:ZNF736:TssU85:Island	N:METH:cg20129994:RGMA:TssU210:Island	N:METH:cg02740947:RAD51D:TssD30:Island	N:METH:cg10778862:PICK1:TssU133:Island	N:METH:cg10655258:RP5-921G16.1:TssU10:Island	N:METH:cg12334793:NA:NA:Island	N:METH:cg07874896:PDE4C:TssD131:Shore	N:METH:cg27381274:NA:NA:NA	N:METH:cg00110623:TNIP1:TssU470:Shore	N:METH:cg21262502:NA:NA:Island	N:METH:cg07769074:TMEM176A:TssU117:Island	N:METH:cg17919020:CDK5:TssU11:Shore	N:METH:cg00443794:SLC8A2:TssD43:NA	N:METH:cg26788916:ZBTB46:TssD1029:Island	N:METH:cg11487705:OXCT1:TssU124:Island	N:METH:cg03106313:S100A11:TssD428:Island	N:METH:cg10555159:NBL1:TssD514:Island	N:METH:cg07477090:PHGDH:TssD788:Shore	N:METH:cg25095722:LRRN1:TssU29:Island	N:METH:cg09821991:RP11-438J1.1:TssU40:Island	N:METH:cg03405173:ZNF441:TssU95:Island	N:METH:cg02144298:CTD-2540B15.7:TssD495:Island	N:METH:cg10056356:FREM3:TssU69:Island	N:METH:cg12794691:C3orf52:TssU106:Island	N:METH:cg04053118:SCN3B:TssD1:Shore	N:METH:cg14444140:PXDC1:TssU238:Island	N:METH:cg27092787:MAFA:TssU480:Island	N:METH:cg02454595:DUOX2:TssD9:Island	N:METH:cg16885107:NA:NA:Island	N:METH:cg22318872:GNAL:TssD455:Shore	N:METH:cg08209388:HDLBP:TssD61:Island	N:METH:cg15785720:SAPCD2:TssD57:Island	N:METH:cg06257708:FADS6:TssU84:Island	N:METH:cg20062737:NA:NA:Island	N:METH:cg15726314:NA:NA:Island	N:METH:cg09939831:LGALS3:TssD668:Island	N:METH:cg15889913:NA:NA:Island	N:METH:cg09191327:PRDM12:TssD126:Island	N:METH:cg24029414:ADAM12:TssD1173:Shore	N:METH:cg15378786:PLEKHA7:TssU146:Island	N:METH:cg03354590:NA:NA:Island	N:METH:cg26257241:S100A11:TssD16:Shore	N:METH:cg27182351:RIMBP2:TssD979:Island	N:METH:cg16006732:SBSPON:TssU305:Island	N:METH:cg09559047:XKR6:TssD142009:Island	N:METH:cg04942755:HNRNPF:TssU57:Island	N:METH:cg12222597:UNC5B-AS1:TssD348:Island	N:METH:cg26402828:PCK2:TssD31:Island	N:METH:cg09972618:ISPD:TssD513:Shore	N:METH:cg23023820:MEGF11:TssD163:Island	N:METH:cg00977805:TMCC2:TssU215:Island	N:METH:cg14901232:C18orf65:TssD879:Island	N:METH:cg26272270:CACNB2:TssD34:Island	N:METH:cg07196673:WDR59:TssD32:Island	N:METH:cg08572535:SLC43A1:TssD87:Island	N:METH:cg18484166:SGCE:TssD661:Shore	N:METH:cg20811804:NA:NA:Island	N:METH:cg24733530:NA:NA:Island	N:METH:cg11328022:SPAG4:TssD60:Island	N:METH:cg08331513:CDKN1C:TssU1:Island	N:METH:cg00165862:GOLT1A:TssD161:NA	N:METH:cg13607316:TDP1:TssU419:Shore	N:METH:cg17412258:DLK1:TssU148:Island	N:METH:cg11522012:RARA:TssD279:Island	N:METH:cg14814195:FOXQ1:TssD776:Island	N:METH:cg21129641:MFSD2B:TssU202:Island	N:METH:cg09150450:GDF7:TssU247:Island	N:METH:cg00352349:PRKRA:TssU107:Island	N:METH:cg21326301:CCDC39:TssD174:Island	N:METH:cg16612379:RBM11:TssD330:Island	N:METH:cg04086019:ABRACL:TssU186:Shore	N:METH:cg06462964:NA:NA:NA	N:METH:cg21435190:GATA2-AS1:TssU19:Island	N:METH:cg22013170:DUSP4:TssU686:Island	N:METH:cg02334187:CDHR2:TssD171:Island	N:METH:cg19564098:HMX3:TssD218:Island	N:METH:cg16739118:SSPN:TssD675:Island	N:METH:cg21039652:CSMD3:TssD1339:Shelf	N:METH:cg10517814:EPHA4:TssD855:Island	N:METH:cg24319718:NRP2:TssU50:Island	N:METH:cg26364899:PPARG:TssD182:Island	N:METH:cg26055082:COPG2:TssU418:Shore	N:METH:cg07885289:LHX1:TssU178:Island	N:METH:cg02329576:AC073316.1:TssD37:Shore	N:METH:cg00532901:AC002310.12:TssU112:Island	N:METH:cg14578525:BSPRY:TssU89:Island	N:METH:cg24242082:COL9A3:TssU90:Island	N:METH:cg25565138:DLK2:TssD392:Island	N:METH:cg24479032:STXBP2:TssD29:Island	N:METH:cg11810961:SIDT1:TssD124:Island	N:METH:cg09685528:ZNF672:TssU494:Shore	N:METH:cg02305850:TIRAP:TssU499:Shore	N:MIR::hsa-miR-216a-3p:Corrected:	N:METH:cg03709792:NA:NA:Island	N:METH:cg01901107:ASIC3:TssU17:Island	N:METH:cg07052390:IGSF9B:TssU195:Island	N:METH:cg16189346:NEBL:TssD674:Shore	N:METH:cg10920957:JPH3:TssD31:Shore	N:METH:cg18421748:BDKRB2:TssU106:NA	N:METH:cg08787622:ATP6V0CP3:TssD22:Island	N:METH:cg03149130:DIRAS2:TssD410:Island	N:METH:cg13496979:HMCN2:TssD4334:Island	N:METH:cg02287573:ANO7P1:TssU264:Island	N:METH:cg15971100:C8orf48:TssD130:NA	N:METH:cg06052471:TMEM138:TssU68:Shore	N:METH:cg23198902:RP11-148L24.1:TssD2385:Shelf	N:METH:cg03138854:TAGLN2:TssU33:Island	N:METH:cg26412603:GUK1:TssU199:Shore	N:METH:cg23730436:HOXB7:TssU462:Shore	N:METH:cg06730718:SNORA70:TssU581:Shore	N:METH:cg02263539:ST6GAL1:TssD637:Shore	N:METH:cg02271621:KRTAP5-AS1:TssD91:Island	N:METH:cg11411228:HELT:TssU104:Island	N:METH:cg00099129:NA:NA:Island	N:METH:cg22336401:ENTPD8:TssD42:Island	N:METH:cg07379434:VWC2:TssD1339:Island	N:METH:cg14045803:STARD10:TssU299:Island	N:METH:cg19846827:MAP3K8:TssD17:Island	N:METH:cg18011364:RELN:TssU122:Island	N:METH:cg04722620:CDC42EP5:TssD1888:Island	N:METH:cg25302419:CTNND2:TssD77:Island	N:METH:cg20534525:DUSP1:TssU933:Island	N:METH:cg04539503:NA:NA:Island	N:METH:cg15240568:CALCB:TssD69912:Shore	N:METH:cg00382944:PCSK9:TssD310:Island	N:METH:cg06827247:PQLC2L:TssU44:Island	N:METH:cg05877648:OSTM1:TssD7802:Island	N:METH:cg22972965:CBX8:TssU519:Island	N:METH:cg22176787:NA:NA:Shore	N:METH:cg06569866:KIF5A:TssU58:Island	N:METH:cg04451652:USP2-AS1:TssD434:Shore	N:METH:cg25006521:AC087651.1:TssU305:Island	N:METH:cg10085844:HAGHL:TssU23:Island	N:METH:cg16714055:GATA5:TssU314:Island	N:METH:cg18125265:PLEKHG5:TssU631:Shore	N:METH:cg13090671:HCP5:TssD39:NA	N:METH:cg12283120:HSD17B8:TssU22:Island	N:METH:cg25104512:ALS2CL:TssU259:Island	N:METH:cg17905084:FCRLB:TssD1589:Island	N:METH:cg06561741:GAB1:TssD531:Island	N:METH:cg20811266:CAV1:TssD37:Shore	N:METH:cg17771605:TRHDE-AS1:TssD396:Shore	N:METH:cg06567836:NA:NA:NA	N:METH:cg19471591:CPT1C:TssD96:Island	N:METH:cg03218146:RUFY3:TssU37:Shore	N:METH:cg19694978:MFSD2A:TssU182:Island	N:METH:cg18078387:SCIN:TssU80:Shore	N:METH:cg04621255:ENDOG:TssD644:Island	N:METH:cg22712329:C1orf101:TssU119:Island	N:METH:cg13259811:EGR3:TssU15:Island	N:METH:cg17468312:NA:NA:Island	N:METH:cg16366843:DIO3OS:TssD558:Island	N:METH:cg11517378:SERINC2:TssU88:Island	N:METH:cg19027827:PCDHB2:TssD366:Shore	N:METH:cg22828045:PLIN5:TssU88:Island	N:METH:cg20300032:NA:NA:NA	N:METH:cg26754448:C12orf57:TssD133:Shore	N:METH:cg05949903:RRN3P1:TssD70:Island	N:METH:cg14797198:PHF21B:TssD1693:Island	N:METH:cg15622309:ATL3:TssD69:Island	N:METH:cg13262165:FFAR4:TssD361:Island	N:METH:cg24787592:NA:NA:Shore	N:METH:cg12087801:RP11-855O10.2:TssU462:Shore	N:METH:cg00581482:ATP8B2:TssD262:Island	N:METH:cg20359285:EN1:TssD1286:Island	N:METH:cg27038002:MT1X:TssU312:Island	N:METH:cg22028542:ATP1B2:TssU268:Island	N:METH:cg07276861:NAAA:TssU150:Island	N:METH:cg05920454:CD9:TssD427:Island	N:METH:cg07404921:LHX8:TssU318:Shore	N:METH:cg22791632:ZNF763:TssU5:Shore	N:METH:cg20358158:PRODH:TssU7:Island	N:METH:cg19839347:DPF3:TssD357:Island	N:METH:cg21837443:CCDC109B:TssU190:Island	N:METH:cg21321815:OVOL2:TssD226:Island	N:METH:cg12240761:SLC22A18AS:TssD11387:NA	N:METH:cg16063519:TRABD2A:TssD524:Island	N:METH:cg04506601:SLC35A3:TssU134:Shore	N:METH:cg19453997:WWC2:TssD705:Island	N:METH:cg19615721:NA:NA:Shore	N:METH:cg04733989:NAGA:TssU166:Island	N:METH:cg02669770:ZSCAN21:TssU159:NA	N:METH:cg23352384:DNAJB6:TssD437:Shore	N:METH:cg10385411:GRIN2D:TssU990:NA	N:METH:cg18993847:AMOTL1:TssD811:Island	N:METH:cg18468125:PEX5:TssU70:Shore	N:METH:cg16545496:HSD11B2:TssU34:Island	N:METH:cg14420645:MMP11:TssU150:Shore	N:METH:cg04941721:EREG:TssD10:NA	N:METH:cg27087622:LINC00461:TssU956:Island	N:METH:cg04747226:GRIA4:TssU81:Island	N:METH:cg05521942:AL021917.1:TssD110:NA	N:METH:cg06824382:TNS3:TssU102:Island	N:METH:cg26548101:LINC00493:TssU179:Shore	N:METH:cg23502565:VEPH1:TssU1437:Shore	N:METH:cg13242720:UNCX:TssU289:Island	N:METH:cg00912926:LINC01167:TssD132:Shore	N:METH:cg13059411:RP11-88H9.2:TssD62:Island	N:METH:cg14412416:ARHGAP8:TssU70:Island	N:METH:cg26615127:DNAJC6:TssD984:Island	N:METH:cg08744010:NA:NA:Island	N:METH:cg19684795:SYT13:TssU103:Island	N:METH:cg04565661:SEMA5B:TssD13:Shore	N:METH:cg07617384:ISLR2:TssU41:Island	N:METH:cg24422027:NA:NA:Island	N:METH:cg26884154:STXBP2:TssD210:Island	N:METH:cg13429144:NA:NA:Island	N:METH:cg07690733:HMHA1:TssU181:Island	N:METH:cg25317664:SLC30A10:TssU17:Island	N:METH:cg12510028:CALCR:TssU1093:Shore	N:METH:cg08521800:RNF180:TssD197:Shore	N:METH:cg07361180:RALGPS2:TssU270:Island	N:METH:cg20463862:RTN1:TssU48:Island	N:METH:cg17468440:PPP2R1B:TssU461:Shore	N:METH:cg14374842:ACTR5:TssU589:Shore	N:METH:cg25820704:DLG2:TssD23:Shore	N:METH:cg11688651:MOV10:TssD728:Island	N:METH:cg10297491:CELF2:TssU217:Island	N:METH:cg18319921:ADAMTS19-AS1:TssU371:Island	N:METH:cg20675505:MSC:TssU108:Shore	N:METH:cg15433343:RAB11A:TssD307:Shore	N:METH:cg12266953:GDF7:TssU164:Island	N:METH:cg26313514:TMEM102:TssU62:Shore	N:METH:cg19309580:PIK3CD-AS2:TssD351:Shelf	N:METH:cg17355083:PRKX:TssD546:Island	N:METH:cg27440715:LMX1A:TssU185:Island	N:METH:cg10148270:NA:NA:Island	N:METH:cg18419045:TNXB:TssD852:NA	N:METH:cg04805619:ZBBX:TssD144:Island	N:METH:cg07449450:USH1C:TssU87:Island	N:METH:cg05182555:GLDC:TssU85:Island	N:METH:cg06638338:NA:NA:Island	N:METH:cg09185829:NA:NA:Island	N:METH:cg12049787:APOE:TssD10:Shelf	N:METH:cg00583303:CTC-461F20.1:TssD53:Island	N:METH:cg03024503:NA:NA:Island	N:METH:cg01536011:SPAG1:TssD13:Island	N:METH:cg19084916:VGLL4:TssD1077:Shore	N:METH:cg07512971:USP3:TssD1088:Shore	N:METH:cg05058508:CALCP:TssD366:Shore	N:METH:cg24134479:PDZD2:TssD181:Island	N:METH:cg02601448:NA:NA:Island	N:METH:cg23109721:NA:NA:Island	N:METH:cg13773898:NA:NA:Shore	N:METH:cg22438525:C16orf74:TssD184:Island	N:METH:cg19934709:MMP11:TssU7:Shore	N:METH:cg06539804:CPXM1:TssU205:Island	N:METH:cg05042697:RN7SL832P:TssD185:Shore	N:METH:cg05072848:RIBC2:TssD46:Island	N:METH:cg08122140:EGLN3:TssU127:Island	N:METH:cg03884792:WNT1:TssU129:Island	N:METH:cg24390965:NA:NA:Island	N:METH:cg15174311:NA:NA:Island	N:METH:cg11406050:NA:NA:Island	N:METH:cg00019137:LTBP4:TssU35:Island	N:METH:cg02743650:IGSF22:TssD125:Island	N:METH:cg11743291:NA:NA:Island	N:METH:cg22504580:USP43:TssD16:Shore	N:METH:cg14051592:RP11-209M4.1:TssU336:Island	N:METH:cg07923746:TOR3A:TssD290:Shore	N:METH:cg16739895:CDH1:TssU14:Island	N:METH:cg06569176:PHACTR2:TssU239:Island	N:METH:cg16354207:UBE2F:TssU562:Shore	N:METH:cg05963712:WNT1:TssD1347:Island	N:METH:cg01254948:GPR98:TssU79:Island	N:METH:cg17228900:IRF4:TssU5:Island	N:METH:cg12837896:NA:NA:Island	N:METH:cg17820890:SFRP5:TssU80:Island	N:METH:cg01644481:NA:NA:Island	N:METH:cg10381488:GATM:TssD401:Shore	N:METH:cg05288475:NA:NA:Island	N:METH:cg09816912:MARCKS:TssU35:Shore	N:METH:cg01001924:NR1H2:TssD1428:Shore	N:METH:cg16856874:GADL1:TssU60:Shore	N:METH:cg14119350:HPCA:TssU133:Island	N:METH:cg21011425:NA:NA:Shore	N:METH:cg00666763:MAPKAP1:TssD570:Shore	N:METH:cg00588871:NA:NA:Shelf	N:METH:cg05194447:NA:NA:NA	N:METH:cg18915379:HDLBP:TssD111:Island	N:METH:cg13518298:CNTFR:TssU6:Island	N:METH:cg00813603:SLC25A42:TssD902:Shore	N:METH:cg09374375:TAP1:TssD595:Island	N:METH:cg00576014:SDHC:TssD268:Island	N:METH:cg17410922:TMEM42:TssD66:Island	N:METH:cg06711110:TMEM97:TssU599:Island	N:METH:cg14781190:SERINC2:TssU141:Island	N:METH:cg05257472:TTLL6:TssU79:Island	N:METH:cg18278265:GATA5:TssU411:Island	N:METH:cg21294935:VAX2:TssD817:Island	N:METH:cg11430719:DGCR6:TssD34:Island	N:METH:cg24159891:LRRC75B:TssU24:Island	N:METH:cg00526576:AC002310.12:TssU302:Island	N:METH:cg16375948:NA:NA:Island	N:METH:cg08733774:RANBP2:TssU311:Shore	N:METH:cg10435706:LATS1:TssU306:Shore	N:METH:cg20474370:PIK3R1:TssD100:Island	N:METH:cg07151039:ISL2:TssU174:Shore	N:METH:cg24535234:SLC16A13:TssU250:Island	N:METH:cg07655119:C20orf144:TssU8:Island	N:METH:cg15713801:NA:NA:NA	N:METH:cg24496978:NA:NA:NA	N:METH:cg04894705:NENF:TssD422:Island	N:METH:cg01869273:MERTK:TssD707:Shore	N:METH:cg06550214:RNF220:TssD673:Island	N:METH:cg19003629:C6orf47:TssU326:Shore	N:METH:cg02468050:GRID2:TssD571:Island	N:METH:cg05195235:ZNF546:TssD149:Island	N:METH:cg21958603:NA:NA:Island	N:METH:cg15766591:NA:NA:Shore	N:METH:cg06558050:GATA4:TssD436:Island	N:METH:cg19925054:AC078883.4:TssD354:Island	N:METH:cg13785718:ACOT4:TssD75:Island	N:METH:cg01172310:LINC01149:TssD60:NA	N:METH:cg13868347:RBM24:TssU80:Island	N:METH:cg01099231:NA:NA:Island	N:METH:cg13417559:C9orf64:TssU189:Island	N:METH:cg23892336:TNFRSF10A:TssU119:Island	N:METH:cg05534464:NA:NA:NA	N:METH:cg02340220:NA:NA:Island	N:METH:cg17167076:MYO1B:TssU13:Shore	N:METH:cg06212637:B3GNT9:TssD165:Island	N:METH:cg10209223:ADI1:TssU38:Island	N:METH:cg11032208:CAST:TssU42:Island	N:METH:cg08246494:RP11-25K19.1:TssD142:Island	N:METH:cg15382580:IER2:TssD979:Island	N:METH:cg06959340:AJUBA:TssD558:Island	N:METH:cg05228717:GALNT9:TssU51:Shore	N:METH:cg11641045:DGKA:TssU4:Island	N:METH:cg13027493:HECW1:TssD51:Shore	N:METH:cg16048372:LTBP4:TssU450:Island	N:METH:cg11021744:SLC6A1:TssU132:Island	N:METH:cg01224891:GATA3:TssU289:Island	N:METH:cg00850821:YPEL1:TssD628:Shore	N:METH:cg02993340:WRN:TssD425:Shore	N:METH:cg13085414:NA:NA:Island	N:METH:cg18664899:ATXN7L3:TssU839:Shore	N:METH:cg26692724:HAUS4:TssU5:Island	N:METH:cg09119433:NA:NA:Shore	N:METH:cg19102531:RP5-1029K10.2:TssD6200:Shore	N:METH:cg20029652:PGBD1:TssD195:Island	N:METH:cg03062002:CTD-3193K9.4:TssD27:Island	N:METH:cg03591709:CCDC109B:TssU66:Island	N:METH:cg24374583:MARC1:TssD452:Island	N:METH:cg05598562:FLT3:TssU146:Island	N:METH:cg04824711:PTEN:TssU1131:Shore	N:METH:cg26093954:RASSF1-AS1:TssD296:Island	N:METH:cg20864608:BAI1:TssD2458:Island	N:METH:cg11439592:SASH1:TssD690:Shore	N:METH:cg15553408:LTB:TssD1174:Island	N:METH:cg21182461:DAB2IP:TssD1743:Island	N:METH:cg01260010:NA:NA:Island	N:METH:cg07980216:OSBP2:TssD7:Island	N:METH:cg01965822:ELDR:TssD1022:Island	N:METH:cg17489086:INPP5B:TssU88:NA	N:METH:cg06528584:NA:NA:Shore	N:METH:cg00514684:TNK2:TssD313:Island	N:METH:cg14219044:BRD2:TssU597:Island	N:METH:cg11928635:ZNF318:TssU491:Island	N:METH:cg14485004:RP11-13K12.2:TssU23:Island	N:METH:cg07608482:NA:NA:Island	N:METH:cg10030636:NAT8L:TssU674:Island	N:METH:cg17639749:NA:NA:Island	N:METH:cg23349402:ZNF513:TssU102:Island	N:METH:cg08603188:NA:NA:NA	N:METH:cg07810168:RP11-386G11.3:TssD438:Shore	N:METH:cg24295125:PXYLP1:TssU434:Island	N:METH:cg13313046:FAM53C:TssU67:Shore	N:METH:cg02711326:WLS:TssD151:Shore	N:METH:cg15453392:RP11-384F7.2:TssD945:Shore	N:METH:cg11916219:HOXB7:TssD14087:Island	N:METH:cg16613012:GANC:TssU123:Island	N:METH:cg21173406:NA:NA:Island	N:METH:cg25522894:PLB1:TssD145:Shore	N:METH:cg03257341:NA:NA:Island	N:METH:cg01588748:SYT1:TssU64:NA	N:METH:cg14658362:RBPMS:TssU335:Island	N:METH:cg01844352:RP11-541E12.1:TssD142:Island	N:METH:cg08599259:POU3F1:TssD1534:Island	N:METH:cg02777885:POU3F2:TssU651:Island	N:METH:cg24794347:SV2C:TssU896:Island	N:METH:cg00152175:AMFR:TssU269:Island	N:METH:cg23841467:TMEM200C:TssU312:Shore	N:METH:cg08213337:PDE11A:TssU190:Island	N:METH:cg07498624:HBM:TssD939:Island	N:METH:cg14848859:CENPV:TssD1021:Island	N:METH:cg22118250:NA:NA:Island	N:METH:cg13161961:WNT16:TssD1182:Island	N:METH:cg08185925:TMEM65:TssU502:Island	N:METH:cg19758151:NA:NA:Shore	N:METH:cg14146583:PIP5KL1:TssU12:Island	N:METH:cg23276187:TSR1:TssU410:Island	N:METH:cg17589079:TCIRG1:TssU47:Island	N:METH:cg08644993:S100A6:TssU34:Island	N:METH:cg17250302:DCHS1:TssD489:Island	N:METH:cg24425978:MYO18A:TssU13:NA	N:METH:cg02972788:NA:NA:Island	N:METH:cg25502618:PPP1R18:TssD5596:NA	N:METH:cg11892747:PPM1L:TssD375:Island	N:METH:cg26681603:NA:NA:NA	N:METH:cg10784785:SIAH1:TssU450:Island	N:METH:cg03116642:BAI2:TssU220:Island	N:METH:cg01448891:SAPCD2:TssD2649:Shore	N:METH:cg11922371:PPP1R9B:TssD1554:Shore	N:METH:cg11662264:CH25H:TssD20:Shore	N:METH:cg02329599:ZNF620:TssD255:Shore	N:METH:cg22628500:GFI1:TssD60:Island	N:METH:cg02780295:PCDHGC3:TssU52:Island	N:METH:cg19219624:TAC1:TssU744:Island	N:METH:cg20090558:NA:NA:Island	N:METH:cg25046878:RP11-470C13.4:TssD699:Island	N:METH:cg20225546:EMX2OS:TssD4256:Island	N:METH:cg11459006:ELOVL3:TssU39:Island	N:METH:cg05362384:RP11-1275H24.2:TssD485:Island	N:METH:cg01822124:AC097468.4:TssD714:Island	N:METH:cg20460797:D4S234E:TssU67:Island	N:METH:cg22902177:PLXND1:TssD945:Island	N:METH:cg01189112:TMEM61:TssD111:Island	N:METH:cg25624927:SLC25A20:TssU52:Shore	N:METH:cg13782728:NA:NA:Island	N:METH:cg25626312:CREB3L1:TssU9:Shore	N:METH:cg00491418:LAMA4:TssD206:Island	N:METH:cg02136132:KCNK13:TssU219:Island	N:METH:cg11260904:NEUROG1:TssU389:Island	N:METH:cg26009363:GPR158-AS1:TssU57:Island	N:METH:cg05813194:ZNF391:TssD202:Island	N:METH:cg08183407:RP11-111A22.1:TssD3970:Island	N:METH:cg26828592:NA:NA:NA	N:METH:cg23239109:ANO10:TssD208:Island	N:METH:cg22620680:SEC22A:TssU261:Shore	N:METH:cg19921947:PSPH:TssU132:NA	N:METH:cg22610424:NA:NA:NA	N:METH:cg09944325:NEK9:TssD79:Island	N:METH:cg11737742:KCNC4:TssD5:Island	N:METH:cg23994303:LASP1:TssU839:Shore	N:METH:cg15480012:PPP1R18:TssD5439:NA	N:METH:cg06374165:FGF12:TssU144:NA	N:METH:cg00056624:ITGA9-AS1:TssU267:Island	N:METH:cg04802040:NA:NA:Island	N:METH:cg06165699:MXRA5:TssD166:Island	N:METH:cg06047828:RP11-560J1.2:TssD1:Island	N:METH:cg24402067:FOXO6:TssD497:Island	N:METH:cg10095016:WBSCR22:TssD528:Shore	N:METH:cg14686309:USP43:TssD3:Shore	N:METH:cg06237608:CHD2:TssD7:Shelf	N:METH:cg20443778:LRP1B:TssD689:Island	N:METH:cg26066003:CFAP69:TssD346:Shore	N:METH:cg21237037:FAM185A:TssU100:Island	N:METH:cg27380819:ADAM23:TssU774:Shore	N:METH:cg09308336:ACADL:TssU31:Shore	N:METH:cg24177983:CD81:TssU122:Island	N:METH:cg20463715:S1PR5:TssU107:Shore	N:METH:cg16256504:WNT6:TssU388:Island	N:METH:cg02602915:AADAT:TssU76:Shore	N:METH:cg04230699:GPR19:TssU301:Shore	N:METH:cg12480034:DAB1:TssU758:Island	N:METH:cg06091952:NA:NA:Island	N:METH:cg15733507:SAPCD2:TssU234:Island	N:METH:cg09593028:ZNF518A:TssD44:Shore	N:METH:cg12062198:SORBS3:TssD1015:Shelf	N:METH:cg25214923:NA:NA:Island	N:METH:cg14339353:SGOL1:TssD561:Shore	N:METH:cg02011404:ZBTB39:TssU301:Shore	N:METH:cg06983586:NA:NA:Island	N:METH:cg09970120:NA:NA:Island	N:METH:cg26577178:KRR1:TssU187:Shore	N:METH:cg17159537:PEX11G:TssU168:Shore	N:METH:cg01538769:WRB:TssD1078:Island	N:METH:cg08348709:NEUROD2:TssU605:Shore	N:METH:cg12914047:TRIM4:TssU145:Shore	N:METH:cg16658130:ZFP69:TssU47:Island	N:METH:cg03077621:PARD6B:TssU711:Island	N:METH:cg01824964:NA:NA:Shelf	N:METH:cg19350420:LINC01315:TssD415:Island	N:METH:cg06829538:DMTN:TssU158:Island	N:METH:cg09382850:SYPL1:TssU124:Island	N:METH:cg26424556:SCNN1B:TssU84:Island	N:METH:cg00381411:RBM24:TssD128:Island	N:METH:cg08575330:SP9:TssD153:Island	N:METH:cg19965948:ANXA3:TssU95:Island	N:METH:cg25729957:C10orf32:TssU31:Island	N:METH:cg00474049:AC018755.16:TssU539:Island	N:METH:cg02865818:WWC1:TssU38:Island	N:METH:cg03990903:ZMIZ2:TssD556:Island	N:METH:cg12426802:NA:NA:Island	N:METH:cg14823287:WBP1:TssU737:Island	N:METH:cg27613076:INPP5F:TssU666:Shore	N:METH:cg04150516:PRSS56:TssD3321:Island	N:METH:cg11875773:TTLL8:TssD24423:Island	N:METH:cg05039749:ACE2:TssD899:NA	N:METH:cg18598016:PDGFB:TssU370:Shore	N:METH:cg18588934:C9orf106:TssU81:Island	N:METH:cg01562471:FAM107A:TssD1626:Shore	N:METH:cg03011814:NUP210:TssD666:Island	N:METH:cg20709008:NEUROD1:TssU330:Shore	N:METH:cg24175777:RP11-143I21.1:TssD79:Island	N:METH:cg06136443:PLBD1:TssD276:Island	N:METH:cg13877465:IGF2BP1:TssU105:Island	N:METH:cg12934934:RP11-402J6.1:TssD8800:Shore	N:METH:cg04539072:PTER:TssD50:Island	N:METH:cg24917104:SMTNL2:TssD104:Island	N:METH:cg24568647:HNRNPF:TssU69:Island	N:METH:cg19522900:KALRN:TssD215:Island	N:METH:cg24124029:LAMP5-AS1:TssD74:Island	N:METH:cg00967901:HTR7:TssU459:Island	N:METH:cg20072242:FAM24B:TssU57:Island	N:METH:cg03382743:NA:NA:Island	N:METH:cg11137615:RP11-664D7.4:TssU616:Shore	N:METH:cg18182269:RP11-472M19.2:TssD230:Island	N:METH:cg18655657:FCGRT:TssD208:Shore	N:METH:cg17239761:PI4KA:TssD41:Island	N:METH:cg19766609:SLC35D1:TssU451:Shore	N:METH:cg24659054:NKX6-2:TssU1099:Island	N:METH:cg19318119:EIF4EBP2P2:TssU195:Shore	N:METH:cg07781162:CYGB:TssD37:Island	N:METH:cg19805311:MFSD2B:TssU105:Island	N:METH:cg07774478:BIN1:TssU313:Island	N:METH:cg16915821:DKK3:TssU9:Island	N:METH:cg07442639:NAP1L4:TssU617:Shore	N:METH:cg02293228:SHANK1:TssD386:Island	N:METH:cg23888340:CYGB:TssD231:Shore	N:METH:cg13249593:NA:NA:Island	N:METH:cg04870639:NA:NA:Island	N:METH:cg08105965:RASL10A:TssU170:Island	N:METH:cg01563704:HIST1H3G:TssD228:Shore	N:METH:cg16802792:ESYT3:TssU151:Island	N:METH:cg15175514:LCLAT1:TssD367:Island	N:METH:cg16178186:RGS16:TssU69:Island	N:METH:cg05481991:HMGA2:TssU1032:Shore	N:METH:cg19006604:NA:NA:NA	N:METH:cg01357116:ATOH1:TssU409:Island	N:METH:cg27553231:UNC13A:TssD1476:Shore	N:METH:cg18504532:RP11-160H22.5:TssU192:Shore	N:METH:cg22721007:A4GALT:TssD667:Island	N:METH:cg01274715:HTR7:TssU577:Island	N:METH:cg07733031:SGTB:TssD263:Shore	N:METH:cg26873705:PLA2R1:TssU40:Island	N:METH:cg26834169:NA:NA:Island	N:METH:cg24087681:NA:NA:Island	N:METH:cg11731939:ADCK3:TssD456:Shore	N:METH:cg07190988:LRAT:TssU49:Island	N:METH:cg00246817:TRAF1:TssU115:Island	N:METH:cg01800926:CLSTN1:TssD20:Island	N:METH:cg08048137:KREMEN1:TssD599:Island	N:METH:cg13892980:C15orf56:TssD28:Island	N:METH:cg16514543:KIRREL3-AS3:TssU160:Island	N:METH:cg23057943:ETF1:TssU399:Shore	N:METH:cg18542377:CREB3L3:TssD19362:Shore	N:METH:cg23548487:ZNF8:TssU20:Island	N:METH:cg18278247:KIF26B:TssD973:Island	N:METH:cg09064687:AC009299.2:TssD12838:Island	N:METH:cg10068034:METTL24:TssD261:Island	N:METH:cg24897255:COL12A1:TssU19:Island	N:METH:cg15814736:ATL3:TssU30:Island	N:METH:cg12907983:AC079790.2:TssU193:Island	N:METH:cg05010179:CYP1A1:TssU543:Island	N:METH:cg14715947:MIDN:TssU196:Island	N:METH:cg22276332:GUCY1A3:TssU20:Shore	N:METH:cg05937453:SFRP5:TssU55:Island	N:METH:cg25275166:PTHLH:TssU12:Shore	N:METH:cg20324356:CARS:TssD689:Shore	N:METH:cg27217194:GABBR1:TssD24:Island	N:METH:cg01453441:STAT4:TssU11:NA	N:METH:cg10177238:PAX6:TssD53:Island	N:METH:cg13536876:NA:NA:Island	N:METH:cg09912350:GUCY1A3:TssU25:Island	N:METH:cg02756676:HIC1:TssU188:Island	N:METH:cg02196912:NYNRIN:TssD477:Island	N:METH:cg06656027:PRPF40B:TssU705:Shore	N:METH:cg12092090:CACNA1A:TssU266:Shore	N:METH:cg27198485:CHST8:TssU127:Shore	N:METH:cg04642923:NA:NA:Island	N:METH:cg03259469:SVIL:TssD418:Island	N:METH:cg11059617:SIX4:TssU17:Shore	N:METH:cg04954894:DDHD2:TssD448:Island	N:METH:cg04657205:NA:NA:Island	N:METH:cg13785221:ANXA2:TssU133:Island	N:METH:cg20779944:NA:NA:Shore	N:METH:cg00399374:ZFAND1:TssU88:Shore	N:METH:cg10566121:MPPED2:TssU275:Island	N:METH:cg03839625:PABPC1L:TssU261:Shore	N:METH:cg20287461:TMEM102:TssD384:Island	N:METH:cg17101553:CTD-3138B18.5:TssD50:Island	N:METH:cg21844856:CRISPLD1:TssU106:Island	N:METH:cg03326689:MYO5C:TssU175:Island	N:METH:cg04260924:ORMDL1:TssD17:Shore	N:METH:cg05139434:CITED4:TssU141:Island	N:METH:cg02679955:LLGL2:TssD311:Island	N:METH:cg05100313:ARID5B:TssU931:Shelf	N:METH:cg22633590:GPRC5C:TssD14:Island	N:METH:cg16082606:CDCA4:TssD750:Island	N:METH:cg16624787:NA:NA:Island	N:METH:cg16236766:NOTO:TssU56:Island	N:METH:cg10283737:RP11-88H9.2:TssD590:Island	N:METH:cg00864867:PAWR:TssU390:Shore	N:METH:cg07664454:ANKRD13B:TssD1778:Shore	N:METH:cg26721264:GALR1:TssU779:Island	N:METH:cg11044163:CPVL:TssD1:NA	N:METH:cg02939508:RNASE4:TssU71:Island	N:METH:cg05205953:CXCL2:TssU143:Island	N:METH:cg10654496:RP11-539I5.1:TssU48:Shore	N:METH:cg02301724:NA:NA:Shore	N:METH:cg13764991:DMRT2:TssD431:Island	N:METH:cg06791321:CTD-2545H1.1:TssU573:Island	N:METH:cg05549077:FOXP1:TssD55:Island	N:METH:cg13077699:ERLIN2:TssU283:Island	N:METH:cg19427757:ARHGAP8:TssU67:Island	N:METH:cg13163729:SIX3:TssD409:Shore	N:METH:cg04633384:LDLRAD4:TssD29:Island	N:METH:cg04513669:RP4-612B15.3:TssD184:Island	N:METH:cg11298412:PARM1:TssD262:Island	N:METH:cg00349776:RXRG:TssD221:NA	N:METH:cg27375206:TMC4:TssU129:NA	N:METH:cg17683390:CLDN3:TssU21:Island	N:METH:cg01999539:NA:NA:Island	N:METH:cg17877449:NA:NA:NA	N:METH:cg02097190:LINC01356:TssD284:Shore	N:METH:cg04980253:C2CD4B:TssD1467:Island	N:METH:cg18655782:STRIP2:TssD586:Shore	N:METH:cg04879381:LITAF:TssU124:Island	N:METH:cg16150677:RIN3:TssU86:Island	N:METH:cg07540542:ETV7:TssD217:Shore	N:METH:cg23151421:GPR98:TssD361:Shore	N:METH:cg27543230:CTD-2410N18.3:TssD502:Shore	N:METH:cg03219282:RNF39:TssD642:Island	N:METH:cg02089135:SH3PXD2A:TssD466:Island	N:METH:cg19364688:CTF1:TssD5396:Island	N:METH:cg09140966:NA:NA:Shelf	N:METH:cg22801675:CDHR2:TssD578:Shore	N:METH:cg11162637:VIMP:TssU302:Shore	N:METH:cg04005075:NDRG4:TssU43:Shore	N:METH:cg19004007:INPP5F:TssU546:Island	N:METH:cg07148880:KIF21B:TssD41:Island	N:METH:cg01615018:HOXC-AS1:TssU145:Island	N:METH:cg23943136:GATA3:TssD187:Island	N:METH:cg10117734:PALLD:TssU210:Shore	N:METH:cg22944149:DPY19L1P1:TssD32390:Shore	N:METH:cg22253036:RP11-158I9.8:TssD822:Island	N:METH:cg07318284:TRIM2:TssD44971:Island	N:METH:cg09128567:ECHDC2:TssD2:Island	N:METH:cg04784948:ATAD2B:TssD1444:Shore	N:METH:cg08489315:ZNF580:TssD30:Island	N:METH:cg16114096:CDHR3:TssU104:Island	N:METH:cg25640245:XXbac-B135H6.15:TssD632:Shore	N:METH:cg27546736:CBX2:TssU949:Shore	N:METH:cg02995271:FAM83H-AS1:TssD11:Island	N:METH:cg26629969:LRRC4B:TssD1807:NA	N:METH:cg03062991:UNCX:TssU676:Island	N:METH:cg00332249:CALCA:TssU1357:Island	N:METH:cg09681360:PHC3:TssD825:Shore	N:METH:cg21878074:RP11-377D9.3:TssD251:Island	N:METH:cg09869647:NA:NA:Shore	N:METH:cg06027620:PSMB3:TssD579:Shore	N:METH:cg27100436:DPY19L2P2:TssU120:Island	N:METH:cg08074621:TPPP3:TssU167:Island	N:METH:cg08410179:IDH2:TssD616:Island	N:METH:cg00507727:ICA1:TssU17:Island	N:METH:cg25523538:MKX:TssD518:Island	N:METH:cg23302603:KIF1A:TssU783:Island	N:METH:cg08732409:PRRT1:TssU15:Shore	N:METH:cg03608000:ZNF69:TssU11:Shore	N:METH:cg25566352:RFX4:TssD138:Island	N:METH:cg26548492:SLC25A48:TssU168:Shore	N:METH:cg12025522:MAGI2:TssD607231:Island	N:METH:cg01258653:BAIAP3:TssU217:Island	N:METH:cg09375878:RFTN1:TssD133:Island	N:METH:cg16729690:FZD3:TssU506:Shore	N:METH:cg05369166:NFASC:TssU273:NA	N:METH:cg09606941:SLC40A1:TssU266:Island	N:METH:cg23587805:NA:NA:Island	N:METH:cg10576725:MMP14:TssD452:Island	N:METH:cg13023701:SMOC1:TssD840:Shore	N:METH:cg15093247:TRIM31:TssD2375:Shore	N:METH:cg00395632:MAPK11:TssU24:Island	N:METH:cg07283659:NA:NA:Island	N:METH:cg20329084:NA:NA:Island	N:METH:cg22884899:SLC16A13:TssU96:Island	N:METH:cg03457528:PVT1:TssD43:Island	N:METH:cg22588307:SLFN13:TssU5:Shore	N:METH:cg27013748:PLEC:TssD410:Island	N:METH:cg09052983:RAB27B:TssU108:Island	N:METH:cg10926574:MTMR4:TssU139:Island	N:METH:cg01743617:ISLR2:TssD5980:Island	N:METH:cg12252297:Z98744.2:TssU38:Shore	N:METH:cg15177071:EMID1:TssU222:Island	N:METH:cg10293354:RP4-536B24.4:TssU40:Island	N:METH:cg08490663:NA:NA:Shore	N:METH:cg09483904:HSD17B8:TssD87:Island	N:METH:cg10946435:KCNN3:TssU287:NA	N:METH:cg22496665:NA:NA:Island	N:METH:cg20801130:FAM188B:TssU152:Island	N:METH:cg04553707:RP11-763E3.1:TssD27631:Shore	N:METH:cg01404988:SMC1A:TssD58:Island	N:METH:cg21250296:U91328.2:TssD187:Island	N:METH:cg01785628:HIST1H2AI:TssU90:Island	N:METH:cg17417193:CLIC5:TssD174:Island	N:METH:cg26269653:PAXIP1:TssU207:Island	N:METH:cg04369018:RP11-148B6.2:TssD1601:Shore	N:METH:cg03405315:STK33:TssU29:Island	N:METH:cg21396456:FAM198A:TssD173:Island	N:METH:cg25215340:CDKN1C:TssU15:Shore	N:METH:cg02573276:PEX10:TssU575:Island	N:METH:cg13847963:IFNLR1:TssD230:Island	N:METH:cg26789869:BASP1:TssD1350:Shore	N:METH:cg01151821:FBXO32:TssU740:Shore	N:METH:cg19051105:GNMT:TssU90:Island	N:METH:cg07041883:NA:NA:Island	N:METH:cg18938674:RGS10:TssU829:Island	N:METH:cg21981500:TMEM102:TssU75:Shore	N:METH:cg09169255:SPR:TssU234:Island	N:METH:cg19089314:ADM2:TssU48:Island	N:METH:cg06043419:RASGRF2:TssU355:Island	N:METH:cg26875248:RHBDL3:TssU675:Shore	N:METH:cg12620893:PSMC2:TssU354:Shore	N:METH:cg03132532:DDIT4L:TssU145:Shore	N:METH:cg09507526:PRKCB:TssD412:Island	N:METH:cg01079164:HAPLN2:TssD6374:Island	N:METH:cg26988895:GRID2IP:TssD176:Island	N:METH:cg12376086:NA:NA:NA	N:METH:cg04083751:C10orf54:TssU158:Island	N:METH:cg16367989:PANX2:TssD142:Island	N:METH:cg14220654:VEPH1:TssU224:NA	N:METH:cg26738040:SNORA57:TssD138:Island	N:METH:cg19461582:AGBL3:TssD631:Shore	N:METH:cg14373456:PDGFRA:TssU928:Island	N:METH:cg24339897:WNT11:TssU29:Island	N:METH:cg16359169:ZNF763:TssD132:Island	N:METH:cg07671858:SYNPO2L:TssD3203:Island	N:METH:cg04442746:RGMB:TssU209:Shore	N:METH:cg27583088:NPL:TssU105:Shore	N:METH:cg27339550:ZNF853:TssU369:Island	N:METH:cg00664084:RPL10A:TssU334:Island	N:METH:cg22293140:ANXA2:TssD312:Island	N:METH:cg23025223:ROPN1L:TssU94:Shore	N:METH:cg22135105:PRDM5:TssU166:Island	N:METH:cg03431079:CISTR:TssD146:Island	N:METH:cg25598530:RP11-289I10.2:TssD37:Island	N:METH:cg08992911:MLPH:TssU44:Island	N:METH:cg24700222:COL24A1:TssU55:Island	N:METH:cg16652241:MMP15:TssU150:Shore	N:METH:cg16592434:RASGRP2:TssD298:Island	N:METH:cg09769958:RPL28:TssU92:Island	N:METH:cg08078366:RASSF1:TssD316:Island	N:METH:cg08581518:CFAP36:TssD402:Shore	N:METH:cg01394819:PODN:TssU60:Island	N:METH:cg03905847:NKX6-2:TssU377:Island	N:METH:cg01532230:PCDH7:TssU1297:Shore	N:METH:cg05045130:NA:NA:Island	N:METH:cg18161100:NA:NA:Island	N:METH:cg02278073:RASL10B:TssD9902:Island	N:METH:cg23047952:GIPR:TssU118:Island	N:METH:cg14839257:RPS6KA2:TssD1:Island	N:METH:cg22892328:ATP2A3:TssU245:Island	N:METH:cg24287438:ADCYAP1:TssU67:Island	N:METH:cg00819619:CALCR:TssU1120:Shore	N:METH:cg23975375:SLC9B2:TssD240:Island	N:METH:cg26822161:NA:NA:Shelf	N:METH:cg06270244:CHRNB4:TssD181:Island	N:METH:cg06188229:MIXL1:TssD498:Island	N:METH:cg00351804:NA:NA:Island	N:METH:cg16852685:NA:NA:Island	N:METH
[truncated: 1,353,611 more chars]
