# Supplementary material for: Protocol for obtaining cancer type and subtype predictions using subSCOPE
Source: STAR Protoc. 2025 Apr 10;6(2):103705. doi: 10.1016/j.xpro.2025.103705 (PMC12013717; doi:10.1016/j.xpro.2025.103705)
Supplement: Data S3. Example output files for subSCOPE, related to "expected outcomes" [file mmc4.zip › outputs_testfile/GEXP-subscope-confidence.txt]

	ACC_1|ACC	ACC_2|ACC	ACC_3|ACC	BLCA_1|BLCA	BLCA_2|BLCA	BLCA_3|BLCA	BLCA_4|BLCA	BLCA_5|BLCA	BLCA_6|BLCA	BRCA_1|BRCA	BRCA_2|BRCA	BRCA_3|BRCA	BRCA_4|BRCA	CESC_1|CESC	CESC_2|CESC	CESC_3|CESC	COADREAD_1|COADREAD	COADREAD_2|COADREAD	COADREAD_3|COADREAD	COADREAD_4|COADREAD	COADREAD_5|COADREAD	COADREAD_6|COADREAD	ESCC_1|ESCC	ESCC_2|ESCC	GEA_1|GEA	GEA_2|GEA	GEA_3|GEA	GEA_4|GEA	GEA_5|GEA	GEA_6|GEA	GEA_7|GEA	HNSC_1|HNSC	HNSC_2|HNSC	HNSC_3|HNSC	HNSC_4|HNSC	HNSC_5|HNSC	KIRCKICH_1|KIRCKICH	KIRCKICH_2|KIRCKICH	KIRP_1|KIRP	KIRP_2|KIRP	KIRP_3|KIRP	KIRP_4|KIRP	LGGGBM_1|LGGGBM	LGGGBM_2|LGGGBM	LGGGBM_3|LGGGBM	LGGGBM_4|LGGGBM	LGGGBM_5|LGGGBM	LGGGBM_6|LGGGBM	LGGGBM_7|LGGGBM	LIHCCHOL_1|LIHCCHOL	LIHCCHOL_2|LIHCCHOL	LIHCCHOL_3|LIHCCHOL	LIHCCHOL_4|LIHCCHOL	LIHCCHOL_5|LIHCCHOL	LUAD_1|LUAD	LUAD_2|LUAD	LUAD_3|LUAD	LUAD_4|LUAD	LUAD_5|LUAD	LUSC_1|LUSC	LUSC_2|LUSC	LUSC_3|LUSC	LUSC_4|LUSC	LUSC_5|LUSC	LUSC_6|LUSC	MESO_1|MESO	MESO_2|MESO	MESO_3|MESO	MESO_4|MESO	OV_1|OV	OV_2|OV	OV_3|OV	OV_4|OV	PAAD_1|PAAD	PAAD_2|PAAD	PCPG_1|PCPG	PCPG_2|PCPG	PCPG_3|PCPG	PCPG_4|PCPG	PRAD_1|PRAD	PRAD_2|PRAD	PRAD_3|PRAD	SARC_1|SARC	SARC_2|SARC	SARC_3|SARC	SKCM_1|SKCM	SKCM_2|SKCM	SKCM_3|SKCM	SKCM_4|SKCM	TGCT_1|TGCT	TGCT_2|TGCT	THCA_1|THCA	THCA_2|THCA	THCA_3|THCA	THYM_1|THYM	THYM_2|THYM	THYM_3|THYM	THYM_4|THYM	UCEC_1|UCEC	UCEC_2|UCEC	UCEC_3|UCEC	UCEC_4|UCEC	UVM_1|UVM	UVM_2|UVM	UVM_3|UVM	UVM_4|UVM
EXAMPLE_1	0.0007725926	0.002744292	0.0017451337	0.002719942	0.0037354946	0.0016454696	0.00012456538	0.022740945	0.0061887526	0.009787555	0.00405527	0.00774924	0.0007225648	0.0020848238	0.00032861013	0.017384166	0.004331455	0.0023629381	0.00020289067	0.0009388834	0.00029699184	0.001376496	0.0027952532	0.04837839	0.00063956657	0.00017652113	0.00075020606	0.00012858442	0.001956601	0.002161612	0.0009967143	0.00470033	0.14148152	0.0028846106	0.0037192772	0.0032788452	0.026924161	0.0021052707	0.003829957	0.00031673352	0.0024755083	0.012585426	0.021170259	0.0026122902	0.0025679916	0.0018164363	0.005456205	0.00020912352	0.000884537	0.023629116	0.011126924	0.0012917148	0.002304499	0.0011640782	0.01484627	0.19952875	0.0017543734	0.0025480052	0.03135893	0.042389262	0.08734119	0.0009898014	0.0014085881	0.00067344954	0.0011750043	0.005475474	0.0005114904	0.0011126159	0.005307477	0.0014179727	0.0005762266	0.0016606221	7.418141e-05	0.0041764625	0.005982638	0.0006351596	0.0005024816	0.018380346	0.0034315768	0.00061755127	0.00050957483	0.010761862	0.0024325217	0.009733022	0.0025196322	0.01503244	0.015763676	0.0012083168	4.5813125e-05	0.008414147	0.044114314	0.0012120932	0.0021220983	0.00020541703	0.0016565225	0.003092017	0.006496113	0.0029329571	0.0003083601	0.0008754997	0.00023598467	7.1139446e-05	0.0011448469	0.0016215013	0.0007605114	0.002296361
