# Supplementary material for: Protocol for obtaining cancer type and subtype predictions using subSCOPE
Source: STAR Protoc. 2025 Apr 10;6(2):103705. doi: 10.1016/j.xpro.2025.103705 (PMC12013717; doi:10.1016/j.xpro.2025.103705)
Supplement: Data S3. Example output files for subSCOPE, related to "expected outcomes" [file mmc4.zip › outputs_testfile/GEXP-subscope-results.txt]

	0
EXAMPLE_1	LUAD_2|LUAD
